# Supplementary material for: Comparative time-series multi-omics analyses suggest H1.2 involvement in anoxic adaptation and cancer resistance
Source: PLoS Biol. 2024 Aug 23;22(8):e3002778. doi: 10.1371/journal.pbio.3002778 (PMC11376556; doi:10.1371/journal.pbio.3002778)
Supplement: S1 Table — 1 Log fold change of NEF protein in anoxia 1 h compared with 0h. 2 P value of NEF protein in anoxia 1 h compared with 0 h. 3 Log fold change of NEF RNA in anoxia 1 h compared with 0 h. 4 P value of NEF RNA in anoxia 1 h compared with 0 h. 5 Log fold change of NEF open chromatin in anoxia 1 h compared with 0 h. 6 P value of NEF open chromatin in anoxia 1 h compared with 0 h. 7 There is no value. (XLSX) [file pbio.3002778.s017.xlsx]

## Sheet: Supplementary Data 1
Table 1. Differential expression analysis of epigenetics, transcriptomics and proteomics in NEFs and MEFs in the present study
Ensembl_gene_id	Protein_IDs.x	Gene_name	geneLength.nmr	geneLength_mus	PR_NEF_1h_0h_logFC1	PR_NEF_2h_0h_logFC	PR_NEF_3h_0h_logFC	PR_NEF_4h_0h_logFC	PR_MEF_1h_0h_logFC	PR_MEF_2h_0h_logFC	PR_MEF_3h_0h_logFC	PR_MEF_4h_0h_logFC	PR_NEF_1h_0h_Pvalue2	PR_NEF_2h_0h_Pvalue	PR_NEF_3h_0h_Pvalue	PR_NEF_4h_0h_Pvalue	PR_MEF_1h_0h_Pvalue	PR_MEF_2h_0h_Pvalue	PR_MEF_3h_0h_Pvalue	PR_MEF_4h_0h_Pvalue	RNA_NEF_1h_0h_logFC3	RNA_NEF_2h_0h_logFC	RNA_NEF_3h_0h_logFC	RNA_NEF_4h_0h_logFC	RNA_MEF_1h_0h_logFC	RNA_MEF_2h_0h_logFC	RNA_MEF_3h_0h_logFC	RNA_MEF_4h_0h_logFC	RNA_NEF_1h_0h_Pvalue4	RNA_NEF_2h_0h_Pvalue	RNA_NEF_3h_0h_Pvalue	RNA_NEF_4h_0h_Pvalue	RNA_MEF_1h_0h_Pvalue	RNA_MEF_2h_0h_Pvalue	RNA_MEF_3h_0h_Pvalue	RNA_MEF_4h_0h_Pvalue	RNA_NEF_1h_0h_Padjust	RNA_NEF_2h_0h_Padjust	RNA_NEF_3h_0h_Padjust	RNA_NEF_4h_0h_Padjust	RNA_MEF_1h_0h_Padjust	RNA_MEF_2h_0h_Padjust	RNA_MEF_3h_0h_Padjust	RNA_MEF_4h_0h_Padjust
ENSMUSG00000000001	Q9DC51	Gnai3	2376	3262	0.281	0.0744	0.751	-0.00943	-0.887	-0.955	-0.0739	0.0061	0.660398	0.907224	0.246867	0.988214	0.173669	0.144374	0.907832	0.992367	-0.0880776	-0.162732	-0.213197	-0.229945	-0.103184	-0.0601497	-0.0148564	-0.0584434	0.305542	0.0407885	0.00938971	0.00559319	0.182736	0.430393	0.844519	0.44394	0.385344	0.100138	0.0173706	0.0110749	0.321789	0.64965	0.92928	0.554863
ENSMUSG00000000028	Q9Z1X9	Cdc45	1824	2143	NA7	NA	NA	NA	NA	NA	NA	NA	NA	NA	NA	NA	NA	NA	NA	NA	-0.0138	0.0149009	-0.458588	-0.386888	-0.134141	-0.057807	-0.0155542	0.0248646	0.841591	0.808784	1.38e-07	1.97e-06	0.0376321	0.350211	0.799697	0.685256	0.875087	0.864606	1.55e-06	1.34e-05	0.110661	0.561381	0.916466	0.753733
ENSMUSG00000000049	Q01339	Apoh	4582	1190	NA	NA	NA	NA	NA	NA	NA	NA	NA	NA	NA	NA	NA	NA	NA	NA	0.126786	0.0847764	0.114863	0.11716	0.0334216	-0.0360084	0.0367856	0.363758	0.111777	0.232785	0.107524	0.100923	0.665892	0.640776	0.638675	0.000238553	0.166195	0.349681	0.146289	0.137416	0.753313	0.851926	0.844902	0.00109336
ENSMUSG00000000056	Q9CYQ7	Narf	2485	4395	NA	NA	NA	NA	NA	NA	NA	NA	NA	NA	NA	NA	NA	NA	NA	NA	-0.012925	0.171722	0.357954	0.694134	0.432617	0.651322	0.312166	0.640836	0.887711	0.0429032	0.00015972	6.4e-09	2.2e-05	3.46e-08	0.000902268	4.77e-08	0.912938	0.103618	0.000578261	1.22e-07	0.000283878	5.83e-07	0.00364955	7.6e-07
ENSMUSG00000000058	Q9WVC3	Cav2	2775	2733	NA	NA	NA	NA	NA	NA	NA	NA	NA	NA	NA	NA	NA	NA	NA	NA	0.213554	-0.0526663	0.128506	0.149812	-0.526636	-0.73186	-0.696314	-0.614647	0.0769458	0.618034	0.227259	0.16123	6.49e-05	7.04e-07	1.51e-06	9.01e-06	0.122212	0.716026	0.282284	0.207947	0.00068282	7.99e-06	1.49e-05	6.43e-05
ENSMUSG00000000078	NA	Klf6	4130	4225	NA	NA	NA	NA	NA	NA	NA	NA	NA	NA	NA	NA	NA	NA	NA	NA	0.503354	0.538032	0.874406	0.883124	0.80012	0.497666	0.42123	0.545631	3.57e-05	3.09e-06	7.39e-10	6.1e-10	7.56e-09	1.56e-05	0.000127956	4.33e-06	0.000532123	0.000148405	2.48e-08	1.78e-08	2.98e-07	0.000116551	0.000675146	3.42e-05
ENSMUSG00000000085	Q8K214	Scmh1	2406	3353	NA	NA	NA	NA	NA	NA	NA	NA	NA	NA	NA	NA	NA	NA	NA	NA	0.546954	0.303017	0.333431	0.305916	0.162199	-0.0678126	-0.229563	-0.291927	9.35e-06	0.00214103	0.000914965	0.00200255	0.0691572	0.436368	0.0137214	0.00255175	0.000261081	0.0144609	0.00245159	0.00458174	0.173332	0.656115	0.0373756	0.00852788
ENSMUSG00000000088	P12787	Cox5a	1826	645	-0.117	-0.14	0.536	0.396	-0.166	-0.0368	0.16	-0.00585	0.372516	0.287068	0.000402863	0.005431	0.209718	0.777373	0.225707	0.964068	-0.386767	-0.221411	-0.50332	-0.521444	-0.275431	-0.109037	-0.304534	-0.303048	9.23e-05	0.00598551	4.97e-07	2.82e-07	0.000936801	0.146914	0.000343971	0.000363063	0.000913352	0.0289695	4.42e-06	2.6e-06	0.00604272	0.283768	0.00158632	0.00157341
ENSMUSG00000000093	Q60707	Tbx2	2133	3626	NA	NA	NA	NA	NA	NA	NA	NA	NA	NA	NA	NA	NA	NA	NA	NA	1.47137	2.14578	2.78876	2.76629	0.592119	1.26844	1.16442	1.09708	6.12e-16	8.02e-21	1.47e-23	1.79e-23	5.73e-08	1.22e-14	8.28e-14	3.09e-13	9.54e-12	1.25e-16	2.29e-19	2.79e-19	1.83e-06	2.32e-12	1.33e-11	3.26e-11
ENSMUSG00000000094	P70325	Tbx4	1641	3153	NA	NA	NA	NA	NA	NA	NA	NA	NA	NA	NA	NA	NA	NA	NA	NA	0.153058	0.0658233	0.139672	0.112052	0.0638288	0.00091764	0.016445	0.0407317	0.00110138	0.084559	0.000885632	0.00521441	0.0907712	0.979969	0.653143	0.270347	0.00465789	0.167454	0.00239066	0.0104308	0.209556	0.991025	0.857425	0.397944
ENSMUSG00000000120	NA	Ngfr	3329	3446	NA	NA	NA	NA	NA	NA	NA	NA	NA	NA	NA	NA	NA	NA	NA	NA	-0.0759451	-0.0353034	0.563279	0.463303	0.065646	0.073251	0.0388965	0.0577355	0.34061	0.62608	1.78e-07	3.46e-06	0.105039	0.0777077	0.329812	0.151537	0.422432	0.722795	1.89e-06	2.13e-05	0.231268	0.169654	0.526087	0.267427
ENSMUSG00000000125	P17553	Wnt3	3328	3076	NA	NA	NA	NA	NA	NA	NA	NA	NA	NA	NA	NA	NA	NA	NA	NA	0.0959788	0.0417445	0.212605	0.13118	0.0304294	-0.0348024	-0.0101165	0.0282866	0.0835949	0.387916	0.000244413	0.0118899	0.482388	0.422117	0.814476	0.514191	0.130841	0.511396	0.000833248	0.0211916	0.602145	0.640592	0.920001	0.614547
ENSMUSG00000000126	NA	Wnt9a	3204	3320	NA	NA	NA	NA	NA	NA	NA	NA	NA	NA	NA	NA	NA	NA	NA	NA	0.358198	0.292199	0.26839	0.291623	0.495725	0.485568	0.215777	0.20405	0.00351779	0.00689112	0.0119855	0.00695014	2.88e-06	4.5e-06	0.0102376	0.0137642	0.010429	0.0319029	0.0214945	0.0133631	5.24e-05	3.96e-05	0.0291592	0.0359839
ENSMUSG00000000127	P70451	Fer	2472	2973	NA	NA	NA	NA	NA	NA	NA	NA	NA	NA	NA	NA	NA	NA	NA	NA	1.0401	0.489308	0.962081	0.888326	0.0312508	-0.209424	-0.385388	-0.367266	0.000139917	0.0250823	9.33e-05	0.000232468	0.860357	0.248007	0.0408381	0.0504867	0.00118279	0.0730822	0.000365091	0.000770628	0.903789	0.432245	0.094728	0.108568
ENSMUSG00000000131	Q924Z6	Xpo6	4222	4552	NA	NA	NA	NA	NA	NA	NA	NA	NA	NA	NA	NA	NA	NA	NA	NA	0.177213	0.0317182	-0.0477453	-0.0607146	-0.145246	-0.289463	-0.127867	-0.159109	0.0369126	0.662779	0.513857	0.407928	0.0575397	0.00058471	0.0913224	0.038918	0.0664963	0.753342	0.57358	0.468275	0.151775	0.00267206	0.18602	0.0872008
ENSMUSG00000000134	Q64092	Tfe3	3375	3390	NA	NA	NA	NA	NA	NA	NA	NA	NA	NA	NA	NA	NA	NA	NA	NA	0.156753	0.173328	0.43828	0.462093	0.473905	0.635904	0.322377	0.267192	0.0474139	0.0161834	9e-07	3.86e-07	1.76e-07	8.54e-10	4.98e-05	0.000427794	0.0817505	0.0564429	7.25e-06	3.37e-06	4.86e-06	2.46e-08	0.000299549	0.00181658
ENSMUSG00000000142	O88566	Axin2	4956	4260	NA	NA	NA	NA	NA	NA	NA	NA	NA	NA	NA	NA	NA	NA	NA	NA	-0.0793383	-0.19491	0.205216	0.341354	0.396885	0.154188	0.177978	0.116573	0.565338	0.122278	0.106292	0.0102199	1.01e-05	0.0317566	0.014729	0.0901948	0.639001	0.219165	0.144789	0.018628	0.000150079	0.0801149	0.0396095	0.176132
ENSMUSG00000000148	Q8C3R1	Brat1	3484	3854	NA	NA	NA	NA	NA	NA	NA	NA	NA	NA	NA	NA	NA	NA	NA	NA	0.498468	0.309443	0.523947	0.63323	-0.410114	-1.11951	-0.544677	-0.0650592	3.54e-06	0.000370436	2.95e-07	1.07e-08	1.31e-05	1.61e-13	1.83e-07	0.390276	0.000175248	0.00434086	2.84e-06	1.84e-07	0.000187116	1.89e-11	2.52e-06	0.507938
ENSMUSG00000000149	P27600	Gna12	4258	3416	NA	NA	NA	NA	NA	NA	NA	NA	NA	NA	NA	NA	NA	NA	NA	NA	0.246316	-0.0121731	-0.0155035	-0.12754	-0.273918	-0.417801	-0.409285	-0.497197	0.0240164	0.896078	0.868163	0.182417	0.0031381	4.3e-05	5.58e-05	4.29e-06	0.0467936	0.92803	0.890194	0.231539	0.015804	0.000280521	0.000330035	3.4e-05
ENSMUSG00000000154	NA	Slc22a18	1841	1552	NA	NA	NA	NA	NA	NA	NA	NA	NA	NA	NA	NA	NA	NA	NA	NA	-0.0955001	-0.259948	-0.197626	-0.310034	0.116287	0.110016	-0.014071	0.0272191	0.559923	0.0804254	0.179062	0.0367242	0.136604	0.164089	0.849727	0.715248	0.634513	0.161628	0.22907	0.0565889	0.270102	0.310632	0.930581	0.776947
ENSMUSG00000000157	NA	Itgb2l	2915	2806	NA	NA	NA	NA	NA	NA	NA	NA	NA	NA	NA	NA	NA	NA	NA	NA	0.142367	0.0773066	0.109793	0.142027	0.0497763	-0.00809945	0.0107728	0.0407317	0.000664097	0.0259137	0.00238345	0.000215802	0.136298	0.804025	0.741553	0.219095	0.00328719	0.0744477	0.00540565	0.00072431	0.269797	0.948291	0.906294	0.345805
ENSMUSG00000000159	NA	Igsf5	2889	1851	NA	NA	NA	NA	NA	NA	NA	NA	NA	NA	NA	NA	NA	NA	NA	NA	0.118082	0.0780853	0.121359	0.11323	0.0497763	-0.00809945	0.0107728	0.0407317	0.00348727	0.0258423	0.00109894	0.00198667	0.139953	0.805881	0.74396	0.223444	0.0103641	0.0742936	0.0028406	0.00455065	0.273643	0.948291	0.906294	0.350292
ENSMUSG00000000167	Q8CHR9	Pih1d2	1036	1256	NA	NA	NA	NA	NA	NA	NA	NA	NA	NA	NA	NA	NA	NA	NA	NA	0.0507657	-0.0476202	-0.000821655	0.106459	-0.0520406	-0.205802	-0.337381	-0.355164	0.745738	0.732848	0.995303	0.451594	0.672003	0.0975809	0.00787776	0.00517498	0.79628	0.808819	0.996006	0.510511	0.757831	0.204127	0.0232796	0.0155639
ENSMUSG00000000168	Q8BMF4	Dlat	1968	4035	0.361	0.295	1.21	0.707	0.0908	0.111	0.0489	-0.0181	0.094149	0.166922	6.6e-06	0.00244209	0.664155	0.59761	0.814928	0.930749	0.936263	0.641127	0.93673	0.989539	-0.016678	-0.0317237	0.037036	-0.00693147	1.09e-05	0.000318693	2.32e-06	9.91e-07	0.911724	0.832858	0.805191	0.963228	0.000284001	0.00388989	1.59e-05	7.46e-06	0.939989	0.948291	0.918023	0.973275
ENSMUSG00000000171	Q9CXV1	Sdhd	854	1231	NA	NA	NA	NA	NA	NA	NA	NA	NA	NA	NA	NA	NA	NA	NA	NA	-0.0337843	-0.130727	-0.0611985	-0.0842549	-0.355793	-0.166209	-0.180969	-0.290219	0.732512	0.14799	0.490425	0.344807	0.000535776	0.0722601	0.0519217	0.00327246	0.785385	0.251192	0.550775	0.4049	0.00383502	0.159453	0.116254	0.0105611
ENSMUSG00000000182	Q9EPC2	Fgf23	624	1814	NA	NA	NA	NA	NA	NA	NA	NA	NA	NA	NA	NA	NA	NA	NA	NA	0.166593	0.202837	0.0967787	0.102576	0.165176	0.0327744	-0.078207	-0.0118919	0.202089	0.0927967	0.393727	0.366906	0.136146	0.757086	0.445913	0.908126	0.272876	0.179083	0.456882	0.427381	0.26968	0.937834	0.661742	0.930865
ENSMUSG00000000183	P21658	Fgf6	627	4657	NA	NA	NA	NA	NA	NA	NA	NA	NA	NA	NA	NA	NA	NA	NA	NA	0.0919906	0.0426799	0.131076	0.130653	0.0497763	-0.00809945	0.0107728	0.0407317	0.0848729	0.36408	0.0095179	0.00967494	0.286496	0.860684	0.815515	0.381047	0.132442	0.488226	0.0175848	0.0177822	0.427237	0.951021	0.920477	0.499974
ENSMUSG00000000184	P30280	Ccnd2	5732	6330	NA	NA	NA	NA	NA	NA	NA	NA	NA	NA	NA	NA	NA	NA	NA	NA	0.175506	0.164646	0.0045752	0.0832024	0.289169	0.435483	0.540008	0.732333	0.169268	0.149991	0.967438	0.460184	0.00315942	4.83e-05	2.52e-06	1.66e-08	0.235447	0.253374	0.973115	0.518793	0.0158665	0.000310067	2.31e-05	3.12e-07
ENSMUSG00000000194	Q8BUV8	Gpr107	5280	6134	NA	NA	NA	NA	NA	NA	NA	NA	NA	NA	NA	NA	NA	NA	NA	NA	-0.0501452	-0.1395	-0.415023	-0.398335	-0.193156	-0.325384	-0.173343	-0.163275	0.419899	0.0175996	1.12e-07	2.19e-07	0.00280469	9.71e-06	0.00627203	0.00948163	0.501736	0.0595575	1.31e-06	2.11e-06	0.0143897	7.69e-05	0.0190952	0.0261975
ENSMUSG00000000197	NA	Nalcn	7439	7122	NA	NA	NA	NA	NA	NA	NA	NA	NA	NA	NA	NA	NA	NA	NA	NA	0.125688	0.0752066	0.131887	0.120275	0.0686586	0.00703924	0.0265341	0.0407317	0.00169988	0.027155	0.000386294	0.000924623	0.040877	0.826194	0.411047	0.209855	0.00610617	0.0765413	0.00122174	0.00241267	0.117544	0.948291	0.6228	0.336917
ENSMUSG00000000202	Q9DB72	Btbd17	2029	1717	NA	NA	NA	NA	NA	NA	NA	NA	NA	NA	NA	NA	NA	NA	NA	NA	0.137187	0.124603	0.0521693	-0.130527	0.0375145	-0.00949198	-0.00148899	0.0284698	0.0833411	0.0819464	0.440684	0.0513102	0.486023	0.859702	0.977832	0.596087	0.130483	0.163756	0.503689	0.0757774	0.605037	0.950636	0.989442	0.681461
ENSMUSG00000000216	Q9WU39	Scnn1g	3558	2991	NA	NA	NA	NA	NA	NA	NA	NA	NA	NA	NA	NA	NA	NA	NA	NA	0.138878	0.0713209	0.160522	0.154115	0.0497763	-0.00809945	0.0107728	0.0613221	0.00160725	0.052364	0.000130594	0.000200906	0.164925	0.817627	0.759221	0.0918102	0.00589702	0.118917	0.000486707	0.000681054	0.30167	0.948291	0.908165	0.178638
ENSMUSG00000000223	Q05AA6	Drp2	7057	7135	NA	NA	NA	NA	NA	NA	NA	NA	NA	NA	NA	NA	NA	NA	NA	NA	0.170229	0.0773419	0.121312	0.152049	-0.030548	-0.158962	-0.188024	-0.160765	0.0096614	0.158621	0.0321141	0.00933422	0.646931	0.0218212	0.00727645	0.0191939	0.0226125	0.264003	0.0508043	0.0172556	0.737187	0.0584485	0.0217249	0.047784
ENSMUSG00000000244	NA	Tspan32	800	1876	NA	NA	NA	NA	NA	NA	NA	NA	NA	NA	NA	NA	NA	NA	NA	NA	0.217024	0.177069	0.119665	0.153437	-0.00305056	-0.0285527	-0.0763816	-0.0643222	0.0132207	0.0218672	0.10156	0.0406671	0.970128	0.728568	0.348484	0.426589	0.0289077	0.0672997	0.138963	0.0618514	0.979105	0.917816	0.550132	0.539707
ENSMUSG00000000247	Q9Z0S2	Lhx2	1729	2840	NA	NA	NA	NA	NA	NA	NA	NA	NA	NA	NA	NA	NA	NA	NA	NA	-0.031519	-0.00777177	0.0681554	0.165978	0.19908	0.195291	0.430264	0.6559	0.65303	0.903622	0.297762	0.01835	0.0762516	0.0814709	0.000510691	2.49e-06	0.716367	0.933611	0.357191	0.0309512	0.185799	0.176074	0.00222929	2.17e-05
ENSMUSG00000000253	Q9DCZ1	Gmpr	2192	1580	0.214	0.475	-0.0213	-0.705	0.52	-1.1	0.943	-0.181	0.675842	0.358017	0.96687	0.177444	0.315536	0.0408679	0.075909	0.724623	-0.271579	-0.283347	-0.59665	-0.581679	-0.631913	-0.914875	-1.10872	-1.3365	0.00378809	0.000982236	5.5e-08	8.42e-08	7.75e-08	9.31e-11	2.08e-12	4.33e-14	0.0110116	0.0083996	7.41e-07	9.5e-07	2.36e-06	3.79e-09	1.87e-10	5.82e-12
ENSMUSG00000000263	Q64018	Glra1	3650	2390	NA	NA	NA	NA	NA	NA	NA	NA	NA	NA	NA	NA	NA	NA	NA	NA	0.0151976	0.12426	0.311023	0.329798	-0.090769	-0.281191	-0.259929	-0.245812	0.894906	0.251812	0.00896824	0.00614905	0.339321	0.00481456	0.00841374	0.0117971	0.918461	0.37059	0.0167138	0.0120049	0.476209	0.016353	0.0246347	0.0315393
ENSMUSG00000000266	NA	Mid2	3075	6271	NA	NA	NA	NA	NA	NA	NA	NA	NA	NA	NA	NA	NA	NA	NA	NA	0.45234	0.209118	0.217063	0.175525	0.0787881	-0.379824	-0.519882	-0.420155	0.00397116	0.115272	0.103207	0.183944	0.553731	0.00825388	0.000618741	0.00399531	0.011392	0.209961	0.140969	0.23325	0.660437	0.0257884	0.00263315	0.0124731
ENSMUSG00000000275	Q61510	Trim25	1887	5590	NA	NA	NA	NA	NA	NA	NA	NA	NA	NA	NA	NA	NA	NA	NA	NA	1.09277	0.713449	1.26956	1.35409	-0.18056	-0.677177	-0.648141	-0.416222	4.96e-07	5.69e-05	5.54e-09	1.58e-09	0.245036	0.000167765	0.000272	0.0114156	6.28e-05	0.00119867	1.19e-07	3.86e-08	0.386832	0.000914905	0.00129578	0.0306611
ENSMUSG00000000276	Q9R1C6	Dgke	3974	8347	NA	NA	NA	NA	NA	NA	NA	NA	NA	NA	NA	NA	NA	NA	NA	NA	1.01445	0.433513	0.859187	0.842687	-0.12051	-0.260791	0.0287716	0.178207	6.33e-05	0.0302388	0.000125173	0.000156752	0.50984	0.158528	0.875418	0.338072	0.000722043	0.0817816	0.000468521	0.000550521	0.624896	0.30249	0.939898	0.462508
ENSMUSG00000000278	Q920A5	Scpep1	2887	2097	0.00312	-0.306	-0.399	-0.14	-0.0543	-0.177	-0.28	-0.243	0.987319	0.128493	0.0515465	0.47735	0.782098	0.372704	0.163469	0.224243	0.0470583	-0.0986901	0.143425	0.0918484	0.205615	0.219779	0.201787	0.325606	0.541761	0.160545	0.0451536	0.188849	0.00444671	0.00262003	0.00510258	4.52e-05	0.617798	0.266244	0.0682754	0.238635	0.0209217	0.0097622	0.0160908	0.000262032
ENSMUSG00000000282	O08789	Mnt	4902	4590	NA	NA	NA	NA	NA	NA	NA	NA	NA	NA	NA	NA	NA	NA	NA	NA	-0.103853	-0.300499	-0.574847	-0.688194	0.109944	0.141359	0.745561	1.14351	0.332575	0.0040206	3.49e-06	2.26e-07	0.249287	0.140731	2.23e-08	4.61e-12	0.413683	0.022063	2.23e-05	2.16e-06	0.390924	0.27475	4.3e-07	3.05e-10
ENSMUSG00000000295	Q3SXD3	Hddc2	730	858	0.0187	0.0363	0.368	-0.0982	0.365	0.248	0.344	-0.285	0.957467	0.917421	0.298478	0.779143	0.302343	0.480222	0.330795	0.418796	-0.403018	-0.403911	-0.687426	-0.786053	-0.349014	-0.323155	-0.122943	-0.23484	5.08e-05	1.12e-05	1.98e-09	1.56e-10	0.000301299	0.000639426	0.144782	0.0086507	0.000636037	0.00036744	5.34e-08	6.06e-09	0.00240623	0.00289076	0.272166	0.0242584
ENSMUSG00000000296	O54818	Tpd52l1	832	1308	NA	NA	NA	NA	NA	NA	NA	NA	NA	NA	NA	NA	NA	NA	NA	NA	-0.307272	-0.225206	-0.601507	-0.610763	-0.341468	-0.426471	-0.251518	-0.379327	0.00113567	0.00547707	3.35e-08	2.58e-08	0.000621066	5.23e-05	0.00783468	0.000206422	0.00473864	0.0273625	5e-07	3.69e-07	0.00431098	0.000331836	0.0231786	0.000965096
ENSMUSG00000000301	Q61907	Pemt	3189	1003	NA	NA	NA	NA	NA	NA	NA	NA	NA	NA	NA	NA	NA	NA	NA	NA	-0.233647	-0.254877	-0.328568	-0.47432	-0.0321781	-0.155227	-0.0538385	-0.241728	0.032809	0.0110328	0.00158778	2.81e-05	0.733864	0.110446	0.57025	0.0165312	0.0601459	0.0437861	0.00384007	0.000125983	0.807712	0.225947	0.787178	0.0421371
ENSMUSG00000000303	NA	Cdh1	2649	4430	NA	NA	NA	NA	NA	NA	NA	NA	NA	NA	NA	NA	NA	NA	NA	NA	0.219805	-0.00702087	0.155018	0.143265	0.0881367	0.0206025	-0.00313976	0.0483908	0.000161201	0.867526	0.00142139	0.00269465	0.0454771	0.625044	0.939733	0.253588	0.00128278	0.907134	0.00350061	0.00588304	0.127116	0.83904	0.969059	0.380455
ENSMUSG00000000305	P39038	Cdh4	2742	6388	NA	NA	NA	NA	NA	NA	NA	NA	NA	NA	NA	NA	NA	NA	NA	NA	0.199559	0.0636615	0.241681	0.107859	0.0500463	-0.00771355	0.00745777	0.0374166	0.000871883	0.174898	3.33e-05	0.0263313	0.245744	0.856058	0.860716	0.382146	0.00396812	0.283034	0.000151879	0.0423829	0.387549	0.950636	0.934466	0.500953
ENSMUSG00000000308	P30275	Ckmt1	1945	1620	NA	NA	NA	NA	NA	NA	NA	NA	NA	NA	NA	NA	NA	NA	NA	NA	-0.223297	-0.194357	-0.27649	-0.193917	0.00500044	-0.105832	-0.0802202	-0.123808	0.23616	0.246831	0.105277	0.248389	0.957055	0.254624	0.385636	0.177702	0.311045	0.365363	0.143544	0.303448	0.970306	0.441067	0.592763	0.300707
ENSMUSG00000000317	O88282	Bcl6b	4504	3366	NA	NA	NA	NA	NA	NA	NA	NA	NA	NA	NA	NA	NA	NA	NA	NA	0.210237	0.0794123	0.201148	0.196646	-0.00056022	0.00754381	-0.0332111	-0.0612985	0.000396259	0.0855365	0.000180917	0.000227357	0.99034	0.872811	0.476159	0.187313	0.00231131	0.168961	0.000643055	0.000756258	0.993483	0.954729	0.692907	0.312529
ENSMUSG00000000320	P39655	Alox12	2380	3001	NA	NA	NA	NA	NA	NA	NA	NA	NA	NA	NA	NA	NA	NA	NA	NA	-0.00458932	-0.0261706	0.14936	0.110204	0.0365304	-0.000328225	0.0143349	0.0603406	0.948522	0.68068	0.0253957	0.0915699	0.222754	0.991173	0.62939	0.0518553	0.960718	0.767148	0.041411	0.126257	0.364067	0.995578	0.837523	0.11096
ENSMUSG00000000325	P98203	Arvcf	2910	4698	NA	NA	NA	NA	NA	NA	NA	NA	NA	NA	NA	NA	NA	NA	NA	NA	0.537262	0.324786	0.482854	0.724728	-0.427475	-0.605481	-0.735307	-0.476047	9.7e-05	0.00449342	9.62e-05	2.75e-07	0.000347701	4e-06	1.31e-07	0.000101959	0.000938753	0.0238462	0.000374299	2.55e-06	0.00269003	3.57e-05	1.9e-06	0.000526924
ENSMUSG00000000326	O88587	Comt	792	1978	-0.0866	-0.625	0.237	-0.564	-0.119	-0.0662	-0.174	0.0536	0.673545	0.00548728	0.254113	0.0108736	0.563183	0.747049	0.401273	0.79387	-0.31667	-0.337443	-0.436076	-0.44833	-0.108967	-0.218961	-0.246325	-0.308829	0.00311691	0.000636588	3.73e-05	2.63e-05	0.196027	0.0134668	0.00623904	0.000990073	0.00949685	0.00616918	0.000167532	0.000119221	0.336314	0.0390848	0.0190345	0.00376546
ENSMUSG00000000339	Q9D7H3	Rtca	1773	1594	-0.384	-0.39	-0.243	0.325	0.267	0.248	-0.1	0.205	0.123369	0.117473	0.32182	0.188968	0.27667	0.311328	0.679279	0.401329	0.489932	0.169174	0.33722	0.352439	-0.300735	-0.220705	-0.259731	-0.252247	0.000400697	0.129053	0.00441257	0.00312249	0.012755	0.0583375	0.0283489	0.0329002	0.00232749	0.2278	0.00911677	0.00667053	0.0476846	0.13367	0.0694016	0.0754624
ENSMUSG00000000340	P53395	Dbt	3179	3301	-0.187	-0.383	-0.502	-0.297	0.0618	0.242	0.346	0.379	0.450225	0.129065	0.0506895	0.233933	0.801672	0.330653	0.168039	0.132658	0.260093	0.128969	0.0771007	0.106009	-0.0107201	-0.295173	-0.686347	-0.857574	0.018937	0.176618	0.414514	0.264601	0.909571	0.00440671	1.71e-07	3.3e-09	0.0386698	0.285078	0.477383	0.320692	0.938249	0.0151591	2.38e-06	8.08e-08
ENSMUSG00000000346	Q9DCP9	Dazap2	1598	2135	NA	NA	NA	NA	NA	NA	NA	NA	NA	NA	NA	NA	NA	NA	NA	NA	0.10782	-0.0353895	0.144168	0.0774468	0.188295	0.0434739	-0.0180154	-0.0324351	0.19591	0.629994	0.0582461	0.296009	0.0153867	0.552375	0.805021	0.657313	0.265867	0.725971	0.0851659	0.353457	0.0552962	0.774556	0.918023	0.730312
ENSMUSG00000000355	Q9DB27	Mcts1	1990	783	-0.114	-0.109	-0.637	-0.573	-0.0943	-0.145	-0.631	-0.0423	0.647565	0.663076	0.0168527	0.0296005	0.705578	0.562546	0.0177774	0.865059	-0.136647	-0.035763	-0.0339538	-0.0192328	-0.256553	-0.253959	-0.23634	-0.205619	0.283147	0.748956	0.761599	0.863405	0.0209701	0.0218546	0.0316352	0.0585615	0.360922	0.820385	0.798458	0.886539	0.0706263	0.0585079	0.0760619	0.122767
ENSMUSG00000000359	O35929	Rem1	1915	1663	NA	NA	NA	NA	NA	NA	NA	NA	NA	NA	NA	NA	NA	NA	NA	NA	-0.145561	-0.116202	-0.38047	-0.134462	-0.105393	-0.177306	-0.181697	-0.0681972	0.137756	0.194272	0.000109036	0.131106	0.0831232	0.00551239	0.0043845	0.259156	0.198154	0.305696	0.000415192	0.172635	0.197242	0.0182657	0.0141555	0.385582
ENSMUSG00000000365	Q99MV7	Rnf17	5920	5264	NA	NA	NA	NA	NA	NA	NA	NA	NA	NA	NA	NA	NA	NA	NA	NA	0.0884905	0.0586739	0.0897225	0.0843175	0.0501037	-0.0121205	0.00675177	0.0367106	0.0256905	0.0941562	0.0130065	0.0184881	0.143633	0.717575	0.840202	0.278516	0.0494136	0.180968	0.0230754	0.0311638	0.277464	0.910143	0.927899	0.405376
ENSMUSG00000000374	NA	Trappc10	4902	5047	NA	NA	NA	NA	NA	NA	NA	NA	NA	NA	NA	NA	NA	NA	NA	NA	0.387935	0.206249	0.155854	0.185726	-0.171056	-0.25445	-0.0716276	0.111149	0.000638276	0.0292304	0.0935675	0.0481017	0.0660913	0.00865484	0.42506	0.217319	0.00320152	0.0801948	0.129469	0.0716054	0.167857	0.0268529	0.638437	0.34408
ENSMUSG00000000378	Q8K2Y9	Ccm2	1857	1858	NA	NA	NA	NA	NA	NA	NA	NA	NA	NA	NA	NA	NA	NA	NA	NA	-0.234484	-0.259694	-0.361838	-0.415706	-0.291035	-0.448705	-0.311925	-0.391202	0.00686283	0.00120314	3.4e-05	5.36e-06	0.000303106	1.1e-06	0.000140128	8.21e-06	0.0173014	0.00971292	0.000154601	3.1e-05	0.00241772	1.17e-05	0.000730961	5.92e-05
ENSMUSG00000000384	Q91YM4	Tbrg4	2145	2347	-0.741	-0.368	-0.485	-0.528	0.0945	0.0933	-0.216	-0.128	9.49e-05	0.0269895	0.00501554	0.00262588	0.549295	0.554181	0.178157	0.4175	0.196494	0.199011	0.12736	0.0779879	0.0444335	0.156611	0.107123	-0.0571491	0.134798	0.0923043	0.273669	0.499625	0.699638	0.180361	0.355123	0.620714	0.194526	0.178398	0.33176	0.557414	0.780394	0.334892	0.557541	0.701541
ENSMUSG00000000385	Q9JIQ8	Tmprss2	5236	3161	NA	NA	NA	NA	NA	NA	NA	NA	NA	NA	NA	NA	NA	NA	NA	NA	-0.183051	-0.173728	-0.170096	-0.106621	0.0637936	-0.00809945	0.0107728	0.0407317	0.00969621	0.006258	0.00733972	0.0778054	0.0342143	0.777261	0.706972	0.163115	0.0226802	0.0298581	0.0140567	0.109298	0.102989	0.948291	0.89896	0.282146
ENSMUSG00000000392	P97321	Fap	2280	2751	NA	NA	NA	NA	NA	NA	NA	NA	NA	NA	NA	NA	NA	NA	NA	NA	0.0996781	-0.0451464	0.230503	0.0663386	0.236682	0.103879	-0.0281815	-0.0813841	0.574965	0.772228	0.165385	0.674751	0.187917	0.553073	0.868148	0.627397	0.647864	0.836766	0.213852	0.721322	0.327882	0.775117	0.937022	0.706331
ENSMUSG00000000394	P55095	Gcg	770	1088	NA	NA	NA	NA	NA	NA	NA	NA	NA	NA	NA	NA	NA	NA	NA	NA	0.0951474	0.0805455	0.0879982	0.129466	0.089861	-0.00809945	0.0107728	0.0407317	0.0526558	0.0692298	0.0461101	0.0054009	0.0432385	0.847381	0.798069	0.337518	0.0890172	0.145157	0.0695113	0.0107419	0.122507	0.950125	0.916195	0.46211
ENSMUSG00000000399	Q9DC69	Ndufa9	2092	1445	0.0941	0.106	-0.0635	0.0311	-0.0482	-0.00554	-0.177	0.00541	0.579539	0.531652	0.70782	0.854438	0.776226	0.973873	0.30099	0.974506	-0.174518	-0.126731	-0.392626	-0.38502	-0.311852	-0.125868	-0.0719058	-0.155164	0.0515629	0.107726	3.12e-05	4e-05	0.000633557	0.122062	0.368228	0.0604846	0.087454	0.199244	0.000143566	0.000170536	0.00437432	0.245113	0.573111	0.126036
ENSMUSG00000000402	Q9JJZ5	Egfl6	2137	2704	NA	NA	NA	NA	NA	NA	NA	NA	NA	NA	NA	NA	NA	NA	NA	NA	-0.16589	-0.272841	0.0113367	-0.0505256	0.0559861	-0.0186255	0.000246831	0.0302057	0.0753839	0.00227849	0.888821	0.534283	0.140779	0.615673	0.994679	0.417429	0.120111	0.0150455	0.907439	0.590631	0.274432	0.830516	0.997774	0.531742
ENSMUSG00000000409	P06240	Lck	2073	2185	NA	NA	NA	NA	NA	NA	NA	NA	NA	NA	NA	NA	NA	NA	NA	NA	0.128688	-0.0478497	0.0496126	0.0443441	0.195344	-0.176133	-0.420921	-0.332519	0.245482	0.612987	0.605692	0.643685	0.168974	0.186197	0.00226648	0.0133966	0.321125	0.711419	0.658051	0.691906	0.306262	0.344008	0.00806715	0.035182
ENSMUSG00000000411	Q9D2E1	Tssk3	1639	1280	NA	NA	NA	NA	NA	NA	NA	NA	NA	NA	NA	NA	NA	NA	NA	NA	-0.500249	-0.523558	-0.423248	-0.605157	0.215464	0.0982517	0.0682928	0.162914	0.000832128	0.000168621	0.0014583	2.78e-05	0.00111216	0.0980383	0.236173	0.00905681	0.00383226	0.00255835	0.00357572	0.000125139	0.00688896	0.204891	0.404032	0.0252085
ENSMUSG00000000416	B9EJA2	Cttnbp2	4968	5462	NA	NA	NA	NA	NA	NA	NA	NA	NA	NA	NA	NA	NA	NA	NA	NA	0.549447	0.250067	0.121152	-0.0418939	0.0497763	-0.00809945	0.0107728	0.0407317	7.99e-05	0.0159876	0.206644	0.646832	0.387069	0.887206	0.850421	0.477769	0.000829828	0.0560231	0.25969	0.694714	0.519589	0.957137	0.930726	0.583263
ENSMUSG00000000420	O08912	Galnt1	4096	4108	NA	NA	NA	NA	NA	NA	NA	NA	NA	NA	NA	NA	NA	NA	NA	NA	0.163371	-0.0838642	0.0451797	0.0643423	-0.091373	-0.200049	-0.113096	-0.152977	0.101142	0.339923	0.603857	0.461086	0.315317	0.0346405	0.216248	0.09956	0.152963	0.463685	0.656514	0.519659	0.454318	0.0861291	0.37702	0.190596
ENSMUSG00000000439	Q9ERV1	Mkrn2	2882	6230	NA	NA	NA	NA	NA	NA	NA	NA	NA	NA	NA	NA	NA	NA	NA	NA	0.0443912	-0.0541389	-0.330736	-0.218199	-0.0253353	-0.101535	-0.216902	-0.153851	0.549923	0.416882	4.39e-05	0.00298973	0.749225	0.207543	0.0108494	0.0616331	0.625521	0.538698	0.000192022	0.00643184	0.819024	0.375789	0.0306387	0.128155
ENSMUSG00000000440	NA	Pparg	4135	2125	NA	NA	NA	NA	NA	NA	NA	NA	NA	NA	NA	NA	NA	NA	NA	NA	0.133587	0.035783	0.118275	-0.0134069	0.0692292	0.089753	0.0391784	0.0480065	0.120794	0.630179	0.123542	0.853466	0.259591	0.156001	0.5207	0.429431	0.177336	0.726016	0.165552	0.878242	0.401154	0.298276	0.739427	0.541949
ENSMUSG00000000441	Q99N57	Raf1	3127	3070	NA	NA	NA	NA	NA	NA	NA	NA	NA	NA	NA	NA	NA	NA	NA	NA	0.236166	0.104488	0.233591	0.180344	0.20802	0.0885297	0.0762196	0.144085	0.00795332	0.165656	0.00385015	0.021106	0.0139551	0.270851	0.342116	0.0790681	0.0193492	0.272001	0.00811716	0.0349458	0.0513087	0.46169	0.54215	0.157863
ENSMUSG00000000486	P42209	44805	1059	1486	NA	NA	NA	NA	NA	NA	NA	NA	NA	NA	NA	NA	NA	NA	NA	NA	0.138843	0.0579031	0.112632	0.12764	0.187458	0.0514301	-0.0845936	0.0475375	0.0427712	0.322619	0.0625741	0.0373281	0.111404	0.652467	0.451622	0.67603	0.0750059	0.445309	0.0907749	0.0574057	0.240281	0.861795	0.667163	0.746058
ENSMUSG00000000489	NA	Pdgfb	2498	2944	NA	NA	NA	NA	NA	NA	NA	NA	NA	NA	NA	NA	NA	NA	NA	NA	0.513145	0.508824	1.20798	1.61064	-0.407986	-0.535695	-0.262624	-0.657032	7.89e-06	1.76e-06	1.03e-13	1.34e-16	3.29e-05	6.44e-07	0.00325698	1.87e-08	0.000244482	9.9e-05	2.09e-11	7.73e-14	0.000396881	7.42e-06	0.0110002	3.43e-07
ENSMUSG00000000530	Q61288	Acvrl1	1926	3640	NA	NA	NA	NA	NA	NA	NA	NA	NA	NA	NA	NA	NA	NA	NA	NA	0.209192	0.0356313	-0.0537879	0.0037244	-0.147459	-0.104407	-0.132428	-0.0507611	0.0130948	0.60423	0.42426	0.956042	0.00452944	0.040701	0.0105089	0.303572	0.0286814	0.704348	0.487238	0.964202	0.0212468	0.0987883	0.0298338	0.429227
ENSMUSG00000000531	Q9JJA9	Grasp	4781	2033	NA	NA	NA	NA	NA	NA	NA	NA	NA	NA	NA	NA	NA	NA	NA	NA	0.133108	0.275861	0.300285	0.455564	1.07374	1.36754	0.589393	0.385385	0.160218	0.00285335	0.0013762	1.34e-05	3.26e-13	1.45e-15	5e-08	3.43e-05	0.224804	0.0174431	0.00340707	6.75e-05	5.78e-11	3.89e-13	8.4e-07	0.000205047
ENSMUSG00000000532	Q61271	Acvr1b	4482	4418	NA	NA	NA	NA	NA	NA	NA	NA	NA	NA	NA	NA	NA	NA	NA	NA	0.244206	-0.0874846	-0.26115	-0.102372	-0.526195	-0.458915	0.444019	0.776995	0.00556117	0.239273	0.00156606	0.171789	4.23e-07	3.38e-06	3.82e-06	1.94e-10	0.0147651	0.357089	0.00379813	0.219749	1.02e-05	3.09e-05	3.28e-05	7.1e-09
ENSMUSG00000000538	Q5SRX1	Tom1l2	5567	4999	0.23	0.272	0.0938	0.268	0.382	-0.151	-0.211	-0.643	0.516747	0.44521	0.790833	0.451847	0.285765	0.670552	0.551701	0.0793492	0.397325	0.135382	0.12206	0.0786825	0.121975	-0.114942	-0.514608	-0.561822	0.000202934	0.109717	0.147806	0.34506	0.190706	0.219933	1.12e-05	3.34e-06	0.00147526	0.202108	0.193693	0.405141	0.330724	0.393338	8.36e-05	2.76e-05
ENSMUSG00000000552	Q8VD12	Zfp385a	2430	2348	NA	NA	NA	NA	NA	NA	NA	NA	NA	NA	NA	NA	NA	NA	NA	NA	-0.0106316	0.0773992	0.332809	0.199107	0.277123	-0.220796	-0.625701	-0.779617	0.943233	0.562129	0.0181512	0.143064	0.0410337	0.0999285	6.95e-05	3.91e-06	0.957163	0.669532	0.0308527	0.186756	0.117866	0.208116	0.000398498	3.15e-05
ENSMUSG00000000555	P11688	Itga5	5377	4415	0.777	-0.0882	1.53	1.04	-0.447	-0.615	-0.375	-0.0906	0.26264	0.897346	0.0340531	0.137231	0.514691	0.372509	0.583916	0.894483	-0.0952604	-0.112664	0.109501	-0.0105098	0.353948	0.601569	0.992787	0.948771	0.422216	0.290763	0.303559	0.920517	0.00248071	6.47e-06	1.46e-09	3.43e-09	0.503463	0.412388	0.363586	0.935451	0.0130583	5.41e-05	4.21e-08	8.34e-08
ENSMUSG00000000561	Q99J09	Wdr77	2146	4286	0.012	-0.821	-0.495	-0.0393	0.448	0.305	0.621	0.597	0.977829	0.0685979	0.260416	0.927724	0.307444	0.48446	0.161794	0.177352	-0.0367411	0.0301618	-0.113116	-0.109306	-0.240869	0.0626337	0.182332	-0.229265	0.666505	0.691886	0.146516	0.159982	0.0171148	0.507579	0.0613301	0.0224635	0.728638	0.776189	0.192293	0.206509	0.0600404	0.730256	0.133338	0.0543535
ENSMUSG00000000562	NA	Adora3	1838	2370	NA	NA	NA	NA	NA	NA	NA	NA	NA	NA	NA	NA	NA	NA	NA	NA	0.0992644	0.0499537	0.0921152	0.0944128	0.0497763	0.0017865	0.0183065	0.0407317	0.0125872	0.144882	0.010099	0.00856873	0.14277	0.957148	0.582773	0.226776	0.0277998	0.247153	0.018507	0.0159883	0.276619	0.982406	0.797815	0.353575
ENSMUSG00000000563	Q9CQQ7	Atp5f1	1710	1604	2.59	2.67	3.51	3.02	0.295	0.396	0.182	0.064	0.000726763	0.000541826	2.49e-05	0.000148393	0.659168	0.554821	0.785599	0.923603	-0.233447	-0.20749	-0.444862	-0.471419	-0.167523	-0.0616182	-0.0525592	-0.169282	0.00135999	0.0014202	6.65e-08	2.44e-08	0.00775482	0.294399	0.369637	0.00721471	0.00530028	0.0108264	8.61e-07	3.53e-07	0.0322167	0.492317	0.574669	0.0207731
ENSMUSG00000000567	Q04887	Sox9	4124	4135	NA	NA	NA	NA	NA	NA	NA	NA	NA	NA	NA	NA	NA	NA	NA	NA	0.811993	0.937641	1.91028	2.01967	3.32134	4.27302	3.71526	3.88193	1.19e-05	2.55e-07	2.47e-13	7.35e-14	1.79e-17	4.52e-20	1.24e-18	4.42e-19	0.000294947	2.19e-05	4.1e-11	1.3e-11	1.4e-14	1.06e-16	1.94e-15	6.27e-16
ENSMUSG00000000568	Q60668	Hnrnpd	2621	6811	0.0438	0.0319	-0.126	0.0102	0.129	0.076	0.129	-0.0618	0.612231	0.711448	0.151769	0.905547	0.143849	0.381919	0.145467	0.47583	-0.123273	-0.110611	-0.141951	-0.204881	0.224467	0.046392	-0.0234172	-0.143816	0.312333	0.310383	0.196365	0.0673057	0.0573166	0.684097	0.837404	0.216657	0.392196	0.432932	0.248234	0.0963089	0.151315	0.886643	0.926969	0.343449
ENSMUSG00000000579	P51807	Dynlt1c	1147	2589	1.61	-1.12	0.922	-0.285	-0.257	-0.177	-0.163	-0.329	0.0656327	0.193074	0.279624	0.735252	0.760293	0.833095	0.846082	0.695942	-0.205375	-0.175318	-0.384526	-0.418106	-0.057491	-0.168767	-0.092891	-0.0542953	0.0321255	0.0392526	8.19e-05	2.93e-05	0.334796	0.00748553	0.125277	0.363139	0.0591834	0.0977056	0.00032605	0.000130768	0.472092	0.0236579	0.241684	0.484051
ENSMUSG00000000581	O35473	C1d	426	2981	NA	NA	NA	NA	NA	NA	NA	NA	NA	NA	NA	NA	NA	NA	NA	NA	0.064141	0.0148303	0.0569918	0.0592893	-0.235261	-0.290244	-0.242638	-0.343183	0.181782	0.72774	0.186121	0.169493	0.0160139	0.00388483	0.0132841	0.0009378	0.25	0.804662	0.236873	0.217418	0.0568949	0.0136345	0.0363814	0.00359825
ENSMUSG00000000594	Q60648	Gm2a	5110	4127	NA	NA	NA	NA	NA	NA	NA	NA	NA	NA	NA	NA	NA	NA	NA	NA	-0.0245682	-0.070545	0.143555	0.1027	0.138227	0.0924309	-0.196499	-0.153024	0.831935	0.497344	0.172395	0.324635	0.277939	0.464875	0.130129	0.233906	0.867081	0.612772	0.221797	0.383964	0.419453	0.686968	0.2494	0.360568
ENSMUSG00000000600	Q6S5J6	Krit1	5509	5582	NA	NA	NA	NA	NA	NA	NA	NA	NA	NA	NA	NA	NA	NA	NA	NA	0.382856	0.192707	0.139648	0.275443	0.0315297	-0.165051	-0.0258052	0.12018	0.00512583	0.0973727	0.224501	0.0211547	0.778286	0.15093	0.81781	0.287114	0.0138726	0.185436	0.279363	0.0350117	0.840468	0.290158	0.920477	0.413607
ENSMUSG00000000605	Q61418	Clcn4	6161	4607	NA	NA	NA	NA	NA	NA	NA	NA	NA	NA	NA	NA	NA	NA	NA	NA	0.242266	0.0923102	0.071329	0.0217911	-0.0133599	-0.0303354	0.198382	0.235582	0.0106374	0.236625	0.352098	0.771975	0.893681	0.761336	0.0541533	0.0242725	0.024388	0.354222	0.413997	0.807599	0.927496	0.940561	0.120266	0.0581141
ENSMUSG00000000617	Q5NCH9	Grm6	2604	4330	NA	NA	NA	NA	NA	NA	NA	NA	NA	NA	NA	NA	NA	NA	NA	NA	0.353319	0.182858	0.533078	0.477849	0.0497763	-0.00378248	0.0107728	0.0407317	4.51e-05	0.00615998	2.8e-08	1.43e-07	0.288045	0.934927	0.81611	0.382589	0.00060358	0.0295622	4.34e-07	1.46e-06	0.42885	0.972137	0.920477	0.501281
ENSMUSG00000000627	Q9Z123	Sema4f	3053	4086	NA	NA	NA	NA	NA	NA	NA	NA	NA	NA	NA	NA	NA	NA	NA	NA	0.483308	0.0911554	-0.134096	0.0247129	0.0427636	0.00219426	0.0968681	0.163072	1.59e-06	0.188795	0.0558888	0.715993	0.185624	0.945012	0.00617376	4.29e-05	0.000115911	0.299038	0.0822278	0.757878	0.325119	0.977216	0.0188845	0.000250644
ENSMUSG00000000628	O08528	Hk2	5655	5513	-0.508	-0.596	0.863	0.287	-0.0426	-0.119	0.137	0.216	0.220852	0.153681	0.0437695	0.484644	0.916867	0.769822	0.737281	0.597639	0.480098	0.441608	0.490396	0.941927	0.799495	1.50163	1.87919	2.00511	0.0118499	0.0100524	0.00485508	3.05e-06	1.42e-05	2.63e-10	2.46e-12	6.12e-13	0.0265741	0.0409901	0.00986899	1.92e-05	0.000198005	9.21e-09	2.13e-10	5.66e-11
ENSMUSG00000000631	Q9JMH9	Myo18a	7200	7513	0.0856	0.103	0.234	0.176	0.218	-0.421	0.0217	0.171	0.685698	0.625998	0.273624	0.408438	0.308865	0.0564805	0.918293	0.420735	0.539717	0.184844	0.375618	0.276286	-0.0126293	-0.228563	-0.556417	-0.796355	7.69e-05	0.0845328	0.00120212	0.0127255	0.904813	0.0400507	2.53e-05	1.37e-07	0.000808758	0.16745	0.0030509	0.0224626	0.934903	0.0973917	0.000170095	1.85e-06
ENSMUSG00000000632	Q7TSK2	Sez6	7249	4239	NA	NA	NA	NA	NA	NA	NA	NA	NA	NA	NA	NA	NA	NA	NA	NA	0.43651	0.267189	0.56246	0.513352	0.0712497	0.00130202	0.0100056	0.0633881	0.000126266	0.00422332	8.78e-07	3.4e-06	0.0958178	0.974888	0.808577	0.136179	0.00111111	0.0228086	7.11e-06	2.11e-05	0.217156	0.989183	0.919129	0.245604
ENSMUSG00000000673	Q78JT3	Haao	3650	1222	NA	NA	NA	NA	NA	NA	NA	NA	NA	NA	NA	NA	NA	NA	NA	NA	0.0879661	0.0650642	0.0855736	0.0750263	0.0855514	0.0407191	0.0331165	0.0407317	0.0531384	0.109078	0.0373439	0.0641988	0.0355747	0.301129	0.394935	0.294683	0.0897358	0.201265	0.0577486	0.092278	0.106071	0.500675	0.603663	0.420624
ENSMUSG00000000686	Q5F2F2	Abhd15	2494	2662	NA	NA	NA	NA	NA	NA	NA	NA	NA	NA	NA	NA	NA	NA	NA	NA	0.1497	0.0236009	0.00295207	0.140671	0.168509	0.0262719	-0.0801992	-0.0214452	0.0700209	0.735351	0.965674	0.0572943	0.030041	0.715882	0.256691	0.760421	0.112927	0.810663	0.971404	0.0834457	0.093579	0.909288	0.431199	0.813128
ENSMUSG00000000690	P09023	Hoxb6	1998	1964	NA	NA	NA	NA	NA	NA	NA	NA	NA	NA	NA	NA	NA	NA	NA	NA	0.0904573	0.0411466	0.0833082	0.0996928	0.0536329	-0.240247	-0.289594	-0.114858	0.0884964	0.379168	0.0806278	0.0397271	0.532622	0.00966408	0.00247989	0.189913	0.137054	0.502881	0.113713	0.0606074	0.643628	0.0295145	0.00871733	0.315684
ENSMUSG00000000693	Q9Z175	Loxl3	3374	4098	NA	NA	NA	NA	NA	NA	NA	NA	NA	NA	NA	NA	NA	NA	NA	NA	-0.0605918	-0.108655	-0.0400927	-0.0358097	-0.488305	-0.73843	-0.696907	-0.751873	0.411054	0.106101	0.540869	0.584616	1.46e-08	5.62e-12	1.8e-11	4.09e-12	0.49317	0.196959	0.598633	0.637116	5.34e-07	3.62e-10	1.13e-09	2.83e-10
ENSMUSG00000000706	Q62556	Btn1a1	1569	3423	NA	NA	NA	NA	NA	NA	NA	NA	NA	NA	NA	NA	NA	NA	NA	NA	0.341799	0.197073	0.137825	0.204132	0.0474597	-0.00567404	0.0345094	0.0587698	0.00578755	0.0581784	0.169176	0.0489329	0.359428	0.912101	0.50656	0.261541	0.0152146	0.128527	0.218231	0.072714	0.494574	0.964216	0.72458	0.388389
ENSMUSG00000000708	Q9JHD1	Kat2b	2343	4653	NA	NA	NA	NA	NA	NA	NA	NA	NA	NA	NA	NA	NA	NA	NA	NA	0.404072	0.0675045	0.280053	0.271319	-0.00638634	-0.411199	-0.826912	-1.04765	0.00955906	0.578685	0.0335395	0.0385384	0.964236	0.00793509	5.65e-06	1.38e-07	0.0224132	0.683097	0.052675	0.0589644	0.974685	0.0249222	4.63e-05	1.87e-06
ENSMUSG00000000711	P61021	Rab5b	1302	3180	0.215	-0.739	-0.749	-0.218	-0.101	0.0223	0.138	0.0323	0.679206	0.163312	0.157803	0.674269	0.84568	0.965663	0.790919	0.95036	0.943395	0.623217	1.15945	1.20545	0.203886	-0.241263	-0.612056	-0.502791	6.82e-06	0.000318733	4.55e-08	2.28e-08	0.188165	0.125906	0.000581739	0.00327321	0.00022925	0.00388989	6.44e-07	3.35e-07	0.328168	0.251312	0.00249733	0.0105611
ENSMUSG00000000724	NA	Cryba1	648	778	NA	NA	NA	NA	NA	NA	NA	NA	NA	NA	NA	NA	NA	NA	NA	NA	-0.806794	-0.635518	-0.741094	-0.893603	0.156023	0.119134	0.077556	0.0632005	0.00173303	0.00520977	0.00144642	0.00021301	0.121544	0.234846	0.427397	0.511107	0.00619529	0.0264422	0.0035516	0.000716479	0.253846	0.414213	0.640849	0.612316
ENSMUSG00000000730	Q9CWR8	Dnmt3l	1274	1822	NA	NA	NA	NA	NA	NA	NA	NA	NA	NA	NA	NA	NA	NA	NA	NA	0.167006	0.0820512	0.146694	0.126655	0.06942	0.0432821	-0.0209169	-0.0152554	0.0066558	0.112626	0.00725303	0.0175228	0.235253	0.458987	0.713066	0.787101	0.0169267	0.206081	0.013918	0.0297101	0.377208	0.680293	0.903442	0.834789
ENSMUSG00000000731	NA	Aire	1855	2966	NA	NA	NA	NA	NA	NA	NA	NA	NA	NA	NA	NA	NA	NA	NA	NA	-0.282138	-0.34506	-0.112126	0.00115806	0.0574017	0.113847	0.852779	1.60446	0.0125202	0.00116468	0.243583	0.990261	0.189217	0.0161887	6.86e-14	5.69e-18	0.0276871	0.00950078	0.299713	0.991851	0.329211	0.0455769	1.13e-11	3.29e-15
ENSMUSG00000000732	Q9JHJ8	Icosl	2317	2814	NA	NA	NA	NA	NA	NA	NA	NA	NA	NA	NA	NA	NA	NA	NA	NA	-0.0455503	-0.115761	-0.19444	-0.0877449	0.24068	0.190189	0.132737	0.108626	0.703184	0.283715	0.0726492	0.413024	0.000268874	0.00254734	0.0241438	0.0567489	0.760527	0.404525	0.10367	0.473422	0.00219447	0.00955069	0.0604254	0.119672
ENSMUSG00000000738	Q3ULF4	Spg7	2328	2896	NA	NA	NA	NA	NA	NA	NA	NA	NA	NA	NA	NA	NA	NA	NA	NA	-0.20415	-0.232534	-0.332587	-0.368132	-0.237007	-0.216999	-0.236907	-0.230958	0.0108178	0.00171491	4.08e-05	1.09e-05	0.00147763	0.0030272	0.00146131	0.00184255	0.0247108	0.0122992	0.00018051	5.67e-05	0.0085739	0.0110316	0.005516	0.00644066
ENSMUSG00000000740	P47963	Rpl13	775	780	-0.186	0.0598	-0.0598	0.0675	-0.01	0.0287	0.0575	-0.00287	0.0746824	0.554124	0.553904	0.504706	0.920512	0.775403	0.569084	0.977207	-0.495444	-0.323287	-0.663321	-0.65628	-0.428601	-0.14642	-0.263668	-0.247913	0.00165033	0.0159449	1.98e-05	2.28e-05	0.00219116	0.251125	0.0450088	0.0582641	0.005993	0.0559487	9.79e-05	0.000106005	0.0118091	0.436119	0.102858	0.122242
ENSMUSG00000000743	Q921W0	Chmp1a	2350	2140	NA	NA	NA	NA	NA	NA	NA	NA	NA	NA	NA	NA	NA	NA	NA	NA	-0.217597	-0.178602	-0.394161	-0.32736	-0.270509	-0.208274	-0.316996	-0.377216	0.0266352	0.0399506	7.58e-05	0.000577713	0.00475005	0.0241986	0.00128899	0.000233587	0.0509037	0.0988122	0.000304632	0.00165484	0.0220299	0.0638623	0.00496159	0.00107439
ENSMUSG00000000751	Q8VEE4	Rpa1	1845	5077	0.0909	-0.0198	-0.045	0.0986	-0.224	-0.151	-0.0428	-0.0166	0.522603	0.888747	0.750428	0.488168	0.124117	0.291106	0.762665	0.906599	0.360987	0.199705	0.279834	0.403115	-0.240766	-0.282544	-0.238283	-0.358583	0.000898709	0.0281267	0.0032048	8.38e-05	0.00852932	0.00258772	0.00907316	0.000280581	0.00405003	0.0780592	0.00694337	0.000323187	0.0346437	0.00966259	0.0263164	0.00125898
ENSMUSG00000000753	P97298	Serpinf1	1497	1832	NA	NA	NA	NA	NA	NA	NA	NA	NA	NA	NA	NA	NA	NA	NA	NA	-0.158226	-0.192999	0.0862767	0.211598	-0.0995103	-0.0651401	-0.165491	-0.165772	0.217974	0.0977246	0.449908	0.0721068	0.253502	0.450892	0.0636471	0.0632771	0.291224	0.185879	0.51243	0.102325	0.394915	0.67188	0.137475	0.131102
ENSMUSG00000000759	P58854	Tubgcp3	2861	3797	NA	NA	NA	NA	NA	NA	NA	NA	NA	NA	NA	NA	NA	NA	NA	NA	0.288255	0.093944	0.0485061	0.0786787	-0.11398	-0.325092	-0.124194	-0.0444303	0.00794963	0.30388	0.593523	0.38854	0.230907	0.00194926	0.192514	0.634999	0.0193463	0.426033	0.64731	0.448827	0.372728	0.00756284	0.343238	0.712419
ENSMUSG00000000776	Q91WD1	Polr3d	3024	2032	NA	NA	NA	NA	NA	NA	NA	NA	NA	NA	NA	NA	NA	NA	NA	NA	-0.00593392	0.0854889	0.120481	0.143577	0.453891	0.288149	0.107267	-0.0234851	0.93688	0.207771	0.0806998	0.0398141	9.02e-07	0.000357201	0.137003	0.740651	0.951956	0.321265	0.113794	0.0607197	1.96e-05	0.00176083	0.260304	0.798006
ENSMUSG00000000782	Q00417	Tcf7	3152	2471	NA	NA	NA	NA	NA	NA	NA	NA	NA	NA	NA	NA	NA	NA	NA	NA	0.212423	0.0634259	0.138753	0.0398923	0.101372	-0.15095	-0.291543	-0.420493	0.029526	0.448162	0.104464	0.632646	0.312276	0.139084	0.007085	0.000292298	0.0553973	0.567047	0.142573	0.681825	0.451355	0.272352	0.0212142	0.00130555
ENSMUSG00000000787	Q62167	Ddx3x	7021	4692	-0.0515	-0.0968	-0.217	-0.112	-0.0494	-0.0867	-0.0264	-0.103	0.487344	0.19803	0.00711255	0.137937	0.505143	0.247535	0.72117	0.171989	0.327888	0.377914	0.442614	0.461574	0.534456	0.541086	0.0989961	-0.143283	0.00462216	0.000579978	0.000116017	7.48e-05	0.00066525	0.000585815	0.476644	0.307148	0.012814	0.00579495	0.000438989	0.000293158	0.00453303	0.00267554	0.69329	0.433019
ENSMUSG00000000792	NA	Slc5a5	1872	2928	NA	NA	NA	NA	NA	NA	NA	NA	NA	NA	NA	NA	NA	NA	NA	NA	-0.304755	-0.172055	-0.225199	-0.0457436	2.60864	1.44546	0.388603	0.364085	0.136809	0.362427	0.229114	0.809697	4.99e-13	5.23e-08	0.030342	0.0391528	0.197009	0.48672	0.284333	0.840522	8.28e-11	8.36e-07	0.0735422	0.0876386
ENSMUSG00000000794	P58391	Kcnn3	2559	2884	NA	NA	NA	NA	NA	NA	NA	NA	NA	NA	NA	NA	NA	NA	NA	NA	0.187734	0.324518	1.0188	1.12542	0.0252735	-0.0433819	-0.0385815	-0.0170918	0.0255447	0.00017247	3.94e-12	5.33e-13	0.556158	0.314282	0.367803	0.687112	0.0491756	0.00259904	3.79e-10	6.44e-11	0.662472	0.517128	0.572885	0.755176
ENSMUSG00000000804	NA	Usp32	5626	7053	NA	NA	NA	NA	NA	NA	NA	NA	NA	NA	NA	NA	NA	NA	NA	NA	0.946332	0.417214	0.362915	0.297679	-0.0255433	-0.572265	-0.258213	-0.111337	6.35e-05	0.0252711	0.0486337	0.101003	0.881197	0.00276996	0.142283	0.517626	0.000722138	0.0733635	0.0727896	0.137493	0.918718	0.0102328	0.268555	0.617108
ENSMUSG00000000805	Q64444	Car4	2566	1256	NA	NA	NA	NA	NA	NA	NA	NA	NA	NA	NA	NA	NA	NA	NA	NA	0.126814	0.0884749	0.119665	0.13406	0.0276211	-0.0302547	-0.0113824	0.0185764	0.000719666	0.00621556	0.000425001	0.000126887	0.355955	0.312888	0.701577	0.532524	0.00348506	0.0297557	0.00132074	0.000461964	0.491573	0.515432	0.895336	0.628864
ENSMUSG00000000817	P41047	Fasl	1436	1937	NA	NA	NA	NA	NA	NA	NA	NA	NA	NA	NA	NA	NA	NA	NA	NA	0.193128	0.0820454	0.132051	0.144777	0.164111	0.0207834	0.00936988	0.0723159	0.00463765	0.142306	0.0226195	0.0136154	0.00639477	0.700766	0.86103	0.189101	0.0128524	0.244282	0.0374122	0.0238445	0.02769	0.899206	0.934475	0.314772
ENSMUSG00000000823	NA	Zfp512b	2736	5714	NA	NA	NA	NA	NA	NA	NA	NA	NA	NA	NA	NA	NA	NA	NA	NA	0.873057	0.443039	0.983291	0.988967	-0.235239	-0.479035	-0.535071	-0.609479	2.04e-05	0.00695059	7.5e-07	6.85e-07	0.170101	0.00852162	0.00387863	0.00132259	0.000397584	0.032102	6.26e-06	5.45e-06	0.307138	0.0265028	0.0127583	0.00482198
ENSMUSG00000000826	P60904	Dnajc5	5094	6578	0.923	0.5	1.34	1.09	-0.0309	-0.236	0.35	0.00308	0.0197899	0.18716	0.00143498	0.00700028	0.93361	0.52666	0.350515	0.993391	0.294683	0.0591822	0.200351	0.250076	0.280297	0.574073	0.976601	1.10895	0.00402982	0.483544	0.0238533	0.00602062	0.00459839	1.13e-06	6.9e-11	4.96e-12	0.0115278	0.599986	0.0391962	0.0117925	0.0214914	1.19e-05	3.43e-09	3.26e-10
ENSMUSG00000000827	Q9CYZ2	Tpd52l2	690	3603	-0.0406	0.391	1.9	-0.266	-0.0903	-0.0354	-0.0611	-0.0972	0.91892	0.331685	8.29e-05	0.507471	0.821049	0.92931	0.878371	0.807604	0.204889	0.0487902	-0.0121917	0.0668292	-0.273201	-0.259597	-0.300663	-0.401657	0.0752542	0.625896	0.903082	0.505566	0.0168299	0.022006	0.00929633	0.0009797	0.119941	0.722636	0.918751	0.563116	0.0591874	0.0588523	0.0268658	0.00373175
ENSMUSG00000000838	NA	Fmr1	4615	4409	NA	NA	NA	NA	NA	NA	NA	NA	NA	NA	NA	NA	NA	NA	NA	NA	0.469404	0.184382	0.432148	0.491362	0.204647	0.262671	0.0145938	-0.0533795	0.00386963	0.17755	0.00318417	0.00103162	0.0928375	0.0337289	0.902031	0.654049	0.0111788	0.286028	0.00690634	0.00263083	0.212373	0.0841845	0.949931	0.727774
ENSMUSG00000000861	NA	Bcl11a	4046	5989	NA	NA	NA	NA	NA	NA	NA	NA	NA	NA	NA	NA	NA	NA	NA	NA	0.138223	0.0767699	0.144747	0.136607	0.0497763	-0.00809945	0.0137642	0.0446517	0.000396831	0.0174716	7.07e-05	0.000134741	0.10767	0.78791	0.648195	0.147004	0.00231292	0.0593176	0.000286948	0.000484341	0.234772	0.948291	0.853228	0.261231
ENSMUSG00000000876	Q9JJW0	Pxmp4	1487	2789	NA	NA	NA	NA	NA	NA	NA	NA	NA	NA	NA	NA	NA	NA	NA	NA	0.0908304	-0.053951	-0.105058	-0.138151	-0.0979824	-0.295792	-0.844751	-0.872618	0.587521	0.718159	0.483725	0.358805	0.512713	0.0565113	6.57e-06	4.05e-06	0.658979	0.797177	0.544701	0.419071	0.627543	0.130097	5.28e-05	3.24e-05
ENSMUSG00000000881	P70175	Dlg3	5128	4956	NA	NA	NA	NA	NA	NA	NA	NA	NA	NA	NA	NA	NA	NA	NA	NA	0.316339	0.0942354	0.164336	0.123493	-0.293529	-0.774536	-0.920257	-0.638624	0.00197049	0.256226	0.0540178	0.140484	0.0008056	6.17e-10	2.24e-11	2.08e-08	0.00676508	0.375561	0.0797761	0.183666	0.00529719	1.87e-08	1.36e-09	3.75e-07
ENSMUSG00000000884	Q9EQ15	Gnb1l	2124	3592	NA	NA	NA	NA	NA	NA	NA	NA	NA	NA	NA	NA	NA	NA	NA	NA	-0.0759459	-0.179732	-0.448866	-0.425135	-0.0745797	-0.137787	-0.337264	-0.45736	0.392364	0.030313	7.58e-06	1.59e-05	0.332761	0.0801257	0.000107306	1.25e-06	0.474644	0.0819114	4.34e-05	7.77e-05	0.470499	0.173737	0.000578517	1.2e-05
ENSMUSG00000000889	Q64237	Dbh	1860	2552	NA	NA	NA	NA	NA	NA	NA	NA	NA	NA	NA	NA	NA	NA	NA	NA	0.148971	-0.00715466	0.461161	0.375996	0.0560721	-0.00462696	0.0199761	0.0727426	0.0410643	0.906203	3.81e-07	6.2e-06	0.212885	0.916692	0.652766	0.112587	0.0725181	0.935718	3.52e-06	3.49e-05	0.353623	0.965609	0.857075	0.210877
ENSMUSG00000000901	Q02853	Mmp11	2261	2288	NA	NA	NA	NA	NA	NA	NA	NA	NA	NA	NA	NA	NA	NA	NA	NA	0.100825	-0.126881	0.623763	0.686244	-0.114815	-0.713291	-0.82684	-0.473958	0.198855	0.0773574	2.26e-09	3.54e-10	0.0882778	1.24e-10	7.01e-12	1.9e-07	0.269278	0.157044	5.94e-08	1.18e-08	0.205841	4.78e-09	5.16e-10	2.42e-06
ENSMUSG00000000902	Q9Z0H3	Smarcb1	2714	1660	0.436	0.714	0.824	0.279	0.125	0.142	0.098	0.0886	0.311638	0.104164	0.0632437	0.514766	0.769193	0.738217	0.817954	0.835242	-0.215862	-0.226275	-0.468317	-0.433908	-0.125706	-0.162609	-0.216294	-0.267359	0.000613224	0.000108148	1.47e-09	5.98e-09	0.0151635	0.00246573	0.000152659	1.08e-05	0.00311749	0.00189525	4.28e-08	1.15e-07	0.0547487	0.00928936	0.000789724	7.53e-05
ENSMUSG00000000903	NA	Vpreb3	327	729	NA	NA	NA	NA	NA	NA	NA	NA	NA	NA	NA	NA	NA	NA	NA	NA	0.450165	0.0775037	0.119665	0.358553	-0.0568476	-0.0290703	-0.0958511	-0.0419537	4.93e-06	0.219152	0.0618079	1.35e-05	0.374787	0.655384	0.140598	0.513069	0.000200637	0.33429	0.0897763	6.79e-05	0.508486	0.864149	0.266001	0.61376
ENSMUSG00000000915	Q9JKY5	Hip1r	3201	6735	NA	NA	NA	NA	NA	NA	NA	NA	NA	NA	NA	NA	NA	NA	NA	NA	0.186163	0.155039	0.276042	0.365278	-0.150914	0.250926	0.50049	0.622257	0.122178	0.14859	0.0136212	0.00170149	0.175075	0.0278666	9.16e-05	5.07e-06	0.179015	0.251896	0.0240138	0.0039925	0.31243	0.0720908	0.000504805	3.92e-05
ENSMUSG00000000916	Q8K4F6	Nsun5	2702	2243	NA	NA	NA	NA	NA	NA	NA	NA	NA	NA	NA	NA	NA	NA	NA	NA	-0.234891	-0.0420615	-0.0588837	-0.0179877	-0.287467	-0.000225805	-0.141853	-0.0796607	0.0069039	0.556161	0.412259	0.800772	0.00204713	0.997824	0.0983239	0.342998	0.0173818	0.664949	0.475136	0.833142	0.0111679	0.998977	0.197598	0.466805
ENSMUSG00000000938	P31310	Hoxa10	5897	2565	NA	NA	NA	NA	NA	NA	NA	NA	NA	NA	NA	NA	NA	NA	NA	NA	0.137228	0.0684526	0.108863	0.110043	-0.55691	-1.27615	-0.849392	-0.555158	0.00260464	0.0727397	0.00620296	0.00572865	3.49e-07	2.6e-14	1.56e-10	3.69e-07	0.00830768	0.150327	0.0121726	0.011313	8.67e-06	4.27e-12	6.65e-09	4.26e-06
ENSMUSG00000000942	NA	Hoxa4	894	1594	NA	NA	NA	NA	NA	NA	NA	NA	NA	NA	NA	NA	NA	NA	NA	NA	0.596388	0.356644	0.572021	0.670421	0.132522	-0.28685	-0.203473	-0.101643	0.000233776	0.00616509	8.84e-05	1.25e-05	0.340634	0.0451291	0.147191	0.461951	0.0016167	0.0295777	0.000348704	6.36e-05	0.477562	0.107742	0.275757	0.569586
ENSMUSG00000000948	Q9WU12	Gm38393	219	1199	NA	NA	NA	NA	NA	NA	NA	NA	NA	NA	NA	NA	NA	NA	NA	NA	-0.067786	-0.117097	-0.0749351	-0.0726376	0.0643528	-0.1258	-0.0993519	0.0849081	0.526076	0.233685	0.43944	0.453274	0.72525	0.48368	0.579888	0.64486	0.602969	0.350572	0.502489	0.512187	0.800434	0.706165	0.795682	0.720464
ENSMUSG00000000957	NA	Mmp14	3821	3238	NA	NA	NA	NA	NA	NA	NA	NA	NA	NA	NA	NA	NA	NA	NA	NA	0.300675	0.193811	0.578894	0.517832	0.10899	-0.0115784	0.0196096	0.207875	0.00107851	0.0131469	3.36e-08	2.25e-07	0.146401	0.874659	0.789426	0.00858266	0.00458371	0.0491734	5.02e-07	2.15e-06	0.280352	0.954937	0.913776	0.0240892
ENSMUSG00000000958	Q9Z1K8	Slc7a7	2506	2278	NA	NA	NA	NA	NA	NA	NA	NA	NA	NA	NA	NA	NA	NA	NA	NA	-0.137926	-0.19098	-0.161244	-0.299391	0.303204	0.0856694	-0.0582559	-0.0456675	0.284506	0.10356	0.165781	0.0130523	0.0001255	0.189292	0.346632	0.457047	0.362418	0.193486	0.214277	0.022977	0.00116791	0.348559	0.547707	0.565489
ENSMUSG00000000959	Q8BGA9	Oxa1l	1206	2538	NA	NA	NA	NA	NA	NA	NA	NA	NA	NA	NA	NA	NA	NA	NA	NA	-0.0954059	-0.0899801	-0.251116	-0.175869	-0.102582	-0.190099	-0.216539	-0.16553	0.19077	0.168193	0.000600057	0.0106223	0.133344	0.00835182	0.00324958	0.0195667	0.260219	0.274877	0.00175825	0.0192542	0.266706	0.0260582	0.0109824	0.0485109
ENSMUSG00000000976	Q6P1G0	Heatr6	2550	5614	0.283	-0.0938	0.418	0.0607	0.27	0.386	0.314	0.756	0.495619	0.820213	0.317007	0.883069	0.515374	0.354757	0.449955	0.0774657	0.223085	0.134407	0.0293142	0.103128	-0.151542	-0.357957	-0.273454	-0.161178	0.0116984	0.0785739	0.692986	0.172051	0.0827017	0.000285261	0.00338035	0.0660569	0.0263442	0.158643	0.737077	0.220029	0.196568	0.00144973	0.0113457	0.13594
ENSMUSG00000000982	P10855	Ccl3	186	766	NA	NA	NA	NA	NA	NA	NA	NA	NA	NA	NA	NA	NA	NA	NA	NA	-0.211969	-0.0735371	-0.402653	-0.359559	0.250369	0.210158	0.178708	0.100911	0.321191	0.714179	0.0376372	0.0632245	0.130247	0.203166	0.269828	0.515995	0.401765	0.793909	0.0581388	0.0910622	0.263406	0.369279	0.449386	0.615666
ENSMUSG00000001016	Q9CXY6	Ilf2	5271	2027	-0.0813	-0.00242	0.15	0.0706	0.0106	0.0493	0.00434	0.0535	0.379091	0.978936	0.111131	0.443948	0.907622	0.591334	0.962166	0.560775	-0.209256	-0.197202	-0.362099	-0.364659	0.0202467	0.0258599	-0.0590735	-0.160347	0.0273589	0.0205025	0.000138283	0.000127674	0.7981	0.743816	0.458011	0.0522012	0.052083	0.0650289	0.000510847	0.000463947	0.855471	0.929198	0.674051	0.111547
ENSMUSG00000001017	Q9CY57	Chtop	1998	3257	0.395	0.179	0.0383	0.0717	0.00232	0.149	-0.665	-0.842	0.429955	0.71834	0.938507	0.885277	0.996266	0.764956	0.189161	0.1004	-0.0450712	-0.0760528	-0.183693	-0.197759	-0.0295416	-0.0262968	-0.0195745	0.0185477	0.393489	0.114104	0.000606472	0.000284012	0.552555	0.596097	0.692894	0.708136	0.475645	0.20815	0.0017727	0.000910158	0.659656	0.81279	0.888745	0.771554
ENSMUSG00000001018	Q9Z266	Snapin	928	1928	NA	NA	NA	NA	NA	NA	NA	NA	NA	NA	NA	NA	NA	NA	NA	NA	0.126814	0.0775037	0.119665	0.121963	0.00851098	-0.40386	-0.883587	-0.849664	0.07392	0.216793	0.0605357	0.0560201	0.942699	0.00241171	1.82e-07	3.45e-07	0.118128	0.331405	0.0881007	0.0817501	0.960599	0.00911228	2.51e-06	4.04e-06
ENSMUSG00000001020	P07091	S100a4	2130	498	2.52	-1.36	-1.64	-2.03	0.0764	0.0166	-0.273	-0.0191	0.093799	0.353465	0.265524	0.17085	0.958037	0.990861	0.850931	0.989524	-0.658486	-0.553423	-1.08372	-1.04043	-0.358224	-0.101315	-0.120627	-0.27564	0.000330667	0.00057869	7.81e-08	1.52e-07	0.0126454	0.451609	0.371492	0.0487207	0.00203407	0.00578579	9.82e-07	1.54e-06	0.0473461	0.67237	0.576798	0.105395
ENSMUSG00000001021	P62818	S100a3	2415	712	NA	NA	NA	NA	NA	NA	NA	NA	NA	NA	NA	NA	NA	NA	NA	NA	-0.46132	-0.333886	-0.118612	-0.202265	-0.327457	0.0237195	-0.180061	-0.102245	0.00019337	0.00160275	0.217835	0.0412577	0.00169802	0.801518	0.0646685	0.282661	0.00143073	0.0117126	0.272154	0.0626456	0.00960262	0.948291	0.139218	0.409347
ENSMUSG00000001023	P63084	S100a5	1214	431	NA	NA	NA	NA	NA	NA	NA	NA	NA	NA	NA	NA	NA	NA	NA	NA	-0.240942	-0.396436	-0.49591	-0.596814	0.34413	-0.0221046	-0.193995	-0.0575268	0.288957	0.0576147	0.0200986	0.00630718	0.0404254	0.883384	0.189304	0.698248	0.367397	0.127696	0.0337618	0.012266	0.116503	0.95691	0.338559	0.764037
ENSMUSG00000001025	P14069	S100a6	NA	NA	0.115	0.247	0.24	-0.217	0.716	0.736	0.324	0.606	0.683861	0.38398	0.396787	0.442521	0.0172156	0.014669	0.256224	0.0403278	NA	NA	NA	NA	NA	NA	NA	NA	NA	NA	NA	NA	NA	NA	NA	NA	NA	NA	NA	NA	NA	NA	NA	NA
ENSMUSG00000001027	NA	Scn4a	10049	6598	NA	NA	NA	NA	NA	NA	NA	NA	NA	NA	NA	NA	NA	NA	NA	NA	0.126903	0.07561	0.124366	0.125472	0.0891085	0.0191242	0.0082515	0.042013	0.00125102	0.0233607	0.000533018	0.000485766	0.00947426	0.548701	0.793381	0.190728	0.00502245	0.0699341	0.00159752	0.00143712	0.0376005	0.770583	0.914993	0.316567
ENSMUSG00000001029	P35330	Icam2	3144	1282	NA	NA	NA	NA	NA	NA	NA	NA	NA	NA	NA	NA	NA	NA	NA	NA	0.117577	0.0613225	0.103484	0.105782	0.40192	0.376452	0.162273	0.15831	0.084293	0.306666	0.0889993	0.0824368	2.48e-06	7.35e-06	0.014265	0.0155492	0.131748	0.429129	0.123951	0.115047	4.66e-05	6.04e-05	0.0386068	0.0399609
ENSMUSG00000001034	NA	Mapk7	5971	3254	NA	NA	NA	NA	NA	NA	NA	NA	NA	NA	NA	NA	NA	NA	NA	NA	0.295435	0.345177	0.550952	0.596141	0.24952	0.215547	0.272069	0.538723	0.00113826	6.37e-05	5.72e-08	1.39e-08	0.00124927	0.00420055	0.000534965	3.68e-08	0.00474691	0.00130403	7.64e-07	2.26e-07	0.00752305	0.0145494	0.00231838	6.12e-07
ENSMUSG00000001036	NA	Epn2	5106	4458	NA	NA	NA	NA	NA	NA	NA	NA	NA	NA	NA	NA	NA	NA	NA	NA	0.265271	0.103991	0.129361	0.0590626	-0.101281	-0.570613	-0.469246	-0.526186	0.0027596	0.15785	0.0825197	0.417135	0.186991	1.04e-07	2.22e-06	3.97e-07	0.00867948	0.263201	0.116077	0.477509	0.326669	1.52e-06	2.07e-05	4.52e-06
ENSMUSG00000001039	Q9R1S0	B9d1	3953	817	NA	NA	NA	NA	NA	NA	NA	NA	NA	NA	NA	NA	NA	NA	NA	NA	-0.280011	-0.129317	-0.052719	-0.0719686	-0.249985	-0.180748	-0.375299	-0.216719	0.0310061	0.243227	0.629674	0.511603	0.0417687	0.130881	0.00370936	0.0739659	0.0575509	0.361365	0.679703	0.568998	0.119382	0.259249	0.012273	0.149359
ENSMUSG00000001052	Q80ZX0	Sec24b	2226	5128	0.0659	-0.0164	-0.225	-0.322	-0.295	-0.328	-0.316	-0.253	0.826103	0.95651	0.456703	0.288651	0.331003	0.28114	0.298418	0.402081	0.762227	0.502375	0.717903	0.76526	0.231477	-0.347527	0.0749575	0.329433	4.79e-05	0.00142235	2.69e-05	1.12e-05	0.0887844	0.0149784	0.572019	0.018389	0.000621113	0.0108299	0.000126758	5.8e-05	0.206558	0.0426622	0.788416	0.046104
ENSMUSG00000001053	Q8C7U1	N4bp3	3818	2367	NA	NA	NA	NA	NA	NA	NA	NA	NA	NA	NA	NA	NA	NA	NA	NA	-0.221295	-0.188242	-0.463676	-0.333591	-0.0956257	-0.187731	-0.324188	-0.278814	0.0142023	0.0183273	2.5e-06	0.000172233	0.246646	0.0284484	0.000479997	0.00197246	0.0306507	0.0610236	1.69e-05	0.000596297	0.3885	0.0733404	0.00211364	0.00682745
ENSMUSG00000001054	Q91YQ7	Rmnd5b	7134	1946	NA	NA	NA	NA	NA	NA	NA	NA	NA	NA	NA	NA	NA	NA	NA	NA	0.0556596	0.120344	0.416441	0.518951	-0.128827	-0.334482	-0.404442	-0.215942	0.429714	0.0632041	5.41e-07	1.21e-08	0.0375343	7.9e-06	4.83e-07	0.00119705	0.510353	0.136241	4.74e-06	2.02e-07	0.110436	6.44e-05	5.73e-06	0.00443162
ENSMUSG00000001056	Q9CRB2	Nhp2	760	1042	-0.138	-0.467	-0.302	-0.392	0.163	0.163	0.12	-0.154	0.423905	0.011537	0.088867	0.0305617	0.346765	0.346536	0.487471	0.372937	0.126814	0.0775037	0.119665	0.121963	-0.58179	-0.307955	-0.226758	-0.489653	0.0567125	0.186774	0.0454687	0.0417339	6.72e-06	0.00538389	0.0333913	6.33e-05	0.0947963	0.296439	0.0687053	0.0632494	0.000108079	0.0179237	0.0796458	0.000348478
ENSMUSG00000001062	Q8C190	Vps9d1	1905	2952	NA	NA	NA	NA	NA	NA	NA	NA	NA	NA	NA	NA	NA	NA	NA	NA	-0.165609	-0.191039	-0.135491	-0.0217616	0.14533	-0.108112	0.0188023	0.181226	0.116609	0.0462414	0.14884	0.812283	0.105573	0.226281	0.830085	0.0463866	0.172197	0.109206	0.194901	0.842814	0.232099	0.401972	0.924654	0.101159
ENSMUSG00000001065	Q8CE64	Zfp276	2528	4071	NA	NA	NA	NA	NA	NA	NA	NA	NA	NA	NA	NA	NA	NA	NA	NA	-0.303612	-0.361066	-0.284867	-0.253185	-0.11805	0.0337422	-0.0676701	0.0319141	0.00049	1.67e-05	0.000285793	0.000926226	0.144616	0.669948	0.395763	0.68689	0.00267035	0.000496001	0.000949823	0.00241618	0.278534	0.876021	0.604516	0.754998
ENSMUSG00000001076	Q4ZJM9	C1ql4	1335	1474	NA	NA	NA	NA	NA	NA	NA	NA	NA	NA	NA	NA	NA	NA	NA	NA	0.033727	-0.0253273	0.0308292	0.0316511	0.420475	0.22002	-0.241946	-0.1961	0.841148	0.866386	0.837827	0.833563	0.00534382	0.114133	0.0605157	0.124462	0.874801	0.906306	0.864773	0.86147	0.0241517	0.231751	0.131843	0.228649
ENSMUSG00000001082	Q9D2V8	Mfsd10	1936	1907	-0.158	0.0202	0.137	0.205	0.0167	-0.715	-0.282	-0.445	0.717436	0.963199	0.754945	0.640087	0.969577	0.112239	0.520516	0.313905	-0.301318	-0.294035	-0.435703	-0.387781	-0.102369	0.0894385	0.0396126	-0.0806326	0.00128787	0.000555227	4.66e-06	2.3e-05	0.190235	0.248468	0.605471	0.298561	0.00510882	0.00562329	2.86e-05	0.000106965	0.330301	0.432953	0.818046	0.424297
ENSMUSG00000001089	Q8R4U7	Luzp1	3440	7526	NA	NA	NA	NA	NA	NA	NA	NA	NA	NA	NA	NA	NA	NA	NA	NA	1.3289	0.857714	1.5123	1.57867	-0.248596	-0.354341	-0.0665145	-0.0442647	1.86e-05	0.000988197	5.69e-07	2.75e-07	0.248641	0.105633	0.752291	0.833585	0.000379078	0.00840857	4.93e-06	2.54e-06	0.390417	0.218017	0.907139	0.872111
ENSMUSG00000001095	Q9ES88	Slc13a2	3214	2412	NA	NA	NA	NA	NA	NA	NA	NA	NA	NA	NA	NA	NA	NA	NA	NA	0.126814	0.0775037	0.119665	0.13077	0.0591271	-0.00809945	0.0107728	0.0407317	0.00131022	0.0209634	0.000802569	0.000334567	0.0707953	0.797471	0.73306	0.204231	0.00516828	0.0658277	0.00221591	0.00104658	0.176454	0.948291	0.906294	0.332157
ENSMUSG00000001098	Q922M3	Kctd10	4977	3103	NA	NA	NA	NA	NA	NA	NA	NA	NA	NA	NA	NA	NA	NA	NA	NA	0.240539	0.0685617	0.22926	0.247831	0.0719117	0.268934	0.44484	0.525136	0.045562	0.509359	0.0342196	0.0230462	0.460231	0.00969129	0.000102137	1.23e-05	0.0790731	0.624369	0.0535705	0.037718	0.58279	0.0295745	0.000553872	8.4e-05
ENSMUSG00000001100	Q91VA6	Poldip2	6007	2054	-0.215	-0.721	0.722	0.147	-0.231	-0.253	-0.246	-0.252	0.510387	0.0351149	0.0349232	0.651977	0.47826	0.439536	0.451286	0.439841	-0.0388283	-0.0351445	-0.0431704	-0.0546598	-0.213741	-0.288043	-0.500085	-0.601986	0.538128	0.532408	0.4447	0.335186	0.000625007	2e-05	3.05e-09	9.14e-11	0.614569	0.645369	0.507456	0.395035	0.00433062	0.000144424	7.93e-08	3.78e-09
ENSMUSG00000001105	Q61025	Ift20	456	1141	NA	NA	NA	NA	NA	NA	NA	NA	NA	NA	NA	NA	NA	NA	NA	NA	0.179857	0.0312151	0.0824606	0.202801	-0.0722052	0.109341	-0.0423405	-0.117293	0.0301337	0.648683	0.235524	0.00805565	0.552844	0.36751	0.726562	0.338553	0.0562752	0.741644	0.290876	0.0151506	0.659784	0.580168	0.906294	0.462922
ENSMUSG00000001119	Q04857	Col6a1	3084	4100	-0.129	-0.293	0.239	0.186	0.0588	0.252	-0.0527	-0.457	0.608648	0.250404	0.345676	0.461573	0.814744	0.320734	0.833408	0.0786528	0.32506	0.197884	0.252112	0.348428	0.365937	0.210287	-0.0463606	-0.0145974	0.0891173	0.239813	0.137733	0.0442916	0.0392734	0.222403	0.785214	0.931566	0.137862	0.357826	0.182238	0.0666682	0.11409	0.397071	0.912804	0.949712
ENSMUSG00000001120	P57722	Pcbp3	1137	2544	NA	NA	NA	NA	NA	NA	NA	NA	NA	NA	NA	NA	NA	NA	NA	NA	0.234375	0.278206	0.263546	0.213249	-0.0328526	-0.360533	-0.505215	-0.78998	0.0383829	0.00763447	0.0110306	0.0356447	0.741787	0.00140503	4.01e-05	6.07e-08	0.068677	0.0341287	0.0199981	0.0551648	0.813389	0.00569496	0.000250702	9.35e-07
ENSMUSG00000001123	O08573	Lgals9	3696	1586	0.348	-0.16	0.0731	-0.622	0.0613	0.275	0.0443	0.378	0.175564	0.525157	0.771176	0.0202221	0.807212	0.279231	0.860014	0.14196	0.212574	0.148052	0.325298	0.422266	0.308782	0.10034	-0.128093	-0.192979	0.0199305	0.0621674	0.000349545	2.03e-05	0.00180915	0.265386	0.159423	0.0389387	0.0402664	0.134801	0.0011234	9.59e-05	0.0101101	0.45476	0.294402	0.0872346
ENSMUSG00000001127	NA	Araf	2942	2854	NA	NA	NA	NA	NA	NA	NA	NA	NA	NA	NA	NA	NA	NA	NA	NA	0.174978	0.117043	0.0718857	0.0334836	-0.0332887	-0.115614	-0.24791	-0.224446	0.0371719	0.111977	0.321931	0.642142	0.660405	0.135942	0.00313676	0.00662089	0.0668632	0.205359	0.38274	0.690533	0.748476	0.267106	0.0106496	0.0193057
ENSMUSG00000001128	P11680	Cfp	2505	1636	NA	NA	NA	NA	NA	NA	NA	NA	NA	NA	NA	NA	NA	NA	NA	NA	-0.131975	-0.283143	-0.200899	-0.0281284	0.642472	0.233313	0.377787	0.458187	0.388616	0.0438874	0.146945	0.840067	0.000216191	0.126398	0.0171373	0.00483178	0.47085	0.105196	0.192726	0.866512	0.00182959	0.252197	0.0451363	0.0146701
ENSMUSG00000001131	P12032	Timp1	621	883	NA	NA	NA	NA	NA	NA	NA	NA	NA	NA	NA	NA	NA	NA	NA	NA	-0.271207	0.093185	0.063451	0.134167	-0.326189	0.00370973	0.323186	0.395321	0.0227789	0.357609	0.529189	0.189553	0.00382452	0.971116	0.00394964	0.000681152	0.0448759	0.48191	0.588042	0.239389	0.0185355	0.988288	0.0129526	0.00271573
ENSMUSG00000001134	Q9WTZ0	Uxt	2199	875	NA	NA	NA	NA	NA	NA	NA	NA	NA	NA	NA	NA	NA	NA	NA	NA	-0.517487	-0.41609	-0.491817	-0.563133	-0.0582433	-0.182516	-0.064777	-0.258248	0.000532222	0.00138213	0.00027204	5.78e-05	0.598751	0.108768	0.558148	0.0277008	0.00281583	0.0106118	0.000911444	0.000234138	0.696807	0.223423	0.775885	0.0651954
ENSMUSG00000001138	Q32NY4	Cnnm3	4212	5292	NA	NA	NA	NA	NA	NA	NA	NA	NA	NA	NA	NA	NA	NA	NA	NA	0.199698	0.00847179	0.224603	0.22362	-0.515084	-0.775294	-0.284157	-0.0378823	0.0157178	0.903199	0.0032497	0.00336719	1.51e-07	8.11e-11	0.000455718	0.591224	0.0332859	0.933422	0.00702309	0.00712109	4.21e-06	3.36e-09	0.00202445	0.678031
ENSMUSG00000001143	P59481	Lman2l	3864	3378	NA	NA	NA	NA	NA	NA	NA	NA	NA	NA	NA	NA	NA	NA	NA	NA	-0.0651173	0.0205731	-0.0194688	0.11702	-0.265489	-0.274646	-0.191989	-0.243115	0.381334	0.753757	0.767323	0.0832493	0.000587959	0.000410425	0.00833511	0.00134077	0.463214	0.824024	0.803487	0.116005	0.00412709	0.00198186	0.0244228	0.00487799
ENSMUSG00000001150	Q9WUU9	Mcm3ap	9622	6427	NA	NA	NA	NA	NA	NA	NA	NA	NA	NA	NA	NA	NA	NA	NA	NA	0.385462	0.21344	0.144369	0.178239	-0.0769665	-0.350712	-0.453499	-0.291037	0.000485075	0.0202551	0.106663	0.0492518	0.411465	0.00094807	6.22e-05	0.00455626	0.00265184	0.0646711	0.145257	0.0730974	0.54033	0.00404681	0.00036216	0.013967
ENSMUSG00000001151	NA	Pcnt	9168	9341	NA	NA	NA	NA	NA	NA	NA	NA	NA	NA	NA	NA	NA	NA	NA	NA	0.465666	0.319186	0.278555	0.192219	-0.0816679	-0.393142	-0.248017	-0.0694981	0.000568562	0.00570401	0.0141657	0.0805966	0.44215	0.00101468	0.026393	0.512176	0.00295793	0.0280825	0.0248556	0.112812	0.566983	0.00429468	0.0652377	0.613122
ENSMUSG00000001155	Q91XD4	Ftcd	6162	1933	NA	NA	NA	NA	NA	NA	NA	NA	NA	NA	NA	NA	NA	NA	NA	NA	0.100791	0.0550288	0.116265	0.146863	0.0855265	0.0483872	-0.00856557	-0.0178872	0.0454147	0.212724	0.0125518	0.00249074	0.0739044	0.303405	0.85064	0.691307	0.0789317	0.326677	0.0223686	0.00549943	0.181669	0.503481	0.930852	0.75857
ENSMUSG00000001156	NA	Mxd1	3265	4666	NA	NA	NA	NA	NA	NA	NA	NA	NA	NA	NA	NA	NA	NA	NA	NA	0.831715	0.726612	1.49654	1.52509	2.46671	2.54492	1.65614	1.85368	0.00115974	0.00142476	1.03e-07	7.37e-08	3.97e-12	1.86e-12	1.57e-08	1.8e-09	0.00479902	0.010838	1.22e-06	8.5e-07	4.52e-10	1.4e-10	3.15e-07	4.79e-08
ENSMUSG00000001157	Q920G9	Gmcl1	2216	2949	NA	NA	NA	NA	NA	NA	NA	NA	NA	NA	NA	NA	NA	NA	NA	NA	0.305701	0.0745774	0.164251	0.240112	-0.29108	-0.350127	-0.401029	-0.23861	0.0120905	0.468621	0.117605	0.0257571	0.00845717	0.0020916	0.000610562	0.026964	0.0269888	0.586509	0.158565	0.0415743	0.0344044	0.00804506	0.00260403	0.0636456
ENSMUSG00000001158	Q8K194	Snrnp27	5120	1005	NA	NA	NA	NA	NA	NA	NA	NA	NA	NA	NA	NA	NA	NA	NA	NA	-0.295783	-0.278152	-0.355075	-0.336736	-0.253046	-0.349247	-0.373202	-0.504999	0.00592157	0.00397775	0.000460495	0.000777366	0.00229848	9.02e-05	4.07e-05	5.85e-07	0.0154834	0.0218994	0.0014119	0.00209445	0.0122646	0.000534281	0.00025346	6.22e-06
ENSMUSG00000001173	Q6NVF0	Ocrl	5686	5253	NA	NA	NA	NA	NA	NA	NA	NA	NA	NA	NA	NA	NA	NA	NA	NA	0.546481	0.405883	0.464063	0.396545	0.267661	-0.0426728	-0.273812	-0.256626	7.97e-06	9.53e-05	1.76e-05	0.000128192	0.00346022	0.612906	0.0034058	0.00558039	0.000245054	0.00173195	8.81e-05	0.000465195	0.0170734	0.828092	0.0114198	0.0166007
ENSMUSG00000001175	P0DP28	Calm1	4612	4115	0.185	0.148	-0.191	0.0583	0.0818	0.316	0.246	0.242	0.220131	0.324481	0.208039	0.695139	0.583335	0.0427233	0.108516	0.114226	-0.0380128	-0.0632254	-0.0795304	-0.0468189	-0.0173305	0.0811929	-0.0876469	-0.150937	0.569827	0.294354	0.190432	0.435155	0.767343	0.173382	0.143525	0.0156993	0.642864	0.416194	0.241628	0.494759	0.832747	0.324171	0.270423	0.0403132
ENSMUSG00000001211	Q9D517	Agpat3	6271	5980	NA	NA	NA	NA	NA	NA	NA	NA	NA	NA	NA	NA	NA	NA	NA	NA	-0.0765025	-0.211165	-0.701754	-0.660156	-0.0992584	-0.137073	-0.249659	-0.315689	0.200047	0.000465407	2.28e-12	7.81e-12	0.0587896	0.0113973	4.68e-05	1.95e-06	0.270611	0.00508044	2.45e-10	5.47e-10	0.154082	0.0339375	0.000284999	1.75e-05
ENSMUSG00000001225	Q9WVC8	Slc26a3	2362	2908	NA	NA	NA	NA	NA	NA	NA	NA	NA	NA	NA	NA	NA	NA	NA	NA	0.139594	0.101039	0.147207	0.125784	0.0575519	0.00642463	0.0191291	0.0468742	0.00092245	0.00565145	0.000176556	0.000838102	0.0925021	0.846765	0.565618	0.166289	0.00412484	0.027903	0.000630146	0.00222955	0.212045	0.950125	0.782712	0.286398
ENSMUSG00000001227	O54951	Sema6b	2448	3736	NA	NA	NA	NA	NA	NA	NA	NA	NA	NA	NA	NA	NA	NA	NA	NA	0.488005	0.192989	0.293049	0.147959	0.235845	-0.503047	-0.421361	0.2113	0.00301483	0.152918	0.0349325	0.267323	0.0904961	0.0007444	0.00367263	0.126966	0.00925452	0.25734	0.0545114	0.323639	0.209199	0.00328907	0.0121877	0.232367
ENSMUSG00000001228	Q8VDF2	Uhrf1	4547	3586	0.324	0.0312	0.105	-0.179	-0.252	-0.522	-0.385	-0.308	0.0721221	0.857506	0.545265	0.307404	0.156487	0.00597646	0.0350382	0.0864059	0.196753	0.156834	0.152532	0.27214	-0.100069	-0.307816	-0.388289	-0.523585	0.100463	0.140944	0.152362	0.0141469	0.302514	0.00359565	0.000453593	1.35e-05	0.152084	0.242592	0.198974	0.0246342	0.442714	0.0127864	0.00201558	9.07e-05
ENSMUSG00000001229	Q8BVG4	Dpp9	3744	3374	0.313	-0.552	-0.333	-0.259	-0.325	-0.311	-0.179	-0.961	0.35422	0.109302	0.325097	0.441133	0.336842	0.35785	0.593894	0.0082137	0.299822	0.26119	0.233396	0.20533	-0.103579	-0.0694241	0.01727	0.00802623	0.000912849	0.00117223	0.00311028	0.00802969	0.161958	0.341926	0.811118	0.911604	0.00409259	0.00952752	0.00676961	0.0151091	0.298518	0.551844	0.919716	0.933939
ENSMUSG00000001240	NA	Ramp2	453	1478	NA	NA	NA	NA	NA	NA	NA	NA	NA	NA	NA	NA	NA	NA	NA	NA	-0.309609	0.0946965	0.241437	0.312149	-0.122763	-0.114018	-0.268133	-0.222855	0.137838	0.596488	0.182521	0.087993	0.368557	0.409842	0.0518824	0.103025	0.198217	0.697821	0.232942	0.121907	0.5027	0.627767	0.116182	0.196104
ENSMUSG00000001247	Q99KG5	Lsr	2578	2167	NA	NA	NA	NA	NA	NA	NA	NA	NA	NA	NA	NA	NA	NA	NA	NA	0.176516	0.134734	0.497611	0.655113	0.134934	0.207177	0.311619	0.299223	0.306827	0.381675	0.00294121	0.000204789	0.0994591	0.0181343	0.00106729	0.00139051	0.386812	0.505475	0.00647116	0.000691811	0.222951	0.0502024	0.00421432	0.00503663
ENSMUSG00000001248	Q8VEF1	Gramd1a	3557	2735	NA	NA	NA	NA	NA	NA	NA	NA	NA	NA	NA	NA	NA	NA	NA	NA	0.116379	0.161645	0.285772	0.339444	-0.0340771	0.333791	0.503087	0.680732	0.22531	0.0646461	0.0022118	0.000439777	0.711129	0.00105282	8.49e-06	7.1e-08	0.299102	0.138311	0.00507539	0.0013206	0.789202	0.00443207	6.62e-05	1.07e-06
ENSMUSG00000001249	NA	Hpn	6674	1861	NA	NA	NA	NA	NA	NA	NA	NA	NA	NA	NA	NA	NA	NA	NA	NA	-0.151722	-0.26982	-0.282998	-0.226571	0.209352	0.0500482	0.0364423	0.017135	0.0122015	1.58e-05	7.08e-06	0.000138892	4.58e-06	0.158358	0.294864	0.614034	0.0271848	0.000476525	4.11e-05	0.000496288	7.8e-05	0.30221	0.481419	0.696212
ENSMUSG00000001260	Q9R0Y8	Gabrg1	1625	4771	NA	NA	NA	NA	NA	NA	NA	NA	NA	NA	NA	NA	NA	NA	NA	NA	0.217895	0.106423	0.133043	0.128046	0.0497763	-0.00809945	0.0107728	0.0407317	0.000210611	0.0220909	0.00527993	0.00683756	0.245506	0.848009	0.798891	0.339497	0.00150961	0.0677184	0.0106027	0.0131702	0.387293	0.950125	0.916199	0.463593
ENSMUSG00000001270	Q04447	Ckb	1430	1472	0.0914	0.0324	-0.682	-0.53	-0.0421	0.0517	0.00284	-0.0159	0.248305	0.678358	1.15e-08	6.95e-07	0.590609	0.509113	0.970917	0.838992	-0.267042	-0.0336981	-0.6603	-0.55926	-0.0893907	0.340145	0.154633	0.0998252	0.0124465	0.705303	1.19e-07	1.68e-06	0.364204	0.00160444	0.120161	0.309456	0.0275711	0.786616	1.37e-06	1.17e-05	0.498851	0.00639326	0.233335	0.435377
ENSMUSG00000001280	NA	Sp1	2712	7754	NA	NA	NA	NA	NA	NA	NA	NA	NA	NA	NA	NA	NA	NA	NA	NA	1.01789	0.582507	0.834107	0.838279	0.105675	-0.242028	0.263972	0.495428	2.46e-05	0.00325115	8.69e-05	8.18e-05	0.533532	0.165369	0.125466	0.00630299	0.000439317	0.0190524	0.000343599	0.000316642	0.644527	0.31241	0.241951	0.0184442
ENSMUSG00000001281	P26011	Itgb7	2301	2683	NA	NA	NA	NA	NA	NA	NA	NA	NA	NA	NA	NA	NA	NA	NA	NA	-0.401441	-0.461781	-0.557488	-0.493422	0.195339	0.355857	0.31595	0.55409	4.88e-05	1.97e-06	6.58e-08	5.86e-07	0.0486609	0.000955331	0.00269208	5.08e-06	0.000624861	0.000107689	8.56e-07	4.76e-06	0.133573	0.00407446	0.00938916	3.93e-05
ENSMUSG00000001285	Q9JK81	Myg1	1801	1480	-0.896	-1.3	-0.921	-0.933	0.0846	0.163	0.0354	-0.043	0.00073784	1.06e-05	0.000567053	0.0004986	0.71471	0.483319	0.878361	0.852419	-0.320831	-0.254863	-0.390278	-0.445107	-0.306616	-0.254727	-0.299254	-0.394604	0.0027784	0.0064769	0.000137541	2.84e-05	0.000915922	0.00433646	0.00113842	6.07e-05	0.0087158	0.0305382	0.000508709	0.000127261	0.00593011	0.014967	0.0044613	0.000336711
ENSMUSG00000001288	P18911	Rarg	741	2953	NA	NA	NA	NA	NA	NA	NA	NA	NA	NA	NA	NA	NA	NA	NA	NA	0.155794	0.0775037	0.119665	0.121963	0.262393	0.15987	0.0461912	0.163656	0.0117315	0.14088	0.026512	0.0239681	0.006137	0.0794159	0.601655	0.0730884	0.0264035	0.242529	0.0429488	0.0390179	0.0267895	0.172515	0.814513	0.147863
ENSMUSG00000001289	Q9WU28	Pfdn5	426	1062	0.107	-0.184	-0.373	-0.0976	-0.0813	-0.144	-0.128	-0.233	0.389185	0.144864	0.00573823	0.431981	0.511937	0.249959	0.304524	0.0695298	-0.406301	0.0882683	-0.0110837	0.0669689	-0.330428	-0.210246	-0.34595	-0.3037	0.033168	0.639471	0.951451	0.717978	0.158379	0.362526	0.140427	0.193207	0.0607327	0.733909	0.959758	0.759826	0.294058	0.574684	0.265709	0.319526
ENSMUSG00000001300	P52800	Efnb2	4494	4793	NA	NA	NA	NA	NA	NA	NA	NA	NA	NA	NA	NA	NA	NA	NA	NA	0.142206	-0.063585	-0.0401858	0.00877881	1.04903	0.969666	0.342671	0.289063	0.251004	0.562522	0.713834	0.93603	4.63e-09	1.94e-08	0.00837905	0.0235869	0.326923	0.669661	0.755952	0.948004	1.96e-07	3.52e-07	0.024547	0.0567374
ENSMUSG00000001305	Q9CYX7	Rrp15	813	1321	NA	NA	NA	NA	NA	NA	NA	NA	NA	NA	NA	NA	NA	NA	NA	NA	-0.16093	-0.304449	-0.189719	-0.143142	-0.200512	-0.0175009	0.152718	-0.112892	0.12129	0.00241853	0.0447707	0.122808	0.0497522	0.857038	0.123541	0.254164	0.177965	0.0156128	0.0677555	0.162919	0.135685	0.950636	0.238769	0.38099
ENSMUSG00000001313	Q9QYM5	Rnd2	1756	1394	NA	NA	NA	NA	NA	NA	NA	NA	NA	NA	NA	NA	NA	NA	NA	NA	-0.626399	-0.646804	-0.666448	-0.564594	1.03561	1.21979	0.916598	0.937357	0.000660293	0.000140965	9.95e-05	0.000601664	9.41e-08	4.39e-09	7.28e-07	5.14e-07	0.00327668	0.00226896	0.000384624	0.0017115	2.81e-06	9.95e-08	7.99e-06	5.58e-06
ENSMUSG00000001323	Q9QZX7	Srr	1275	3699	NA	NA	NA	NA	NA	NA	NA	NA	NA	NA	NA	NA	NA	NA	NA	NA	-0.219202	-0.214843	-0.275834	-0.36713	0.0909633	-0.0550568	-0.527154	-0.41431	0.106018	0.0767524	0.0265596	0.00454076	0.499927	0.682181	0.000562172	0.0046333	0.159134	0.156349	0.043021	0.00925357	0.61688	0.885913	0.00242416	0.0141669
ENSMUSG00000001333	Q9EPM5	Sync	1540	2042	NA	NA	NA	NA	NA	NA	NA	NA	NA	NA	NA	NA	NA	NA	NA	NA	0.394319	0.491083	0.647658	0.685363	-0.260191	-0.577055	-0.380313	-0.00983344	0.00285402	0.000106505	2.6e-06	1.09e-06	0.0195158	9.18e-06	0.00122239	0.925898	0.00888683	0.00187701	1.74e-05	8.09e-06	0.0666934	7.31e-05	0.00472977	0.945663
ENSMUSG00000001334	Q8K4Z2	Fndc5	1356	2763	NA	NA	NA	NA	NA	NA	NA	NA	NA	NA	NA	NA	NA	NA	NA	NA	0.243955	0.070486	0.38832	0.10501	0.0345482	-0.0158886	-0.0199131	0.0244034	0.023627	0.426038	0.000347468	0.238693	0.598863	0.808826	0.760281	0.7097	0.046214	0.546996	0.00111881	0.293142	0.696807	0.948291	0.908323	0.772758
ENSMUSG00000001348	Q05117	Acp5	1837	1447	NA	NA	NA	NA	NA	NA	NA	NA	NA	NA	NA	NA	NA	NA	NA	NA	0.0282065	0.0343718	0.149232	0.109453	-0.00442935	-0.0208355	0.0138574	0.0636569	0.689773	0.593899	0.0307906	0.101526	0.937838	0.717321	0.810507	0.279236	0.748982	0.695684	0.0489592	0.138081	0.957357	0.909894	0.919386	0.406109
ENSMUSG00000001349	Q08091	Cnn1	1663	2381	-0.41	-0.88	-0.155	-0.465	-0.408	-1.07	-0.702	-0.957	0.234475	0.0155718	0.649024	0.179991	0.236559	0.00433642	0.048026	0.00930421	-0.0215918	0.296194	0.176777	0.134992	-0.121638	0.116209	0.442931	0.377113	0.825269	0.0021625	0.0515944	0.130931	0.194981	0.211257	5.14e-05	0.000334149	0.86177	0.0145632	0.0766597	0.172434	0.335056	0.381495	0.000308294	0.00146602
ENSMUSG00000001366	Q8BK06	Fbxo9	3002	2155	NA	NA	NA	NA	NA	NA	NA	NA	NA	NA	NA	NA	NA	NA	NA	NA	0.105791	-0.0378047	-0.140941	-0.192745	-0.529025	-0.689216	-0.89587	-0.688511	0.161455	0.570402	0.0435699	0.00775734	5.36e-08	4.4e-10	2.47e-12	4.59e-10	0.226255	0.676236	0.066163	0.0146709	1.73e-06	1.42e-08	2.13e-10	1.47e-08
ENSMUSG00000001376	Q8CI71	Vps50	5218	4824	NA	NA	NA	NA	NA	NA	NA	NA	NA	NA	NA	NA	NA	NA	NA	NA	0.217698	-0.0499855	-0.163321	-0.153402	-0.00466714	-0.130099	0.123145	0.209895	0.0297244	0.55931	0.0653735	0.0822029	0.956151	0.135051	0.154521	0.0193411	0.055663	0.667653	0.0943404	0.114803	0.969957	0.265723	0.287075	0.0480726
ENSMUSG00000001380	Q61035	Hars	3292	1987	-0.592	-0.654	-0.502	-1.39	0.122	0.208	0.0179	0.0119	0.289273	0.243647	0.367318	0.0181154	0.824861	0.706155	0.974166	0.982816	-0.334164	-0.291567	-0.541217	-0.540924	-0.159874	-0.0379702	0.0165623	-0.130009	0.000457841	0.000550837	1.61e-07	1.63e-07	0.030253	0.587722	0.812468	0.0730134	0.00254579	0.005596	1.75e-06	1.63e-06	0.0940326	0.805439	0.919775	0.14776
ENSMUSG00000001383	Q9CPW7	Zmat2	1658	2257	NA	NA	NA	NA	NA	NA	NA	NA	NA	NA	NA	NA	NA	NA	NA	NA	-0.380345	-0.345721	-0.68792	-0.771074	0.0107037	-0.230686	-0.364019	-0.528523	0.000986773	0.000803255	9.93e-08	1.44e-08	0.905557	0.0168808	0.000491148	5.62e-06	0.00432347	0.00731371	1.19e-06	2.33e-07	0.935362	0.0472861	0.00215605	4.27e-05
ENSMUSG00000001403	Q9D1C1	Ube2c	918	2191	0.857	0.0205	-0.276	-0.235	-0.193	-0.407	-0.11	-0.439	0.000233485	0.917046	0.170035	0.240548	0.333336	0.0487764	0.576473	0.0347188	-0.0764789	0.13359	0.101121	0.110496	-0.0748171	-0.171637	-0.389791	-0.573632	0.260792	0.0336969	0.101131	0.0747712	0.232269	0.00976608	1.51e-06	2.16e-09	0.337251	0.0878788	0.138448	0.105539	0.373937	0.0297736	1.49e-05	5.63e-08
ENSMUSG00000001415	Q6ZPY2	Smg5	3861	4448	NA	NA	NA	NA	NA	NA	NA	NA	NA	NA	NA	NA	NA	NA	NA	NA	0.0663356	0.0102017	-0.0600717	-0.0580015	-0.0416398	0.0890276	0.423839	0.376921	0.524517	0.912485	0.520487	0.534841	0.660551	0.348962	0.000124742	0.000455763	0.601668	0.940339	0.579984	0.591123	0.748476	0.560185	0.000660872	0.00191863
ENSMUSG00000001416	P80318	Cct3	1449	1977	0.0154	0.018	-0.0502	0.0354	-0.0181	-0.0475	-0.0405	-0.0791	0.838151	0.811664	0.50774	0.639541	0.81094	0.530885	0.593095	0.30027	0.0421492	0.0021456	0.119754	0.112709	-0.218715	-0.0703174	-0.0695869	-0.240163	0.584331	0.975214	0.100086	0.119547	0.0638212	0.536994	0.541265	0.0433438	0.656048	0.983165	0.137126	0.158986	0.163779	0.759132	0.760414	0.0954984
ENSMUSG00000001418	Q9JHJ3	Glmp	1241	4219	NA	NA	NA	NA	NA	NA	NA	NA	NA	NA	NA	NA	NA	NA	NA	NA	0.0407227	0.0346119	-0.00591979	0.053254	0.0167487	0.174987	0.288223	0.448576	0.510524	0.531193	0.914478	0.338272	0.77655	0.00599466	4.51e-05	5.73e-08	0.58843	0.644371	0.928056	0.398111	0.839177	0.0196137	0.000276534	8.92e-07
ENSMUSG00000001419	NA	Mef2d	3506	5401	NA	NA	NA	NA	NA	NA	NA	NA	NA	NA	NA	NA	NA	NA	NA	NA	0.642821	0.509133	0.950441	0.930285	0.12771	0.0177375	0.235517	0.314892	0.000100857	0.000412537	6.22e-08	9.05e-08	0.293291	0.882744	0.0583854	0.0137343	0.000960356	0.00469317	8.18e-07	1.01e-06	0.433712	0.956853	0.128096	0.03593
ENSMUSG00000001420	Q9D709	Tmem79	1514	2406	NA	NA	NA	NA	NA	NA	NA	NA	NA	NA	NA	NA	NA	NA	NA	NA	0.389782	0.0940287	0.384483	0.509549	0.108038	-0.0188843	-0.320331	-0.4377	0.000268241	0.230076	7.84e-05	2.55e-06	0.322692	0.860779	0.00441873	0.000196238	0.0017653	0.346868	0.000313547	1.66e-05	0.461406	0.951021	0.0142453	0.00092353
ENSMUSG00000001424	Q78PY7	Snd1	3781	3781	0.00472	-0.01	-0.315	-0.175	0.0184	0.0419	-0.0305	-0.0588	0.949241	0.892193	0.000292031	0.026145	0.80354	0.572825	0.681032	0.430776	0.143874	0.0469577	-0.344125	-0.368981	-0.213281	-0.289417	-0.241273	-0.362994	0.0178084	0.362251	5.91e-07	1.93e-07	0.000319997	7.46e-06	7.93e-05	2.43e-07	0.0368476	0.486569	5.1e-06	1.89e-06	0.00252836	6.13e-05	0.000446115	2.98e-06
ENSMUSG00000001435	P39061	Col18a1	4500	5595	-0.117	-0.295	0.728	0.286	-0.244	0.0319	0.106	0.162	0.48011	0.0848449	0.000198943	0.0941791	0.149288	0.846947	0.521116	0.332189	0.432248	0.341024	0.435846	0.452063	0.0520199	-0.0724436	-0.166631	-0.212033	0.00245535	0.00645887	0.000848479	0.000594028	0.689576	0.579642	0.210941	0.116143	0.00793537	0.03049	0.00231238	0.00169379	0.772763	0.798576	0.369585	0.216375
ENSMUSG00000001436	NA	Slc19a1	1748	2863	NA	NA	NA	NA	NA	NA	NA	NA	NA	NA	NA	NA	NA	NA	NA	NA	0.121034	0.0208915	-0.031312	-0.0611335	-0.242068	-0.00279275	0.081901	-0.0522098	0.221549	0.810922	0.721	0.487805	0.0134162	0.975353	0.367869	0.566475	0.295065	0.866358	0.761983	0.545632	0.0497458	0.989372	0.572905	0.65728
ENSMUSG00000001440	P70168	Kpnb1	7190	5894	0.023	-0.0744	-0.015	0.0406	0.0565	0.0069	-0.0248	-0.011	0.776314	0.362005	0.852888	0.61641	0.48744	0.931963	0.75897	0.89172	0.236288	0.247639	0.252588	0.253948	0.113359	0.226175	0.323177	0.344363	0.00657173	0.00190599	0.00160952	0.0015352	0.122394	0.00388652	0.000126725	5.96e-05	0.016762	0.0133428	0.00388271	0.00365564	0.255041	0.0136374	0.000669556	0.00033167
ENSMUSG00000001441	Q11011	Npepps	6416	4215	0.0562	0.0389	-0.606	-0.478	0.0634	0.00182	-0.104	-0.04	0.638865	0.744792	3.91e-05	0.000540295	0.596842	0.98783	0.388592	0.737891	0.18809	0.161101	0.114712	0.203937	-0.113852	-0.220924	0.280512	0.507277	0.0204042	0.0256418	0.104232	0.00606363	0.0742893	0.00139867	0.000107182	1.45e-08	0.0410426	0.0740346	0.142281	0.0118574	0.182471	0.00567656	0.000578049	2.77e-07
ENSMUSG00000001444	Q9JKD8	Tbx21	1646	2488	NA	NA	NA	NA	NA	NA	NA	NA	NA	NA	NA	NA	NA	NA	NA	NA	0.192712	0.177468	0.388097	0.424015	0.0848386	0.019973	0.0302661	0.057867	0.00862249	0.00728344	2.8e-06	8.43e-07	0.129731	0.714306	0.578895	0.292516	0.0206573	0.0330905	1.86e-05	6.49e-06	0.262895	0.908547	0.794949	0.418643
ENSMUSG00000001445	Q3TBW2	Mrpl10	2936	1708	-0.0474	-0.107	0.0695	-0.0805	-0.0862	-0.142	-0.0305	-0.139	0.824517	0.615636	0.744979	0.706537	0.686909	0.508971	0.886329	0.517916	-0.241871	-0.11497	-0.402529	-0.35146	-0.180454	-0.298963	-0.497871	-0.467063	0.0114369	0.155784	3.47e-05	0.000173858	0.0312018	0.00091574	1.89e-06	4.83e-06	0.0258823	0.260906	0.000157132	0.000601124	0.0961805	0.00393249	1.8e-05	3.77e-05
ENSMUSG00000001467	Q8K0C4	Cyp51	2835	3931	0.00243	-0.18	0.0464	-0.0694	-0.0995	0.417	0.524	0.307	0.995255	0.660378	0.909596	0.865373	0.807982	0.313563	0.208879	0.455797	0.191966	0.0654768	0.477478	0.450473	0.819237	1.0565	1.21799	0.917644	0.0307577	0.390766	1.3e-06	3.14e-06	7.48e-11	3.59e-13	1.62e-14	7.25e-12	0.0571922	0.51385	9.83e-06	1.97e-05	5.66e-09	3.55e-11	3.32e-12	4.38e-10
ENSMUSG00000001472	NA	Tcf25	2247	5002	NA	NA	NA	NA	NA	NA	NA	NA	NA	NA	NA	NA	NA	NA	NA	NA	-0.127125	-0.16905	-0.391066	-0.342957	-0.0695185	0.0208644	0.14603	0.203317	0.019947	0.00110203	1.12e-08	1.09e-07	0.13443	0.645399	0.0033235	0.000136129	0.0402892	0.00907815	2.1e-07	1.17e-06	0.267812	0.855923	0.0111862	0.000674246
ENSMUSG00000001473	Q922F4	Tubb6	984	1757	-0.704	-0.686	-0.271	-0.593	0.218	0.0551	0.174	-0.0989	0.0251416	0.0286089	0.364461	0.0550698	0.463452	0.852327	0.557756	0.738651	0.242613	0.0577119	0.213572	0.18783	0.0584487	0.232784	0.177426	0.0263088	0.0370699	0.561579	0.0398055	0.0677861	0.444413	0.00492209	0.0266918	0.729407	0.0667259	0.669031	0.061107	0.0969252	0.568809	0.016671	0.0658305	0.788834
ENSMUSG00000001482	NA	Def8	5283	3242	NA	NA	NA	NA	NA	NA	NA	NA	NA	NA	NA	NA	NA	NA	NA	NA	0.116113	-0.0125135	-0.0227671	0.10569	0.108402	-0.0682366	-0.46126	-0.563568	0.166087	0.86475	0.756812	0.159025	0.0956004	0.287442	1.99e-07	6.7e-09	0.231829	0.90508	0.79424	0.205358	0.216797	0.483158	2.7e-06	1.44e-07
ENSMUSG00000001493	P32442	Meox1	702	2228	NA	NA	NA	NA	NA	NA	NA	NA	NA	NA	NA	NA	NA	NA	NA	NA	0.26106	0.0485087	-0.0413675	0.0124655	0.145657	-0.213971	-0.320444	-0.294769	0.0931468	0.706368	0.740774	0.921466	0.312681	0.118003	0.0199549	0.0307589	0.143064	0.787339	0.779822	0.936049	0.451676	0.238159	0.0513932	0.0712847
ENSMUSG00000001494	NA	Sost	631	2066	NA	NA	NA	NA	NA	NA	NA	NA	NA	NA	NA	NA	NA	NA	NA	NA	-0.140667	-0.131784	0.521093	0.713107	0.0725694	-0.00801663	0.0192145	0.0682459	0.463759	0.451214	0.0114556	0.0010817	0.458278	0.933869	0.842783	0.485813	0.544181	0.570122	0.020651	0.00273884	0.581072	0.971863	0.928508	0.59063
ENSMUSG00000001496	P50220	Nkx2-1	3600	2809	NA	NA	NA	NA	NA	NA	NA	NA	NA	NA	NA	NA	NA	NA	NA	NA	0.0982751	0.0489644	0.0911259	0.102078	0.0497763	-0.00809945	0.0107728	0.0407317	0.00705411	0.116232	0.00554154	0.00232053	0.107419	0.787754	0.720499	0.183592	0.0176914	0.211212	0.0110455	0.00517465	0.234358	0.948291	0.906294	0.307968
ENSMUSG00000001497	P47242	Pax9	1471	4232	NA	NA	NA	NA	NA	NA	NA	NA	NA	NA	NA	NA	NA	NA	NA	NA	0.634269	0.466784	0.621226	0.661245	-0.048688	-0.257872	0.239991	0.537361	0.00225996	0.0100949	0.00104536	0.00056519	0.772606	0.132847	0.166618	0.00411298	0.00744583	0.0411312	0.00272469	0.00162314	0.836364	0.262414	0.304953	0.0127862
ENSMUSG00000001504	P81066	Irx2	1460	2625	NA	NA	NA	NA	NA	NA	NA	NA	NA	NA	NA	NA	NA	NA	NA	NA	1.21494	1.63178	2.01422	2.01122	0.0497763	-0.00809945	0.0175809	0.0407317	1.14e-10	1.85e-14	1.37e-16	1.43e-16	0.285113	0.860278	0.703007	0.379669	1.12e-07	2.4e-11	9.32e-14	7.95e-14	0.425861	0.950937	0.896257	0.498577
ENSMUSG00000001506	P11087	Col1a1	4362	5930	0.0866	-0.364	0.473	0.514	-1.06	-1.27	-0.804	-1.11	0.509559	0.0100763	0.00138172	0.00063919	4.22e-08	1.85e-09	3.01e-06	1.87e-08	0.493177	0.435537	0.423611	0.373007	0.265003	0.0370413	-0.0494098	-0.118665	2.16e-05	2.57e-05	3.68e-05	0.0001692	0.00400159	0.659989	0.558103	0.166896	0.000411913	0.000677111	0.000165703	0.000587229	0.0192039	0.867654	0.775885	0.287197
ENSMUSG00000001507	Q62470	Itga3	4950	4861	NA	NA	NA	NA	NA	NA	NA	NA	NA	NA	NA	NA	NA	NA	NA	NA	0.0438688	-0.0420215	-0.325062	-0.356129	-0.312727	-0.536391	-0.628479	-0.548214	0.689015	0.668533	0.00300313	0.00140059	0.00244789	6.32e-06	6.3e-07	4.8e-06	0.748263	0.757454	0.00658418	0.00338983	0.0129117	5.3e-05	7.1e-06	3.75e-05
ENSMUSG00000001508	P82350	Sgca	1334	1724	NA	NA	NA	NA	NA	NA	NA	NA	NA	NA	NA	NA	NA	NA	NA	NA	0.168013	0.0183583	0.0822795	0.222421	-0.0631636	-0.145989	-0.349607	-0.130275	0.258739	0.886437	0.525354	0.103052	0.543756	0.165117	0.00143809	0.210257	0.335179	0.920724	0.584822	0.139863	0.652332	0.312162	0.00544284	0.337211
ENSMUSG00000001510	Q64205	Dlx3	864	2607	NA	NA	NA	NA	NA	NA	NA	NA	NA	NA	NA	NA	NA	NA	NA	NA	1.10002	1.9896	2.78305	2.6477	0.0624745	0.185752	0.585688	0.63952	2.79e-06	7.48e-12	4.04e-15	1.34e-14	0.449311	0.0407818	3.05e-06	8.96e-07	0.000155211	3.54e-09	1.5e-12	3.25e-12	0.572635	0.0989454	2.7e-05	8.99e-06
ENSMUSG00000001517	NA	Foxm1	2283	4652	NA	NA	NA	NA	NA	NA	NA	NA	NA	NA	NA	NA	NA	NA	NA	NA	0.438239	0.388847	0.596401	0.630151	0.0437849	-0.194322	-0.213823	-0.134421	0.000999334	0.00108847	7.26e-06	3.27e-06	0.67375	0.0715186	0.0490484	0.204268	0.00436111	0.00902851	4.19e-05	2.03e-05	0.759393	0.157999	0.110654	0.332183
ENSMUSG00000001518	NA	Itfg2	6406	3191	NA	NA	NA	NA	NA	NA	NA	NA	NA	NA	NA	NA	NA	NA	NA	NA	0.148591	0.139066	0.106957	0.135154	0.111672	0.068462	0.157781	0.158531	0.036705	0.0292704	0.0880439	0.03399	0.0749816	0.264596	0.0144245	0.014122	0.0662218	0.0802479	0.122751	0.0529363	0.183681	0.453639	0.0389574	0.0368022
ENSMUSG00000001521	O88413	Tulp3	1392	3374	NA	NA	NA	NA	NA	NA	NA	NA	NA	NA	NA	NA	NA	NA	NA	NA	0.638344	0.239833	0.224222	0.243495	-0.0655601	-0.276209	-0.464601	-0.385758	1.54e-05	0.0338399	0.0461993	0.0315642	0.47314	0.00548862	3.35e-05	0.000291569	0.000337623	0.0880863	0.0696271	0.0496627	0.594026	0.0182024	0.000215763	0.00130266
ENSMUSG00000001524	O70422	Gtf2h4	2259	1679	NA	NA	NA	NA	NA	NA	NA	NA	NA	NA	NA	NA	NA	NA	NA	NA	-0.143428	-0.0863557	-0.346122	-0.228722	-0.316676	-0.23171	-0.29494	-0.344356	0.0509298	0.176345	1.21e-05	0.00125762	4.29e-05	0.00118602	9.88e-05	1.45e-05	0.0866607	0.284727	6.45e-05	0.00309045	0.000491854	0.00491592	0.00053918	9.68e-05
ENSMUSG00000001525	P99024	Tubb5	2284	2649	-0.156	-0.194	0.0776	0.12	-0.276	-0.476	-0.0691	-0.25	0.0767649	0.0302523	0.364362	0.167516	0.00335345	1.05e-05	0.418186	0.00682026	0.251774	0.187518	-0.192142	-0.219579	-0.191427	-0.170815	-0.00213763	0.0794647	0.00224328	0.00886375	0.00771107	0.00286036	0.00590784	0.0125835	0.973296	0.220722	0.00741251	0.0377314	0.0146688	0.00619538	0.0260516	0.036871	0.986836	0.347451
ENSMUSG00000001542	Q3UKU1	Ell2	3851	4382	NA	NA	NA	NA	NA	NA	NA	NA	NA	NA	NA	NA	NA	NA	NA	NA	0.316552	0.286166	0.793644	1.061	0.407723	-0.223329	-0.304654	-0.0491294	0.0399927	0.0382001	2.3e-06	1.71e-08	0.00288769	0.0865849	0.0230881	0.696264	0.0710036	0.0957157	1.58e-05	2.69e-07	0.0147476	0.185046	0.0581404	0.762561
ENSMUSG00000001552	Q02257	Jup	6516	3205	0.114	-0.164	0.235	0.125	-0.488	-0.541	-0.795	-0.47	0.600665	0.454222	0.287142	0.567352	0.0339128	0.0199006	0.00130053	0.0400636	0.00535465	0.131311	0.242278	0.280655	0.039026	0.186844	-0.105573	-0.107317	0.938946	0.0441117	0.000651667	0.000135728	0.539747	0.00646442	0.106112	0.100944	0.953496	0.105491	0.0018791	0.000487441	0.648982	0.0209182	0.209842	0.192637
ENSMUSG00000001555	Q61576	Fkbp10	1734	2584	1.16	1.03	1.39	1.33	-0.0484	-0.0704	0.0758	0.000104	0.0142753	0.0282668	0.00434083	0.00585593	0.912804	0.873498	0.863918	0.999812	-0.00604982	-0.0189196	-0.0909668	-0.0932074	-0.00887019	-0.0145957	-0.0297642	-0.155428	0.917973	0.718985	0.0932684	0.0859456	0.866596	0.78225	0.574111	0.00671113	0.936805	0.797904	0.129124	0.119452	0.908353	0.948291	0.790619	0.0195359
ENSMUSG00000001558	Q9D5V2	Klhl10	3497	2017	NA	NA	NA	NA	NA	NA	NA	NA	NA	NA	NA	NA	NA	NA	NA	NA	-0.479001	-0.353466	-0.785675	-0.738005	0.0577504	-0.228211	-0.368946	-0.321571	0.00285211	0.0105995	3.01e-06	7.3e-06	0.49566	0.00823426	6.62e-05	0.000330069	0.00888264	0.0425207	1.97e-05	4e-05	0.61341	0.0257365	0.000382391	0.0014509
ENSMUSG00000001566	NA	Mnx1	1681	2245	NA	NA	NA	NA	NA	NA	NA	NA	NA	NA	NA	NA	NA	NA	NA	NA	0.0951956	0.0945351	0.134125	0.138406	0.0893378	-0.00809945	0.0107728	0.0407317	0.0299347	0.0188542	0.00152322	0.00115322	0.0244505	0.827604	0.772218	0.279083	0.0559781	0.0619468	0.00370924	0.00288249	0.0797814	0.948291	0.909758	0.405974
ENSMUSG00000001569	Q3UFM5	Nom1	4216	9219	NA	NA	NA	NA	NA	NA	NA	NA	NA	NA	NA	NA	NA	NA	NA	NA	0.221153	0.0317261	0.106902	0.253914	-0.146219	-0.184804	-0.183645	-0.380644	0.0492881	0.744057	0.276304	0.0137335	0.174312	0.0895554	0.091503	0.00131834	0.0843479	0.81674	0.334434	0.0240325	0.311603	0.190299	0.186315	0.00480874
ENSMUSG00000001576	Q9DC16	Ergic1	2920	2754	-0.324	-0.367	0.42	0.0602	0.105	0.164	0.334	0.316	0.0358289	0.0189967	0.0083161	0.681691	0.475936	0.270498	0.0309639	0.0399954	0.249954	0.109791	-0.0820702	-0.140652	-0.101523	-0.242761	-0.259917	-0.303079	0.00570649	0.149005	0.277009	0.0689154	0.178191	0.00294642	0.00166491	0.000385412	0.0150574	0.252286	0.335235	0.0984046	0.316182	0.0107826	0.00618867	0.001656
ENSMUSG00000001583	Q99ML2	Tnk1	3006	2778	NA	NA	NA	NA	NA	NA	NA	NA	NA	NA	NA	NA	NA	NA	NA	NA	0.00395213	0.0992312	-0.0289335	0.141927	0.360202	0.186924	0.1271	0.0782887	0.97856	0.453188	0.825979	0.286381	1.39e-05	0.00731147	0.05238	0.210101	0.983246	0.572153	0.854297	0.343618	0.000195315	0.0232113	0.117145	0.337169
ENSMUSG00000001588	Q8K2H4	Acap1	2737	2482	NA	NA	NA	NA	NA	NA	NA	NA	NA	NA	NA	NA	NA	NA	NA	NA	-0.186702	-0.2813	-0.246996	-0.167179	0.299948	0.617373	1.626	2.32103	0.167274	0.0245656	0.0456521	0.168273	0.000116791	1.17e-08	5.19e-15	3.63e-18	0.233172	0.0721697	0.0689289	0.216031	0.00110399	2.29e-07	1.37e-12	2.26e-15
ENSMUSG00000001604	P23881	Tcea3	1722	1251	NA	NA	NA	NA	NA	NA	NA	NA	NA	NA	NA	NA	NA	NA	NA	NA	0.0865287	0.0452975	0.10067	0.200039	0.208232	0.0468788	-0.333055	-0.423076	0.428246	0.642246	0.30909	0.0561757	0.300067	0.814101	0.107366	0.0444895	0.509174	0.735957	0.369303	0.0819431	0.440236	0.948291	0.211999	0.0976229
ENSMUSG00000001627	P19182	Ifrd1	2262	3378	NA	NA	NA	NA	NA	NA	NA	NA	NA	NA	NA	NA	NA	NA	NA	NA	0.287628	0.257732	-0.270363	-0.127316	0.82632	0.685497	0.337553	-0.0164496	0.0206887	0.020493	0.0160831	0.233521	1.29e-07	2.55e-06	0.00626977	0.886283	0.0414971	0.0650289	0.0277916	0.287546	3.7e-06	2.42e-05	0.0190952	0.914065
ENSMUSG00000001630	Q7TSE6	Stk38l	1734	4550	NA	NA	NA	NA	NA	NA	NA	NA	NA	NA	NA	NA	NA	NA	NA	NA	0.0883752	0.0757223	0.300797	0.447353	-0.23473	-0.644397	-0.360537	-0.291485	0.264493	0.283836	0.000207579	9.98e-07	0.00719866	3.23e-08	0.000148521	0.00129353	0.341004	0.404587	0.000722843	7.51e-06	0.0302961	5.48e-07	0.000770109	0.0047282
ENSMUSG00000001632	NA	Brpf1	6621	4826	NA	NA	NA	NA	NA	NA	NA	NA	NA	NA	NA	NA	NA	NA	NA	NA	0.599365	0.568417	0.690599	0.76094	0.0159605	-0.14098	-0.100568	-0.12049	1.2e-05	5.45e-06	2.64e-07	4.95e-08	0.866173	0.147191	0.295393	0.213141	0.000297172	0.000218674	2.6e-06	6.16e-07	0.907971	0.284127	0.482081	0.340122
ENSMUSG00000001642	P45376	Akr1b3	1619	1387	-0.142	-0.171	-1.28	-1.05	0.163	0.0938	0.104	0.166	0.356154	0.268804	2.31e-08	5.5e-07	0.293067	0.540949	0.497574	0.284655	-0.147396	-0.0302561	-0.177568	-0.18189	0.0326327	0.433523	0.160089	0.0925092	0.101697	0.698508	0.0309662	0.0274739	0.675606	8.57e-06	0.0483336	0.241248	0.153608	0.781305	0.0492046	0.0440039	0.761155	6.89e-05	0.109255	0.368198
ENSMUSG00000001655	P50207	Hoxc13	1002	2461	NA	NA	NA	NA	NA	NA	NA	NA	NA	NA	NA	NA	NA	NA	NA	NA	0.14836	0.0775037	0.119665	0.121963	0.104899	0.0648212	-0.0709939	-0.0712058	0.00761472	0.101405	0.0142097	0.0126297	0.0694381	0.253802	0.194915	0.190296	0.0187138	0.19067	0.0249189	0.0223187	0.173952	0.439791	0.346845	0.316221
ENSMUSG00000001656	P31313	Hoxc11	921	2021	NA	NA	NA	NA	NA	NA	NA	NA	NA	NA	NA	NA	NA	NA	NA	NA	0.126814	0.0775037	0.119665	0.121963	0.0717291	-0.00809945	0.0281829	0.0607807	0.00302558	0.0346024	0.00195603	0.00165396	0.0492487	0.81604	0.422807	0.091747	0.00927475	0.0893103	0.00457258	0.00389857	0.134689	0.948291	0.636046	0.178582
ENSMUSG00000001657	P09025	Hoxc8	2227	1868	NA	NA	NA	NA	NA	NA	NA	NA	NA	NA	NA	NA	NA	NA	NA	NA	0.203941	0.114281	0.19034	0.115648	-0.214419	-0.567784	-0.989477	-1.06582	0.0100791	0.0875052	0.0072667	0.0807805	0.0429705	8.85e-06	9.72e-10	2.43e-10	0.0233727	0.171719	0.0139391	0.113029	0.121923	7.09e-05	3e-08	8.48e-09
ENSMUSG00000001661	P10629	Hoxc6	3018	1581	NA	NA	NA	NA	NA	NA	NA	NA	NA	NA	NA	NA	NA	NA	NA	NA	0.131053	0.0951982	0.139548	0.1442	0.160181	-0.199864	-0.397578	-0.143406	0.062006	0.127053	0.0292324	0.0248253	0.132825	0.0648197	0.000801411	0.177525	0.102087	0.225111	0.0467725	0.0402537	0.266179	0.145634	0.00330764	0.300539
ENSMUSG00000001663	NA	Gstt1	632	1105	NA	NA	NA	NA	NA	NA	NA	NA	NA	NA	NA	NA	NA	NA	NA	NA	-0.056227	-0.0962435	-0.036907	-0.16623	0.195639	0.0916119	-0.243263	-0.497249	0.807926	0.641781	0.858069	0.425399	0.3284	0.64516	0.234087	0.0211217	0.847198	0.735586	0.881845	0.485756	0.466787	0.855923	0.401391	0.0516112
ENSMUSG00000001665	Q99L20	Gstt3	2040	1880	NA	NA	NA	NA	NA	NA	NA	NA	NA	NA	NA	NA	NA	NA	NA	NA	0.235396	0.124689	0.0283007	0.0695858	0.161856	-0.116431	-0.430373	-0.470458	0.0275336	0.168462	0.741922	0.425097	0.263866	0.415106	0.00419662	0.00185863	0.0523391	0.27516	0.780843	0.485448	0.40507	0.633074	0.0136535	0.00648814
ENSMUSG00000001666	O35215	Ddt	3855	649	NA	NA	NA	NA	NA	NA	NA	NA	NA	NA	NA	NA	NA	NA	NA	NA	-0.277909	-0.0269184	-0.145782	-0.193795	0.0960563	0.0267894	-0.422719	-0.393751	0.127422	0.86368	0.359676	0.227333	0.527496	0.859639	0.0108435	0.01669	0.18553	0.904324	0.421604	0.280737	0.639316	0.950636	0.0306277	0.042514
ENSMUSG00000001670	Q8QZR1	Tat	5609	2375	NA	NA	NA	NA	NA	NA	NA	NA	NA	NA	NA	NA	NA	NA	NA	NA	0.122289	0.0729781	0.11514	0.123012	0.0497763	-0.00809945	0.0107728	0.0407317	0.00158125	0.0266136	0.00100231	0.000532508	0.118344	0.794284	0.728937	0.19728	0.00583319	0.0755716	0.00263982	0.0015455	0.249873	0.948291	0.906294	0.324781
ENSMUSG00000001672	NA	Marveld3	1303	2447	NA	NA	NA	NA	NA	NA	NA	NA	NA	NA	NA	NA	NA	NA	NA	NA	0.0740668	0.275784	0.225	0.192125	0.0861219	-0.000466668	0.0107728	0.0407317	0.360448	0.00138252	0.00591678	0.0155186	0.188504	0.994161	0.86573	0.52404	0.442252	0.0106118	0.0116682	0.026695	0.328474	0.99724	0.936179	0.621913
ENSMUSG00000001674	Q8K363	Ddx18	1965	2258	0.137	0.154	0.506	0.423	-0.167	-0.0884	-0.0481	0.0719	0.239477	0.186703	0.000190206	0.00114513	0.153747	0.442637	0.674776	0.531504	0.118808	0.0424978	-0.0155968	0.00284488	-0.0937959	0.0917075	0.246359	0.11215	0.288848	0.66839	0.8751	0.977115	0.355896	0.363949	0.0200871	0.26924	0.367319	0.757431	0.896129	0.981141	0.491535	0.576263	0.0517081	0.396707
ENSMUSG00000001687	Q9Z2M6	Ubl3	5705	2537	NA	NA	NA	NA	NA	NA	NA	NA	NA	NA	NA	NA	NA	NA	NA	NA	0.175676	-0.103363	-0.125857	-0.0920287	-0.0334963	-0.128386	-0.047877	0.000488965	0.134481	0.322409	0.231674	0.377918	0.729201	0.192808	0.620843	0.995955	0.194203	0.445207	0.286985	0.438538	0.803716	0.354166	0.830186	0.997362
ENSMUSG00000001700	NA	Gramd3	3859	2605	NA	NA	NA	NA	NA	NA	NA	NA	NA	NA	NA	NA	NA	NA	NA	NA	0.153079	-0.224637	-0.285381	-0.260928	-0.275217	-0.605634	-0.387668	-0.423918	0.0780599	0.00522381	0.000590095	0.00142156	0.00153846	4.44e-08	3.88e-05	1.19e-05	0.123679	0.0264704	0.00173426	0.0034354	0.00886747	7.29e-07	0.000244309	8.13e-05
ENSMUSG00000001707	Q9D1M4	Eef1e1	4085	2553	-0.352	-0.192	0.87	1.22	0.455	-0.298	0.345	0.217	0.381159	0.630761	0.0379603	0.00519334	0.261039	0.457236	0.390691	0.587261	-0.180439	-0.25779	-0.538091	-0.556391	-0.110777	-0.0596097	0.0574196	-0.219175	0.0812803	0.00770593	3.7e-06	2.29e-06	0.222344	0.504641	0.518602	0.021183	0.127795	0.03433	2.35e-05	1.52e-05	0.363626	0.72732	0.737073	0.0517368
ENSMUSG00000001729	P31750	Akt1	2752	2690	0.287	0.179	0.0424	0.114	-0.118	-0.094	-0.084	-0.24	0.230444	0.451149	0.857299	0.628474	0.616448	0.690412	0.721689	0.312908	-0.0253105	-0.0714043	-0.049844	-0.00195081	-0.196146	-0.114118	-0.0802442	-0.196907	0.730396	0.282331	0.450185	0.976267	0.00518489	0.0855508	0.219262	0.00503669	0.78387	0.402846	0.512648	0.980731	0.0235563	0.183238	0.38087	0.0152184
ENSMUSG00000001739	Q9Z0S5	Cldn15	1524	1902	NA	NA	NA	NA	NA	NA	NA	NA	NA	NA	NA	NA	NA	NA	NA	NA	-0.708795	-0.813846	-1.02283	-1.11744	0.870936	0.216668	-0.122753	-0.0705331	1.35e-05	3.44e-07	3.32e-09	4.75e-10	1.46e-08	0.0252099	0.156745	0.411148	0.00031677	2.81e-05	7.78e-08	1.46e-08	5.34e-07	0.0660505	0.290454	0.526838
ENSMUSG00000001741	O54824	Il16	1866	5260	NA	NA	NA	NA	NA	NA	NA	NA	NA	NA	NA	NA	NA	NA	NA	NA	0.126814	0.0775037	0.119665	0.121963	0.09794	-0.147898	-0.403906	-0.361811	0.0255551	0.119058	0.0192503	0.0172507	0.136217	0.0227263	2.73e-07	1.62e-06	0.0491895	0.21485	0.0324766	0.0292965	0.26972	0.0604883	3.53e-06	1.49e-05
ENSMUSG00000001750	NA	Tcirg1	2622	3041	NA	NA	NA	NA	NA	NA	NA	NA	NA	NA	NA	NA	NA	NA	NA	NA	-0.0833811	-0.168197	-0.348187	-0.378141	-0.166786	-0.285458	-0.660285	-0.665608	0.256797	0.0150701	1.7e-05	5.52e-06	0.0105906	8.4e-05	1.37e-10	1.21e-10	0.332941	0.0539471	8.56e-05	3.17e-05	0.0411515	0.000503121	5.99e-09	4.8e-09
ENSMUSG00000001751	O88325	Naglu	3133	2560	-0.479	-0.0541	-0.544	-0.621	0.654	0.0833	0.506	0.337	0.0514014	0.818149	0.0289147	0.0140458	0.0102095	0.723352	0.0404654	0.160954	-0.15651	-0.213577	-0.572198	-0.602841	-0.0100116	-0.240147	-0.421489	-0.394062	0.356274	0.163423	0.00090968	0.000554006	0.947698	0.127523	0.0111943	0.0168211	0.438406	0.269411	0.0024412	0.00159749	0.964015	0.253922	0.0314761	0.0427573
ENSMUSG00000001755	Q9DBL7	Coasy	2808	2386	NA	NA	NA	NA	NA	NA	NA	NA	NA	NA	NA	NA	NA	NA	NA	NA	0.133401	0.00366314	-0.107285	-0.0200732	-0.265949	-0.454954	-0.743254	-0.719435	0.241769	0.970999	0.295764	0.842605	0.0182394	0.000238304	3.16e-07	5.34e-07	0.316933	0.980365	0.355121	0.868613	0.063155	0.00124101	4.01e-06	5.76e-06
ENSMUSG00000001761	P56726	Smo	4500	3779	NA	NA	NA	NA	NA	NA	NA	NA	NA	NA	NA	NA	NA	NA	NA	NA	0.186802	0.105228	0.195518	0.177412	-0.126276	-0.167289	-0.0883591	-0.0815993	0.0190986	0.126948	0.00715585	0.0135128	0.0482466	0.01098	0.15752	0.190587	0.0389386	0.224975	0.0137603	0.0236994	0.132695	0.0329209	0.291475	0.316475
ENSMUSG00000001763	Q8R3S2	Tspan33	1966	1994	NA	NA	NA	NA	NA	NA	NA	NA	NA	NA	NA	NA	NA	NA	NA	NA	0.0773267	0.0135761	-0.127814	-0.109553	-0.0136169	0.0492484	0.271116	0.465395	0.564515	0.90964	0.290264	0.363296	0.812803	0.411016	0.000227448	2.65e-07	0.638395	0.938399	0.349432	0.423588	0.866942	0.628739	0.0011098	3.2e-06
ENSMUSG00000001767	P63154	Crnkl1	3453	3428	NA	NA	NA	NA	NA	NA	NA	NA	NA	NA	NA	NA	NA	NA	NA	NA	0.29994	0.152939	0.245151	0.261338	0.0206812	-0.138516	-0.106009	-0.0838568	0.00550459	0.0961731	0.0104318	0.00676921	0.817357	0.132655	0.244841	0.355149	0.014646	0.18372	0.0190387	0.0130554	0.870311	0.262167	0.415582	0.477378
ENSMUSG00000001768	NA	Rin2	3586	4657	NA	NA	NA	NA	NA	NA	NA	NA	NA	NA	NA	NA	NA	NA	NA	NA	0.225441	-0.195409	-0.108688	0.022455	0.138174	-0.558066	-0.306877	-0.261054	0.172443	0.186655	0.456839	0.877065	0.293138	0.000305841	0.0276237	0.0573064	0.239288	0.296341	0.518696	0.897905	0.433536	0.00153679	0.0678821	0.120703
ENSMUSG00000001773	O35409	Folh1	6184	3125	NA	NA	NA	NA	NA	NA	NA	NA	NA	NA	NA	NA	NA	NA	NA	NA	0.223469	0.0773448	0.213927	0.140005	0.0568298	0.0017048	0.0129146	0.0405273	0.0129812	0.298417	0.00816937	0.0674452	0.146104	0.964446	0.735409	0.293864	0.0284697	0.420721	0.0154102	0.096482	0.279948	0.985809	0.906294	0.41984
ENSMUSG00000001774	Q9D1P4	Chordc1	3429	5789	-0.244	-1.01	-0.896	-1.02	0.281	0.348	0.28	-0.0762	0.709264	0.131012	0.179288	0.128673	0.667305	0.595235	0.668177	0.907074	0.406709	0.290047	0.501205	0.610095	0.165824	0.115797	0.010286	5.94e-05	0.0154211	0.0493005	0.00145536	0.000196926	0.254514	0.422755	0.943129	0.999672	0.0327619	0.114192	0.00357075	0.000669893	0.395935	0.641239	0.970828	0.9998
ENSMUSG00000001783	Q99LF4	Rtcb	3563	2009	0.0598	0.0418	0.0678	0.127	-0.0256	0.079	0.0753	0.0104	0.408869	0.561729	0.349621	0.0878315	0.721836	0.277932	0.300203	0.885339	-0.151418	-0.129598	-0.395708	-0.43252	-0.123174	-0.0507585	-0.0600996	-0.0605176	0.0201367	0.0252137	1.9e-07	4.27e-08	0.0332077	0.35964	0.280028	0.277022	0.0405987	0.0732733	1.99e-06	5.46e-07	0.100674	0.571677	0.461887	0.404109
ENSMUSG00000001785	Q99LL5	Pwp1	1900	2572	-0.101	-0.34	0.376	-0.131	-0.152	-0.211	0.29	0.666	0.802682	0.40399	0.356047	0.745013	0.706371	0.602187	0.475618	0.109522	-0.0501369	-0.0549011	-0.113427	-0.121141	-0.0935568	0.0641428	0.0963396	-0.0767024	0.515877	0.426648	0.108632	0.0878768	0.207868	0.380167	0.191787	0.2987	0.593624	0.547464	0.147615	0.121789	0.348204	0.59473	0.342278	0.424455
ENSMUSG00000001786	Q3U7U3	Fbxo7	1569	5388	NA	NA	NA	NA	NA	NA	NA	NA	NA	NA	NA	NA	NA	NA	NA	NA	-0.238917	-0.0929284	-0.12395	-0.0395822	0.103573	-0.0214761	0.188005	0.245073	0.0071399	0.210683	0.0996058	0.588746	0.254837	0.810522	0.0454748	0.0112181	0.017852	0.324417	0.136545	0.641159	0.39632	0.948291	0.103785	0.0302192
ENSMUSG00000001794	O88456	Capns1	1443	1600	0.087	0.0268	-0.333	-0.277	0.0375	0.0807	-0.12	0.0803	0.470888	0.823194	0.0102821	0.0289381	0.754356	0.502982	0.321756	0.505208	-0.195168	-0.185093	-0.286441	-0.286996	0.173169	0.0985861	0.0275836	-0.0676139	0.025201	0.018257	0.000660084	0.000647787	0.0279823	0.195231	0.712666	0.370592	0.048658	0.0609393	0.00189818	0.00181947	0.0884879	0.357858	0.903442	0.491089
ENSMUSG00000001802	NA	Lrp3	2370	4147	NA	NA	NA	NA	NA	NA	NA	NA	NA	NA	NA	NA	NA	NA	NA	NA	0.267237	0.178676	0.433917	0.342849	0.0524246	0.0613999	0.118461	0.137689	0.000983751	0.00987111	4.82e-07	1.6e-05	0.172648	0.119412	0.00515105	0.00148581	0.00431727	0.0405264	4.3e-06	7.83e-05	0.309729	0.240505	0.0162108	0.00533353
ENSMUSG00000001819	P70217	Hoxd13	3792	2483	NA	NA	NA	NA	NA	NA	NA	NA	NA	NA	NA	NA	NA	NA	NA	NA	0.112809	0.0575829	0.100916	0.109535	0.0497763	-0.00809945	0.0277118	0.0407317	0.00520487	0.0935175	0.00518837	0.0027953	0.140204	0.806007	0.405555	0.223741	0.0140305	0.180029	0.0104417	0.00607304	0.273893	0.948291	0.616394	0.350432
ENSMUSG00000001823	P23812	Hoxd12	813	2534	NA	NA	NA	NA	NA	NA	NA	NA	NA	NA	NA	NA	NA	NA	NA	NA	0.158675	0.0775037	0.155709	0.121963	0.0587883	-0.00809945	0.0107728	0.0407317	0.000696211	0.0431224	0.000269538	0.00248635	0.11728	0.824495	0.768165	0.270577	0.00340188	0.10397	0.000904247	0.00549131	0.248501	0.948291	0.909478	0.398094
ENSMUSG00000001827	P35846	Folr1	2726	1313	NA	NA	NA	NA	NA	NA	NA	NA	NA	NA	NA	NA	NA	NA	NA	NA	-0.116205	-0.28128	-0.129891	-0.269833	-0.130355	-0.187214	-0.0865168	-0.14103	0.419424	0.0344086	0.318632	0.0405674	0.277531	0.123777	0.474465	0.240806	0.501322	0.0890297	0.379367	0.0617357	0.419021	0.248015	0.691249	0.36777
ENSMUSG00000001829	Q60649	Clpb	2425	4627	NA	NA	NA	NA	NA	NA	NA	NA	NA	NA	NA	NA	NA	NA	NA	NA	0.144634	-0.0517404	-0.140547	-0.261663	-0.0901416	-0.141434	-0.160854	-0.272344	0.110913	0.51665	0.0882493	0.00311103	0.273582	0.0915025	0.0574162	0.00262845	0.165178	0.631223	0.123005	0.0066515	0.415044	0.193593	0.126254	0.00876168
ENSMUSG00000001833	NA	44811	1336	2533	NA	NA	NA	NA	NA	NA	NA	NA	NA	NA	NA	NA	NA	NA	NA	NA	0.334139	0.00861496	0.15321	0.146252	0.00974226	-0.0436452	0.0619468	-0.0364283	0.00654426	0.932392	0.140248	0.15835	0.92313	0.666125	0.540796	0.718684	0.0167055	0.95555	0.185235	0.204537	0.94753	0.872412	0.75996	0.780035
ENSMUSG00000001844	Q9D6H5	Zdhhc4	1959	1364	NA	NA	NA	NA	NA	NA	NA	NA	NA	NA	NA	NA	NA	NA	NA	NA	-0.0551709	-0.152531	-0.202905	-0.262552	-0.0135072	-0.0818045	-0.224331	-0.248188	0.515943	0.052954	0.012618	0.00194924	0.841128	0.231889	0.00270665	0.0011414	0.593624	0.119976	0.0224738	0.00447949	0.888705	0.410205	0.00942734	0.00425182
ENSMUSG00000001847	P63001	Rac1	2469	4159	0.208	0.0389	-0.299	-0.399	-0.0508	-0.237	-0.171	-0.327	0.0586221	0.712045	0.00893105	0.000914026	0.630093	0.0327666	0.113629	0.00474796	-0.00681109	-0.0741604	-0.0709076	-0.0576336	-0.0384915	-0.088669	-0.0227886	-0.0212768	0.928084	0.277944	0.299211	0.396896	0.57035	0.197551	0.736175	0.753108	0.94505	0.398294	0.358736	0.45726	0.67392	0.361135	0.906294	0.807744
ENSMUSG00000001855	Q80U93	Nup214	7648	6605	-0.041	-0.0663	1.01	0.914	0.371	0.297	0.211	-0.055	0.868731	0.789355	0.000440661	0.00117852	0.144565	0.238641	0.397915	0.82432	0.649339	0.502321	0.551225	0.499503	0.212908	-0.168015	-0.241516	-0.00663263	4.8e-05	0.000276007	9.67e-05	0.00029734	0.098628	0.193306	0.0673881	0.958089	0.000621113	0.00356145	0.000375427	0.00094626	0.221753	0.354955	0.144336	0.969841
ENSMUSG00000001864	Q9EQX4	Aif1l	3262	3117	NA	NA	NA	NA	NA	NA	NA	NA	NA	NA	NA	NA	NA	NA	NA	NA	0.0316755	0.0332861	-0.0680737	-0.0516653	-0.179016	0.329427	0.830271	0.879809	0.673325	0.620413	0.315736	0.444257	0.0210785	0.000112182	2.31e-11	7.02e-12	0.735026	0.718221	0.376292	0.50342	0.0709149	0.000645626	1.4e-09	4.28e-10
ENSMUSG00000001865	P15089	Cpa3	1529	1449	NA	NA	NA	NA	NA	NA	NA	NA	NA	NA	NA	NA	NA	NA	NA	NA	0.108226	0.0589149	0.114998	0.139347	0.0497763	-0.00809945	0.0107728	0.0407317	0.0117438	0.112228	0.00363627	0.000719565	0.173248	0.821232	0.763914	0.261847	0.0264196	0.205593	0.00772156	0.00197069	0.310366	0.948291	0.908597	0.388696
ENSMUSG00000001870	Q8CG19	Ltbp1	5115	6671	NA	NA	NA	NA	NA	NA	NA	NA	NA	NA	NA	NA	NA	NA	NA	NA	0.674106	0.441542	0.795274	0.761553	-0.0521648	-0.19257	-0.13313	-0.112773	0.000222127	0.00431326	6.91e-06	1.28e-05	0.68688	0.145741	0.308515	0.38693	0.00156624	0.0231659	4.02e-05	6.46e-05	0.770683	0.281886	0.499005	0.505015
ENSMUSG00000001891	Q91ZJ5	Ugp2	1287	2683	0.0839	0.0109	-0.521	-0.303	0.0212	-0.00838	-0.0363	-0.138	0.409484	0.914248	3.16e-05	0.0060786	0.83327	0.933823	0.718981	0.181459	0.249821	0.243759	0.305771	0.29205	0.10685	0.133529	0.202281	0.296154	0.00236366	0.00115125	0.000117621	0.00018747	0.359792	0.253723	0.0888578	0.0157371	0.0077077	0.0094109	0.000443873	0.000641785	0.49483	0.439702	0.181926	0.0403969
ENSMUSG00000001901	NA	Kcnh6	2956	3368	NA	NA	NA	NA	NA	NA	NA	NA	NA	NA	NA	NA	NA	NA	NA	NA	0.123737	0.0717126	0.0875987	0.118398	0.101225	0.0128528	-0.00565896	0.00605722	0.046757	0.185706	0.107138	0.0343972	0.0661331	0.807137	0.913414	0.906863	0.0807965	0.295166	0.145801	0.0534888	0.167866	0.948291	0.956206	0.929962
ENSMUSG00000001909	NA	Trmt1	2604	2567	NA	NA	NA	NA	NA	NA	NA	NA	NA	NA	NA	NA	NA	NA	NA	NA	-0.275049	-0.274962	-0.397567	-0.166715	-0.165104	0.0625382	0.162121	0.190302	0.00174785	0.000592547	7.8e-06	0.0241445	0.0228883	0.361734	0.0237939	0.00921929	0.00622721	0.00587536	4.44e-05	0.0392805	0.0758368	0.573837	0.0596932	0.0256088
ENSMUSG00000001910	Q7TSZ8	Nacc1	4061	4300	NA	NA	NA	NA	NA	NA	NA	NA	NA	NA	NA	NA	NA	NA	NA	NA	0.0691546	0.144477	0.247593	0.272019	-0.0746804	-0.251533	-0.125038	-0.0784898	0.492601	0.116244	0.0101168	0.00528589	0.405197	0.00891058	0.169007	0.382009	0.571532	0.211212	0.018531	0.0105534	0.535185	0.0275259	0.308485	0.500899
ENSMUSG00000001911	NA	Nfix	7244	5476	NA	NA	NA	NA	NA	NA	NA	NA	NA	NA	NA	NA	NA	NA	NA	NA	0.549379	0.485402	0.682822	0.57355	0.423425	-0.0321263	-0.128815	-0.0395003	0.000303091	0.000349197	4.91e-06	5.14e-05	0.00116887	0.782539	0.274742	0.734574	0.0019054	0.00415094	2.99e-05	0.000211491	0.00711867	0.948291	0.455553	0.792992
ENSMUSG00000001918	NA	Slc1a5	1575	2764	NA	NA	NA	NA	NA	NA	NA	NA	NA	NA	NA	NA	NA	NA	NA	NA	0.0527692	0.153359	0.00330062	-0.0211485	0.523173	0.460245	-0.0783222	-0.24889	0.435894	0.0166017	0.956273	0.725743	2.85e-08	2.52e-07	0.244385	0.000972814	0.516866	0.0573187	0.963563	0.766379	9.81e-07	3.27e-06	0.414989	0.00370796
ENSMUSG00000001924	Q02053	Uba1	4760	4071	-0.025	0.00307	-0.659	-0.557	0.0852	0.0669	-0.0677	0.0115	0.802003	0.975455	1.07e-06	1.14e-05	0.396831	0.504493	0.499264	0.908049	0.143482	0.199578	0.182895	0.228232	0.0745247	0.0780357	0.0976527	0.0949821	0.0229283	0.00092069	0.00202534	0.000235622	0.163235	0.144899	0.0715653	0.0792011	0.0451076	0.00806289	0.00470848	0.000779759	0.29995	0.280883	0.151596	0.158108
ENSMUSG00000001930	NA	Vwf	8349	8834	NA	NA	NA	NA	NA	NA	NA	NA	NA	NA	NA	NA	NA	NA	NA	NA	0.0999104	0.0605903	0.120107	0.0958348	0.101588	0.0217864	0.0208659	0.0571605	0.0375439	0.150311	0.0073355	0.0269259	0.0191795	0.592356	0.60583	0.165839	0.0674545	0.253861	0.0140503	0.0432372	0.0657023	0.809656	0.818203	0.285779
ENSMUSG00000001942	P70665	Siae	2015	4947	NA	NA	NA	NA	NA	NA	NA	NA	NA	NA	NA	NA	NA	NA	NA	NA	0.427761	0.227806	0.513794	0.377817	0.168749	0.00375461	-0.109248	-0.131551	0.00494167	0.076217	0.000359404	0.00533912	0.178423	0.975566	0.374857	0.286172	0.0135077	0.155576	0.00115011	0.0106434	0.316414	0.989459	0.581037	0.412898
ENSMUSG00000001943	Q9Z109	Vsig2	984	1166	NA	NA	NA	NA	NA	NA	NA	NA	NA	NA	NA	NA	NA	NA	NA	NA	-0.468403	-0.184244	-0.183251	-0.258263	0.341115	0.272096	0.399817	0.513496	0.0742793	0.432508	0.434294	0.272223	0.0148932	0.046458	0.00635618	0.000996297	0.118581	0.552818	0.497321	0.328857	0.0540207	0.110408	0.0193116	0.00378637
ENSMUSG00000001946	Q925F2	Esam	1370	1865	NA	NA	NA	NA	NA	NA	NA	NA	NA	NA	NA	NA	NA	NA	NA	NA	0.0385323	0.138683	0.176935	0.312146	0.512084	0.411467	0.401628	0.315351	0.802667	0.338264	0.224871	0.0442199	0.00115846	0.00618943	0.00692863	0.0246141	0.842817	0.461786	0.279779	0.0665795	0.00708844	0.0201748	0.0208179	0.0588632
ENSMUSG00000001948	NA	Spa17	701	730	NA	NA	NA	NA	NA	NA	NA	NA	NA	NA	NA	NA	NA	NA	NA	NA	-0.186648	0.0275849	0.0186936	0.0456257	0.183133	-0.0243263	-0.0271141	-0.149443	0.226238	0.848908	0.89619	0.7515	0.299319	0.88654	0.873177	0.370411	0.300054	0.894804	0.913587	0.788885	0.439705	0.957137	0.939172	0.490933
ENSMUSG00000001962	Q9WV03	Fam50a	5668	1383	NA	NA	NA	NA	NA	NA	NA	NA	NA	NA	NA	NA	NA	NA	NA	NA	-0.114954	-0.0874339	-0.160291	-0.116902	0.0849692	0.284168	0.460753	0.551069	0.222415	0.298852	0.0627298	0.16781	0.250947	0.000584956	1.2e-06	6.32e-08	0.295915	0.421142	0.0909544	0.21549	0.39289	0.0026724	1.22e-05	9.66e-07
ENSMUSG00000001964	O08579	Emd	5361	1595	0.394	0.577	0.296	0.459	-0.0137	0.132	-0.161	0.0409	0.0634704	0.00914372	0.156129	0.0329225	0.946327	0.521071	0.434726	0.841142	-0.239702	-0.182791	-0.40838	-0.439353	0.138111	0.0784345	-0.157702	-0.141937	0.00904476	0.022559	1.62e-05	6.01e-06	0.0562306	0.265572	0.0314556	0.0507595	0.021459	0.0685148	8.25e-05	3.4e-05	0.149104	0.454929	0.0757186	0.109038
ENSMUSG00000001983	Q8K0Z7	Taco1	6242	1383	NA	NA	NA	NA	NA	NA	NA	NA	NA	NA	NA	NA	NA	NA	NA	NA	0.300739	0.120583	0.338962	0.330995	-0.451418	-0.771302	-0.827844	-0.630409	0.00730511	0.201369	0.00114483	0.00142154	4.74e-05	1.29e-08	3.55e-09	4.03e-07	0.0181748	0.31395	0.0029373	0.0034354	0.000534697	2.5e-07	9.04e-08	4.57e-06
ENSMUSG00000001985	B1AS29	Grik3	2894	8973	NA	NA	NA	NA	NA	NA	NA	NA	NA	NA	NA	NA	NA	NA	NA	NA	0.200325	0.0487164	0.180039	0.221	0.0523303	-0.00809945	0.0107728	0.0407317	0.00300807	0.36094	0.00271035	0.000458532	0.290915	0.868609	0.82593	0.408582	0.00923923	0.485434	0.00603732	0.00136928	0.431352	0.953795	0.922951	0.524781
ENSMUSG00000001986	Q9Z2W9	Gria3	5331	5192	NA	NA	NA	NA	NA	NA	NA	NA	NA	NA	NA	NA	NA	NA	NA	NA	0.541084	0.313574	0.20572	0.155935	0.199785	-0.0923496	-0.195506	-0.22435	0.00177945	0.0327946	0.151289	0.272658	0.164693	0.514803	0.174732	0.12164	0.00629917	0.0863286	0.197825	0.329298	0.301613	0.737452	0.317116	0.224443
ENSMUSG00000001988	P97459	Npas1	1990	2091	NA	NA	NA	NA	NA	NA	NA	NA	NA	NA	NA	NA	NA	NA	NA	NA	0.550907	0.250642	0.730869	0.501185	-0.0555708	-0.0428339	0.317353	0.692417	0.00117311	0.0614927	1.26e-05	0.000866999	0.51377	0.620163	0.00228852	4.87e-07	0.00482011	0.133773	6.69e-05	0.00228847	0.628221	0.834787	0.00813816	5.33e-06
ENSMUSG00000001995	Q80TE4	Sipa1l2	6736	6690	NA	NA	NA	NA	NA	NA	NA	NA	NA	NA	NA	NA	NA	NA	NA	NA	0.45304	0.198744	0.0897033	0.0726076	0.106617	-0.541586	-0.469246	-0.27216	0.00884229	0.177774	0.538235	0.618009	0.408038	0.000347339	0.00137136	0.0448217	0.0210876	0.286262	0.596352	0.668128	0.537514	0.00172172	0.00523077	0.0981997
ENSMUSG00000001998	Q80V94	Ap4e1	3336	4600	NA	NA	NA	NA	NA	NA	NA	NA	NA	NA	NA	NA	NA	NA	NA	NA	0.935582	0.449907	0.555829	0.620586	-0.0721696	-0.775252	0.0310317	0.432715	4.15e-05	0.0124995	0.00278597	0.00107227	0.670704	9.67e-05	0.854818	0.0164292	0.000578226	0.0476081	0.00618017	0.00271938	0.757	0.000569187	0.931959	0.0419183
ENSMUSG00000001999	Q9CY64	Blvra	846	1160	-0.199	0.00138	-0.587	-0.36	0.096	-0.0696	-0.0854	0.0907	0.213672	0.992966	0.00104559	0.0302716	0.542533	0.658092	0.587829	0.564996	-0.259161	-0.416317	-1.0503	-1.12056	-0.449126	-0.409691	-0.391122	-0.542887	0.0190511	0.000148738	8.4e-11	2.44e-11	0.000114449	0.000304307	0.000492826	1.08e-05	0.0388621	0.00235042	4.43e-09	1.41e-09	0.00108448	0.00153155	0.0021622	7.52e-05
ENSMUSG00000002006	Q9QY39	Pdzd4	3205	3970	NA	NA	NA	NA	NA	NA	NA	NA	NA	NA	NA	NA	NA	NA	NA	NA	0.178645	0.127449	0.190535	0.113792	-0.125962	-0.326342	-0.358557	-0.467589	0.0177995	0.0523853	0.00585142	0.0767559	0.325297	0.0158988	0.00886649	0.00109734	0.0368402	0.118948	0.0115569	0.108057	0.463898	0.0448901	0.0257764	0.00410733
ENSMUSG00000002007	Q9Z0G2	Srpk3	1899	1981	NA	NA	NA	NA	NA	NA	NA	NA	NA	NA	NA	NA	NA	NA	NA	NA	0.126814	0.0775037	0.119665	0.121963	0.143906	0.0862655	0.0449044	0.1021	0.0953957	0.25022	0.0797488	0.0743903	0.0681974	0.263182	0.549905	0.183963	0.14582	0.368943	0.112616	0.105097	0.171533	0.451977	0.768468	0.308442
ENSMUSG00000002010	P70404	Idh3g	5498	1331	-0.0754	-0.226	0.176	-0.0908	0.000101	-0.0586	-0.0575	-0.0585	0.606895	0.132369	0.236943	0.535766	0.999449	0.688732	0.69439	0.689051	-0.238518	-0.0900247	-0.110573	-0.176825	0.0563989	0.0179701	-0.107781	-0.159327	0.0124484	0.261251	0.171238	0.0339163	0.452247	0.809658	0.157814	0.041642	0.0275715	0.381244	0.220563	0.0528464	0.575523	0.948291	0.29188	0.0923228
ENSMUSG00000002012	Q9QYK9	Pnck	2216	1536	NA	NA	NA	NA	NA	NA	NA	NA	NA	NA	NA	NA	NA	NA	NA	NA	0.0369876	0.0572236	-0.0964558	-0.0291849	-0.153409	-0.253452	-0.219241	-0.158735	0.714224	0.535756	0.279546	0.744251	0.0787821	0.00537789	0.0143539	0.0696817	0.769958	0.647967	0.338016	0.782955	0.190152	0.0179152	0.0388003	0.142054
ENSMUSG00000002014	Q62186	Ssr4	766	800	-1.17	-0.238	1.33	2.25	-0.012	-0.0415	-0.0433	-0.109	0.201822	0.791755	0.150218	0.0195066	0.989418	0.96331	0.961671	0.903927	-0.349095	0.00672637	-0.156615	-0.147509	-0.32427	-0.187307	-0.357136	-0.361858	0.00341296	0.944445	0.114915	0.136416	0.00271672	0.0646182	0.0011781	0.00104737	0.0101911	0.964164	0.155234	0.178963	0.0140307	0.145307	0.00459025	0.00395636
ENSMUSG00000002015	Q61335	Bcap31	744	1219	0.0996	-0.133	0.283	0.0511	0.208	0.223	0.0487	-0.225	0.559575	0.435901	0.106083	0.76393	0.228958	0.199366	0.774781	0.195305	-0.429402	-0.421306	-0.606681	-0.601279	-0.140439	-0.0372488	0.0518509	-0.0820296	1.4e-05	3.74e-06	9.73e-09	1.14e-08	0.0611741	0.606354	0.474104	0.262024	0.000324317	0.000168729	1.88e-07	1.93e-07	0.158784	0.8223	0.690826	0.388811
ENSMUSG00000002017	Q3TJZ6	Fam98a	2964	2817	0.574	0.738	0.926	0.931	-0.154	-0.0735	-0.139	-0.186	0.167613	0.080157	0.031239	0.0303431	0.704987	0.856646	0.733179	0.648281	0.0537262	-0.0298866	-0.14789	-0.0681326	0.113291	0.325915	0.11634	-0.103715	0.647634	0.776023	0.169459	0.519124	0.288159	0.00441661	0.275153	0.332762	0.712051	0.839593	0.21856	0.576119	0.428905	0.0151898	0.456007	0.457414
ENSMUSG00000002020	NA	Ltbp2	5397	6769	NA	NA	NA	NA	NA	NA	NA	NA	NA	NA	NA	NA	NA	NA	NA	NA	1.36618	0.843622	1.54685	1.4839	0.0787238	-0.0100332	-0.0574851	0.0778809	4.38e-06	0.000461546	1.11e-07	2.23e-07	0.708038	0.961893	0.784658	0.710984	0.000189574	0.00506052	1.3e-06	2.14e-06	0.78667	0.984389	0.912489	0.773577
ENSMUSG00000002028	P55200	Kmt2a	11997	16470	NA	NA	NA	NA	NA	NA	NA	NA	NA	NA	NA	NA	NA	NA	NA	NA	1.59567	0.949281	2.00217	1.84439	0.169293	-0.134719	-0.054059	0.00158983	8.89e-06	0.00118517	3.56e-08	1.6e-07	0.502583	0.596109	0.830819	0.99498	0.000258766	0.00960764	5.25e-07	1.61e-06	0.618938	0.81279	0.924877	0.996641
ENSMUSG00000002031	Q9DB07	Ift46	915	4169	NA	NA	NA	NA	NA	NA	NA	NA	NA	NA	NA	NA	NA	NA	NA	NA	0.127893	0.157343	0.113505	0.134637	-0.0536135	-0.207557	-0.428861	-0.429857	0.198192	0.0806891	0.201658	0.132359	0.570643	0.0364926	0.000140854	0.000139263	0.268484	0.16197	0.253957	0.174168	0.674168	0.0901022	0.000734503	0.000688238
ENSMUSG00000002032	NA	Tmem25	2978	2837	NA	NA	NA	NA	NA	NA	NA	NA	NA	NA	NA	NA	NA	NA	NA	NA	0.0731183	-0.160937	0.0789605	0.0618045	0.359745	0.199145	0.0365562	0.0544676	0.499064	0.103431	0.415572	0.522745	1.69e-07	0.000351936	0.427131	0.238845	0.577708	0.193362	0.478423	0.57956	4.69e-06	0.00174093	0.640635	0.365868
ENSMUSG00000002033	P11942	Cd3g	1258	1023	NA	NA	NA	NA	NA	NA	NA	NA	NA	NA	NA	NA	NA	NA	NA	NA	0.120374	0.00747092	0.0472884	0.0360326	0.0497763	0.0100731	0.0107728	0.0407317	0.0171781	0.857809	0.262895	0.389163	0.216315	0.800063	0.78581	0.308904	0.0357283	0.900691	0.320192	0.449446	0.357098	0.948291	0.912903	0.434835
ENSMUSG00000002043	Q78XR0	Trappc6a	572	785	NA	NA	NA	NA	NA	NA	NA	NA	NA	NA	NA	NA	NA	NA	NA	NA	0.203491	0.0166434	-0.328462	-0.235988	-0.230141	-0.228242	-0.272948	-0.204701	0.398345	0.937783	0.129042	0.271069	0.236508	0.239136	0.162896	0.290193	0.480398	0.959495	0.17217	0.327589	0.37834	0.420022	0.29968	0.416848
ENSMUSG00000002052	Q62383	Supt6	6014	6488	0.187	0.106	0.265	0.18	-0.698	-0.497	-0.137	-0.574	0.655116	0.799358	0.526995	0.66609	0.104514	0.240637	0.743262	0.177643	0.302163	0.294879	0.554685	0.521146	0.196012	0.142213	0.145059	0.149658	0.00298273	0.00142273	5.18e-07	1.38e-06	0.0274206	0.101124	0.0949752	0.0857209	0.00917769	0.0108299	4.58e-06	9.94e-06	0.0871035	0.210074	0.19193	0.168726
ENSMUSG00000002055	Q7TME2	Spag5	3360	3887	NA	NA	NA	NA	NA	NA	NA	NA	NA	NA	NA	NA	NA	NA	NA	NA	0.334816	0.156548	0.157149	0.144247	0.0403093	-0.146494	-0.409983	-0.359636	0.00722996	0.139425	0.138479	0.172517	0.703068	0.175902	0.000769407	0.00246579	0.018031	0.240981	0.183148	0.220551	0.782709	0.328017	0.00319245	0.00828903
ENSMUSG00000002057	Q61575	Foxn1	1962	3214	NA	NA	NA	NA	NA	NA	NA	NA	NA	NA	NA	NA	NA	NA	NA	NA	0.124759	0.0899335	0.109212	0.106488	1.75056	2.13556	1.90963	2.10142	0.145688	0.24049	0.153283	0.162729	5.92e-12	9.8e-14	1.03e-12	1.39e-13	0.207876	0.358631	0.19998	0.209741	6.33e-10	1.3e-11	1.06e-10	1.61e-11
ENSMUSG00000002058	NA	Unc119	2431	1371	NA	NA	NA	NA	NA	NA	NA	NA	NA	NA	NA	NA	NA	NA	NA	NA	-0.0494765	-0.0787311	-0.171215	-0.216379	-0.153786	-0.235125	-0.362408	-0.521426	0.654372	0.426911	0.0933736	0.0374289	0.129362	0.0246367	0.00121112	2.35e-05	0.717637	0.54769	0.129246	0.0575379	0.262476	0.06481	0.00469426	0.000147739
ENSMUSG00000002059	NA	Rab34	1642	1685	NA	NA	NA	NA	NA	NA	NA	NA	NA	NA	NA	NA	NA	NA	NA	NA	-0.229379	-0.175751	-0.455719	-0.439726	-0.266796	-0.137389	-0.144073	-0.125715	0.00704874	0.0184359	9.91e-07	1.71e-06	0.0011149	0.0672644	0.0559355	0.092409	0.0176836	0.0611666	7.83e-06	1.19e-05	0.0068922	0.150283	0.123507	0.179691
ENSMUSG00000002064	NA	Sdf2	5634	1268	NA	NA	NA	NA	NA	NA	NA	NA	NA	NA	NA	NA	NA	NA	NA	NA	-0.233453	-0.308322	-0.367503	-0.400568	-0.0529586	0.0469127	0.0520791	0.01988	0.0598151	0.007492	0.00199989	0.000932227	0.589917	0.630775	0.594036	0.838728	0.0991747	0.0336622	0.00465834	0.00242656	0.689415	0.843611	0.808198	0.87608
ENSMUSG00000002068	Q61457	Ccne1	2050	2000	NA	NA	NA	NA	NA	NA	NA	NA	NA	NA	NA	NA	NA	NA	NA	NA	-0.028554	0.232574	0.205342	0.243521	0.501309	0.34596	-0.235343	-0.554333	0.85656	0.106078	0.151883	0.091746	0.00112277	0.0175471	0.0999917	0.000555714	0.887929	0.196942	0.198419	0.126455	0.00692718	0.0488718	0.200099	0.00227851
ENSMUSG00000002076	Q9D4G2	Hsf2bp	1011	2867	NA	NA	NA	NA	NA	NA	NA	NA	NA	NA	NA	NA	NA	NA	NA	NA	-0.107264	-0.215729	-0.472193	-0.55312	0.0495567	-0.0427935	0.110698	0.1314	0.421924	0.0786431	0.000500548	8.64e-05	0.442177	0.502453	0.10225	0.0544857	0.503269	0.158762	0.00151711	0.000331664	0.566983	0.72529	0.203574	0.115684
ENSMUSG00000002083	Q99ML1	Bbc3	1924	1814	NA	NA	NA	NA	NA	NA	NA	NA	NA	NA	NA	NA	NA	NA	NA	NA	-0.319565	-0.132329	0.0931234	-0.196119	-1.08049	-1.15538	-1.13505	-0.741555	0.0347358	0.30998	0.471907	0.137503	6.11e-09	1.77e-09	2.47e-09	2.78e-06	0.0631144	0.432569	0.533628	0.180237	2.48e-07	4.52e-08	6.62e-08	2.36e-05
ENSMUSG00000002100	NA	Mybpc3	3819	4163	NA	NA	NA	NA	NA	NA	NA	NA	NA	NA	NA	NA	NA	NA	NA	NA	0.0888252	-0.10394	-0.123523	0.0369077	0.0678399	-0.0134505	0.00479667	0.0255891	0.263348	0.145606	0.0859771	0.599071	0.0473769	0.679901	0.882813	0.43337	0.339738	0.24809	0.120182	0.650586	0.130948	0.883922	0.942178	0.545411
ENSMUSG00000002102	O88685	Psmc3	1580	1819	-0.0131	-0.0724	-0.269	-0.138	-0.0539	-0.00971	0.0746	-0.0361	0.833631	0.252578	0.000250323	0.0352318	0.391366	0.876152	0.238669	0.564056	-0.323903	-0.30272	-0.44849	-0.471053	-0.28048	-0.0860957	-0.0750673	-0.19015	0.000251671	0.000151894	7.54e-07	3.46e-07	0.000379392	0.214675	0.27746	0.00976672	0.00169341	0.00238178	6.28e-06	3.09e-06	0.00287963	0.386148	0.458912	0.0268615
ENSMUSG00000002103	P24638	Acp2	6373	4656	NA	NA	NA	NA	NA	NA	NA	NA	NA	NA	NA	NA	NA	NA	NA	NA	-0.0405002	-0.0418802	-0.168316	-0.15928	-0.0276251	-0.181867	-0.323655	-0.301782	0.476503	0.409758	0.00271809	0.00418944	0.614928	0.00274577	4.44e-06	1.19e-05	0.555956	0.531962	0.00605285	0.00861699	0.710446	0.0101603	3.75e-05	8.15e-05
ENSMUSG00000002104	P12672	Rapsn	1977	1606	NA	NA	NA	NA	NA	NA	NA	NA	NA	NA	NA	NA	NA	NA	NA	NA	-0.436665	-0.487436	-0.794108	-0.62249	0.0841338	-0.0209955	0.341461	0.65978	0.0188735	0.00473187	1.73e-05	0.000417964	0.39415	0.828385	0.00331787	4.99e-06	0.0385933	0.0247744	8.68e-05	0.00126656	0.525702	0.948291	0.0111696	3.87e-05
ENSMUSG00000002105	Q8BZH0	Slc39a13	2638	2469	NA	NA	NA	NA	NA	NA	NA	NA	NA	NA	NA	NA	NA	NA	NA	NA	-0.29207	-0.155925	-0.267845	-0.238521	-0.279246	-0.289784	0.268167	0.487694	0.00369672	0.0647358	0.00295983	0.0070126	0.00223329	0.00160477	0.00274173	2.82e-06	0.0108196	0.138427	0.00650337	0.01346	0.0119865	0.00639326	0.00952574	2.39e-05
ENSMUSG00000002107	NA	Celf2	8391	8856	NA	NA	NA	NA	NA	NA	NA	NA	NA	NA	NA	NA	NA	NA	NA	NA	0.415967	0.286321	0.210076	0.0370708	-0.104709	-0.319593	-0.205719	-0.219936	0.00744063	0.0293102	0.0952336	0.753804	0.49913	0.0473292	0.190506	0.162842	0.0184121	0.0803428	0.131448	0.790818	0.616188	0.112085	0.340358	0.281861
ENSMUSG00000002108	Q9Z0Y9	Nr1h3	2786	1955	NA	NA	NA	NA	NA	NA	NA	NA	NA	NA	NA	NA	NA	NA	NA	NA	-0.226499	-0.348693	-0.113064	-0.066703	0.234472	0.0303362	-0.110788	-0.0498275	0.0572451	0.00219669	0.292949	0.53508	0.00392576	0.670438	0.113405	0.470497	0.0955432	0.0146655	0.352094	0.591303	0.0189391	0.876441	0.222152	0.576868
ENSMUSG00000002109	NA	Ddb2	888	2228	NA	NA	NA	NA	NA	NA	NA	NA	NA	NA	NA	NA	NA	NA	NA	NA	0.112121	0.132391	0.0602425	0.233048	0.0573899	-0.0514337	-0.57931	-0.461088	0.446969	0.317971	0.646247	0.0855009	0.656674	0.689813	9.7e-05	0.00117891	0.528095	0.440464	0.694852	0.118887	0.745642	0.890942	0.000530888	0.00437483
ENSMUSG00000002111	P17433	Spi1	1103	2034	NA	NA	NA	NA	NA	NA	NA	NA	NA	NA	NA	NA	NA	NA	NA	NA	0.10146	0.0425177	0.083615	0.151856	0.113418	0.0914719	0.0415812	0.0862877	0.140298	0.481419	0.172146	0.0193053	0.0460668	0.106028	0.443225	0.120433	0.201142	0.598255	0.22154	0.0322981	0.12844	0.218689	0.658881	0.222797
ENSMUSG00000002129	Q8K4Z5	Sf3a1	2512	4920	-0.000973	0.0446	0.203	0.225	-0.0125	0.0513	0.0311	0.0277	0.991457	0.624716	0.0346169	0.0201849	0.891015	0.574134	0.732899	0.761196	0.320156	0.261429	0.384269	0.3873	0.302466	0.155794	0.207287	0.244807	0.0131648	0.0222456	0.00147099	0.00137119	0.0116972	0.172787	0.0737234	0.0370271	0.0288023	0.067979	0.00360233	0.00332812	0.0445957	0.323462	0.155387	0.0836368
ENSMUSG00000002147	P52633	Stat6	2974	3775	NA	NA	NA	NA	NA	NA	NA	NA	NA	NA	NA	NA	NA	NA	NA	NA	0.430024	0.242157	0.310489	0.392738	-0.0455381	-0.199665	-0.0141986	0.228377	2.84e-05	0.00353371	0.000364629	2.23e-05	0.5488	0.0138213	0.850918	0.00529264	0.00047431	0.0202184	0.0011642	0.000103817	0.656715	0.0398728	0.930876	0.0158627
ENSMUSG00000002190	P52194	Clgn	1835	3902	NA	NA	NA	NA	NA	NA	NA	NA	NA	NA	NA	NA	NA	NA	NA	NA	0.00543357	-0.0864138	-0.0425496	-0.193427	0.0646702	-0.0158826	0.0176356	0.0530796	0.953576	0.306172	0.611342	0.0284313	0.103736	0.679689	0.647861	0.177458	0.964215	0.428669	0.663219	0.0453371	0.229468	0.883794	0.852932	0.300487
ENSMUSG00000002204	O09043	Napsa	5709	1560	NA	NA	NA	NA	NA	NA	NA	NA	NA	NA	NA	NA	NA	NA	NA	NA	0.280904	0.0710463	0.242104	0.194266	0.102765	0.0596423	0.0221461	0.0631444	0.00820979	0.403218	0.00961267	0.0315492	0.0754135	0.293371	0.688515	0.260338	0.0198689	0.525791	0.017743	0.0496442	0.18439	0.491114	0.885744	0.386972
ENSMUSG00000002205	Q8K3G5	Vrk3	1443	1969	NA	NA	NA	NA	NA	NA	NA	NA	NA	NA	NA	NA	NA	NA	NA	NA	0.295916	0.255253	0.243545	0.251996	-0.06266	-0.388195	-0.295369	-0.0470841	0.000778593	0.0011054	0.00171799	0.00126589	0.382219	1.41e-05	0.000359857	0.509491	0.00367434	0.00909811	0.00410723	0.00310981	0.515564	0.000106529	0.00165128	0.610849
ENSMUSG00000002210	Q9DB90	Smg9	2539	2242	NA	NA	NA	NA	NA	NA	NA	NA	NA	NA	NA	NA	NA	NA	NA	NA	0.101765	0.14501	0.195882	0.181353	0.243726	0.221011	0.386372	0.419111	0.189682	0.0413218	0.00765561	0.0126659	0.0016366	0.00364039	8.24e-06	2.55e-06	0.259128	0.101196	0.0145722	0.0223733	0.00929787	0.012922	6.45e-05	2.2e-05
ENSMUSG00000002221	Q6NZQ4	Paxip1	3081	5850	NA	NA	NA	NA	NA	NA	NA	NA	NA	NA	NA	NA	NA	NA	NA	NA	0.570778	0.337932	0.650761	0.67092	0.140102	0.062366	0.369575	0.472802	0.00135032	0.025746	0.000110296	7.62e-05	0.298585	0.640711	0.0093157	0.00135748	0.0052758	0.0741845	0.000419584	0.000298007	0.439012	0.851926	0.0269118	0.00492846
ENSMUSG00000002222	Q80YQ8	Rmnd5a	6120	6165	NA	NA	NA	NA	NA	NA	NA	NA	NA	NA	NA	NA	NA	NA	NA	NA	0.458395	0.15705	0.547389	0.529682	0.131233	-0.119646	-0.235296	-0.114706	0.000346128	0.126433	1.01e-05	1.6e-05	0.204876	0.247775	0.0288762	0.267515	0.00210508	0.224344	5.55e-05	7.84e-05	0.344932	0.431997	0.0704492	0.39478
ENSMUSG00000002227	P23249	Mov10	7240	3718	-0.377	0.151	-0.119	-0.22	-1.81	-0.898	-2.62	-2.06	0.621834	0.842779	0.876025	0.773387	0.0251602	0.245817	0.00217394	0.0120068	0.278423	0.0394741	0.334101	0.46445	-0.27298	-0.681661	-1.02575	-1.36233	0.0240615	0.706172	0.00357122	0.000151135	0.00675039	1.71e-07	1.28e-10	4.99e-13	0.0468698	0.787176	0.00760829	0.000532954	0.028885	2.34e-06	5.68e-09	4.99e-11
ENSMUSG00000002228	Q149T7	Ppm1j	1663	1721	NA	NA	NA	NA	NA	NA	NA	NA	NA	NA	NA	NA	NA	NA	NA	NA	-0.059446	0.059552	0.337282	0.577807	-0.0367969	0.147747	0.197511	-0.0350839	0.602302	0.564076	0.0031567	9.9e-06	0.518387	0.0211558	0.00325349	0.539085	0.671536	0.670855	0.00685355	5.2e-05	0.632256	0.0570581	0.0109908	0.634048
ENSMUSG00000002233	Q62159	Rhoc	4383	1202	NA	NA	NA	NA	NA	NA	NA	NA	NA	NA	NA	NA	NA	NA	NA	NA	-0.155903	-0.276328	-0.086938	0.113305	-0.170332	-0.126393	-0.0504656	-0.204322	0.120989	0.00400033	0.3262	0.203751	0.0175607	0.0701983	0.456175	0.00541421	0.177556	0.0219901	0.387224	0.255212	0.0612876	0.155501	0.672238	0.0161804
ENSMUSG00000002249	NA	Tead3	2405	2775	NA	NA	NA	NA	NA	NA	NA	NA	NA	NA	NA	NA	NA	NA	NA	NA	0.406636	0.35591	0.819884	0.846223	0.0301878	-0.140881	-0.127104	-0.0552515	8.87e-05	0.00011602	1.62e-10	8.59e-11	0.696419	0.0785045	0.11031	0.477482	0.000889588	0.00198635	7.39e-09	3.72e-09	0.77775	0.17097	0.217099	0.582958
ENSMUSG00000002250	P35396	Ppard	3999	3277	NA	NA	NA	NA	NA	NA	NA	NA	NA	NA	NA	NA	NA	NA	NA	NA	0.314747	0.171176	0.425173	0.450188	0.0708906	-0.0545258	0.0928325	0.231443	0.00069088	0.0267396	4.59e-06	1.96e-06	0.319068	0.442284	0.194624	0.00279705	0.0033875	0.075801	2.82e-05	1.34e-05	0.457989	0.662343	0.346405	0.00924076
ENSMUSG00000002257	NA	Def6	2793	2277	NA	NA	NA	NA	NA	NA	NA	NA	NA	NA	NA	NA	NA	NA	NA	NA	-0.279365	-0.289539	-0.781312	-0.79792	-0.0580407	-0.442291	-0.763149	-0.69533	0.0325459	0.0143377	3.64e-07	2.62e-07	0.597961	0.000250031	4.93e-08	2.61e-07	0.0597832	0.0521272	3.38e-06	2.44e-06	0.696052	0.0012943	8.32e-07	3.17e-06
ENSMUSG00000002265	Q3URU2	Peg3	7980	8694	NA	NA	NA	NA	NA	NA	NA	NA	NA	NA	NA	NA	NA	NA	NA	NA	0.634999	0.437206	0.83856	0.87219	0.605854	0.540947	-0.177137	-0.0309948	2.18e-05	0.000403521	5.55e-08	2.84e-08	2.7e-06	1.35e-05	0.0943104	0.761909	0.000412723	0.00461052	7.46e-07	3.96e-07	4.99e-05	0.000103012	0.19086	0.814272
ENSMUSG00000002274	Q8C1Q4	Metrn	1181	1363	NA	NA	NA	NA	NA	NA	NA	NA	NA	NA	NA	NA	NA	NA	NA	NA	-0.123273	-0.0662027	-0.466049	-0.590943	-0.249586	-0.176342	-0.240759	-0.569698	0.394261	0.607987	0.00116578	9.3e-05	0.0558187	0.170036	0.0647541	9.62e-05	0.476445	0.707037	0.00298076	0.000353096	0.148264	0.319448	0.139364	0.000501835
ENSMUSG00000002279	NA	Lmf1	1924	1861	NA	NA	NA	NA	NA	NA	NA	NA	NA	NA	NA	NA	NA	NA	NA	NA	-0.226788	-0.15192	-0.459142	-0.352882	-0.0132593	-0.221964	-0.235879	-0.132159	0.0961822	0.203298	0.000701445	0.00616586	0.913421	0.0800181	0.0642097	0.286351	0.146829	0.316199	0.00199243	0.0120287	0.940868	0.173532	0.13844	0.413041
ENSMUSG00000002280	Q7TMW6	Narfl	2110	2555	NA	NA	NA	NA	NA	NA	NA	NA	NA	NA	NA	NA	NA	NA	NA	NA	-0.0835089	-0.175453	-0.612969	-0.660174	-0.382361	-0.661102	-0.628501	-0.335297	0.236044	0.0087961	8.3e-10	2.02e-10	3.55e-06	2.98e-10	7.88e-10	2.17e-05	0.310945	0.0375459	2.68e-08	7.51e-09	6.26e-05	1.02e-08	2.52e-08	0.000137736
ENSMUSG00000002289	Q9Z1P8	Angptl4	1236	3053	NA	NA	NA	NA	NA	NA	NA	NA	NA	NA	NA	NA	NA	NA	NA	NA	-0.041632	-0.0278807	0.0428036	-0.00906725	-0.400676	-0.712076	-0.410507	-0.249414	0.756037	0.815835	0.720827	0.939603	0.00435329	5.43e-06	0.00375471	0.0681411	0.804634	0.869938	0.76191	0.950822	0.0206002	4.64e-05	0.0123983	0.139566
ENSMUSG00000002297	Q9QZ41	Dbf4	1989	2402	NA	NA	NA	NA	NA	NA	NA	NA	NA	NA	NA	NA	NA	NA	NA	NA	0.0943897	-0.0360485	-0.0138297	-0.0208621	0.106401	-0.17894	-0.193126	-0.168589	0.432338	0.736507	0.89724	0.845605	0.317541	0.100691	0.0780308	0.121121	0.51314	0.811422	0.914322	0.871339	0.456637	0.209424	0.163165	0.22383
ENSMUSG00000002307	NA	Daxx	2733	2673	NA	NA	NA	NA	NA	NA	NA	NA	NA	NA	NA	NA	NA	NA	NA	NA	-0.0693047	-0.0578564	-0.0651191	-0.0618564	-0.312999	-0.608679	-0.643664	-0.440161	0.188042	0.217085	0.167032	0.188447	2.13e-06	1.66e-11	5.53e-12	7.93e-09	0.25709	0.331785	0.215716	0.23817	4.12e-05	8.82e-10	4.18e-10	1.65e-07
ENSMUSG00000002308	Q9Z1P5	Cd320	840	2209	NA	NA	NA	NA	NA	NA	NA	NA	NA	NA	NA	NA	NA	NA	NA	NA	-0.381518	-0.210844	-0.45796	-0.501047	-0.299741	-0.20326	-0.390169	-0.385439	0.0018325	0.0397634	9.03e-05	2.99e-05	0.0171718	0.0933684	0.00283799	0.0031518	0.00642275	0.0984897	0.000355316	0.000132815	0.0601997	0.196926	0.00980814	0.0102393
ENSMUSG00000002319	Q8VI75	Ipo4	3580	3846	-0.0588	-0.0613	-0.219	0.0131	0.148	0.144	0.16	0.164	0.811656	0.80365	0.377704	0.957685	0.548952	0.56023	0.517141	0.507669	0.101367	0.152354	0.0902411	0.124808	-0.355286	-0.14483	-0.0643737	-0.124303	0.149646	0.0194198	0.151467	0.0514617	2.67e-05	0.0426891	0.349352	0.0788901	0.212687	0.0630234	0.197991	0.0759796	0.000333404	0.102719	0.551111	0.157629
ENSMUSG00000002320	Q9DBU0	Tm9sf1	3545	2517	NA	NA	NA	NA	NA	NA	NA	NA	NA	NA	NA	NA	NA	NA	NA	NA	-0.0300149	-0.0995355	-0.0344383	-0.0407883	-0.169468	-0.209115	-0.188782	-0.0981875	0.61205	0.0688442	0.515508	0.44218	0.00341783	0.000516809	0.00136848	0.0708578	0.680749	0.144731	0.575093	0.501395	0.0168963	0.00241049	0.00522116	0.144184
ENSMUSG00000002324	Q8C5S7	Rec8	1872	2184	NA	NA	NA	NA	NA	NA	NA	NA	NA	NA	NA	NA	NA	NA	NA	NA	0.292359	0.0755589	0.300039	0.540441	0.721888	0.458459	0.0847612	0.0835117	0.0399358	0.520239	0.019645	0.000258453	3.05e-08	1.41e-05	0.269019	0.271755	0.0709267	0.634613	0.0330888	0.00084263	1.04e-06	0.000106914	0.448327	0.398998
ENSMUSG00000002325	NA	Irf9	2189	2959	NA	NA	NA	NA	NA	NA	NA	NA	NA	NA	NA	NA	NA	NA	NA	NA	-0.0199197	-0.0308941	0.453883	0.481904	0.405272	6.17e-05	-0.234685	0.130888	0.811165	0.678467	2.08e-06	8.25e-07	0.000122252	0.999449	0.0139847	0.152246	0.849851	0.765706	1.45e-05	6.37e-06	0.00114356	0.999641	0.0379603	0.268526
ENSMUSG00000002326	Q99L27	Gmpr2	1880	1993	NA	NA	NA	NA	NA	NA	NA	NA	NA	NA	NA	NA	NA	NA	NA	NA	-0.0984927	-0.134924	-0.450702	-0.411197	-0.180272	-0.145624	-0.2046	-0.0991763	0.179872	0.0445433	3.58e-07	1.48e-06	0.0180301	0.0513676	0.00823578	0.175135	0.247767	0.106262	3.34e-06	1.05e-05	0.0626316	0.120243	0.0241863	0.297492
ENSMUSG00000002332	Q99L04	Dhrs1	NA	NA	-0.13	-0.0952	0.0581	-0.277	0.141	0.303	-0.404	-0.115	0.609052	0.708212	0.819098	0.281681	0.57876	0.240443	0.121889	0.650601	NA	NA	NA	NA	NA	NA	NA	NA	NA	NA	NA	NA	NA	NA	NA	NA	NA	NA	NA	NA	NA	NA	NA	NA
ENSMUSG00000002342	Q8VCA6	Tmem161a	1880	3018	NA	NA	NA	NA	NA	NA	NA	NA	NA	NA	NA	NA	NA	NA	NA	NA	-0.0491331	-0.128704	-0.302504	-0.139015	-0.263643	-0.269469	-0.238272	-0.23049	0.595845	0.128604	0.00113437	0.102092	0.00138813	0.00111561	0.00319098	0.00416259	0.665906	0.227213	0.0029167	0.138729	0.00817626	0.00465867	0.0108077	0.0129202
ENSMUSG00000002343	Q8BNU0	Armc6	1972	2263	0.303	0.233	0.342	0.308	-0.121	0.371	0.635	0.354	0.358909	0.479206	0.302439	0.351929	0.713088	0.263813	0.0625688	0.286366	-0.287367	-0.260982	-0.474295	-0.339406	-0.141097	-0.11302	0.000361188	0.0650311	0.00736837	0.00632725	1.66e-05	0.000737223	0.160817	0.256992	0.997063	0.509166	0.0182797	0.0300964	8.4e-05	0.00200987	0.297188	0.444527	0.998954	0.610553
ENSMUSG00000002345	NA	Borcs8	3084	864	NA	NA	NA	NA	NA	NA	NA	NA	NA	NA	NA	NA	NA	NA	NA	NA	-0.189779	-0.140978	-0.272136	-0.277229	-0.085124	-0.144063	-0.276644	-0.244434	0.0583502	0.110043	0.00401631	0.00348504	0.354326	0.123155	0.00557087	0.0127413	0.0970968	0.202589	0.00841855	0.00732957	0.490061	0.24696	0.0172913	0.0337396
ENSMUSG00000002346	Q8R0Y8	Slc25a42	2356	3196	NA	NA	NA	NA	NA	NA	NA	NA	NA	NA	NA	NA	NA	NA	NA	NA	-0.0593713	-0.127938	-0.358562	-0.29483	-0.123056	-0.431014	-0.813503	-0.573238	0.592525	0.203573	0.00128484	0.00619859	0.221292	0.000184647	1.27e-08	4.43e-06	0.663117	0.31638	0.00322024	0.0120804	0.362423	0.000994455	2.61e-07	3.5e-05
ENSMUSG00000002365	Q91VH2	Snx9	4190	3331	-0.289	-0.404	-0.463	-1.22	0.0887	-0.0714	-0.168	0.018	0.293315	0.146576	0.09858	0.000162562	0.744177	0.792739	0.538142	0.947256	-0.0651528	-0.124261	-0.159283	-0.0606946	-0.144972	-0.182944	0.235885	0.304108	0.415327	0.089713	0.0331962	0.395783	0.0391605	0.0110755	0.00154636	0.000114724	0.497451	0.174951	0.0522147	0.456079	0.113846	0.0331372	0.00579774	0.000582659
ENSMUSG00000002372	Q9CT10	Ranbp3	1689	2567	0.198	0.106	0.27	0.0304	0.185	0.167	0.228	0.0386	0.310288	0.583099	0.17039	0.874527	0.342336	0.38978	0.243118	0.841145	0.401787	0.27763	0.319124	0.344646	-0.226412	-0.296338	-0.149033	-0.158424	0.000143755	0.00194039	0.000531611	0.000235955	0.00840766	0.000979826	0.0699677	0.0553259	0.0012003	0.0135022	0.00159391	0.000780692	0.0342655	0.00416413	0.1489	0.117165
ENSMUSG00000002379	NA	Ndufa11	679	918	NA	NA	NA	NA	NA	NA	NA	NA	NA	NA	NA	NA	NA	NA	NA	NA	-0.303796	-0.0844578	-0.109922	-0.150711	-0.34006	-0.196373	-0.29272	-0.348055	0.020902	0.447863	0.32558	0.181753	0.00685716	0.0986301	0.0174749	0.00581517	0.0418335	0.566806	0.386636	0.230848	0.0291923	0.205797	0.0458463	0.0171876
ENSMUSG00000002393	P43136	Nr2f6	2227	2218	NA	NA	NA	NA	NA	NA	NA	NA	NA	NA	NA	NA	NA	NA	NA	NA	0.00504202	0.0471957	-0.0515324	-0.067694	-0.398277	-0.171747	0.0476929	-0.0744877	0.976935	0.761619	0.741572	0.665305	0.00841092	0.222018	0.728842	0.590861	0.981845	0.829132	0.780557	0.712219	0.0342699	0.396612	0.906294	0.677772
ENSMUSG00000002395	NA	Use1	786	1064	NA	NA	NA	NA	NA	NA	NA	NA	NA	NA	NA	NA	NA	NA	NA	NA	0.222297	-0.0343249	-0.16754	-0.245277	-0.308671	-0.225182	-0.359791	-0.43958	0.221154	0.831488	0.307631	0.141432	0.0608317	0.161991	0.0310239	0.0102488	0.294638	0.882406	0.3679	0.184859	0.158132	0.307443	0.0748925	0.0279949
ENSMUSG00000002396	NA	Ocel1	561	5285	NA	NA	NA	NA	NA	NA	NA	NA	NA	NA	NA	NA	NA	NA	NA	NA	-0.0708649	0.0450287	-0.0631248	-0.0338966	0.545625	0.167298	0.0987847	-0.0685926	0.510382	0.63793	0.511643	0.723508	0.000101773	0.167167	0.408623	0.564502	0.588311	0.732896	0.571403	0.764536	0.000984652	0.315197	0.61997	0.655783
ENSMUSG00000002409	Q9Z188	Dyrk1b	4098	2534	NA	NA	NA	NA	NA	NA	NA	NA	NA	NA	NA	NA	NA	NA	NA	NA	0.292014	0.290913	0.493191	0.690122	0.240992	0.0736	0.201503	0.852537	0.102046	0.0703014	0.00367592	0.000141012	0.123569	0.631283	0.194505	6.34e-06	0.154017	0.146681	0.00779091	0.000502999	0.255815	0.844147	0.346272	4.73e-05
ENSMUSG00000002413	P28028	Braf	2712	9728	NA	NA	NA	NA	NA	NA	NA	NA	NA	NA	NA	NA	NA	NA	NA	NA	0.75232	0.321872	0.406322	0.43263	0.307291	-0.109609	-0.220026	-0.147504	0.000498465	0.070387	0.0249213	0.0176122	0.0884677	0.534571	0.218655	0.405247	0.00270231	0.146788	0.0407482	0.0298228	0.206006	0.756745	0.380197	0.521547
ENSMUSG00000002416	Q9CPU2	Ndufb2	500	4371	NA	NA	NA	NA	NA	NA	NA	NA	NA	NA	NA	NA	NA	NA	NA	NA	-0.536944	-0.571974	-0.619348	-0.562235	0.0113151	-0.0368532	-0.128116	-0.100817	9.62e-05	9.94e-06	3.29e-06	1.27e-05	0.924617	0.758552	0.281731	0.394466	0.000937367	0.000340905	2.12e-05	6.43e-05	0.94833	0.939128	0.464107	0.512067
ENSMUSG00000002428	Q6PCN7	Hltf	3092	4955	NA	NA	NA	NA	NA	NA	NA	NA	NA	NA	NA	NA	NA	NA	NA	NA	0.943837	0.484152	0.521279	0.470558	-0.0324888	-0.308001	-0.366245	-0.268758	3.14e-05	0.00830272	0.00494363	0.0101695	0.852224	0.0878442	0.045074	0.133571	0.000496688	0.0361172	0.0100163	0.0185644	0.89745	0.187292	0.102961	0.241823
ENSMUSG00000002455	Q91YR7	Prpf6	3162	3054	-0.0367	0.115	0.38	0.183	0.214	0.0787	0.0134	-0.0495	0.823468	0.488007	0.0292735	0.273006	0.202596	0.633392	0.934968	0.763984	-0.102203	-0.152105	-0.469054	-0.453316	-0.0884478	-0.267915	-0.355184	-0.338817	0.0986594	0.00865976	7.27e-09	1.34e-08	0.122725	6.69e-05	1.47e-06	3e-06	0.149848	0.0371572	1.49e-07	2.19e-07	0.255288	0.000410992	1.45e-05	2.52e-05
ENSMUSG00000002458	Q9CX84	Rgs19	1795	1511	NA	NA	NA	NA	NA	NA	NA	NA	NA	NA	NA	NA	NA	NA	NA	NA	-0.141346	-0.165111	-0.385827	-0.415128	-0.216889	-0.350658	-0.383783	-0.400128	0.0878015	0.0286327	1.6e-05	5.91e-06	0.00449218	3.68e-05	1.14e-05	6.47e-06	0.136263	0.0790555	8.16e-05	3.36e-05	0.0210974	0.000245193	8.51e-05	4.81e-05
ENSMUSG00000002459	NA	Rgs20	874	2125	NA	NA	NA	NA	NA	NA	NA	NA	NA	NA	NA	NA	NA	NA	NA	NA	0.132212	0.189772	0.382664	0.0952605	0.0841962	-0.22307	-0.46986	0.0193107	0.25447	0.0743682	0.00102153	0.355684	0.374661	0.0195406	1.19e-05	0.835711	0.330717	0.152762	0.00267952	0.415799	0.508403	0.0533942	8.89e-05	0.873879
ENSMUSG00000002475	NA	Abhd3	2235	1962	NA	NA	NA	NA	NA	NA	NA	NA	NA	NA	NA	NA	NA	NA	NA	NA	0.180256	0.0402261	0.250237	0.259267	0.0359168	-0.0441904	-0.0101086	0.0232483	0.0605123	0.628559	0.00535231	0.00409958	0.379215	0.278315	0.802612	0.566973	0.100107	0.724795	0.0107273	0.00846005	0.512798	0.471629	0.917182	0.657625
ENSMUSG00000002477	P62315	Snrpd1	572	837	-0.312	-0.0783	-0.0391	-0.094	0.128	0.0514	-0.0945	0.129	0.139289	0.704015	0.849185	0.648619	0.53433	0.803032	0.647006	0.532355	-0.275387	-0.220801	-0.53768	-0.476406	-0.099914	-0.059663	-0.020761	-0.216181	0.0125289	0.0232531	4.79e-06	2.5e-05	0.288365	0.522474	0.823188	0.0276318	0.0276947	0.0697212	2.93e-05	0.000114593	0.42904	0.744951	0.922005	0.065059
ENSMUSG00000002489	NA	Tiam1	10195	7289	NA	NA	NA	NA	NA	NA	NA	NA	NA	NA	NA	NA	NA	NA	NA	NA	0.254628	0.0863783	0.0299737	-0.106983	0.142001	-0.434549	-0.77385	-0.767034	0.0438194	0.413941	0.771683	0.293035	0.282597	0.00278094	4.17e-06	4.73e-06	0.0765343	0.536143	0.807344	0.350469	0.423488	0.0102661	3.54e-05	3.7e-05
ENSMUSG00000002496	NA	Tsc2	5420	6266	NA	NA	NA	NA	NA	NA	NA	NA	NA	NA	NA	NA	NA	NA	NA	NA	0.211524	0.0598174	-0.0652953	-0.050357	0.0253343	-0.0530777	-0.0735529	0.035262	0.00364819	0.320092	0.281994	0.404102	0.645898	0.339747	0.190342	0.523099	0.0107077	0.442831	0.34066	0.464455	0.736354	0.549008	0.340143	0.621101
ENSMUSG00000002500	NA	Rpl3l	1602	1375	NA	NA	NA	NA	NA	NA	NA	NA	NA	NA	NA	NA	NA	NA	NA	NA	-0.275145	-0.350752	-0.335472	-0.160602	0.216277	0.0588103	-0.0112204	0.013562	0.0389598	0.00521802	0.00688048	0.181698	0.005301	0.398093	0.86752	0.840009	0.0695099	0.0264496	0.0132865	0.230795	0.023993	0.615185	0.937022	0.877184
ENSMUSG00000002504	NA	Slc9a3r2	2962	2118	NA	NA	NA	NA	NA	NA	NA	NA	NA	NA	NA	NA	NA	NA	NA	NA	-0.100732	-0.02139	-0.0670565	-0.15477	-0.0407571	-0.135738	-0.402026	-0.538165	0.484043	0.866727	0.600709	0.234098	0.775063	0.346192	0.0096716	0.0010184	0.563194	0.906601	0.65408	0.288202	0.838035	0.557	0.0277754	0.00385909
ENSMUSG00000002524	Q3UEB3	Puf60	2016	1881	0.0223	-0.0356	-0.108	0.0105	0.0935	0.0579	0.0781	-0.0331	0.794629	0.678739	0.214199	0.903023	0.282437	0.501831	0.367116	0.700061	-0.16849	0.00233747	-0.170775	-0.133841	-0.14574	0.0543252	0.16453	0.111939	0.00733537	0.963991	0.00286789	0.0155399	0.00886759	0.297285	0.00362482	0.0381572	0.0182239	0.975826	0.00633179	0.0267228	0.0357292	0.495902	0.0120469	0.0857176
ENSMUSG00000002546	Q921M4	Golga2	2996	4373	-0.898	0.415	0.493	-0.686	0.101	-0.024	0.183	-0.122	0.144844	0.492738	0.415191	0.260596	0.866439	0.968168	0.761558	0.838684	-0.068418	-0.0759229	-0.226344	-0.209063	-0.00434253	-0.240668	-0.263283	-0.198653	0.303309	0.203099	0.000739407	0.00153474	0.94126	0.000420735	0.00016223	0.00249527	0.382999	0.315983	0.00207758	0.00365512	0.959939	0.00202412	0.000831514	0.00837141
ENSMUSG00000002550	NA	Uck1	1962	2005	NA	NA	NA	NA	NA	NA	NA	NA	NA	NA	NA	NA	NA	NA	NA	NA	-0.405502	-0.343826	-0.578418	-0.550791	-0.116479	-0.116028	-0.122289	0.0393114	4.68e-05	8.62e-05	4.33e-08	9.93e-08	0.171541	0.172129	0.151426	0.636187	0.000613511	0.00161564	6.17e-07	1.08e-06	0.308346	0.322447	0.282375	0.713642
ENSMUSG00000002565	Q60604	Scin	2148	2995	NA	NA	NA	NA	NA	NA	NA	NA	NA	NA	NA	NA	NA	NA	NA	NA	0.22159	0.119584	-0.401648	-0.323454	0.0497763	-0.00025317	0.0107728	0.0466973	0.0711477	0.266895	0.00103333	0.00599	0.334724	0.996052	0.83311	0.365308	0.114413	0.386946	0.00269915	0.0117473	0.472055	0.998036	0.925431	0.486277
ENSMUSG00000002578	Q8C208	Ikzf4	4889	5150	NA	NA	NA	NA	NA	NA	NA	NA	NA	NA	NA	NA	NA	NA	NA	NA	0.207606	0.0380915	-0.0104171	-0.170213	0.264919	0.0113742	-0.0775093	0.0516668	0.138183	0.754768	0.931673	0.167569	0.000829012	0.863837	0.236197	0.437929	0.198622	0.824663	0.942979	0.215303	0.00543281	0.952066	0.404032	0.549418
ENSMUSG00000002580	Q9CQ86	Mien1	729	747	NA	NA	NA	NA	NA	NA	NA	NA	NA	NA	NA	NA	NA	NA	NA	NA	-0.446087	-0.22561	-0.39362	-0.405816	-0.046929	0.0515593	0.092856	0.0809349	0.000874142	0.0407019	0.000971245	0.000727497	0.703712	0.67419	0.450481	0.510811	0.00397593	0.0999571	0.00257277	0.00198787	0.78309	0.879202	0.666049	0.612054
ENSMUSG00000002588	P52430	Pon1	5562	1513	NA	NA	NA	NA	NA	NA	NA	NA	NA	NA	NA	NA	NA	NA	NA	NA	0.145456	0.0577401	0.111821	0.0936256	0.0497763	-0.00809945	0.0107728	0.0559999	0.00379566	0.161473	0.0103831	0.0277419	0.20527	0.833969	0.780527	0.157198	0.0110203	0.267299	0.0189587	0.0443694	0.34552	0.948333	0.910546	0.274621
ENSMUSG00000002602	Q00993	Axl	4460	4265	-0.742	-0.439	0.0888	0.351	-0.623	-0.493	-0.0194	-0.631	0.0936926	0.311214	0.835848	0.415755	0.155406	0.25719	0.963901	0.150701	0.551216	0.443385	0.55937	0.579504	-0.114708	-0.113319	-0.0477099	-0.0240764	0.000141461	0.000451861	3.07e-05	1.93e-05	0.297632	0.303175	0.661556	0.824901	0.00118878	0.00498068	0.000141587	9.19e-05	0.438353	0.503205	0.864685	0.865697
ENSMUSG00000002603	P04202	Tgfb1	3219	2175	NA	NA	NA	NA	NA	NA	NA	NA	NA	NA	NA	NA	NA	NA	NA	NA	-0.00185329	0.0804982	0.0746778	0.0723751	0.197199	0.166826	0.195017	0.157815	0.982792	0.299897	0.335618	0.350461	0.0186896	0.0431351	0.0198381	0.0548148	0.986143	0.422125	0.397105	0.410555	0.0644346	0.103648	0.0511261	0.116297
ENSMUSG00000002608	Q9DBT3	Ccdc97	4127	3032	NA	NA	NA	NA	NA	NA	NA	NA	NA	NA	NA	NA	NA	NA	NA	NA	0.13867	0.126286	0.158058	0.170015	0.222118	-0.0181747	-0.0394614	0.121078	0.190089	0.18198	0.0984094	0.0766824	0.0236134	0.845588	0.673278	0.200967	0.25948	0.29117	0.135174	0.107973	0.077651	0.949857	0.874947	0.328837
ENSMUSG00000002625	NA	Akap8l	1932	2075	NA	NA	NA	NA	NA	NA	NA	NA	NA	NA	NA	NA	NA	NA	NA	NA	0.00915305	-0.0650264	0.162607	0.278439	-0.0256722	-0.0027805	-0.182735	-0.068148	0.906444	0.354964	0.0261102	0.00044482	0.741455	0.971377	0.0265449	0.385038	0.927617	0.479289	0.0423813	0.00133395	0.813277	0.988392	0.0655512	0.503305
ENSMUSG00000002633	Q62226	Shh	1302	2847	NA	NA	NA	NA	NA	NA	NA	NA	NA	NA	NA	NA	NA	NA	NA	NA	0.183018	0.0775037	0.119665	0.121963	0.0497763	-0.00809945	0.0107728	0.0407317	3.58e-05	0.0228278	0.000932379	0.000775151	0.129691	0.800568	0.737071	0.211158	0.000532123	0.0689876	0.00249064	0.00209026	0.262895	0.948291	0.906294	0.338277
ENSMUSG00000002635	Q8C5N5	Pdcd2l	2150	1295	NA	NA	NA	NA	NA	NA	NA	NA	NA	NA	NA	NA	NA	NA	NA	NA	-0.066432	-0.217282	-0.511352	-0.520333	-0.424746	-0.389253	-0.129342	-0.0860922	0.466566	0.0125228	1.65e-06	1.26e-06	1.71e-05	5.1e-05	0.111399	0.28183	0.546406	0.0476851	1.2e-05	9.22e-06	0.000230657	0.000325082	0.219077	0.408788
ENSMUSG00000002658	Q3THK3	Gtf2f1	1539	1717	-0.175	-0.0694	0.0762	0.39	-0.178	-0.335	-0.169	-0.902	0.706122	0.88082	0.869113	0.402948	0.700109	0.471095	0.714747	0.0614435	-0.371064	-0.327348	-0.493001	-0.434359	0.231741	0.469161	-0.0655101	-0.102925	0.000860567	0.000962187	8.35e-06	4.43e-05	0.014472	1.77e-05	0.464445	0.254831	0.00393269	0.00828606	4.7e-05	0.000186201	0.0527628	0.000130224	0.680426	0.381618
ENSMUSG00000002660	O88696	Clpp	1344	983	0.098	0.354	1.19	0.904	-0.0935	0.181	0.253	-0.91	0.837744	0.462579	0.0199053	0.069179	0.845095	0.705298	0.598542	0.0675051	-0.138639	0.0265469	-0.00547921	-0.0837528	-0.290922	-0.274853	-0.457457	-0.667199	0.0911544	0.708482	0.938457	0.245314	0.00044925	0.000777823	1.44e-06	2.55e-09	0.140515	0.789017	0.948882	0.300187	0.00331298	0.0034145	1.43e-05	6.45e-08
ENSMUSG00000002661	Q9D6Z0	Alkbh7	773	917	NA	NA	NA	NA	NA	NA	NA	NA	NA	NA	NA	NA	NA	NA	NA	NA	-0.544236	-0.429039	-0.579678	-0.624503	-0.44923	-0.465289	-1.05563	-1.17813	0.000685734	0.00204785	0.000102761	4.21e-05	0.00700657	0.00544061	3.92e-07	6.06e-08	0.00337181	0.0139966	0.000395247	0.000178569	0.0296598	0.0180891	4.83e-06	9.35e-07
ENSMUSG00000002664	NA	Pspn	435	474	NA	NA	NA	NA	NA	NA	NA	NA	NA	NA	NA	NA	NA	NA	NA	NA	-0.271296	-0.20193	-0.390303	0.00321966	0.101915	0.0197872	-0.339567	-0.411043	0.248285	0.332362	0.069157	0.987491	0.492716	0.892902	0.0186569	0.00469	0.324085	0.455643	0.0991946	0.989585	0.610881	0.958343	0.048531	0.0143178
ENSMUSG00000002668	NA	Dennd1c	615	2984	NA	NA	NA	NA	NA	NA	NA	NA	NA	NA	NA	NA	NA	NA	NA	NA	0.0490261	0.168587	0.0964694	0.182973	0.0571527	-0.00730393	0.00369348	0.0396397	0.541136	0.0330218	0.193963	0.0209437	0.414356	0.916238	0.957527	0.569146	0.617282	0.0866926	0.245515	0.0347084	0.542999	0.965539	0.979057	0.659409
ENSMUSG00000002679	Q921D4	Med6	1348	1059	NA	NA	NA	NA	NA	NA	NA	NA	NA	NA	NA	NA	NA	NA	NA	NA	-0.158408	-0.197273	-0.326222	-0.2976	-0.200065	-0.408196	-0.170421	-0.106924	0.045434	0.00711141	6.45e-05	0.000186451	0.00888727	6.26e-06	0.0227692	0.139108	0.0789388	0.0325746	0.000265852	0.000638576	0.0357993	5.26e-05	0.0574553	0.249761
ENSMUSG00000002688	Q62101	Prkd1	4186	3653	NA	NA	NA	NA	NA	NA	NA	NA	NA	NA	NA	NA	NA	NA	NA	NA	0.432259	0.246154	0.250403	0.113696	-0.0289303	-0.166839	-0.334474	-0.360593	0.000576389	0.018679	0.0169876	0.255515	0.764692	0.0943875	0.00196744	0.00101233	0.00298372	0.0616585	0.0291369	0.311106	0.831085	0.19878	0.00714794	0.00383793
ENSMUSG00000002699	Q60787	Lcp2	1557	3644	NA	NA	NA	NA	NA	NA	NA	NA	NA	NA	NA	NA	NA	NA	NA	NA	0.259422	0.0352352	0.381284	0.25018	0.118147	0.0394236	0.049017	0.0346905	0.0396943	0.72912	0.00198274	0.0264444	0.229773	0.682736	0.610624	0.714692	0.0705862	0.805674	0.00462323	0.0425423	0.371684	0.886006	0.822086	0.776621
ENSMUSG00000002718	Q9ERK4	Cse1l	3692	3641	0.12	0.106	-0.291	-0.128	0.0605	0.0251	-0.0569	-0.103	0.300236	0.358434	0.0175216	0.268816	0.598264	0.826462	0.619647	0.373323	0.443102	0.237921	0.324303	0.380119	0.0034764	-0.110056	-0.0436748	-0.0668305	0.00390929	0.0680619	0.0155215	0.00543918	0.977555	0.377533	0.724127	0.590125	0.011264	0.143543	0.0269496	0.0108111	0.983736	0.591797	0.906294	0.677226
ENSMUSG00000002728	P61600	Naa20	1143	1883	0.113	0.111	0.347	-0.0288	0.374	-1.05	0.61	0.0822	0.744467	0.749849	0.322209	0.933765	0.286593	0.00580535	0.0886311	0.812574	-0.225828	-0.156926	-0.338152	-0.234168	-0.271254	-0.397178	-0.248097	-0.312883	0.00801527	0.0332546	6.48e-05	0.00262404	0.000960266	1.23e-05	0.00208913	0.000227606	0.0194665	0.0871277	0.000266644	0.00574982	0.00616602	9.45e-05	0.00753043	0.00105091
ENSMUSG00000002731	Q9WTX2	Prkra	1626	1614	-0.383	-0.085	-0.329	-0.2	0.328	0.468	0.083	-0.091	0.110431	0.715729	0.167696	0.394935	0.169132	0.0546839	0.722125	0.696802	0.134218	0.0584523	0.528684	0.441065	-0.194497	-0.238449	-0.47793	-0.51953	0.25929	0.578669	3.64e-05	0.00030135	0.0588945	0.0228528	6.65e-05	2.39e-05	0.335781	0.683097	0.00016403	0.000955899	0.154279	0.0607768	0.000384216	0.00015027
ENSMUSG00000002732	O54998	Fkbp7	2022	860	-0.13	0.724	0.965	0.868	-0.163	-0.112	0.024	-0.189	0.835432	0.253768	0.132337	0.173853	0.79394	0.857754	0.969373	0.762488	-0.230562	-0.177248	0.101472	0.0547795	-0.0307487	-0.115831	-0.264401	-0.400993	0.0111202	0.0260127	0.185047	0.468684	0.690948	0.143025	0.00215745	2.66e-05	0.0252868	0.0746633	0.235665	0.527194	0.773745	0.27815	0.00773557	0.000164901
ENSMUSG00000002733	Q9ERS4	Plekha3	1795	2534	NA	NA	NA	NA	NA	NA	NA	NA	NA	NA	NA	NA	NA	NA	NA	NA	0.259887	0.169437	0.476624	0.456132	-0.201787	-0.0372305	-0.146004	-0.227984	0.0410104	0.129211	0.000170129	0.000277857	0.0672201	0.724735	0.176816	0.0406171	0.0724662	0.228002	0.000610985	0.000894844	0.169787	0.915042	0.320228	0.0903715
ENSMUSG00000002741	Q9CQW1	Ykt6	3191	2541	0.0492	-0.179	-2.31	-1.44	0.378	0.156	-0.0319	0.0641	0.921915	0.722161	0.000120545	0.00828565	0.453566	0.75538	0.949262	0.898334	-0.229629	-0.0539061	-0.190338	-0.177545	0.148494	0.216016	0.0895364	0.0471916	0.00118479	0.340989	0.00227255	0.00396648	0.0140067	0.000753813	0.122924	0.408081	0.00485657	0.464774	0.00519112	0.00821801	0.0514273	0.00332594	0.237812	0.524293
ENSMUSG00000002748	Q9Z277	Baz1b	6327	6492	-0.342	-0.106	-0.272	-0.366	-0.117	-0.343	-0.235	-0.135	0.265249	0.727195	0.372702	0.234108	0.699526	0.264579	0.441284	0.655264	0.192873	0.0485782	0.00348596	0.128715	-0.16786	-0.348373	-0.0792261	0.0409686	0.0655197	0.592778	0.969381	0.163539	0.0652453	0.000542087	0.369122	0.63949	0.106948	0.694632	0.974755	0.210629	0.16628	0.00250888	0.574139	0.716121
ENSMUSG00000002763	Q99LC9	Pex6	7603	3200	NA	NA	NA	NA	NA	NA	NA	NA	NA	NA	NA	NA	NA	NA	NA	NA	0.192266	0.223254	0.314286	0.38655	-0.246347	-0.277111	-0.300893	-0.358852	0.122103	0.0481348	0.0072927	0.00140767	0.0240448	0.0121808	0.00717016	0.00187921	0.178969	0.11241	0.0139769	0.00340446	0.0787328	0.0358663	0.0214445	0.00654679
ENSMUSG00000002767	Q9D773	Mrpl2	915	1031	NA	NA	NA	NA	NA	NA	NA	NA	NA	NA	NA	NA	NA	NA	NA	NA	-0.0614212	0.0912916	-0.083998	-0.04764	-0.303036	-0.279943	-0.667371	-0.755743	0.498312	0.263031	0.303519	0.556266	0.00131732	0.00255958	4.07e-08	4.73e-09	0.577084	0.383017	0.363565	0.610863	0.0078301	0.00958144	7.13e-07	1.09e-07
ENSMUSG00000002768	NA	Mea1	883	945	NA	NA	NA	NA	NA	NA	NA	NA	NA	NA	NA	NA	NA	NA	NA	NA	-0.396837	-0.258341	-0.408469	-0.439327	0.00736907	0.0408364	-0.143576	-0.231435	0.00112838	0.0124978	0.00027579	0.000122712	0.942027	0.686864	0.166313	0.0309058	0.00471831	0.0476081	0.000921288	0.000449385	0.960376	0.8889	0.30453	0.0715614
ENSMUSG00000002769	Q9QXF8	Gnmt	3359	1035	NA	NA	NA	NA	NA	NA	NA	NA	NA	NA	NA	NA	NA	NA	NA	NA	0.0188279	0.0968248	0.172712	0.252327	0.502554	0.424658	0.357294	0.220108	0.926291	0.59736	0.349616	0.177047	0.000201577	0.00105845	0.00377047	0.049934	0.943717	0.698376	0.411451	0.225568	0.00172274	0.00445157	0.0124383	0.107527
ENSMUSG00000002771	Q03391	Grin2d	3537	5431	NA	NA	NA	NA	NA	NA	NA	NA	NA	NA	NA	NA	NA	NA	NA	NA	0.41225	0.315143	0.331391	0.420184	0.579255	0.494021	0.624632	0.786956	0.0119042	0.0284807	0.0218688	0.00485217	0.000219678	0.00110679	8.97e-05	3.98e-06	0.0266804	0.0787805	0.0363323	0.00979414	0.00185407	0.00462682	0.000496146	3.2e-05
ENSMUSG00000002778	Q99JH8	Kdelr1	4404	1599	NA	NA	NA	NA	NA	NA	NA	NA	NA	NA	NA	NA	NA	NA	NA	NA	-0.025335	0.124161	0.229997	0.220384	0.103053	-0.0680466	-0.0739279	-0.117678	0.789912	0.152184	0.0114499	0.0148758	0.223676	0.417953	0.379564	0.167376	0.83245	0.25633	0.0206449	0.0256997	0.364771	0.636168	0.586719	0.287888
ENSMUSG00000002781	NA	Tmem143	1380	2466	NA	NA	NA	NA	NA	NA	NA	NA	NA	NA	NA	NA	NA	NA	NA	NA	0.255978	0.349099	0.0672409	-0.0358829	0.135527	-0.0341593	-0.550047	-0.487653	0.133127	0.0262759	0.651147	0.808679	0.34364	0.810437	0.000803275	0.00234539	0.192471	0.0750596	0.6993	0.839744	0.480239	0.948291	0.00331359	0.00792826
ENSMUSG00000002797	Q9D7X8	Ggct	4808	3960	NA	NA	NA	NA	NA	NA	NA	NA	NA	NA	NA	NA	NA	NA	NA	NA	0.06288	-0.110848	0.170768	0.200857	-0.0388247	0.171394	0.245701	0.16885	0.600279	0.304525	0.121055	0.0709855	0.702469	0.106465	0.0245965	0.110806	0.669758	0.426766	0.162598	0.100987	0.782212	0.219423	0.0614106	0.208122
ENSMUSG00000002799	Q9QYE5	Jag2	4868	5106	NA	NA	NA	NA	NA	NA	NA	NA	NA	NA	NA	NA	NA	NA	NA	NA	0.0989494	-0.100423	-0.158447	-0.0980027	0.0458833	-0.0808766	0.048749	0.211293	0.419234	0.361823	0.156282	0.37372	0.464174	0.194679	0.441878	0.00323951	0.501133	0.486171	0.203398	0.434377	0.586402	0.357076	0.657318	0.0104805
ENSMUSG00000002803	Q8K2J9	Btbd6	1623	2085	NA	NA	NA	NA	NA	NA	NA	NA	NA	NA	NA	NA	NA	NA	NA	NA	-0.101805	-0.372781	-0.931331	-0.910532	-0.31917	-0.727558	-0.94112	-0.823036	0.249739	7.19e-05	2.14e-11	3.37e-11	0.000646544	4.4e-09	2.71e-11	4.03e-10	0.325656	0.00142399	1.53e-09	1.77e-09	0.00444627	9.95e-08	1.59e-09	1.32e-08
ENSMUSG00000002804	Q9D142	Nudt14	666	1241	NA	NA	NA	NA	NA	NA	NA	NA	NA	NA	NA	NA	NA	NA	NA	NA	-0.0248744	-0.140761	-0.21137	-0.0412623	-0.206365	-0.153371	-0.405091	-0.604234	0.892311	0.395709	0.207759	0.801729	0.227283	0.365675	0.0230262	0.00136785	0.916521	0.518262	0.260966	0.833701	0.368649	0.578148	0.0580005	0.00496379
ENSMUSG00000002808	Q99M71	Epdr1	2164	2363	NA	NA	NA	NA	NA	NA	NA	NA	NA	NA	NA	NA	NA	NA	NA	NA	0.105999	-0.0674834	0.38245	0.0859786	-0.0714797	-0.195595	-0.411077	-0.349643	0.325329	0.479358	0.000520984	0.371329	0.414681	0.0329372	8.95e-05	0.000520654	0.406095	0.596692	0.00156884	0.432049	0.543149	0.082552	0.000494926	0.00215287
ENSMUSG00000002812	Q9JJ28	Flii	3807	4060	0.134	0.0333	0.189	0.187	-0.0321	-0.114	-0.0556	-0.112	0.114619	0.686804	0.0298987	0.0320886	0.697847	0.177634	0.502106	0.181618	0.280913	0.214646	0.123595	0.170875	-0.0773891	-0.164078	-0.127701	-0.0619322	5.24e-05	0.0003222	0.0237091	0.00274381	0.15074	0.0044317	0.0221055	0.246186	0.000648867	0.00391994	0.038991	0.00597614	0.28526	0.0152283	0.0560254	0.372817
ENSMUSG00000002814	O70157	Top3a	2700	3741	NA	NA	NA	NA	NA	NA	NA	NA	NA	NA	NA	NA	NA	NA	NA	NA	0.547482	0.280536	0.451238	0.543313	-0.196449	-0.353031	-0.195552	0.00142243	0.000296788	0.0246722	0.00073275	9.59e-05	0.134844	0.0105308	0.136335	0.991116	0.00188018	0.0723603	0.00206294	0.000362828	0.268415	0.0317882	0.259256	0.993601
ENSMUSG00000002820	Q8BGV9	Atg4d	2201	5951	NA	NA	NA	NA	NA	NA	NA	NA	NA	NA	NA	NA	NA	NA	NA	NA	-0.369091	-0.269652	-0.583822	-0.544148	-0.371812	-0.249472	-0.0658225	0.0168887	0.00138553	0.00652286	1.48e-06	4.13e-06	0.00163076	0.0261042	0.538788	0.874368	0.00536764	0.0306807	1.1e-05	2.48e-05	0.00927945	0.0681077	0.758162	0.904404
ENSMUSG00000002825	Q9JMA2	Qtrt1	2688	1316	NA	NA	NA	NA	NA	NA	NA	NA	NA	NA	NA	NA	NA	NA	NA	NA	-0.266705	-0.198413	-0.442515	-0.38583	-0.21976	0.116688	0.0390084	-0.163473	0.014067	0.0359548	5.61e-05	0.000266264	0.0192113	0.18817	0.655768	0.0732637	0.0304233	0.0917217	0.000236322	0.000862317	0.0657844	0.346955	0.859497	0.148152
ENSMUSG00000002833	Q3UMU9	Hdgfl2	6669	2270	0.463	0.399	2.05	2.17	-1.23	-1.76	-1.69	-2.17	0.502857	0.563611	0.00647142	0.0042723	0.0846425	0.0169489	0.0210937	0.00427378	-0.328715	-0.282221	-0.517188	-0.459562	-0.132446	-0.191438	-0.256006	-0.343884	0.000154685	0.000224236	4.64e-08	3.25e-07	0.0283168	0.00253973	0.00015118	3.36e-06	0.00125071	0.00312547	6.53e-07	2.93e-06	0.0892442	0.00952673	0.000782853	2.76e-05
ENSMUSG00000002835	Q9QWF0	Chaf1a	3211	5535	NA	NA	NA	NA	NA	NA	NA	NA	NA	NA	NA	NA	NA	NA	NA	NA	0.00017069	-0.0080503	-0.237704	-0.0887876	-0.367445	-0.49847	-0.219239	-0.222927	0.998231	0.906794	0.00203156	0.205877	3.89e-05	5.15e-07	0.00578603	0.00517719	0.998551	0.936206	0.00472014	0.257586	0.000454016	6.1e-06	0.017849	0.0155675
ENSMUSG00000002844	P54923	Adprh	1201	2966	-0.0561	-0.173	0.0831	0.377	-0.136	0.0276	-0.212	0.119	0.767545	0.367026	0.661835	0.0564505	0.474147	0.884361	0.270096	0.531006	0.503177	0.226037	0.048154	0.0553252	-0.133679	-0.217553	-0.345017	-0.377002	0.000262727	0.0436079	0.655792	0.608778	0.165301	0.028834	0.00123094	0.000539955	0.00174447	0.104671	0.70332	0.659612	0.302004	0.0741384	0.00475811	0.00221974
ENSMUSG00000002845	Q9CYC3	Tmem39a	2061	2871	NA	NA	NA	NA	NA	NA	NA	NA	NA	NA	NA	NA	NA	NA	NA	NA	0.330011	0.282571	0.377836	0.47622	0.384462	0.289467	0.246739	0.159713	0.000572068	0.000885671	3.45e-05	1.27e-06	2.1e-05	0.0005687	0.00247475	0.0390512	0.00296726	0.0078354	0.000156255	9.28e-06	0.000273028	0.0026073	0.00870515	0.0874239
ENSMUSG00000002846	Q8BUY5	Timmdc1	855	1573	NA	NA	NA	NA	NA	NA	NA	NA	NA	NA	NA	NA	NA	NA	NA	NA	-0.154077	-0.263027	-0.656025	-0.39652	-0.161331	-0.423064	-0.443073	-0.557994	0.0815233	0.00201301	1.23e-08	2.68e-05	0.056695	2.58e-05	1.43e-05	5.17e-07	0.128087	0.0138495	2.24e-07	0.000121257	0.149976	0.000181116	0.000103611	5.62e-06
ENSMUSG00000002847	Q8VI78	Pla1a	5789	1974	NA	NA	NA	NA	NA	NA	NA	NA	NA	NA	NA	NA	NA	NA	NA	NA	0.160282	0.136525	0.236467	0.192734	-0.169558	-0.160455	-0.210145	-0.296836	0.101135	0.118302	0.0109657	0.0322107	0.210989	0.240845	0.124171	0.0308503	0.152963	0.21375	0.0198921	0.050532	0.351731	0.422249	0.239719	0.071454
ENSMUSG00000002870	P97310	Mcm2	NA	NA	0.0946	0.121	-0.138	0.00809	-0.0327	0.0263	0.124	-0.00125	0.348508	0.233258	0.175348	0.935407	0.743492	0.792579	0.220763	0.990008	NA	NA	NA	NA	NA	NA	NA	NA	NA	NA	NA	NA	NA	NA	NA	NA	NA	NA	NA	NA	NA	NA	NA	NA
ENSMUSG00000002871	NA	Tpra1	5437	3359	NA	NA	NA	NA	NA	NA	NA	NA	NA	NA	NA	NA	NA	NA	NA	NA	-0.145495	-0.0560951	-0.122423	-0.0451545	-0.612443	-0.578683	-0.425835	-0.113093	0.0743029	0.428561	0.0918334	0.523092	2.25e-09	6.05e-09	1.01e-06	0.0919218	0.118606	0.548963	0.127488	0.579863	1.05e-07	1.3e-07	1.05e-05	0.178833
ENSMUSG00000002881	Q61122	Nab1	6474	3874	NA	NA	NA	NA	NA	NA	NA	NA	NA	NA	NA	NA	NA	NA	NA	NA	0.351945	0.287069	0.894044	1.18705	-0.0523133	-0.176829	-0.3277	-0.521882	0.00899941	0.0160344	2.37e-08	9.42e-11	0.584256	0.0737809	0.00213895	1.45e-05	0.0213774	0.0561368	3.81e-07	4.03e-09	0.684544	0.162308	0.00767806	9.66e-05
ENSMUSG00000002885	NA	Adgre5	2845	3000	NA	NA	NA	NA	NA	NA	NA	NA	NA	NA	NA	NA	NA	NA	NA	NA	0.41882	0.367618	0.437742	0.525079	-0.121458	-0.0837815	-0.197236	-0.254785	8e-05	0.000101946	1.09e-05	7.23e-07	0.131862	0.291328	0.018427	0.00334605	0.000830557	0.00181787	5.9e-05	5.72e-06	0.265204	0.488375	0.0480129	0.0107649
ENSMUSG00000002897	Q60943	Il17ra	4508	7752	NA	NA	NA	NA	NA	NA	NA	NA	NA	NA	NA	NA	NA	NA	NA	NA	0.201641	0.0577668	0.151996	0.109714	0.336079	0.57893	0.345084	0.224574	0.0197387	0.433023	0.0463271	0.143004	0.000268475	1.25e-07	0.000198112	0.00888664	0.0399564	0.553368	0.0697792	0.186694	0.00219236	1.78e-06	0.000986888	0.0247996
ENSMUSG00000002900	P02469	Lamb1	6934	5784	-0.611	-0.385	0.849	0.548	-0.222	-0.6	0.0643	-0.0807	0.0242135	0.141169	0.00284172	0.0410959	0.389454	0.0265918	0.801375	0.752155	0.5241	0.311314	0.321629	0.31162	-0.0572244	-0.0709736	0.0337873	0.0947427	2.45e-05	0.00203789	0.00154016	0.00202809	0.536199	0.443668	0.713677	0.308075	0.000438628	0.013953	0.00374406	0.00463442	0.646498	0.663906	0.903627	0.433918
ENSMUSG00000002908	NA	Kcnn1	1668	4047	NA	NA	NA	NA	NA	NA	NA	NA	NA	NA	NA	NA	NA	NA	NA	NA	0.103963	0.0740635	-0.396538	-0.318783	-0.0526288	-0.111662	-0.326215	-0.427143	0.503554	0.5938	0.00630664	0.0257321	0.620967	0.298414	0.00345861	0.000218153	0.581988	0.695621	0.0123403	0.0415426	0.715516	0.497368	0.0115809	0.00101146
ENSMUSG00000002910	Q9D668	Arrdc2	1221	2355	NA	NA	NA	NA	NA	NA	NA	NA	NA	NA	NA	NA	NA	NA	NA	NA	0.413932	0.435897	0.714298	0.912806	0.881068	0.703888	0.132788	0.25247	0.00800674	0.00240572	1.87e-05	6.27e-07	7.67e-06	0.000135903	0.397716	0.115278	0.0194519	0.0155629	9.34e-05	5.05e-06	0.000119941	0.000759742	0.606738	0.215174
ENSMUSG00000002944	Q08857	Cd36	3627	3399	NA	NA	NA	NA	NA	NA	NA	NA	NA	NA	NA	NA	NA	NA	NA	NA	0.140585	0.0452827	0.191037	0.137279	0.0497763	0.00560972	0.0107728	0.0407317	0.11787	0.560688	0.0225391	0.0892394	0.248864	0.895419	0.800323	0.342959	0.17383	0.668432	0.0372989	0.123403	0.390653	0.959061	0.916642	0.466805
ENSMUSG00000002949	O35857	Timm44	2810	1790	0.126	0.346	0.769	0.474	-0.436	-0.172	0.0796	-0.38	0.506559	0.0782357	0.000465925	0.0189625	0.029355	0.366898	0.674678	0.0544802	-0.269338	-0.21477	-0.446178	-0.385825	-0.213634	-0.22913	-0.0939227	0.0382726	0.00288089	0.0065105	2.67e-06	1.98e-05	0.00631998	0.00371778	0.197876	0.593145	0.00894548	0.0306318	1.79e-05	9.39e-05	0.027433	0.0131339	0.350911	0.679691
ENSMUSG00000002957	P17427	Ap2a2	4371	4646	0.0584	-0.015	-0.06	-0.0206	-0.0517	-0.0403	-0.143	-0.0939	0.44055	0.842514	0.428466	0.784134	0.494125	0.593852	0.0675142	0.220276	0.211941	0.151355	0.0318084	0.0317097	-0.194624	-0.242644	-0.164	-0.140794	0.00193853	0.0104157	0.564652	0.56586	0.00178457	0.000203	0.00674245	0.0177264	0.00668773	0.042043	0.620596	0.619871	0.0100086	0.00107794	0.020329	0.0446798
ENSMUSG00000002963	NA	Pnkp	1563	2184	NA	NA	NA	NA	NA	NA	NA	NA	NA	NA	NA	NA	NA	NA	NA	NA	-0.0885126	-0.0695057	0.0638438	0.0943229	-0.586547	-0.549637	-0.846193	-0.797927	0.41981	0.476523	0.51165	0.334483	1.96e-05	4.42e-05	7.91e-08	2.11e-07	0.501668	0.593826	0.571403	0.394385	0.000259286	0.000286757	1.25e-06	2.64e-06
ENSMUSG00000002968	NA	Med25	3409	3693	NA	NA	NA	NA	NA	NA	NA	NA	NA	NA	NA	NA	NA	NA	NA	NA	0.251551	0.303417	0.605391	0.607335	-0.00705992	-0.0821389	-0.143234	-0.197979	0.00403413	0.000255376	1.01e-08	9.49e-09	0.923237	0.268724	0.060465	0.0120456	0.0115302	0.00338988	1.93e-07	1.66e-07	0.947537	0.458867	0.131806	0.0320934
ENSMUSG00000002980	Q9R069	Bcam	5936	2429	NA	NA	NA	NA	NA	NA	NA	NA	NA	NA	NA	NA	NA	NA	NA	NA	-0.236298	-0.150908	-0.14894	-0.159628	-0.233511	-0.658361	-0.757973	-0.779135	0.0439856	0.140971	0.14619	0.120636	0.0275999	7.27e-07	6.78e-08	4.1e-08	0.0767815	0.242592	0.191957	0.160296	0.0875127	8.21e-06	1.09e-06	6.69e-07
ENSMUSG00000002981	Q8VBZ3	Clptm1	5151	4143	-0.0314	0.295	1.21	0.442	-0.384	-0.318	-0.309	-0.282	0.949873	0.55585	0.0232232	0.380696	0.445339	0.525937	0.537786	0.573592	0.101583	0.14816	0.181934	0.182898	-0.0872282	-0.0592417	0.00458408	-0.0215996	0.0850748	0.00733015	0.00145665	0.00138964	0.105329	0.263275	0.930019	0.679903	0.132704	0.0332253	0.00357278	0.00336713	0.231741	0.452036	0.964079	0.749219
ENSMUSG00000002983	Q04863	Relb	1725	2209	NA	NA	NA	NA	NA	NA	NA	NA	NA	NA	NA	NA	NA	NA	NA	NA	-0.0222263	0.000845245	0.478329	0.573718	0.4082	0.237922	0.258306	0.206293	0.883784	0.995031	0.00152016	0.000251146	0.0152459	0.142223	0.112504	0.202072	0.9098	0.996372	0.0037041	0.000823445	0.0549437	0.276976	0.220775	0.330244
ENSMUSG00000002984	Q9QYA2	Tomm40	1977	1646	-0.00401	-0.184	0.521	0.187	0.231	0.111	0.162	0.252	0.976789	0.189997	0.000932621	0.183819	0.10379	0.423773	0.24675	0.0774509	-0.15124	-0.125774	-0.296596	-0.338202	-0.227141	-0.146932	-0.127223	-0.277584	0.0785944	0.100107	0.000505048	0.000122267	0.00558837	0.0599671	0.100208	0.00107832	0.124398	0.189053	0.00152748	0.000447969	0.024989	0.136719	0.200429	0.0040468
ENSMUSG00000002992	Q05020	Apoc2	652	727	NA	NA	NA	NA	NA	NA	NA	NA	NA	NA	NA	NA	NA	NA	NA	NA	0.0099616	-0.0721944	0.0552762	0.0141811	0.0497763	0.0232298	0.0107728	0.0407317	0.87248	0.202969	0.334438	0.800268	0.354787	0.666076	0.839936	0.447401	0.900911	0.315844	0.395918	0.832841	0.490482	0.872412	0.92773	0.557535
ENSMUSG00000002996	NA	Hbp1	3212	3142	NA	NA	NA	NA	NA	NA	NA	NA	NA	NA	NA	NA	NA	NA	NA	NA	-0.0877227	-0.207697	-0.226687	-0.142547	0.0133091	-0.391607	-0.152339	0.285213	0.420826	0.0406355	0.0270269	0.150021	0.897086	0.000871056	0.149299	0.00936669	0.502505	0.0999187	0.0436873	0.194882	0.929753	0.00376966	0.27911	0.0259484
ENSMUSG00000002997	P31324	Prkar2b	3617	3378	0.165	-0.217	0.354	-0.404	-0.0861	-0.177	0.0619	0.0239	0.553513	0.437129	0.209476	0.154439	0.756282	0.525377	0.823417	0.931113	0.243529	0.0740265	0.288319	0.271072	-0.409095	-0.472447	-0.473168	-0.583153	0.0264127	0.431394	0.00451628	0.00709145	3.18e-05	4.47e-06	4.41e-06	1.82e-07	0.0505782	0.551791	0.0092917	0.0135979	0.000386116	3.94e-05	3.72e-05	2.33e-06
ENSMUSG00000003031	P46414	Cdkn1b	1087	4552	NA	NA	NA	NA	NA	NA	NA	NA	NA	NA	NA	NA	NA	NA	NA	NA	0.583417	0.286007	0.335769	0.588354	0.0795891	-0.268594	0.215282	0.572976	4.31e-05	0.0124309	0.00410982	9.21e-06	0.41436	0.01059	0.0334244	3.15e-06	0.000592142	0.0475076	0.00857881	4.9e-05	0.542999	0.0319297	0.0797005	2.62e-05
ENSMUSG00000003032	Q60793	Klf4	1226	3029	NA	NA	NA	NA	NA	NA	NA	NA	NA	NA	NA	NA	NA	NA	NA	NA	0.126814	0.120997	0.119665	0.121963	1.71424	2.23679	1.54114	1.56936	0.0760224	0.0630877	0.0623981	0.057794	9.58e-14	2.49e-16	9.54e-13	6.51e-13	0.12093	0.136134	0.0905408	0.0841027	2.07e-11	9.05e-14	9.86e-11	5.94e-11
ENSMUSG00000003033	P35585	Ap1m1	5782	2084	-0.0635	-0.145	-0.629	-0.0614	0.0637	0.166	-0.146	-0.0658	0.803861	0.571206	0.0209825	0.810375	0.8032	0.519094	0.570375	0.796939	-0.153633	-0.0265033	-0.0749204	-0.0170686	-0.12481	-0.246426	-0.205854	-0.183498	0.0663667	0.712122	0.302836	0.812156	0.0883448	0.00185644	0.00742246	0.015455	0.108044	0.791948	0.362803	0.842738	0.205908	0.0072605	0.0220974	0.0397644
ENSMUSG00000003037	P55258	Rab8a	4413	4550	NA	NA	NA	NA	NA	NA	NA	NA	NA	NA	NA	NA	NA	NA	NA	NA	-0.222701	-0.201927	-0.472762	-0.506401	-0.138296	-0.326607	-0.314106	-0.344453	0.00128696	0.001095	9.61e-09	2.78e-09	0.0217844	6.42e-06	1.11e-05	3.1e-06	0.00510882	0.00904913	1.86e-07	6.16e-08	0.0728653	5.37e-05	8.33e-05	2.58e-05
ENSMUSG00000003039	Q9CR80	Fam32a	1206	2564	NA	NA	NA	NA	NA	NA	NA	NA	NA	NA	NA	NA	NA	NA	NA	NA	-0.391895	-0.310771	-0.326689	-0.402522	-0.181787	-0.305105	-0.299605	-0.285415	1.01e-05	4.76e-05	2.54e-05	1.33e-06	0.0129251	0.000152334	0.000187938	0.000320437	0.000273499	0.00106021	0.000120453	9.61e-06	0.0481541	0.000841341	0.000944353	0.00141542
ENSMUSG00000003051	Q3UPW2	Elf3	2780	2095	NA	NA	NA	NA	NA	NA	NA	NA	NA	NA	NA	NA	NA	NA	NA	NA	0.0962629	-0.219768	-0.0485382	0.153511	0.0976633	-0.0227058	-0.012746	0.0583914	0.221059	0.00277263	0.477238	0.0354837	0.00771867	0.497173	0.701737	0.0918005	0.294556	0.0171674	0.538485	0.0549732	0.0321121	0.720134	0.895336	0.178638
ENSMUSG00000003062	Q9DCI3	Stard3nl	2495	1391	NA	NA	NA	NA	NA	NA	NA	NA	NA	NA	NA	NA	NA	NA	NA	NA	-0.252918	-0.295665	-0.579804	-0.570704	-0.350354	-0.497888	-0.658751	-0.77647	0.0224264	0.00386121	2.19e-06	2.76e-06	0.000552355	8.63e-06	1.31e-07	8.26e-09	0.0442989	0.0215006	1.51e-05	1.77e-05	0.00392845	6.93e-05	1.9e-06	1.72e-07
ENSMUSG00000003068	Q9WTK7	Stk11	1869	3663	NA	NA	NA	NA	NA	NA	NA	NA	NA	NA	NA	NA	NA	NA	NA	NA	-0.0697821	-0.0940944	-0.268468	-0.20438	-0.374317	-0.600181	-0.623576	-0.566521	0.280633	0.108816	8.54e-05	0.00143761	1.85e-06	5.82e-10	2.87e-10	1.77e-09	0.358362	0.200873	0.000338849	0.00346667	3.64e-05	1.78e-08	1.09e-08	4.72e-08
ENSMUSG00000003070	P52801	Efna2	1995	2131	NA	NA	NA	NA	NA	NA	NA	NA	NA	NA	NA	NA	NA	NA	NA	NA	0.180601	0.254639	0.345257	0.570496	0.417542	-0.109111	-0.509353	-0.362581	0.180895	0.0400176	0.00711765	5.93e-05	0.00151089	0.360646	0.000220611	0.00497262	0.248979	0.0989152	0.0136987	0.000239387	0.00873436	0.572518	0.00108238	0.0150423
ENSMUSG00000003072	Q9D3D9	Atp5d	866	1410	NA	NA	NA	NA	NA	NA	NA	NA	NA	NA	NA	NA	NA	NA	NA	NA	-0.273209	-0.138856	-0.261168	-0.302341	-0.124512	-0.0760863	-0.105837	-0.183954	0.0176217	0.159344	0.0117904	0.00430234	0.208683	0.437092	0.28277	0.0685303	0.0365389	0.264899	0.0211836	0.00881666	0.349118	0.656712	0.465424	0.140161
ENSMUSG00000003099	Q60676	Ppp5c	2368	2072	NA	NA	NA	NA	NA	NA	NA	NA	NA	NA	NA	NA	NA	NA	NA	NA	0.049046	0.0628075	-0.184185	-0.155709	-0.0380214	0.022314	0.104585	0.0164362	0.523611	0.362583	0.0124755	0.0313945	0.577863	0.742888	0.132727	0.809156	0.600807	0.486804	0.0222631	0.0494461	0.679861	0.928506	0.253631	0.852442
ENSMUSG00000003119	Q14AX6	Cdk12	4473	5912	NA	NA	NA	NA	NA	NA	NA	NA	NA	NA	NA	NA	NA	NA	NA	NA	1.19646	0.809344	1.09039	1.19626	0.22876	0.0323853	0.272175	0.431087	3.83e-05	0.000984264	3.41e-05	9.61e-06	0.298331	0.88219	0.216876	0.0551205	0.000551415	0.0083996	0.000154832	5.07e-05	0.438721	0.95677	0.37782	0.116809
ENSMUSG00000003123	NA	Lipe	2421	3713	NA	NA	NA	NA	NA	NA	NA	NA	NA	NA	NA	NA	NA	NA	NA	NA	0.153547	0.062827	-0.38794	-0.352327	-0.456872	-0.470353	-0.248272	0.115762	0.0842975	0.418764	4.59e-05	0.000143052	1.12e-05	7.59e-06	0.00629972	0.176255	0.131748	0.54013	0.000199294	0.000508706	0.000163948	6.23e-05	0.0191683	0.299038
ENSMUSG00000003131	Q61206	Pafah1b2	1904	6873	-0.0855	0.195	-0.3	-0.16	0.274	0.17	0.268	0.293	0.563752	0.195454	0.0514776	0.284167	0.073478	0.255764	0.0801714	0.0572586	0.836069	0.457873	0.797679	0.866025	-0.232917	-0.319353	-0.265667	-0.345584	0.000246479	0.0160976	0.000129434	4.68e-05	0.16568	0.061991	0.115957	0.0452429	0.00167106	0.0562443	0.000482733	0.000195343	0.302154	0.140636	0.226248	0.099067
ENSMUSG00000003134	Q9Z1A9	Tbc1d8	4218	4451	NA	NA	NA	NA	NA	NA	NA	NA	NA	NA	NA	NA	NA	NA	NA	NA	0.160393	-0.0605935	-0.156925	-0.205666	0.0869373	-0.0314801	-0.0760152	0.0341346	0.171379	0.557423	0.136668	0.0549197	0.118943	0.55711	0.156865	0.526555	0.237938	0.666013	0.180968	0.0803398	0.250493	0.778885	0.290607	0.624158
ENSMUSG00000003135	Q9CWN7	Cnot11	2586	3482	0.125	0.152	-0.0202	0.0122	0.136	0.057	0.121	0.0278	0.598198	0.522439	0.932025	0.958852	0.566368	0.809555	0.60998	0.906471	0.310008	0.283718	0.12987	0.177058	-0.376825	-0.278263	-0.0762246	0.0709079	0.00121111	0.000981719	0.0991022	0.027944	0.00015386	0.00274324	0.365227	0.396963	0.00492007	0.0083996	0.135973	0.0446285	0.00138934	0.0101534	0.569816	0.51411
ENSMUSG00000003153	P32037	Slc2a3	4790	3959	NA	NA	NA	NA	NA	NA	NA	NA	NA	NA	NA	NA	NA	NA	NA	NA	0.388291	0.646367	1.2304	1.85739	0.0276521	0.0151195	0.0195107	0.0717622	8.82e-05	6.1e-09	1.03e-14	8.88e-19	0.523689	0.729926	0.654937	0.111269	0.000886033	1.11e-06	3.5e-12	1.26e-15	0.636185	0.918858	0.858809	0.208915
ENSMUSG00000003154	Q9ES18	Foxj2	4859	5283	NA	NA	NA	NA	NA	NA	NA	NA	NA	NA	NA	NA	NA	NA	NA	NA	0.735883	0.61242	1.41879	1.48956	0.391935	0.0455229	0.279832	0.542017	7.26e-07	2.39e-06	2.85e-13	9.81e-14	0.00106558	0.672433	0.0139841	2.72e-05	7.45e-05	0.000125216	4.51e-11	1.63e-11	0.00666123	0.877685	0.0379603	0.000168441
ENSMUSG00000003161	Q6P069	Sri	4699	2504	0.159	0.237	0.166	0.989	0.25	1.31	0.921	1.03	0.881307	0.824111	0.876644	0.358838	0.815005	0.228118	0.392623	0.339629	-0.174085	-0.205163	-0.24178	-0.316601	-0.250168	-0.379715	-0.377106	-0.400034	0.0196441	0.00301566	0.000720518	3.61e-05	0.000391681	1.98e-06	2.21e-06	9.19e-07	0.0398257	0.0181323	0.00203586	0.000156701	0.00295266	1.94e-05	2.07e-05	9.2e-06
ENSMUSG00000003184	P70671	Irf3	1256	2031	NA	NA	NA	NA	NA	NA	NA	NA	NA	NA	NA	NA	NA	NA	NA	NA	-0.236213	-0.0226172	-0.0530571	-0.0771639	-0.569555	-0.917054	-0.585341	-0.327662	0.0228517	0.796014	0.545784	0.381816	7.95e-06	4.01e-09	5.33e-06	0.0030167	0.0449909	0.855175	0.603072	0.442239	0.000123692	9.21e-08	4.39e-05	0.00986197
ENSMUSG00000003190	NA	Bcl2l12	1020	1075	NA	NA	NA	NA	NA	NA	NA	NA	NA	NA	NA	NA	NA	NA	NA	NA	0.0366185	0.24583	0.29626	0.297224	-0.217967	-0.681225	-0.718875	-0.601375	0.717122	0.0108129	0.00280822	0.00273556	0.0318375	3.34e-07	1.44e-07	2.28e-06	0.772291	0.0431241	0.00621891	0.00596235	0.0976538	4.2e-06	2.06e-06	2.01e-05
ENSMUSG00000003199	Q3TV65	Mpnd	3460	1701	NA	NA	NA	NA	NA	NA	NA	NA	NA	NA	NA	NA	NA	NA	NA	NA	-0.332493	-0.252162	-0.342592	-0.291339	-0.339171	-0.32196	-0.520995	-0.61283	0.0408722	0.0768406	0.0197811	0.0437668	0.0164681	0.0217831	0.000614974	0.000111778	0.0722607	0.156501	0.0332822	0.0659801	0.058164	0.0583564	0.00262141	0.000569923
ENSMUSG00000003200	Q62419	Sh3gl1	2458	2073	0.0262	-1.78	-1.09	-1.04	0.0382	0.185	0.31	0.351	0.96792	0.0113545	0.105491	0.121633	0.953144	0.776409	0.634216	0.590487	0.182525	0.105743	0.168808	0.163816	0.0791872	0.296836	0.39646	0.354818	0.0485728	0.191156	0.0420639	0.0480119	0.302141	0.000581179	2.01e-05	8.22e-05	0.0833633	0.301828	0.0640882	0.0714885	0.442381	0.00265825	0.00013957	0.000437447
ENSMUSG00000003206	O35228	Ebi3	603	1154	NA	NA	NA	NA	NA	NA	NA	NA	NA	NA	NA	NA	NA	NA	NA	NA	-0.0841196	-0.218258	-0.460616	-0.429324	0.070388	0.0404	-0.00740084	0.022558	0.414176	0.0242301	3.98e-05	9.3e-05	0.170233	0.428665	0.881882	0.651052	0.496304	0.0714533	0.000176675	0.000352993	0.307191	0.647795	0.941975	0.725474
ENSMUSG00000003208	Q9D6J3	Yju2	903	1660	NA	NA	NA	NA	NA	NA	NA	NA	NA	NA	NA	NA	NA	NA	NA	NA	-0.40451	-0.515328	-0.632302	-0.789314	-0.441598	-0.547606	0.157945	0.291571	0.00014763	1.28e-06	4.95e-08	9.78e-10	9.27e-05	5.62e-06	0.100966	0.00426965	0.00122409	7.88e-05	6.83e-07	2.61e-08	0.000915006	4.78e-05	0.201506	0.0132104
ENSMUSG00000003226	Q9ERU9	Ranbp2	10821	9608	0.916	0.722	1.08	0.654	0.126	-0.377	-0.242	-0.0174	0.108484	0.200876	0.0619575	0.245156	0.819788	0.497872	0.662528	0.974966	0.735294	0.460201	0.725411	0.733983	0.368234	0.277898	0.169192	0.211593	0.000749556	0.0134347	0.000290841	0.000255678	0.0355584	0.105973	0.318555	0.214763	0.00358175	0.0498362	0.00096352	0.00083567	0.106055	0.218631	0.511478	0.341558
ENSMUSG00000003227	Q9R187	Edar	1341	3637	NA	NA	NA	NA	NA	NA	NA	NA	NA	NA	NA	NA	NA	NA	NA	NA	0.176587	0.105135	0.189245	0.190918	0.0962552	0.00703753	0.0172475	0.0328659	0.0025898	0.0328353	0.000509971	0.000464799	0.0461411	0.877853	0.706064	0.472778	0.00826711	0.0863677	0.00154061	0.00138534	0.128557	0.956014	0.898464	0.578755
ENSMUSG00000003228	Q8VEB1	Grk5	6583	3165	NA	NA	NA	NA	NA	NA	NA	NA	NA	NA	NA	NA	NA	NA	NA	NA	0.1669	0.0053285	-0.220432	-0.344781	-0.171834	-0.643913	-0.772021	-0.771151	0.12471	0.955365	0.0295048	0.00143258	0.0908417	9.51e-07	4.9e-08	5.01e-08	0.18216	0.971308	0.04716	0.00345698	0.209594	1.03e-05	8.28e-07	7.95e-07
ENSMUSG00000003233	NA	Dvl3	5603	3983	NA	NA	NA	NA	NA	NA	NA	NA	NA	NA	NA	NA	NA	NA	NA	NA	0.510231	0.46398	1.06846	1.06359	0.210608	-0.0562466	-0.0225399	0.0635744	0.000925735	0.000811191	4.56e-09	4.98e-09	0.0806223	0.632213	0.84753	0.588087	0.00413716	0.0073559	1.01e-07	9.93e-08	0.193456	0.845027	0.930124	0.675583
ENSMUSG00000003234	Q8K268	Abcf3	2528	3090	NA	NA	NA	NA	NA	NA	NA	NA	NA	NA	NA	NA	NA	NA	NA	NA	0.149982	0.07581	-0.0447451	-0.0438161	-0.240865	-0.190472	-0.264666	-0.280356	0.076478	0.306226	0.545704	0.554033	0.00323829	0.0157199	0.00145747	0.000873331	0.121621	0.428705	0.603043	0.608753	0.016185	0.0444223	0.00550549	0.00337831
ENSMUSG00000003235	Q8CHW4	Eif2b5	2582	2554	0.21	0.5	0.0681	0.342	0.0629	0.184	0.0661	-0.281	0.518807	0.132715	0.833646	0.29767	0.846222	0.570926	0.83838	0.389695	-0.0165417	0.0422669	-0.0887543	-0.0489814	-0.258503	-0.172812	-0.0804288	-0.184782	0.798918	0.467457	0.1359	0.402269	0.000194217	0.0069139	0.180444	0.00430534	0.839897	0.585779	0.180195	0.462562	0.00167379	0.022152	0.325663	0.0133077
ENSMUSG00000003269	P63034	Cyth2	1314	2527	NA	NA	NA	NA	NA	NA	NA	NA	NA	NA	NA	NA	NA	NA	NA	NA	0.26817	0.319571	0.595437	0.577302	0.234084	0.295916	0.327552	0.309123	0.0314073	0.00647972	2.7e-05	3.71e-05	0.194491	0.103469	0.073153	0.0900541	0.0581228	0.0305393	0.000127077	0.000160495	0.33467	0.214204	0.154414	0.175879
ENSMUSG00000003271	NA	Sult2b1	1351	1858	NA	NA	NA	NA	NA	NA	NA	NA	NA	NA	NA	NA	NA	NA	NA	NA	-0.164228	-0.101938	-0.451856	-0.355711	0.0998216	0.0297858	-0.030389	0.0228835	0.236645	0.423908	0.000721803	0.00617472	0.241189	0.72203	0.710696	0.781203	0.311611	0.544884	0.00203838	0.0120414	0.383102	0.913416	0.901858	0.829879
ENSMUSG00000003273	O70354	Car11	990	1585	NA	NA	NA	NA	NA	NA	NA	NA	NA	NA	NA	NA	NA	NA	NA	NA	-0.2291	-0.108364	0.0927328	0.240477	-0.147149	-0.597809	-0.613529	-0.210142	0.0793608	0.33971	0.411353	0.0399892	0.287768	0.000203852	0.000153016	0.134182	0.125359	0.463435	0.474266	0.060963	0.428601	0.00108109	0.00079131	0.242648
ENSMUSG00000003279	Q9D415	Dlgap1	7999	7173	NA	NA	NA	NA	NA	NA	NA	NA	NA	NA	NA	NA	NA	NA	NA	NA	0.141672	0.0987415	0.114992	0.137917	0.0571457	-0.061244	-0.0576311	-0.00261519	0.00336714	0.0182756	0.00660871	0.00165923	0.205843	0.169421	0.193222	0.952375	0.0100894	0.0609393	0.012838	0.00390863	0.346111	0.318599	0.344264	0.965624
ENSMUSG00000003282	Q9QYE0	Plag1	2637	4774	NA	NA	NA	NA	NA	NA	NA	NA	NA	NA	NA	NA	NA	NA	NA	NA	0.247643	0.192941	0.200136	0.253446	-0.133239	-0.815855	-0.674157	-0.199723	0.0131191	0.0268752	0.0213929	0.00519495	0.347128	1.7e-06	3.2e-05	0.162705	0.0287224	0.0761164	0.0356556	0.0103986	0.483493	1.71e-05	0.000207983	0.281654
ENSMUSG00000003283	P08103	Hck	2591	2092	NA	NA	NA	NA	NA	NA	NA	NA	NA	NA	NA	NA	NA	NA	NA	NA	-0.0703885	0.13926	0.212088	0.345721	-0.62856	-0.33482	0.146845	0.20711	0.568762	0.238116	0.079419	0.00768535	7.29e-05	0.0191547	0.286615	0.137631	0.641894	0.355771	0.112221	0.0145613	0.000755047	0.0525331	0.470512	0.247707
ENSMUSG00000003299	Q9DCU6	Mrpl4	1742	1288	0.111	0.0666	0.216	0.364	0.115	-0.0178	-0.136	-0.548	0.765483	0.857692	0.562268	0.331989	0.757659	0.961665	0.714604	0.149844	-0.291364	-0.108272	-0.291668	-0.327423	-0.00110635	-0.0426701	-0.0613244	-0.143443	0.00574471	0.216129	0.00236275	0.000849281	0.98958	0.615342	0.471721	0.100752	0.0151257	0.330583	0.00536259	0.00225314	0.993018	0.830257	0.688254	0.192365
ENSMUSG00000003308	Q9Z2X8	Keap1	2824	3614	NA	NA	NA	NA	NA	NA	NA	NA	NA	NA	NA	NA	NA	NA	NA	NA	-0.00838503	-0.0708307	-0.0637796	-0.0638118	-0.0746847	-0.223242	-0.433293	-0.376287	0.91221	0.303075	0.353183	0.352975	0.31178	0.00522349	4.52e-06	3.05e-05	0.932294	0.425265	0.415147	0.413067	0.450846	0.0174868	3.8e-05	0.00018544
ENSMUSG00000003309	NA	Ap1m2	3393	2776	NA	NA	NA	NA	NA	NA	NA	NA	NA	NA	NA	NA	NA	NA	NA	NA	-0.0808253	-0.370454	-0.498966	-0.360168	0.105541	0.00533767	0.0172121	0.049134	0.382592	0.00011774	1.59e-06	0.000158962	0.0112943	0.889252	0.653495	0.207033	0.464272	0.00200698	1.17e-05	0.000556653	0.0433672	0.957557	0.85774	0.334725
ENSMUSG00000003316	Q61543	Glg1	8336	7021	0.0873	-0.0228	0.603	0.3	0.0209	-0.18	-0.0516	-0.134	0.44338	0.84043	2.09e-05	0.0135429	0.853436	0.121136	0.649155	0.243674	0.307016	0.178244	0.167333	0.10887	-0.0408227	-0.131508	-0.0389705	0.118312	0.000406882	0.0137185	0.0199278	0.118066	0.539799	0.0568177	0.557907	0.0832788	0.00235129	0.0505412	0.0334965	0.157283	0.648982	0.130628	0.775758	0.164835
ENSMUSG00000003341	Q6UQ17	Atp8b3	4772	4412	NA	NA	NA	NA	NA	NA	NA	NA	NA	NA	NA	NA	NA	NA	NA	NA	0.0289427	-0.157569	-0.116718	0.00789239	0.529013	0.269548	0.0214319	0.0639978	0.770572	0.0782789	0.185997	0.929148	1.2e-07	0.000508193	0.733173	0.3152	0.816736	0.158241	0.236739	0.941829	3.48e-06	0.00237884	0.906294	0.440893
ENSMUSG00000003344	NA	Btbd2	3043	3026	NA	NA	NA	NA	NA	NA	NA	NA	NA	NA	NA	NA	NA	NA	NA	NA	-0.129481	-0.152087	-0.215956	-0.269722	0.148297	-0.0950276	-0.348042	-0.446626	0.376462	0.246803	0.106405	0.0474245	0.237242	0.447381	0.00996508	0.00154827	0.458438	0.365355	0.144931	0.0707422	0.379009	0.667924	0.0285171	0.00553099
ENSMUSG00000003345	NA	Csnk1g2	1251	2348	NA	NA	NA	NA	NA	NA	NA	NA	NA	NA	NA	NA	NA	NA	NA	NA	0.1478	0.130397	0.282125	0.274764	-0.105699	-0.153651	-0.246589	-0.308178	0.0189587	0.0204205	1.67e-05	2.37e-05	0.0547889	0.00727227	9.09e-05	4.95e-06	0.0387041	0.0649335	8.44e-05	0.000109686	0.146005	0.0231151	0.000501606	3.85e-05
ENSMUSG00000003346	NA	Abhd17a	2898	1529	NA	NA	NA	NA	NA	NA	NA	NA	NA	NA	NA	NA	NA	NA	NA	NA	0.0195374	-0.0469275	-0.155202	-0.0615824	-0.371242	-0.380297	-0.437753	-0.501885	0.821029	0.544819	0.0549569	0.429243	2.7e-05	1.93e-05	2.76e-06	3.45e-07	0.858053	0.655776	0.0810173	0.489188	0.000336124	0.000140233	2.48e-05	4.04e-06
ENSMUSG00000003348	Q8BSU7	Mob3a	3127	2682	NA	NA	NA	NA	NA	NA	NA	NA	NA	NA	NA	NA	NA	NA	NA	NA	0.0699783	0.261531	0.405315	0.430744	0.384801	0.464611	0.0878195	-0.162539	0.420542	0.00220874	1.93e-05	8.41e-06	0.000399648	4.36e-05	0.360537	0.0998185	0.502312	0.0146907	9.58e-05	4.53e-05	0.003004	0.000283382	0.564021	0.190897
ENSMUSG00000003352	NA	Cacnb3	3461	2734	NA	NA	NA	NA	NA	NA	NA	NA	NA	NA	NA	NA	NA	NA	NA	NA	0.111179	0.0743412	0.381277	0.520241	-0.360191	-0.326737	-0.176136	-0.0219383	0.0353383	0.108248	1.03e-08	2.57e-11	3.19e-08	1.65e-07	0.000611131	0.626579	0.0640736	0.199912	1.97e-07	1.47e-09	1.08e-06	2.27e-06	0.00260574	0.70592
ENSMUSG00000003354	Q8VHI7	Ccdc65	2011	1900	NA	NA	NA	NA	NA	NA	NA	NA	NA	NA	NA	NA	NA	NA	NA	NA	-0.0353341	-0.138244	-0.367183	-0.471554	0.361893	0.0816072	-0.151611	-0.0826911	0.797431	0.267672	0.00622574	0.000779909	0.00579708	0.497469	0.206915	0.487189	0.838504	0.387723	0.0122081	0.00210018	0.0256794	0.720362	0.364126	0.591522
ENSMUSG00000003355	Q9D1M7	Fkbp11	603	734	0.0739	-0.0424	0.932	0.356	-0.213	0.0912	0.165	-0.041	0.675684	0.809876	2.35e-05	0.0533754	0.234205	0.606189	0.355603	0.816049	-0.403866	-0.391878	-0.590865	-0.587497	-0.684271	-0.590834	-0.400107	-0.65214	0.000184839	7.05e-05	1.99e-07	2.18e-07	3.28e-08	3.64e-07	8.38e-05	7.39e-08	0.00138548	0.00139987	2.06e-06	2.1e-06	1.11e-06	4.53e-06	0.000466982	1.1e-06
ENSMUSG00000003360	D3Z0M9	Ddx23	3656	3187	-0.0842	0.168	0.707	0.726	-0.115	0.137	0.23	-0.0869	0.815258	0.641487	0.0598395	0.0535589	0.748752	0.703318	0.524256	0.809501	0.090638	0.00692004	-0.250018	-0.208005	-0.238528	-0.2551	-0.122882	-0.114137	0.273866	0.924662	0.0022332	0.00880851	0.00321997	0.00183132	0.103183	0.128818	0.351216	0.950245	0.00511246	0.0163867	0.0161226	0.00717484	0.205039	0.234923
ENSMUSG00000003363	O35405	Pld3	2016	2297	NA	NA	NA	NA	NA	NA	NA	NA	NA	NA	NA	NA	NA	NA	NA	NA	0.0438205	0.102696	0.320604	0.305735	0.00504379	-0.0255647	-0.0296737	0.029448	0.684597	0.291648	0.00257017	0.00375916	0.960646	0.802509	0.771764	0.773293	0.744399	0.413456	0.00576542	0.0078395	0.972809	0.948291	0.909609	0.823655
ENSMUSG00000003378	NA	Grik5	3229	4061	NA	NA	NA	NA	NA	NA	NA	NA	NA	NA	NA	NA	NA	NA	NA	NA	0.243774	0.0840396	0.122706	0.310554	0.205831	-0.0390156	-0.353884	-0.508526	0.0303078	0.37045	0.194995	0.00344827	0.0703838	0.724464	0.003981	0.000135903	0.0565376	0.494473	0.246701	0.00726302	0.175747	0.914862	0.0130365	0.000673354
ENSMUSG00000003379	P11911	Cd79a	1283	1457	NA	NA	NA	NA	NA	NA	NA	NA	NA	NA	NA	NA	NA	NA	NA	NA	0.0102593	0.0181671	0.0620199	0.212463	3.01724	2.1495	0.334931	0.282942	0.937993	0.880057	0.607489	0.0985995	1.8e-15	2.23e-12	0.00781088	0.0192286	0.952652	0.915999	0.659544	0.134675	7.02e-13	1.66e-10	0.0231213	0.04784
ENSMUSG00000003380	NA	Rabac1	865	986	NA	NA	NA	NA	NA	NA	NA	NA	NA	NA	NA	NA	NA	NA	NA	NA	-0.524614	-0.397792	-0.661631	-0.606591	-0.413943	-0.144162	-0.246369	-0.221578	0.00748178	0.0203835	0.000395704	0.000930409	0.0221254	0.398462	0.155976	0.200188	0.0184788	0.0648686	0.00124431	0.00242304	0.0737194	0.615493	0.289289	0.328148
ENSMUSG00000003382	Q8R4Z4	Etv3	5322	5309	NA	NA	NA	NA	NA	NA	NA	NA	NA	NA	NA	NA	NA	NA	NA	NA	0.452995	0.649225	1.14432	1.1452	0.650091	0.710895	0.572538	0.720711	0.00109656	3.68e-06	1.48e-10	1.45e-10	1.24e-05	3.37e-06	6.46e-05	2.79e-06	0.00464344	0.000168209	6.81e-09	5.76e-09	0.000178594	3.09e-05	0.000374135	2.37e-05
ENSMUSG00000003402	O08795	Prkcsh	2271	2228	-0.529	-0.868	-0.59	-0.703	-0.159	-0.0882	0.132	0.057	0.132307	0.0177196	0.0952035	0.0497039	0.643658	0.796773	0.699758	0.867655	-0.248141	-0.108632	-0.00859101	0.0101179	-0.173048	-0.0783488	0.0927038	0.0996484	0.0101112	0.183051	0.91449	0.899358	0.044036	0.344328	0.264266	0.2312	0.0234329	0.292196	0.928056	0.916816	0.124199	0.554688	0.441869	0.357492
ENSMUSG00000003410	Q60900	Elavl3	2979	5014	NA	NA	NA	NA	NA	NA	NA	NA	NA	NA	NA	NA	NA	NA	NA	NA	-0.510834	-0.231813	-0.170326	-0.205824	0.81785	0.707465	0.390208	0.305773	0.00476843	0.14921	0.284916	0.197692	7.31e-09	7.15e-08	9.31e-05	0.000867856	0.0131231	0.252494	0.343844	0.248502	2.89e-07	1.1e-06	0.000512076	0.00335963
ENSMUSG00000003411	Q9CZT8	Rab3b	4150	3327	NA	NA	NA	NA	NA	NA	NA	NA	NA	NA	NA	NA	NA	NA	NA	NA	0.0464514	-0.0498514	-0.0669555	-0.158375	-0.420571	-0.363088	-0.488915	-0.479466	0.464618	0.378108	0.233676	0.00703785	8.71e-05	0.000445519	1.27e-05	1.65e-05	0.544861	0.501987	0.289028	0.0135034	0.000866961	0.00212695	9.41e-05	0.000108199
ENSMUSG00000003418	Q8K4T1	St8sia6	1197	7618	NA	NA	NA	NA	NA	NA	NA	NA	NA	NA	NA	NA	NA	NA	NA	NA	0.154273	0.058286	0.0733282	0.164558	0.0611295	-0.00172029	0.00956202	0.0395258	0.0100814	0.242678	0.141203	0.00286221	0.210923	0.971409	0.841931	0.412737	0.0233744	0.360893	0.186213	0.00619805	0.351668	0.988392	0.928227	0.527833
ENSMUSG00000003420	Q61559	Fcgrt	2601	1770	NA	NA	NA	NA	NA	NA	NA	NA	NA	NA	NA	NA	NA	NA	NA	NA	-0.297518	-0.291478	-0.213899	-0.282318	-0.0748534	-0.0668247	-0.302817	-0.411412	0.159652	0.123152	0.251721	0.135308	0.680785	0.712731	0.107354	0.0331997	0.224272	0.220402	0.308385	0.177583	0.765664	0.907854	0.211999	0.0760488
ENSMUSG00000003421	Q9D6T0	Nosip	4362	1814	-0.393	0.00966	-0.106	0.0108	-0.111	-0.115	0.0162	-0.162	0.0270044	0.95409	0.531099	0.948676	0.508707	0.494811	0.923328	0.339916	-0.218248	-0.0505963	-0.13987	-0.182066	0.0243802	-0.0666165	-0.269495	-0.391199	0.0319301	0.55536	0.113311	0.0432111	0.75737	0.402089	0.00222501	4.85e-05	0.0589016	0.664361	0.153265	0.0652623	0.825697	0.619825	0.00793404	0.000278662
ENSMUSG00000003423	Q9CQJ2	Pih1d1	1366	1185	NA	NA	NA	NA	NA	NA	NA	NA	NA	NA	NA	NA	NA	NA	NA	NA	-0.395141	-0.430492	-0.636625	-0.575442	-0.01163	-0.0466392	0.00601921	0.02672	0.000205242	1.78e-05	4.9e-08	2.59e-07	0.887353	0.570981	0.941449	0.744722	0.00148683	0.000523422	6.79e-07	2.42e-06	0.923101	0.791257	0.970123	0.800844
ENSMUSG00000003429	P62281	Rps11	2095	661	0.0681	0.0359	0.194	0.242	-0.0916	-0.171	-0.242	-0.0605	0.45011	0.688916	0.0396211	0.0120588	0.312201	0.0669922	0.0121396	0.501645	-0.36937	-0.162222	-0.321565	-0.363135	-0.324281	-0.108524	-0.111375	-0.145034	0.000805398	0.0709533	0.00102922	0.00030723	0.0010421	0.222206	0.210751	0.107253	0.00375652	0.147732	0.00269205	0.000971588	0.00655387	0.396856	0.369376	0.202693
ENSMUSG00000003435	O55201	Supt5	9181	3755	0.587	-0.465	-0.715	0.418	0.308	0.067	0.0178	-0.279	0.302109	0.411539	0.210832	0.459662	0.584898	0.904963	0.974685	0.620461	-0.0159096	0.0604749	-0.000383304	0.0533445	0.251511	0.260767	0.205723	0.195169	0.866744	0.476667	0.996389	0.530095	0.0057096	0.0043419	0.020388	0.0270418	0.896281	0.593958	0.996836	0.58649	0.0254146	0.0149824	0.05237	0.0638081
ENSMUSG00000003436	O88516	Dll3	1812	2618	NA	NA	NA	NA	NA	NA	NA	NA	NA	NA	NA	NA	NA	NA	NA	NA	0.147048	-0.00430398	-0.0734418	0.00516837	0.816573	0.647656	0.279137	0.205066	0.192619	0.964412	0.437371	0.956934	2.11e-08	6e-07	0.00331193	0.0208903	0.26229	0.975988	0.500526	0.96479	7.44e-07	6.98e-06	0.0111568	0.0511501
ENSMUSG00000003437	Q8K2T8	Paf1	1915	2003	-0.0129	-0.0641	0.13	0.0187	-0.399	-0.441	-0.0213	0.03	0.965476	0.830047	0.663114	0.950084	0.190199	0.149842	0.942997	0.919985	-0.104889	0.00284707	-0.168486	-0.138232	0.478881	0.864823	0.888857	0.992739	0.30518	0.974808	0.0722448	0.135715	2.04e-05	1.22e-09	7.21e-10	8.19e-11	0.384949	0.982996	0.103178	0.178103	0.000266685	3.32e-08	2.35e-08	3.45e-09
ENSMUSG00000003438	Q9D880	Timm50	1089	1515	-0.0462	0.0763	0.804	0.334	0.202	0.196	-0.00807	0.0705	0.753216	0.603945	1.49e-05	0.0313987	0.176987	0.190124	0.956113	0.631949	0.173879	0.194456	0.17895	0.121963	-0.381632	-0.18468	-0.195293	-0.348951	0.000575428	5.92e-05	0.0001302	0.00421954	1.45e-05	0.0141171	0.0100051	4.57e-05	0.00298072	0.00123721	0.000485405	0.00866748	0.000201016	0.040572	0.028612	0.000264586
ENSMUSG00000003444	Q9DB91	Med29	781	1281	NA	NA	NA	NA	NA	NA	NA	NA	NA	NA	NA	NA	NA	NA	NA	NA	-0.356237	-0.174522	-0.106725	-0.0774313	-0.284225	-0.107913	0.0814483	0.186141	0.00190048	0.0662186	0.250365	0.400933	0.00854315	0.282632	0.41211	0.0679732	0.00660616	0.140706	0.306992	0.461264	0.0346818	0.476872	0.623805	0.139298
ENSMUSG00000003452	Q8BR07	Bicd1	2928	9667	NA	NA	NA	NA	NA	NA	NA	NA	NA	NA	NA	NA	NA	NA	NA	NA	0.357386	0.227451	0.284127	0.179253	0.0677506	-0.324318	-0.55741	-0.476326	0.00379135	0.0273282	0.00750608	0.0711828	0.580166	0.00897174	3.33e-05	0.000237055	0.0110146	0.0767933	0.014333	0.101244	0.68121	0.0276601	0.000214309	0.00108777
ENSMUSG00000003458	P57716	Ncstn	5777	3016	-0.68	-1.71	-1.09	-0.928	0.697	0.515	0.489	0.853	0.205828	0.00336144	0.0479626	0.0888421	0.194758	0.334208	0.358223	0.115828	0.128399	0.177116	0.437878	0.475359	0.0561663	0.0142457	0.0531923	0.0944876	0.0612976	0.00573647	9.73e-08	2.31e-08	0.335036	0.804977	0.360383	0.110704	0.101192	0.0282245	1.17e-06	3.38e-07	0.472203	0.948291	0.563837	0.207988
ENSMUSG00000003464	Q8VCI5	Pex19	2999	2844	0.385	0.268	-0.0429	0.0813	-0.00281	0.657	0.102	-0.744	0.471651	0.615733	0.935695	0.8785	0.995777	0.22498	0.848004	0.171369	-0.0307067	-0.0460755	-0.132261	-0.16597	0.000835936	-0.0489782	-0.242407	-0.391321	0.619677	0.406036	0.023854	0.00590468	0.987103	0.348089	9.08e-05	9.59e-08	0.687565	0.528567	0.0391962	0.0116018	0.991234	0.559244	0.000501218	1.37e-06
ENSMUSG00000003469	Q8K0S0	Phyhip	4419	2838	NA	NA	NA	NA	NA	NA	NA	NA	NA	NA	NA	NA	NA	NA	NA	NA	-0.0428389	-0.0636332	-0.0747493	-0.125143	0.385536	0.513934	0.853533	0.85846	0.473011	0.24494	0.168987	0.0243988	0.000331658	9.8e-06	2.17e-09	1.96e-09	0.552478	0.363287	0.218006	0.039657	0.00259032	7.75e-05	5.9e-08	5.17e-08
ENSMUSG00000003476	NA	Crhr2	3324	2695	NA	NA	NA	NA	NA	NA	NA	NA	NA	NA	NA	NA	NA	NA	NA	NA	0.00521382	-0.0508726	0.011188	-0.00566464	0.0375422	0.00413948	0.000363038	0.0342493	0.919637	0.278606	0.810723	0.902961	0.366067	0.920484	0.992968	0.409644	0.938123	0.399028	0.841699	0.919828	0.500271	0.966332	0.997252	0.525429
ENSMUSG00000003477	P40936	Inmt	1576	1077	NA	NA	NA	NA	NA	NA	NA	NA	NA	NA	NA	NA	NA	NA	NA	NA	0.152662	0.100506	0.401266	0.346854	0.0497763	0.0470857	0.0107728	0.0407317	0.0779071	0.18611	3.74e-05	0.000177668	0.435955	0.467452	0.865321	0.522776	0.123485	0.295566	0.000167818	0.000612394	0.561578	0.689703	0.936081	0.620906
ENSMUSG00000003484	Q99N16	Cyp4f18	1767	1702	NA	NA	NA	NA	NA	NA	NA	NA	NA	NA	NA	NA	NA	NA	NA	NA	0.156045	0.0650741	0.107236	0.176018	0.0689316	0.0134769	0.0521236	0.0150055	0.00428155	0.151089	0.0216276	0.000597948	0.13863	0.767188	0.260971	0.738218	0.0120634	0.254819	0.0359814	0.00170279	0.272353	0.94405	0.437345	0.795934
ENSMUSG00000003500	P50096	Impdh1	2453	2600	-0.00168	0.0542	-0.217	0.0462	0.00758	0.0855	0.27	-0.0849	0.995657	0.860698	0.485181	0.880986	0.980403	0.781878	0.386346	0.783531	-0.111437	-0.0698591	-0.361174	-0.419373	-0.34611	-0.0911149	0.200689	0.270572	0.0921163	0.229802	1.61e-06	1.51e-07	6.19e-06	0.137595	0.00235103	0.000119738	0.141718	0.346603	1.18e-05	1.53e-06	0.000100727	0.26981	0.00832809	0.000604975
ENSMUSG00000003526	Q9WU79	Prodh	2250	2386	NA	NA	NA	NA	NA	NA	NA	NA	NA	NA	NA	NA	NA	NA	NA	NA	-0.133256	-0.05356	-0.604737	-0.622274	-0.264941	-0.282737	-0.434142	-0.604045	0.211681	0.56851	1.08e-06	6.91e-07	0.00670599	0.0042537	4.82e-05	2.52e-07	0.283837	0.674491	8.43e-06	5.5e-06	0.0287502	0.0147139	0.000291876	3.08e-06
ENSMUSG00000003527	NA	Ess2	2285	2821	NA	NA	NA	NA	NA	NA	NA	NA	NA	NA	NA	NA	NA	NA	NA	NA	-0.0161732	0.10414	-0.0583961	0.00895271	-0.125319	-0.474687	-0.151357	0.0358939	0.813307	0.0963681	0.344949	0.883502	0.0576501	1.18e-07	0.0240494	0.570276	0.851717	0.183995	0.406664	0.903546	0.151884	1.7e-06	0.0602278	0.660229
ENSMUSG00000003528	Q8JZU2	Slc25a1	1936	1666	0.204	0.393	1.03	0.636	0.148	0.205	0.443	-0.345	0.551759	0.258334	0.00581743	0.0733415	0.666557	0.550843	0.204412	0.319421	-0.189695	-0.0656681	-0.0506909	-0.0909	-0.0622583	-0.110978	-0.208855	-0.285502	0.11642	0.531797	0.628985	0.389382	0.546938	0.286898	0.0521014	0.0102681	0.171952	0.64493	0.679142	0.449666	0.654889	0.482505	0.116589	0.0280278
ENSMUSG00000003531	NA	Dgcr6	1169	1415	NA	NA	NA	NA	NA	NA	NA	NA	NA	NA	NA	NA	NA	NA	NA	NA	-0.128346	-0.0818772	-0.113978	-0.112673	-0.307739	-0.18464	-0.345831	-0.389327	0.228491	0.384775	0.230792	0.236023	0.00102471	0.0331844	0.000320757	8.75e-05	0.302528	0.508157	0.286097	0.290365	0.00648899	0.0830924	0.00149294	0.000462468
ENSMUSG00000003534	Q03146	Ddr1	5157	3874	NA	NA	NA	NA	NA	NA	NA	NA	NA	NA	NA	NA	NA	NA	NA	NA	0.29886	0.227724	0.371304	0.489252	-0.240975	-0.323782	0.119171	0.383267	0.00246776	0.00827065	9.03e-05	2.14e-06	0.00601185	0.000474436	0.144699	5.95e-05	0.00796557	0.0360328	0.000355295	1.44e-05	0.0263835	0.00224236	0.272109	0.000331507
ENSMUSG00000003541	NA	Ier3	868	1131	NA	NA	NA	NA	NA	NA	NA	NA	NA	NA	NA	NA	NA	NA	NA	NA	0.991352	1.35628	1.68772	1.53893	2.46279	2.71493	2.74118	2.6248	8.15e-09	1.88e-12	1.71e-14	1.28e-13	6.78e-18	7.11e-19	5.7e-19	1.56e-18	3.74e-06	1.33e-09	4.95e-12	2.03e-11	7.56e-15	9.24e-16	9.88e-16	1.31e-15
ENSMUSG00000003545	P13346	Fosb	4419	3782	NA	NA	NA	NA	NA	NA	NA	NA	NA	NA	NA	NA	NA	NA	NA	NA	-0.752384	0.221397	-0.437103	-0.152957	5.89838	4.56375	1.36571	0.851497	0.00940534	0.34126	0.073422	0.514029	3.39e-18	1.32e-15	3.29e-05	0.00440045	0.0221059	0.465062	0.104629	0.5714	4.4e-15	3.67e-13	0.000212753	0.0135544
ENSMUSG00000003546	Q9DBS5	Klc4	3049	2322	NA	NA	NA	NA	NA	NA	NA	NA	NA	NA	NA	NA	NA	NA	NA	NA	-0.0928788	-0.0837719	-0.168268	-0.136673	0.157122	0.0131409	-0.392348	-0.257554	0.552441	0.547414	0.234677	0.331364	0.302523	0.930523	0.0145562	0.0968586	0.627836	0.657833	0.290014	0.391122	0.442714	0.970192	0.039218	0.186644
ENSMUSG00000003549	P07903	Ercc1	894	1375	NA	NA	NA	NA	NA	NA	NA	NA	NA	NA	NA	NA	NA	NA	NA	NA	-0.433333	-0.285467	-0.399466	-0.488869	-0.226388	-0.00714524	0.216306	0.235651	0.000372297	0.0053029	0.000263476	2.41e-05	0.0246429	0.939926	0.02976	0.0189469	0.00221208	0.0267235	0.000888526	0.000111175	0.0803252	0.974475	0.0723228	0.0472486
ENSMUSG00000003555	P27786	Cyp17a1	1257	1815	NA	NA	NA	NA	NA	NA	NA	NA	NA	NA	NA	NA	NA	NA	NA	NA	0.301215	0.180121	0.152455	0.00228092	0.178634	0.0387504	-0.000831897	0.0531304	0.0353644	0.139763	0.202678	0.984024	0.0272507	0.60542	0.990987	0.475376	0.0640997	0.241378	0.255118	0.986554	0.0865994	0.821465	0.996738	0.581205
ENSMUSG00000003573	Q99JP6	Homer3	1895	2608	NA	NA	NA	NA	NA	NA	NA	NA	NA	NA	NA	NA	NA	NA	NA	NA	0.086399	0.0788437	0.252959	0.287669	-0.232098	-0.128085	-0.106994	-0.0675341	0.267506	0.257577	0.00105309	0.000289297	0.00421958	0.0914364	0.154762	0.362672	0.344136	0.377114	0.00274115	0.000924244	0.0200621	0.193505	0.287463	0.483591
ENSMUSG00000003575	Q68ED7	Crtc1	1905	5683	NA	NA	NA	NA	NA	NA	NA	NA	NA	NA	NA	NA	NA	NA	NA	NA	0.399317	0.259061	0.315321	0.279093	0.19644	-0.0731173	0.0477308	0.241691	4.57e-05	0.00146904	0.000206729	0.000740487	0.018917	0.361799	0.547902	0.00486254	0.000607242	0.0110665	0.000720688	0.0020163	0.065046	0.573881	0.76666	0.0147465
ENSMUSG00000003581	Q5SPX3	Rnf215	2658	1874	NA	NA	NA	NA	NA	NA	NA	NA	NA	NA	NA	NA	NA	NA	NA	NA	0.0925166	0.018391	0.151499	0.166353	-0.157896	-0.055925	-0.174629	-0.114093	0.324132	0.824808	0.0778306	0.0543931	0.0561893	0.481329	0.0360746	0.159133	0.404986	0.877073	0.110126	0.0796591	0.149045	0.703522	0.0851218	0.277101
ENSMUSG00000003585	Q99J08	Sec14l2	1823	2631	NA	NA	NA	NA	NA	NA	NA	NA	NA	NA	NA	NA	NA	NA	NA	NA	0.146263	0.1123	0.222613	0.213605	-0.179878	-0.567439	-0.566525	-0.568567	0.278585	0.350673	0.0713466	0.0827875	0.0640965	1.11e-06	1.08e-06	9.39e-07	0.356096	0.475025	0.101998	0.115433	0.164129	1.17e-05	1.12e-05	9.37e-06
ENSMUSG00000003604	Q9D9K3	Aven	841	4735	NA	NA	NA	NA	NA	NA	NA	NA	NA	NA	NA	NA	NA	NA	NA	NA	-0.108439	-0.134415	-0.45096	-0.391297	-0.429399	-0.302514	-0.0392927	-0.114014	0.201099	0.080481	3.22e-06	2.25e-05	5.43e-05	0.00212283	0.65876	0.206672	0.271773	0.161698	2.09e-05	0.000104925	0.000594566	0.0081511	0.862549	0.334313
ENSMUSG00000003617	NA	Cp	3965	4564	NA	NA	NA	NA	NA	NA	NA	NA	NA	NA	NA	NA	NA	NA	NA	NA	0.182867	0.0389982	0.342689	0.346974	0.123359	0.0314635	-0.197787	-0.185699	0.272329	0.786831	0.0315987	0.0297807	0.404589	0.830623	0.189515	0.217237	0.349532	0.847829	0.0500909	0.0471994	0.534687	0.948291	0.338859	0.343985
ENSMUSG00000003623	Q9DC50	Crot	2607	2996	NA	NA	NA	NA	NA	NA	NA	NA	NA	NA	NA	NA	NA	NA	NA	NA	0.314762	0.161365	-0.0096735	-0.0465505	0.162246	0.00750205	-0.449387	-0.362227	0.000908797	0.0405836	0.89819	0.539894	0.0347912	0.918656	2.89e-06	5.31e-05	0.00408369	0.0998867	0.915087	0.596073	0.104434	0.966098	2.58e-05	0.000299867
ENSMUSG00000003644	NA	Rps6ka1	7031	3135	NA	NA	NA	NA	NA	NA	NA	NA	NA	NA	NA	NA	NA	NA	NA	NA	0.0884997	0.030939	-0.0479872	0.0140139	-0.205071	-0.18981	-0.18497	-0.0954373	0.250829	0.649599	0.481266	0.836469	0.00416936	0.00717204	0.0085788	0.151395	0.326723	0.742473	0.542437	0.863813	0.0198867	0.0228244	0.0250568	0.267238
ENSMUSG00000003657	Q08331	Calb2	2867	1431	NA	NA	NA	NA	NA	NA	NA	NA	NA	NA	NA	NA	NA	NA	NA	NA	0.129332	0.0969058	0.104438	0.0961365	0.0497763	-0.00809945	0.0107728	0.0407317	0.00161434	0.00673559	0.00359828	0.00650012	0.13108	0.801306	0.738027	0.212834	0.00590631	0.0313784	0.00765321	0.0125988	0.264412	0.948291	0.906294	0.339834
ENSMUSG00000003660	Q6P4T2	Snrnp200	7055	6745	-0.0062	-0.0153	0.422	0.291	0.0718	0.0766	0.00219	0.0626	0.925749	0.818183	1.96e-06	0.000218606	0.286786	0.256559	0.973735	0.351266	0.568088	0.398274	0.507901	0.47701	0.106799	0.0543455	0.0536243	0.202816	2.7e-05	0.00047025	2.8e-05	6.2e-05	0.297802	0.593005	0.598063	0.0541351	0.000462156	0.00510403	0.000130964	0.000248923	0.43843	0.81033	0.811764	0.115065
ENSMUSG00000003662	Q99KN2	Ciao1	3937	3075	NA	NA	NA	NA	NA	NA	NA	NA	NA	NA	NA	NA	NA	NA	NA	NA	0.154413	0.0687283	0.0250543	0.0111552	-0.271309	-0.161081	-0.205211	-0.0924896	0.0319116	0.268277	0.683813	0.855968	0.000638229	0.0274222	0.006463	0.189479	0.0588744	0.388372	0.728165	0.880294	0.00439879	0.0710781	0.0195963	0.315194
ENSMUSG00000003665	Q61647	Has1	1746	2095	NA	NA	NA	NA	NA	NA	NA	NA	NA	NA	NA	NA	NA	NA	NA	NA	0.0259039	0.0542893	0.155008	0.0163726	0.96221	1.05342	0.535481	0.525596	0.91273	0.796975	0.464282	0.938241	6.71e-06	2.55e-06	0.0018498	0.00200617	0.932765	0.855854	0.525959	0.94975	0.000108077	2.41e-05	0.00678057	0.00693029
ENSMUSG00000003680	NA	Taf6l	5243	2224	NA	NA	NA	NA	NA	NA	NA	NA	NA	NA	NA	NA	NA	NA	NA	NA	0.0804181	0.0413521	0.060428	0.131999	-0.226032	-0.454902	-0.458733	-0.441225	0.259028	0.51218	0.341147	0.0439814	0.00101681	1.12e-07	9.91e-08	1.92e-07	0.335489	0.627088	0.402852	0.0662652	0.00644947	1.63e-06	1.5e-06	2.44e-06
ENSMUSG00000003721	Q91WG1	Insig2	5310	2697	NA	NA	NA	NA	NA	NA	NA	NA	NA	NA	NA	NA	NA	NA	NA	NA	0.164111	-0.084805	0.11829	0.187043	-0.152515	-0.109827	0.0151759	0.380225	0.408132	0.629552	0.503566	0.294195	0.374499	0.519334	0.928461	0.030389	0.490192	0.725715	0.563666	0.351722	0.508251	0.741831	0.963399	0.0705219
ENSMUSG00000003731	O35345	Kpna6	2071	5710	0.619	-0.0721	1.32	1.49	0.143	0.00749	0.163	0.109	0.172173	0.870946	0.00665597	0.00263169	0.747384	0.986532	0.714511	0.805833	0.613664	0.37755	0.582026	0.631128	-0.101579	-0.125918	-0.102929	-0.126406	0.000137229	0.00494141	7.19e-05	2.56e-05	0.414924	0.31349	0.408232	0.312483	0.00116879	0.0255004	0.000290856	0.000116672	0.543236	0.516195	0.619619	0.438094
ENSMUSG00000003746	P45700	Man1a	5012	5137	NA	NA	NA	NA	NA	NA	NA	NA	NA	NA	NA	NA	NA	NA	NA	NA	0.243577	0.0101286	0.0225767	-0.0309243	0.0816749	-0.0793146	-0.12786	0.0298923	0.0735859	0.931724	0.848715	0.794177	0.49861	0.511322	0.29343	0.803656	0.117679	0.955051	0.874045	0.827496	0.61579	0.733938	0.47963	0.848426
ENSMUSG00000003752	Q7TS72	Itpkc	2261	3247	NA	NA	NA	NA	NA	NA	NA	NA	NA	NA	NA	NA	NA	NA	NA	NA	0.279707	0.232439	0.335526	0.415321	0.350311	0.291282	-0.275983	-0.434172	0.00497184	0.00835436	0.000365123	3e-05	0.000194733	0.00125218	0.00174861	9.6e-06	0.0135712	0.0363078	0.0011653	0.000133237	0.00167711	0.00515311	0.00645466	6.8e-05
ENSMUSG00000003762	NA	Coq8b	3089	2276	NA	NA	NA	NA	NA	NA	NA	NA	NA	NA	NA	NA	NA	NA	NA	NA	-0.148048	-0.0259024	-0.281602	-0.24767	-0.142187	-0.274219	-0.456696	-0.382825	0.170399	0.783205	0.00627445	0.0144169	0.207788	0.0200933	0.000386632	0.00202834	0.236873	0.845783	0.0122881	0.0250568	0.348107	0.054608	0.00175504	0.00699604
ENSMUSG00000003778	Q8R3B7	Brd8	7327	4468	NA	NA	NA	NA	NA	NA	NA	NA	NA	NA	NA	NA	NA	NA	NA	NA	0.330854	0.185413	0.363441	0.502735	-0.103826	-0.796727	-0.242908	0.094296	0.00682758	0.0771179	0.00132595	3.72e-05	0.276363	1.81e-08	0.0159741	0.317806	0.0172369	0.156738	0.00330262	0.000160843	0.418137	3.32e-07	0.0424442	0.443127
ENSMUSG00000003779	P97329	Kif20a	2673	3567	0.0333	-0.318	-2.43	-1.54	-0.152	0.143	0.0958	-0.0955	0.959209	0.626609	0.00105976	0.0257343	0.816271	0.825942	0.883175	0.883575	0.437731	0.253887	0.330346	0.328412	-0.0951242	-0.224677	-0.516179	-0.586243	0.000755892	0.0200719	0.00347526	0.00364206	0.343885	0.0321534	2.74e-05	5.01e-06	0.00360188	0.0642968	0.00743737	0.00761463	0.48039	0.0809779	0.000181547	3.89e-05
ENSMUSG00000003808	Q8C0C7	Farsa	1661	1826	-0.403	-0.704	-0.628	-0.416	-0.0937	-0.042	-0.0243	-0.161	0.0673887	0.0028613	0.00665986	0.0595234	0.658988	0.842792	0.908576	0.450592	-0.0919368	-0.00306804	-0.149701	-0.150228	-0.200153	0.0366884	-0.0630244	-0.208166	0.340805	0.971323	0.0896966	0.0886487	0.0351236	0.683417	0.486361	0.0290111	0.42261	0.980565	0.124799	0.122706	0.105169	0.886204	0.70382	0.0678064
ENSMUSG00000003809	NA	Gcdh	1317	2167	NA	NA	NA	NA	NA	NA	NA	NA	NA	NA	NA	NA	NA	NA	NA	NA	0.0228928	-0.163931	-0.222278	-0.118022	-0.259543	-0.23815	-0.412705	-0.412909	0.773773	0.0293361	0.00454868	0.10809	0.00458468	0.00835192	4.69e-05	4.69e-05	0.819428	0.080368	0.00934358	0.145762	0.0214415	0.0260582	0.000285698	0.000270419
ENSMUSG00000003810	NA	Mast2	5760	5723	NA	NA	NA	NA	NA	NA	NA	NA	NA	NA	NA	NA	NA	NA	NA	NA	0.15128	0.0339924	-0.352939	-0.377549	0.0364413	-0.117865	0.112129	0.125696	0.133824	0.700547	0.000561826	0.000282443	0.669283	0.175691	0.194986	0.148231	0.193389	0.782864	0.0016672	0.000906815	0.755833	0.327703	0.346878	0.262962
ENSMUSG00000003812	NA	Dnase2a	1407	1958	NA	NA	NA	NA	NA	NA	NA	NA	NA	NA	NA	NA	NA	NA	NA	NA	0.126814	0.0775037	0.119665	0.121963	-0.228196	-0.215525	-0.31844	-0.236047	0.0189495	0.100432	0.0139538	0.0123962	0.0288129	0.0376451	0.00349215	0.0242146	0.0386904	0.189527	0.024528	0.0219758	0.0904763	0.0924209	0.0116807	0.0580114
ENSMUSG00000003813	NA	Rad23a	2229	2074	NA	NA	NA	NA	NA	NA	NA	NA	NA	NA	NA	NA	NA	NA	NA	NA	-0.237869	-0.048063	-0.0515877	-0.06508	0.0905936	-0.106303	-0.192477	-0.225765	0.0017268	0.431225	0.398886	0.289438	0.167834	0.109451	0.00623989	0.00180789	0.00618561	0.551658	0.461804	0.346885	0.304852	0.224531	0.0190345	0.00633798
ENSMUSG00000003814	P14211	Calr	3367	2184	0.127	0.0078	0.673	0.461	-0.047	0.125	0.0881	-0.0434	0.167025	0.930732	1.47e-07	3.33e-05	0.601562	0.17424	0.331207	0.629049	-0.177784	-0.170128	-0.369571	-0.358438	0.0250029	0.0684485	0.0621006	-0.0230523	0.012439	0.0079885	1.85e-06	2.92e-06	0.671259	0.250858	0.29638	0.695548	0.0275623	0.0352466	1.32e-05	1.85e-05	0.757297	0.435706	0.483388	0.761883
ENSMUSG00000003824	Q505B8	Syce2	518	1686	NA	NA	NA	NA	NA	NA	NA	NA	NA	NA	NA	NA	NA	NA	NA	NA	-0.148987	-0.168072	-0.734233	-0.25165	0.0227896	-0.0218987	0.067938	0.272907	0.504375	0.402097	0.000777567	0.212251	0.867177	0.872665	0.625215	0.0678517	0.582591	0.524725	0.00216876	0.264373	0.908897	0.954729	0.833584	0.139101
ENSMUSG00000003847	Q9WV30	Nfat5	7711	13443	NA	NA	NA	NA	NA	NA	NA	NA	NA	NA	NA	NA	NA	NA	NA	NA	1.21402	0.599681	1.48383	1.33736	0.468525	0.447641	0.448577	0.420858	0.000160571	0.0237498	2.52e-06	1.2e-05	0.0481105	0.0577792	0.0574511	0.0739754	0.00128038	0.0705437	1.7e-05	6.15e-05	0.132451	0.132527	0.126313	0.149359
ENSMUSG00000003848	Q8BW10	Nob1	4984	1658	-0.209	0.0951	0.00727	-0.358	-0.257	-0.343	-0.0277	-0.178	0.329742	0.655068	0.972672	0.101945	0.234574	0.116332	0.896063	0.405894	-0.151261	0.0129154	-0.0412087	-0.0462699	0.0276534	0.49798	0.499445	0.339863	0.0676075	0.855385	0.563207	0.516762	0.693104	1.83e-07	1.75e-07	5.02e-05	0.109658	0.899019	0.6194	0.573947	0.775246	2.49e-06	2.43e-06	0.000286329
ENSMUSG00000003849	Q64669	Nqo1	1654	1553	0.0459	0.186	-0.0605	0.202	0.451	0.277	0.334	0.411	0.838112	0.41073	0.787815	0.372046	0.0545132	0.225339	0.147385	0.0780152	0.0360682	-0.145977	0.16393	0.122711	-0.754873	-0.605036	-0.679756	-0.543985	0.861218	0.433596	0.375502	0.506208	7.42e-05	0.000766819	0.000238043	0.00200782	0.891808	0.553762	0.438114	0.563671	0.00076697	0.00337665	0.00115518	0.00693292
ENSMUSG00000003863	P60469	Ppfia3	4707	4647	NA	NA	NA	NA	NA	NA	NA	NA	NA	NA	NA	NA	NA	NA	NA	NA	-0.352636	-0.278351	-0.70099	-0.744383	0.392419	0.0424706	-0.236734	-0.187131	0.00392069	0.00905509	2.94e-07	1.1e-07	0.00019424	0.618354	0.00670308	0.0279969	0.0112887	0.0383575	2.83e-06	1.18e-06	0.00167379	0.833143	0.0202299	0.0657884
ENSMUSG00000003865	Q9Z1E4	Gys1	4059	3678	NA	NA	NA	NA	NA	NA	NA	NA	NA	NA	NA	NA	NA	NA	NA	NA	0.17243	0.215316	0.290349	0.466948	0.208959	0.433654	1.62083	2.31603	0.136557	0.0413231	0.00770437	9.02e-05	0.036821	0.00011382	5.28e-15	1.59e-18	0.196737	0.101196	0.0146579	0.000343751	0.108851	0.000652906	1.37e-12	1.31e-15
ENSMUSG00000003868	Q9WTM5	Ruvbl2	1886	2312	0.0482	-0.062	0.269	0.0732	0.138	0.081	0.103	0.0787	0.669094	0.583095	0.0246029	0.51716	0.228493	0.474311	0.364497	0.486854	-0.265477	-0.194515	-0.469824	-0.42541	-0.0839859	0.105113	0.374142	0.392242	0.000755315	0.00411685	8.11e-08	4.15e-07	0.189495	0.102569	3.12e-06	1.54e-06	0.00360173	0.0224282	1.01e-06	3.56e-06	0.329492	0.212565	2.76e-05	1.43e-05
ENSMUSG00000003872	O88951	Lin7b	709	735	NA	NA	NA	NA	NA	NA	NA	NA	NA	NA	NA	NA	NA	NA	NA	NA	-0.163806	0.105849	0.205319	0.246486	-0.148384	-0.783671	-1.23145	-1.04688	0.282947	0.428086	0.130248	0.0717912	0.300101	4.86e-06	6.95e-10	2.12e-08	0.360756	0.548812	0.173497	0.10196	0.440245	4.22e-05	2.29e-08	3.8e-07
ENSMUSG00000003873	Q07813	Bax	1272	1100	0.113	0.725	0.0285	0.113	0.00793	0.177	-0.0425	-0.0419	0.573737	0.00140466	0.886936	0.573478	0.968457	0.381324	0.832257	0.834643	-0.425796	-0.278898	-0.54828	-0.451815	-0.251311	0.0160207	-0.0567628	-0.151419	2.88e-05	0.000875863	1.27e-07	2.62e-06	0.00197914	0.825717	0.43848	0.0467026	0.000475503	0.00777952	1.45e-06	1.7e-05	0.0108769	0.948291	0.653664	0.101749
ENSMUSG00000003882	P16872	Il7r	4423	3540	NA	NA	NA	NA	NA	NA	NA	NA	NA	NA	NA	NA	NA	NA	NA	NA	0.131183	0.0770555	0.131555	0.134741	0.0561784	-0.00809945	0.0107728	0.0407317	0.00152174	0.0279432	0.000529709	0.000416368	0.0990316	0.806469	0.744722	0.224833	0.00569857	0.0776881	0.00158913	0.00126246	0.222395	0.948291	0.906294	0.351569
ENSMUSG00000003923	P40630	Tfam	5184	4167	-0.238	-0.422	-0.215	-0.0313	0.5	-0.0334	-0.239	-0.00759	0.532459	0.272246	0.571727	0.934156	0.195397	0.929828	0.529355	0.984032	0.21606	0.0966257	0.227681	0.450689	-0.323264	-0.598556	-0.436552	-0.486278	0.0269598	0.250839	0.0105166	1.14e-05	0.000562276	1.55e-07	1.72e-05	3.91e-06	0.0514427	0.369486	0.0191688	5.89e-05	0.00397905	2.16e-06	0.00012267	3.15e-05
ENSMUSG00000003934	O35393	Efnb3	3738	3183	NA	NA	NA	NA	NA	NA	NA	NA	NA	NA	NA	NA	NA	NA	NA	NA	0.1181	0.000256603	0.427883	0.396304	0.998148	0.818854	0.534769	0.577191	0.503977	0.998687	0.0123866	0.0193116	1.34e-06	2.16e-05	0.00197007	0.000999394	0.582304	0.999135	0.0221248	0.032304	2.76e-05	0.000154463	0.00715586	0.00379536
ENSMUSG00000003948	Q9CQY7	Mmd	2796	2677	NA	NA	NA	NA	NA	NA	NA	NA	NA	NA	NA	NA	NA	NA	NA	NA	0.387782	0.172612	0.750545	0.756023	-0.275563	-0.27302	0.271894	0.406863	0.00168028	0.092815	6.05e-08	5.32e-08	0.00206684	0.00222401	0.00221403	3.06e-05	0.00606931	0.179096	8.01e-07	6.54e-07	0.011244	0.00848878	0.00790031	0.000185861
ENSMUSG00000003949	Q8BW74	Hlf	5696	5642	NA	NA	NA	NA	NA	NA	NA	NA	NA	NA	NA	NA	NA	NA	NA	NA	0.111765	0.0631849	0.0385707	0.0664023	0.490777	0.621765	1.08539	1.69403	0.17987	0.390191	0.592587	0.36303	0.00125326	0.000113515	3.46e-08	6.25e-12	0.247767	0.513397	0.64647	0.423309	0.00753552	0.000651686	6.25e-07	3.89e-10
ENSMUSG00000003955	Q9D6U8	Fam162a	1969	718	0.321	0.12	0.359	-0.00564	-0.121	-0.0825	0.223	-0.00857	0.142403	0.574408	0.10277	0.978933	0.573471	0.699732	0.301394	0.967991	-0.0269156	-0.152938	-0.351463	-0.0838982	-0.219941	0.282817	0.955434	1.32616	0.871103	0.308843	0.0265912	0.573328	0.106778	0.0403246	1.46e-07	3.64e-10	0.899834	0.431479	0.0430634	0.626994	0.233449	0.098012	2.08e-06	1.22e-08
ENSMUSG00000003970	P62918	Rpl8	4699	1020	0.123	0.205	0.366	0.24	0.0416	0.11	-0.0166	0.112	0.277916	0.0762665	0.00311715	0.0405528	0.709415	0.330053	0.881759	0.318514	-0.343879	-0.294192	-0.419507	-0.516581	-0.449736	-0.143572	-0.173067	-0.25381	0.0141373	0.01816	0.00141416	0.000175475	0.0005538	0.214171	0.137239	0.0337071	0.0305354	0.0608075	0.0034861	0.000605907	0.00393334	0.385464	0.260689	0.0770526
ENSMUSG00000003974	Q9QYS2	Grm3	3214	3049	NA	NA	NA	NA	NA	NA	NA	NA	NA	NA	NA	NA	NA	NA	NA	NA	0.126814	0.0775037	0.119665	0.13077	0.0497763	0.00122113	0.0107728	0.0407317	0.00144518	0.0222429	0.000890695	0.000375203	0.127929	0.969506	0.735846	0.209024	0.00549902	0.067979	0.00240141	0.00115523	0.260825	0.987551	0.906294	0.336273
ENSMUSG00000003992	Q9CYZ8	Ssbp2	3455	3957	NA	NA	NA	NA	NA	NA	NA	NA	NA	NA	NA	NA	NA	NA	NA	NA	0.0964158	0.0810399	-0.275922	-0.424152	0.279987	-0.0155201	-0.767574	-1.04304	0.541786	0.565563	0.062674	0.00645452	0.0547906	0.912589	1.81e-05	1.98e-07	0.617798	0.672083	0.0908904	0.0125229	0.146005	0.964418	0.00012779	2.5e-06
ENSMUSG00000004018	Q9CR14	Fancl	1506	2724	NA	NA	NA	NA	NA	NA	NA	NA	NA	NA	NA	NA	NA	NA	NA	NA	0.0695646	-0.287323	-0.286668	-0.191223	-0.232967	-0.488064	-0.485083	-0.599857	0.465602	0.00234739	0.00240219	0.032643	0.0114012	6.45e-06	7e-06	2.61e-07	0.545604	0.0153125	0.0054434	0.0511062	0.0436487	5.39e-05	5.58e-05	3.17e-06
ENSMUSG00000004031	NA	Brinp2	4696	4906	NA	NA	NA	NA	NA	NA	NA	NA	NA	NA	NA	NA	NA	NA	NA	NA	0.129572	-0.060518	-0.10046	-0.271978	0.0542347	-0.00227765	0.0107728	0.0455111	0.119188	0.395615	0.158326	0.000468439	0.134938	0.948751	0.761145	0.206575	0.175491	0.518217	0.205784	0.00139379	0.268516	0.978876	0.908323	0.3342
ENSMUSG00000004032	NA	Gstm5	937	1083	NA	NA	NA	NA	NA	NA	NA	NA	NA	NA	NA	NA	NA	NA	NA	NA	-0.379651	-0.370924	-0.763489	-0.724815	-0.29803	-0.259982	-0.410402	-0.386171	0.00143117	0.000615584	2.94e-08	7.19e-08	0.0161194	0.0327335	0.00161845	0.00271378	0.00545908	0.00603853	4.49e-07	8.34e-07	0.0571525	0.0821602	0.00604041	0.00900571
ENSMUSG00000004035	Q80W21	Gstm7	2686	1377	NA	NA	NA	NA	NA	NA	NA	NA	NA	NA	NA	NA	NA	NA	NA	NA	-0.279849	-0.296536	-0.514158	-0.573037	0.268217	0.150798	-0.224753	-0.199533	0.294783	0.215116	0.0387964	0.0229384	0.269259	0.526164	0.312754	0.36876	0.373617	0.329422	0.0597106	0.0375691	0.41024	0.748408	0.50424	0.489554
ENSMUSG00000004040	P42227	Stat3	4421	6042	0.0463	-0.113	0.0296	0.118	0.155	0.05	-0.0372	-0.113	0.649155	0.272488	0.770804	0.253366	0.137181	0.623099	0.714613	0.273784	0.29072	0.237965	0.552535	0.676001	0.204175	-0.0733478	-0.260206	-0.233813	0.000531229	0.00124537	1.15e-08	2.53e-10	0.00564564	0.287405	0.000807322	0.00211947	0.00281153	0.00991806	2.13e-07	9.08e-09	0.0252018	0.483158	0.00332764	0.00726536
ENSMUSG00000004043	P42230	Stat5a	4823	3888	NA	NA	NA	NA	NA	NA	NA	NA	NA	NA	NA	NA	NA	NA	NA	NA	0.18125	0.128351	0.295396	0.32724	0.110394	-0.427958	-0.442363	-0.0945217	0.218281	0.327002	0.0297617	0.0171255	0.444405	0.006752	0.00536037	0.514762	0.291513	0.449995	0.047517	0.0291028	0.568809	0.0217181	0.0167595	0.61501
ENSMUSG00000004044	O54724	Cavin1	1347	3491	0.042	0.114	0.291	0.246	-0.0419	-0.0418	0.0215	-0.0588	0.703674	0.305963	0.0139298	0.0346726	0.704723	0.705208	0.845418	0.594803	0.0675417	0.0467601	-0.0715239	-0.0475587	0.105289	0.117356	0.0137602	-0.0615912	0.419973	0.531212	0.341398	0.524669	0.169075	0.126954	0.854547	0.415463	0.501786	0.644371	0.403087	0.581363	0.30628	0.253114	0.931893	0.529993
ENSMUSG00000004054	Q80XI6	Map3k11	4790	3801	NA	NA	NA	NA	NA	NA	NA	NA	NA	NA	NA	NA	NA	NA	NA	NA	0.201767	0.166005	0.243679	0.342689	-0.0999271	-0.181366	-0.278665	-0.141969	0.101654	0.130469	0.0304196	0.00344728	0.368935	0.109989	0.0181357	0.20631	0.153559	0.229728	0.0484632	0.00726191	0.502996	0.225308	0.0473568	0.333936
ENSMUSG00000004056	Q60823	Akt2	2432	4544	NA	NA	NA	NA	NA	NA	NA	NA	NA	NA	NA	NA	NA	NA	NA	NA	0.393556	0.302388	0.41439	0.347743	-0.0120748	-0.100277	-0.154494	-0.147986	6.81e-05	0.00038623	8.15e-06	8.09e-05	0.870602	0.184677	0.0464923	0.0558281	0.000752704	0.00446555	4.61e-05	0.000313929	0.91145	0.341725	0.105736	0.118068
ENSMUSG00000004069	Q99M87	Dnaja3	3694	2648	NA	NA	NA	NA	NA	NA	NA	NA	NA	NA	NA	NA	NA	NA	NA	NA	0.0652297	-0.00156842	-0.267632	-0.236805	-0.0806378	-0.312853	-0.280638	-0.183583	0.357296	0.980078	0.000279178	0.000947497	0.217229	5.82e-05	0.000205465	0.00840282	0.439336	0.986784	0.000931013	0.00245685	0.358078	0.000364879	0.00101767	0.0236312
ENSMUSG00000004070	O70252	Hmox2	1662	1730	-0.489	-0.205	-0.651	-0.327	0.228	0.225	-0.053	0.173	0.0941399	0.471218	0.0294611	0.254028	0.422776	0.429737	0.851377	0.542085	-0.0592762	0.119391	0.401069	0.516194	-0.257733	-0.3788	-0.471945	-0.543154	0.529869	0.159894	5.38e-05	1.57e-06	0.00467317	0.000125779	8.07e-06	1.09e-06	0.606781	0.265559	0.000228242	1.11e-05	0.021751	0.000710273	6.32e-05	1.06e-05
ENSMUSG00000004071	Q9DB75	Cdip1	2984	3953	NA	NA	NA	NA	NA	NA	NA	NA	NA	NA	NA	NA	NA	NA	NA	NA	0.158803	0.202112	0.523909	0.698767	-0.12367	0.0521357	0.166536	0.113959	0.0828533	0.0163098	5.7e-07	3.52e-09	0.1282	0.508635	0.0418357	0.155367	0.129837	0.056719	4.94e-06	7.49e-08	0.260934	0.731303	0.096697	0.272277
ENSMUSG00000004085	Q9ESL4	Map3k20	2559	6663	-0.0321	-0.0106	-0.361	0.853	0.0224	-0.059	0.0697	0.172	0.885186	0.961999	0.115279	0.000821451	0.919768	0.791015	0.75412	0.442253	0.653065	0.302613	0.302539	0.38537	-0.12279	-0.618908	-0.161314	-0.0125467	0.000586083	0.0544064	0.0548861	0.0165107	0.407616	0.00035255	0.27917	0.93175	0.00301489	0.12241	0.0809205	0.0282057	0.53723	0.00174175	0.461	0.949831
ENSMUSG00000004096	Q9JHS9	Cwc15	4024	1111	-0.345	0.408	-0.2	1.06	0.895	0.184	-0.348	0.343	0.600393	0.535889	0.760473	0.116998	0.181515	0.779521	0.596983	0.601999	-0.259552	-0.404138	-0.578254	-0.512938	-0.0309719	-0.014353	0.00627137	-0.101499	0.00593011	2.24e-05	1.05e-07	7.34e-07	0.61812	0.816786	0.919329	0.111287	0.0154928	0.000622336	1.24e-06	5.79e-06	0.713237	0.948291	0.958697	0.208924
ENSMUSG00000004098	NA	Col5a3	4464	6119	NA	NA	NA	NA	NA	NA	NA	NA	NA	NA	NA	NA	NA	NA	NA	NA	0.270074	0.0770755	0.22813	0.307957	0.289694	0.232469	0.811609	1.16592	0.0706681	0.552108	0.0868004	0.0239336	0.0902382	0.169366	4.69e-05	2.19e-07	0.113794	0.661791	0.121213	0.0389751	0.208944	0.318534	0.000285541	2.72e-06
ENSMUSG00000004099	P13864	Dnmt1	5925	5870	-0.146	-0.185	-0.212	0.144	-0.149	-0.324	-0.00698	-0.0495	0.381933	0.270324	0.208752	0.38741	0.373732	0.0606323	0.966375	0.764942	0.446974	0.323564	0.192777	0.219719	-0.151513	-0.340253	-0.236171	-0.202107	0.000570602	0.00374582	0.0679343	0.0393873	0.150315	0.00283807	0.029605	0.0592701	0.00296261	0.0210535	0.0976384	0.0601453	0.284955	0.0104375	0.0720132	0.123902
ENSMUSG00000004100	Q91YU8	Ppan	2164	1670	NA	NA	NA	NA	NA	NA	NA	NA	NA	NA	NA	NA	NA	NA	NA	NA	-0.500333	-0.505663	-0.726633	-0.643106	-0.253129	0.411651	-0.00555193	-0.485068	0.000371046	9.3e-05	6.49e-07	4.05e-06	0.0323891	0.00100494	0.960376	0.000235535	0.00220885	0.00171347	5.53e-06	2.44e-05	0.0989491	0.00425925	0.97998	0.00108207
ENSMUSG00000004105	Q9R045	Angptl2	5372	3339	NA	NA	NA	NA	NA	NA	NA	NA	NA	NA	NA	NA	NA	NA	NA	NA	0.193582	-0.154665	0.721838	0.604257	0.0068995	-0.00439385	0.0989374	0.246513	0.0410384	0.0688219	2.89e-09	7.53e-08	0.921143	0.949696	0.163747	0.00151827	0.0725012	0.144704	7.05e-08	8.66e-07	0.94597	0.979475	0.300927	0.0054338
ENSMUSG00000004110	NA	Cacna1e	8039	14921	NA	NA	NA	NA	NA	NA	NA	NA	NA	NA	NA	NA	NA	NA	NA	NA	0.794238	0.468384	0.681602	0.466175	0.0483553	-0.00952045	0.0109873	0.0393107	1.49e-05	0.000646075	1.32e-05	0.000628852	0.537479	0.903	0.888196	0.615559	0.000331624	0.00622411	6.93e-05	0.00177524	0.647541	0.96114	0.943631	0.697535
ENSMUSG00000004113	NA	Cacna1b	6816	9736	NA	NA	NA	NA	NA	NA	NA	NA	NA	NA	NA	NA	NA	NA	NA	NA	0.757538	0.318986	0.5055	0.432327	0.201428	0.0308765	0.00949905	0.0279846	0.000131664	0.0404151	0.00225426	0.00733076	0.0156791	0.683815	0.899008	0.707986	0.00114024	0.0995978	0.00515386	0.0139829	0.0560117	0.886425	0.948446	0.771499
ENSMUSG00000004127	NA	Trmt10a	2453	4064	NA	NA	NA	NA	NA	NA	NA	NA	NA	NA	NA	NA	NA	NA	NA	NA	0.138482	-0.0657636	-0.137274	-0.0938714	0.182515	0.317106	0.531662	0.504551	0.177605	0.470329	0.140429	0.306783	0.0632029	0.00246545	7.81e-06	1.61e-05	0.245115	0.587893	0.185412	0.364853	0.162616	0.00928936	6.15e-05	0.00010613
ENSMUSG00000004151	P41164	Etv1	4398	6576	NA	NA	NA	NA	NA	NA	NA	NA	NA	NA	NA	NA	NA	NA	NA	NA	0.582404	0.310694	0.471474	0.419207	0.193796	-0.207687	-0.604413	-0.615047	7.62e-05	0.00945158	0.000254095	0.000853228	0.0927174	0.074132	1.47e-05	1.16e-05	0.000805069	0.0394056	0.000862109	0.00226116	0.212255	0.163034	0.000106749	7.95e-05
ENSMUSG00000004187	NA	Kifc2	2310	3218	NA	NA	NA	NA	NA	NA	NA	NA	NA	NA	NA	NA	NA	NA	NA	NA	0.0545954	-0.0226182	0.13949	0.24424	0.0974513	-0.184591	-0.175965	-0.0870017	0.690319	0.853418	0.259386	0.0537894	0.357789	0.0768656	0.0902449	0.39613	0.749419	0.897375	0.316462	0.0789157	0.49291	0.168175	0.18421	0.513415
ENSMUSG00000004207	Q61207	Psap	1707	2657	-0.275	-4.12	1.26	-0.335	0.117	0.124	0.201	-0.0814	0.848418	0.00841843	0.383941	0.816337	0.935045	0.931298	0.88907	0.954937	0.139405	-0.0349686	0.0138023	0.0557555	0.0450167	0.0969186	0.0966663	0.176464	0.118619	0.654092	0.859358	0.476282	0.567529	0.223798	0.225032	0.0322893	0.174749	0.746406	0.883023	0.534584	0.671553	0.398832	0.388899	0.0742578
ENSMUSG00000004221	O88522	Ikbkg	2966	6994	NA	NA	NA	NA	NA	NA	NA	NA	NA	NA	NA	NA	NA	NA	NA	NA	0.690753	0.391846	0.80308	0.895134	-0.286094	-0.544627	-0.541451	-0.447396	0.000152743	0.00965394	5.23e-06	9.83e-07	0.0607788	0.00101778	0.00107391	0.00521506	0.00124339	0.0399079	3.17e-05	7.42e-06	0.158047	0.00430664	0.00423723	0.0156663
ENSMUSG00000004231	NA	Pax2	1537	4358	NA	NA	NA	NA	NA	NA	NA	NA	NA	NA	NA	NA	NA	NA	NA	NA	0.134516	0.0628389	0.0927774	0.110848	0.0551895	-0.00324364	0.00591845	0.0399881	0.021453	0.207124	0.0669849	0.0316934	0.241883	0.944373	0.898542	0.392703	0.0427279	0.320551	0.0964337	0.0498308	0.383876	0.977029	0.948278	0.510331
ENSMUSG00000004233	Q9CYK1	Wars2	1372	4410	NA	NA	NA	NA	NA	NA	NA	NA	NA	NA	NA	NA	NA	NA	NA	NA	0.284441	0.159348	0.0452799	0.00110983	0.122854	-0.328102	-0.0755915	0.0961181	0.0141311	0.111592	0.645061	0.990989	0.255972	0.00469081	0.480357	0.37154	0.0305266	0.204845	0.69372	0.992452	0.39749	0.0159744	0.697306	0.491677
ENSMUSG00000004263	O35126	Atn1	3519	4433	NA	NA	NA	NA	NA	NA	NA	NA	NA	NA	NA	NA	NA	NA	NA	NA	0.742298	0.729635	1.33928	1.33858	0.452644	0.239342	0.41902	0.339145	1.16e-05	3.07e-06	6.48e-11	6.55e-11	0.00336378	0.0996712	0.00599912	0.0229252	0.000291908	0.000148059	3.61e-09	3.01e-09	0.0166926	0.207664	0.0184335	0.055342
ENSMUSG00000004264	O35129	Phb2	900	1318	-0.162	-0.085	0.556	0.113	-0.135	-0.194	-0.195	-0.0947	0.175122	0.470758	8.71e-05	0.337925	0.256123	0.108097	0.107319	0.42244	-0.168875	-0.129225	-0.450135	-0.456227	-0.11516	-0.0518588	-0.135406	-0.229975	0.0209617	0.0448031	1.5e-07	1.2e-07	0.0732002	0.40643	0.0374468	0.00103394	0.0419303	0.106702	1.65e-06	1.26e-06	0.18055	0.624602	0.0879737	0.00391004
ENSMUSG00000004266	P29351	Ptpn6	1799	2308	NA	NA	NA	NA	NA	NA	NA	NA	NA	NA	NA	NA	NA	NA	NA	NA	-0.0874562	-0.217208	-0.276825	-0.169896	-0.10132	-0.271158	-0.676485	-0.681162	0.360002	0.0162631	0.00318316	0.0543925	0.233459	0.00280658	5.3e-09	4.22e-09	0.441948	0.0565816	0.0069051	0.0796591	0.375156	0.0103436	1.26e-07	9.86e-08
ENSMUSG00000004267	P17183	Eno2	5191	2795	0.4	0.283	-0.149	-0.158	0.157	-0.597	0.0716	-0.424	0.0775104	0.203857	0.496347	0.470821	0.475553	0.0112701	0.742973	0.0621775	-0.00793385	-0.0603373	-0.0812186	-0.0895337	0.406604	0.957936	1.2716	1.4912	0.944209	0.553213	0.426392	0.381313	0.000331128	4.75e-10	1.24e-12	3.6e-14	0.957667	0.662607	0.489398	0.441797	0.00258748	1.5e-08	1.22e-10	5.01e-12
ENSMUSG00000004268	O35130	Emg1	1012	1034	-0.0497	0.165	0.317	0.132	0.217	-0.463	0.394	0.117	0.910189	0.708009	0.475149	0.764324	0.622627	0.299728	0.375899	0.791008	-0.313277	-0.167726	-0.62658	-0.638264	-0.377886	-0.224847	-0.124611	-0.267979	0.000470497	0.0227618	4.05e-09	2.89e-09	1.84e-05	0.00394098	0.0889801	0.000891472	0.00259764	0.0688489	9.13e-08	6.34e-08	0.000246058	0.0137796	0.182129	0.0034408
ENSMUSG00000004270	Q91V01	Lpcat3	1891	2281	NA	NA	NA	NA	NA	NA	NA	NA	NA	NA	NA	NA	NA	NA	NA	NA	0.0754779	0.0178622	-0.0493733	-0.0758992	0.0393088	-0.0411475	-0.217757	-0.330091	0.327867	0.793778	0.473235	0.27411	0.571976	0.554489	0.00432907	7.89e-05	0.408881	0.853257	0.53462	0.330835	0.675177	0.776466	0.0140026	0.00042228
ENSMUSG00000004285	Q9D1K2	Atp6v1f	666	806	0.105	0.515	0.0802	-0.191	-0.3	-0.159	0.36	-0.113	0.808164	0.241298	0.852774	0.658399	0.49053	0.712905	0.408426	0.794445	-0.329396	-0.365055	-0.71293	-0.762677	-0.150184	0.0900843	0.0617181	0.0398733	0.00818511	0.00152247	4e-07	1.35e-07	0.152629	0.38172	0.547545	0.697195	0.0198173	0.0113454	3.65e-06	1.39e-06	0.287806	0.596681	0.766372	0.763045
ENSMUSG00000004317	Q9WVD4	Clcn5	3763	8390	NA	NA	NA	NA	NA	NA	NA	NA	NA	NA	NA	NA	NA	NA	NA	NA	1.07416	0.661961	1.26077	1.13978	0.212577	0.00847755	0.142692	0.456019	2.24e-05	0.000603571	3.02e-07	1.36e-06	0.318731	0.968032	0.501084	0.0379171	0.00041911	0.00593937	2.9e-06	9.82e-06	0.457547	0.987281	0.719187	0.0852514
ENSMUSG00000004319	NA	Clcn3	4632	5684	NA	NA	NA	NA	NA	NA	NA	NA	NA	NA	NA	NA	NA	NA	NA	NA	0.635214	0.250273	0.361991	0.424135	-0.188309	-0.112518	1.13282	1.70028	0.000280591	0.0766061	0.013108	0.00439714	0.177356	0.415945	1.83e-08	5.31e-12	0.00181383	0.156125	0.0232166	0.0089873	0.315176	0.633898	3.6e-07	3.38e-10
ENSMUSG00000004328	Q0VBL6	Hif3a	4481	6402	NA	NA	NA	NA	NA	NA	NA	NA	NA	NA	NA	NA	NA	NA	NA	NA	0.445165	0.0614969	0.296945	0.177961	0.0347876	0.0209583	0.259938	0.4108	0.000412275	0.511885	0.00479586	0.0697626	0.469453	0.665965	3.67e-05	6.67e-08	0.00236667	0.626775	0.0097677	0.0994572	0.591013	0.872383	0.000232944	1.01e-06
ENSMUSG00000004341	Q91WR8	Gpx6	856	1340	NA	NA	NA	NA	NA	NA	NA	NA	NA	NA	NA	NA	NA	NA	NA	NA	0.304921	0.116052	0.202756	0.417503	0.0824581	-0.00809945	0.0107728	0.0407317	0.0154245	0.258471	0.056918	0.000665405	0.27648	0.913082	0.884607	0.584064	0.0327626	0.378107	0.0835058	0.00185417	0.418191	0.964605	0.942637	0.672386
ENSMUSG00000004347	Q64338	Pde1c	2242	8766	NA	NA	NA	NA	NA	NA	NA	NA	NA	NA	NA	NA	NA	NA	NA	NA	0.736768	0.289665	0.804695	0.690546	0.0420582	-0.0148951	-0.007517	0.0110465	0.00010174	0.0558235	8e-06	6.25e-05	0.577962	0.843392	0.920281	0.882705	0.000966479	0.124669	4.54e-05	0.000250607	0.679927	0.949857	0.959275	0.911095
ENSMUSG00000004356	NA	Utp20	8286	8821	NA	NA	NA	NA	NA	NA	NA	NA	NA	NA	NA	NA	NA	NA	NA	NA	0.570503	0.368716	0.356227	0.320589	0.0466764	-0.0151518	0.112191	0.120043	0.00211686	0.0208831	0.0253374	0.0423664	0.773134	0.925396	0.488363	0.459182	0.00711258	0.0657038	0.0413246	0.0641107	0.836587	0.968069	0.705735	0.567277
ENSMUSG00000004360	NA	9330159F19Rik	5945	5681	NA	NA	NA	NA	NA	NA	NA	NA	NA	NA	NA	NA	NA	NA	NA	NA	0.516315	0.476082	0.373001	0.632535	0.250195	-0.00180548	-0.0786046	0.012446	0.000577458	0.000430407	0.00396369	1.41e-05	0.00120452	0.977932	0.224629	0.847521	0.00298826	0.0048226	0.0083239	7.02e-05	0.00730156	0.990137	0.388339	0.883372
ENSMUSG00000004364	Q9JLV5	Cul3	4023	4709	0.32	0.134	0.0596	0.09	-0.148	-0.198	-0.00666	-0.182	0.00602613	0.216042	0.577159	0.401944	0.174306	0.0740004	0.950149	0.0981984	0.0788925	-0.183114	-0.303718	-0.296288	0.128815	0.0624987	0.207954	0.121312	0.421253	0.0450322	0.0018801	0.0023171	0.161	0.489527	0.0279215	0.185763	0.502699	0.107068	0.00442693	0.005168	0.29749	0.712168	0.0685273	0.310715
ENSMUSG00000004371	P47873	Il11	600	1949	NA	NA	NA	NA	NA	NA	NA	NA	NA	NA	NA	NA	NA	NA	NA	NA	-0.197851	-0.100974	-0.117765	-0.32722	0.731392	1.11969	1.15592	1.10055	0.126854	0.374719	0.302263	0.00751282	3.68e-06	4.34e-09	2.43e-09	5.7e-09	0.184894	0.49872	0.362172	0.0142754	6.44e-05	9.85e-08	6.52e-08	1.26e-07
ENSMUSG00000004383	Q9Z1M7	Large1	6492	4746	NA	NA	NA	NA	NA	NA	NA	NA	NA	NA	NA	NA	NA	NA	NA	NA	0.135633	-0.0210467	0.0569182	0.00732999	-0.336118	-0.728601	-0.720404	-0.765958	0.334328	0.864548	0.646401	0.952618	0.0116183	5.03e-06	5.93e-06	2.5e-06	0.415698	0.90493	0.694921	0.961807	0.0443385	4.34e-05	4.83e-05	2.17e-05
ENSMUSG00000004393	Q9D0R4	Ddx56	3206	1956	0.318	0.0664	-0.0313	-0.4	-0.374	-0.638	-0.401	0.0695	0.517512	0.892151	0.949049	0.41707	0.447882	0.201241	0.415813	0.887146	-0.140027	-0.0326346	-0.148815	-0.201045	-0.231267	-0.20834	-0.434569	-0.67364	0.101411	0.658849	0.0539417	0.0116373	0.00368263	0.00775774	3.43e-06	2.54e-09	0.153296	0.750298	0.0796939	0.0208291	0.0179718	0.0244242	2.99e-05	6.43e-08
ENSMUSG00000004394	Q8R1V4	Tmed4	2097	2003	-0.0801	0.0243	0.138	0.218	-0.714	-0.0958	0.674	0.106	0.908001	0.972015	0.842244	0.753236	0.308575	0.889998	0.335784	0.878563	0.0830366	0.0989889	-0.0260058	0.059454	-0.0575952	-0.0874752	-0.134367	-0.10239	0.197699	0.0897191	0.647519	0.299497	0.333983	0.147047	0.0307421	0.0928837	0.267968	0.174951	0.696027	0.357075	0.471457	0.283982	0.0743273	0.180389
ENSMUSG00000004415	Q91VF6	Col26a1	5271	2781	NA	NA	NA	NA	NA	NA	NA	NA	NA	NA	NA	NA	NA	NA	NA	NA	-0.100564	-0.102931	-0.0276173	-0.111748	0.0482681	-0.0178218	0.00105046	0.0393967	0.138291	0.0909634	0.640204	0.0685058	0.118837	0.555406	0.972176	0.199262	0.19874	0.176561	0.689305	0.0978825	0.250426	0.777339	0.9861	0.327018
ENSMUSG00000004446	P70444	Bid	733	2415	-0.188	-0.0887	0.294	-0.144	-0.213	0.469	0.000137	-0.338	0.622543	0.815719	0.442698	0.705328	0.577077	0.225169	0.999713	0.378804	0.126814	0.0775037	0.119665	0.121963	-0.261375	-0.760025	-0.905131	-0.995465	0.0169079	0.094105	0.0123444	0.0109306	0.00603751	9.86e-09	4.26e-10	7.27e-11	0.0352671	0.180914	0.022062	0.0197526	0.0264812	1.97e-07	1.51e-08	3.13e-09
ENSMUSG00000004451	Q9JIW9	Ralb	657	2289	NA	NA	NA	NA	NA	NA	NA	NA	NA	NA	NA	NA	NA	NA	NA	NA	0.32558	0.220174	0.276393	0.209167	-0.184877	-0.212716	-0.0690085	-0.135561	0.00139446	0.00970895	0.00179292	0.0120633	0.192347	0.135563	0.61962	0.334314	0.00538485	0.0400504	0.0042531	0.0214564	0.332524	0.266462	0.829404	0.458901
ENSMUSG00000004455	P63087	Ppp1cc	2607	2492	-0.496	-0.539	0.168	-0.554	-0.0176	0.0353	-0.649	-0.198	0.454361	0.416758	0.798748	0.403884	0.978705	0.957255	0.329331	0.76349	-0.0282525	-0.169556	-0.16015	-0.144878	-0.0372885	0.0193963	0.113517	0.244695	0.742314	0.0356011	0.0462355	0.0691929	0.626395	0.799344	0.145253	0.00343987	0.793439	0.0909682	0.0696749	0.0987105	0.720227	0.948291	0.272854	0.0110168
ENSMUSG00000004460	Q99KV1	Dnajb11	4525	2513	-0.00589	-0.136	0.654	0.343	-0.0977	-0.0401	0.19	-0.0767	0.951978	0.172961	8.83e-07	0.00181733	0.323207	0.682379	0.0620767	0.436068	-0.319887	-0.377419	-0.65212	-0.638934	-0.299619	-0.207611	-0.133665	-0.248736	0.000687781	2.88e-05	6.51e-09	9.36e-09	0.00024208	0.00619816	0.0646931	0.00149553	0.0033773	0.000741061	1.36e-07	1.64e-07	0.00201372	0.0201906	0.139252	0.00536226
ENSMUSG00000004462	NA	Tbccd1	2695	2980	NA	NA	NA	NA	NA	NA	NA	NA	NA	NA	NA	NA	NA	NA	NA	NA	0.680577	0.52639	0.723285	1.00277	0.0998901	-0.537092	-0.726112	-0.493328	6.52e-06	4.94e-05	4.97e-07	1.35e-09	0.354306	4.3e-05	6.13e-07	0.000120271	0.000223346	0.00109658	4.42e-06	3.4e-08	0.490061	0.000280563	6.96e-06	0.000607275
ENSMUSG00000004473	O88200	Clec11a	1637	2978	NA	NA	NA	NA	NA	NA	NA	NA	NA	NA	NA	NA	NA	NA	NA	NA	-0.0875935	-0.0723651	-0.0850063	-0.0116715	0.384876	0.278535	-0.00957525	-0.172469	0.639562	0.666319	0.612098	0.944469	0.0248255	0.0952482	0.951582	0.26467	0.705127	0.755926	0.663885	0.955248	0.080802	0.200214	0.975941	0.391954
ENSMUSG00000004500	NA	Zfp324	1581	4595	NA	NA	NA	NA	NA	NA	NA	NA	NA	NA	NA	NA	NA	NA	NA	NA	0.62962	0.665827	1.18838	1.14928	-1.13425	-1.61221	-1.34113	-0.923738	1.93e-05	1.78e-06	4.19e-11	8.44e-11	1.82e-10	5.76e-14	5.38e-12	9.99e-09	0.000386388	9.98e-05	2.57e-09	3.67e-09	1.2e-08	8.56e-12	4.12e-10	2.01e-07
ENSMUSG00000004508	NA	Gab2	1917	6168	NA	NA	NA	NA	NA	NA	NA	NA	NA	NA	NA	NA	NA	NA	NA	NA	1.18436	0.470753	0.828212	0.684597	0.0630197	-0.599445	-0.622327	-0.575689	2.11e-05	0.0313631	0.00046365	0.00275952	0.761618	0.00793471	0.00611453	0.0103645	0.000405546	0.08392	0.00142044	0.00600365	0.828661	0.0249222	0.0187217	0.0282362
ENSMUSG00000004530	Q9WUM4	Coro1c	4504	3491	-0.0392	0.0509	0.308	0.0318	0.109	0.0531	0.228	0.161	0.682796	0.596533	0.00369485	0.740143	0.261909	0.580844	0.0247517	0.102376	0.0102247	-0.0112088	-0.335557	-0.277892	-0.263384	-0.344387	-0.155377	-0.225211	0.90303	0.881173	0.000160513	0.00109517	0.00135259	8.22e-05	0.0422519	0.00485385	0.925095	0.916764	0.000580728	0.00276417	0.00800925	0.00049388	0.097428	0.0147287
ENSMUSG00000004535	Q3UKC1	Tax1bp1	2440	3285	NA	NA	NA	NA	NA	NA	NA	NA	NA	NA	NA	NA	NA	NA	NA	NA	0.232925	0.0582552	0.0917471	0.125415	-0.0241925	-0.0630179	-0.051614	-0.137582	0.0172862	0.482378	0.272396	0.13752	0.770658	0.449817	0.535189	0.107646	0.0359341	0.599208	0.33037	0.180237	0.834951	0.670648	0.754733	0.203337
ENSMUSG00000004552	P70269	Ctse	2726	2126	NA	NA	NA	NA	NA	NA	NA	NA	NA	NA	NA	NA	NA	NA	NA	NA	0.0537501	0.0617721	0.102455	0.010333	0.0398583	-0.00923473	0.000854788	0.0391884	0.350091	0.240736	0.0578569	0.838388	0.374233	0.83587	0.984671	0.3828	0.432675	0.358724	0.0847277	0.865066	0.508088	0.948813	0.993418	0.501316
ENSMUSG00000004558	Q9QYG0	Ndrg2	2486	2103	NA	NA	NA	NA	NA	NA	NA	NA	NA	NA	NA	NA	NA	NA	NA	NA	0.00157023	-0.0385864	0.214132	0.195164	-0.0701671	0.146343	0.799679	1.50863	0.988659	0.696829	0.0394493	0.0585514	0.474092	0.139377	1.09e-08	1.79e-14	0.990565	0.779994	0.0606018	0.0850542	0.594884	0.272892	2.3e-07	2.85e-12
ENSMUSG00000004561	Q3U2U7	Mettl17	3541	1623	NA	NA	NA	NA	NA	NA	NA	NA	NA	NA	NA	NA	NA	NA	NA	NA	0.0352035	-0.049292	-0.479314	-0.483709	-0.852995	-0.422739	-0.235074	-0.137792	0.720595	0.576545	1.63e-05	1.44e-05	4.49e-09	0.000154511	0.0191551	0.152765	0.77542	0.681288	8.26e-05	7.18e-05	1.9e-07	0.000851856	0.0496119	0.269108
ENSMUSG00000004562	Q3UPH7	Arhgef40	5665	5621	NA	NA	NA	NA	NA	NA	NA	NA	NA	NA	NA	NA	NA	NA	NA	NA	0.153928	0.0513434	-0.217051	-0.21794	-0.242812	-0.44121	-0.0956189	0.122844	0.0765637	0.496967	0.00802521	0.00780982	0.0049693	9.76e-06	0.231559	0.125946	0.121717	0.612381	0.0151665	0.0147505	0.0227929	7.73e-05	0.397853	0.23086
ENSMUSG00000004565	Q3TRM4	Pnpla6	4774	4496	NA	NA	NA	NA	NA	NA	NA	NA	NA	NA	NA	NA	NA	NA	NA	NA	0.15312	0.0871079	0.100841	0.156689	-0.269753	-0.365971	-0.207971	0.335424	0.0937045	0.27814	0.211749	0.0573053	0.00554409	0.000381922	0.0270627	0.000783071	0.143764	0.398507	0.265231	0.0834539	0.024848	0.00186559	0.0666398	0.00306796
ENSMUSG00000004567	Q99J21	Mcoln1	2371	2065	NA	NA	NA	NA	NA	NA	NA	NA	NA	NA	NA	NA	NA	NA	NA	NA	0.0961981	0.0767035	0.264719	0.335769	0.0569836	0.0392347	0.251406	0.645393	0.130752	0.175368	6.52e-05	2.55e-06	0.335981	0.504767	0.000212281	4.86e-11	0.189558	0.283618	0.000267974	1.66e-05	0.47308	0.727419	0.00104876	2.21e-09
ENSMUSG00000004568	Q6P9R4	Arhgef18	5988	5271	NA	NA	NA	NA	NA	NA	NA	NA	NA	NA	NA	NA	NA	NA	NA	NA	0.296814	0.222971	0.0893361	0.107044	-0.309014	-0.916332	-0.532027	-0.183115	0.000831249	0.00381963	0.21432	0.139299	0.000231649	5.57e-12	1.32e-07	0.0164021	0.00383226	0.0213606	0.268106	0.1823	0.00193548	3.62e-10	1.91e-06	0.0418629
ENSMUSG00000004591	Q8BWW9	Pkn2	3112	6207	NA	NA	NA	NA	NA	NA	NA	NA	NA	NA	NA	NA	NA	NA	NA	NA	1.03055	0.428138	0.557217	0.636393	0.0956151	-0.10559	0.0264431	0.11511	2.86e-05	0.0284826	0.00562025	0.00192186	0.583792	0.547641	0.879345	0.509711	0.000474412	0.0787805	0.0111668	0.00442569	0.684103	0.769371	0.941199	0.611018
ENSMUSG00000004610	Q9DCW4	Etfb	1669	893	0.252	-1.3	0.866	0.624	-0.1	0.112	0.0989	0.0141	0.659187	0.0302361	0.138225	0.279825	0.860382	0.844555	0.862138	0.980262	-0.493821	-0.331871	-0.615916	-0.53602	-0.216758	-0.186002	-0.240676	-0.429902	0.00159523	0.0121393	4.69e-05	0.000229399	0.134492	0.19636	0.0983926	0.00521453	0.00586873	0.0467991	0.000203062	0.000762399	0.267902	0.359337	0.197685	0.0156663
ENSMUSG00000004612	NA	Nkg7	2559	881	NA	NA	NA	NA	NA	NA	NA	NA	NA	NA	NA	NA	NA	NA	NA	NA	0.404274	0.304801	0.68803	0.80227	-0.499361	-0.574522	-0.181818	-0.456651	0.0363913	0.0730633	0.00032728	5.78e-05	0.000158667	2.78e-05	0.140727	0.000460155	0.065732	0.150776	0.0010639	0.000234038	0.00142636	0.000192784	0.266158	0.00193556
ENSMUSG00000004626	Q64324	Stxbp2	2600	2908	-0.412	0.0294	-0.119	-0.0228	-0.252	-0.464	-0.0016	0.136	0.157236	0.917672	0.677239	0.936076	0.38049	0.113195	0.995501	0.632745	-0.261368	-0.205893	-0.207389	-0.167617	-0.196784	-0.237041	-0.510562	-0.377198	0.0116277	0.0234441	0.0227223	0.0603979	0.0615449	0.0266912	3.17e-05	0.000943303	0.0262152	0.0700329	0.0375623	0.087407	0.159375	0.0694416	0.000206034	0.00361552
ENSMUSG00000004630	NA	Pcp2	570	1447	NA	NA	NA	NA	NA	NA	NA	NA	NA	NA	NA	NA	NA	NA	NA	NA	0.693497	0.259271	0.156265	0.307714	0.0673833	0.126382	0.0801181	0.0222923	0.00900412	0.195623	0.415544	0.128035	0.627824	0.382469	0.57073	0.870957	0.0213853	0.307171	0.478423	0.169033	0.721392	0.597553	0.78748	0.90201
ENSMUSG00000004631	O70258	Sgce	6176	1776	NA	NA	NA	NA	NA	NA	NA	NA	NA	NA	NA	NA	NA	NA	NA	NA	-0.020328	-0.0728156	0.0981936	0.0432776	0.0345488	-0.0926957	-0.220603	-0.243543	0.881167	0.550677	0.421703	0.721973	0.738592	0.375131	0.0428468	0.0269648	0.907885	0.660483	0.484873	0.763323	0.811141	0.589156	0.0985956	0.0636456
ENSMUSG00000004633	Q80XD1	Chn2	6157	2983	NA	NA	NA	NA	NA	NA	NA	NA	NA	NA	NA	NA	NA	NA	NA	NA	0.163949	-0.0222886	-0.0736136	-0.194654	0.170076	0.0299447	-0.156696	-0.404688	0.145648	0.816104	0.437969	0.0435123	0.106068	0.766379	0.115977	0.000185365	0.207857	0.870046	0.501101	0.0656664	0.232612	0.9435	0.226253	0.000877434
ENSMUSG00000004637	Q91WL8	Wwox	3222	2383	NA	NA	NA	NA	NA	NA	NA	NA	NA	NA	NA	NA	NA	NA	NA	NA	0.35399	0.280499	0.609794	0.451911	0.175626	0.0671324	-0.160174	-0.202732	0.00903544	0.0188696	1.3e-05	0.000463975	0.128197	0.55251	0.163371	0.0811333	0.0214401	0.0619597	6.84e-05	0.00138394	0.260934	0.774607	0.300448	0.161366
ENSMUSG00000004642	P97440	Slbp	859	1906	NA	NA	NA	NA	NA	NA	NA	NA	NA	NA	NA	NA	NA	NA	NA	NA	0.367248	0.184584	0.482951	0.46031	0.914372	0.872034	0.331797	0.1736	0.078814	0.312238	0.0125264	0.0167038	1.99e-06	3.99e-06	0.0344023	0.253922	0.124625	0.434664	0.0223284	0.0284856	3.88e-05	3.56e-05	0.0816751	0.380747
ENSMUSG00000004651	P11344	Tyr	1948	6042	NA	NA	NA	NA	NA	NA	NA	NA	NA	NA	NA	NA	NA	NA	NA	NA	0.230827	0.0639071	0.122542	0.125797	0.0489082	-0.0125897	0.00924773	0.0396354	3.21e-05	0.113415	0.00435822	0.00357301	0.215706	0.746127	0.812029	0.31299	0.000500075	0.207184	0.00902013	0.00749035	0.356428	0.930525	0.919775	0.43845
ENSMUSG00000004654	P32082	Ghrhr	2029	1550	NA	NA	NA	NA	NA	NA	NA	NA	NA	NA	NA	NA	NA	NA	NA	NA	0.126814	0.0775037	0.119665	0.121963	0.064412	-0.00809945	0.0107728	0.0521677	0.00175844	0.0250318	0.00109733	0.000915615	0.0581727	0.803944	0.741447	0.119825	0.00625033	0.0729644	0.00283784	0.00239371	0.152822	0.948291	0.906294	0.221855
ENSMUSG00000004655	Q02013	Aqp1	3310	2627	0.00856	0.167	-0.249	-0.48	0.36	0.947	0.439	-0.266	0.979977	0.625153	0.467944	0.168559	0.296715	0.0102623	0.206457	0.439255	0.206037	0.00832203	0.628452	0.533068	-0.142274	-0.0250833	-0.116712	-0.171164	0.00077901	0.863887	1.99e-12	6.04e-11	0.00447326	0.583942	0.0165534	0.000939544	0.0036752	0.904481	2.18e-10	2.82e-09	0.0210212	0.802191	0.0438341	0.00360228
ENSMUSG00000004661	Q9Z1N7	Arid3b	3950	4171	NA	NA	NA	NA	NA	NA	NA	NA	NA	NA	NA	NA	NA	NA	NA	NA	0.407099	0.704576	0.508523	0.673302	-0.345411	-1.04393	-0.669776	-0.374029	0.0111231	1.82e-05	0.00078761	3.34e-05	0.0138157	1.28e-08	2.59e-05	0.00828348	0.0252896	0.000532874	0.00218699	0.000146734	0.0509299	2.47e-07	0.000173401	0.0233757
ENSMUSG00000004665	Q08093	Cnn2	3056	2460	0.193	0.0901	-0.0875	0.206	-0.0212	-0.0355	-0.133	-0.2	0.0612991	0.365924	0.379636	0.0464296	0.830085	0.719762	0.187657	0.0528618	-0.109153	0.194392	0.420997	0.464999	-0.353584	-0.258867	-0.0970587	-0.204867	0.154821	0.00728001	1.5e-06	3.12e-07	1.31e-05	0.000517482	0.144755	0.00408761	0.218786	0.0330846	1.11e-05	2.83e-06	0.000186971	0.0024129	0.272149	0.0127178
ENSMUSG00000004667	Q80UW8	Polr2e	1144	1148	0.772	0.734	0.974	1.16	-0.154	-0.0465	-0.0297	0.201	0.00158349	0.00242955	0.000160878	2.02e-05	0.479379	0.830124	0.890885	0.358903	-0.372537	-0.239297	-0.340119	-0.377146	-0.340356	-0.348629	-0.417631	-0.504275	0.000170679	0.00374358	0.000131871	3.81e-05	0.000131128	9.81e-05	9.9e-06	6.24e-07	0.00132048	0.0210535	0.000490531	0.000164129	0.00121099	0.000575702	7.56e-05	6.59e-06
ENSMUSG00000004668	Q5SSE9	Abca13	15030	16011	NA	NA	NA	NA	NA	NA	NA	NA	NA	NA	NA	NA	NA	NA	NA	NA	0.124607	0.0687438	0.101519	0.0941107	0.0534427	-0.0139681	0.00591202	0.031599	0.00281396	0.05126	0.00556362	0.00921012	0.120761	0.676885	0.859821	0.349038	0.0087926	0.117116	0.0110782	0.0170424	0.252751	0.881397	0.934442	0.472523
ENSMUSG00000004677	NA	Myo9b	6111	7297	NA	NA	NA	NA	NA	NA	NA	NA	NA	NA	NA	NA	NA	NA	NA	NA	0.641249	0.385932	0.385232	0.406228	-0.149476	-0.449509	-0.183646	-0.0410936	8.23e-06	0.000928603	0.000955684	0.000568776	0.160313	0.000242166	0.0877388	0.692659	0.000249882	0.00808678	0.00253845	0.00163254	0.296538	0.0012586	0.179919	0.759787
ENSMUSG00000004698	NA	Hdac9	6145	7940	NA	NA	NA	NA	NA	NA	NA	NA	NA	NA	NA	NA	NA	NA	NA	NA	0.556791	0.201002	0.457723	0.464249	-0.0816761	-0.323356	-0.42044	-0.24427	0.000272942	0.0902711	0.000588672	0.000511717	0.322487	0.000360264	1.13e-05	0.00467895	0.00178419	0.175622	0.0017304	0.00149686	0.461198	0.00177481	8.43e-05	0.0142897
ENSMUSG00000004709	Q07763	Cd244a	2363	3760	NA	NA	NA	NA	NA	NA	NA	NA	NA	NA	NA	NA	NA	NA	NA	NA	0.0175881	0.00941833	0.00111464	-0.0422011	0.0355701	-0.0281163	-0.00924398	0.0207149	0.775202	0.866194	0.983901	0.442082	0.491272	0.585509	0.857331	0.687271	0.820106	0.906166	0.98605	0.501356	0.609721	0.803513	0.933195	0.755257
ENSMUSG00000004730	Q61549	Adgre1	2166	3238	NA	NA	NA	NA	NA	NA	NA	NA	NA	NA	NA	NA	NA	NA	NA	NA	0.104934	0.0698546	0.157195	0.118206	0.0567685	-0.00809945	0.0193697	0.0407317	0.0147391	0.0645045	0.000240189	0.00312469	0.12338	0.82149	0.590905	0.262529	0.0316038	0.138084	0.000820821	0.00667339	0.255717	0.948291	0.805343	0.389375
ENSMUSG00000004748	Q9CRB8	Mtfp1	4869	1411	NA	NA	NA	NA	NA	NA	NA	NA	NA	NA	NA	NA	NA	NA	NA	NA	-0.0514573	-0.0854969	-0.232266	-0.222999	-0.328688	-0.207872	-0.146926	-0.295169	0.578258	0.306107	0.00883401	0.0115079	0.000555827	0.0189364	0.0878252	0.00153649	0.650869	0.428655	0.0164963	0.0206418	0.00394235	0.0520442	0.180049	0.00549271
ENSMUSG00000004768	NA	Rab23	1944	4398	NA	NA	NA	NA	NA	NA	NA	NA	NA	NA	NA	NA	NA	NA	NA	NA	0.781921	0.512264	0.901666	1.00487	-0.215073	-0.388866	0.0503025	0.125725	1.05e-05	0.000509507	2.28e-07	3.4e-08	0.101319	0.00535145	0.689903	0.32207	0.000280942	0.00536582	2.3e-06	4.58e-07	0.225823	0.0178462	0.886661	0.447114
ENSMUSG00000004771	P62492	Rab11a	2944	2336	NA	NA	NA	NA	NA	NA	NA	NA	NA	NA	NA	NA	NA	NA	NA	NA	0.0657772	-0.120783	0.0286931	-0.0265444	-0.258696	-0.324329	-0.298593	-0.376721	0.395045	0.0893255	0.676635	0.700036	0.000953677	8.62e-05	0.000221433	1.34e-05	0.477194	0.174413	0.721654	0.744221	0.00612876	0.000513408	0.00108538	8.96e-05
ENSMUSG00000004788	Q99LD9	Eif2b2	1603	1605	0.0804	0.16	0.0593	-0.14	-0.167	-0.0615	-0.0673	-0.0897	0.505566	0.1919	0.622837	0.251282	0.174721	0.609965	0.576977	0.458465	-0.0567007	0.078239	0.118063	0.156418	-0.175064	-0.12903	0.0627609	0.26191	0.447187	0.241388	0.0825432	0.0243935	0.00922351	0.0470904	0.316893	0.000268428	0.528272	0.35942	0.116099	0.0396525	0.0368681	0.111621	0.509283	0.00121212
ENSMUSG00000004789	Q9D2G2	Dlst	3299	2764	-0.000236	0.00211	0.759	0.424	0.138	-0.00168	0.0304	0.0861	0.998585	0.987327	8.71e-06	0.00391798	0.305705	0.989933	0.819366	0.519611	0.283987	0.237067	0.290139	0.310786	-0.121371	-0.0587788	0.0120771	-0.0777732	0.00353262	0.00594318	0.00114362	0.000591379	0.13279	0.457589	0.877927	0.328198	0.0104578	0.0288772	0.0029347	0.0016884	0.266177	0.67881	0.940896	0.453348
ENSMUSG00000004791	NA	Pgf	2202	2080	NA	NA	NA	NA	NA	NA	NA	NA	NA	NA	NA	NA	NA	NA	NA	NA	-0.281605	-0.0840239	-0.13427	-0.0196149	-0.141897	0.0383422	1.29734	1.84313	0.071168	0.553348	0.340968	0.889824	0.32816	0.791305	4.83e-09	3.89e-12	0.114423	0.662666	0.402732	0.908998	0.466616	0.948291	1.16e-07	2.74e-10
ENSMUSG00000004798	Q9QY01	Ulk2	2604	5743	NA	NA	NA	NA	NA	NA	NA	NA	NA	NA	NA	NA	NA	NA	NA	NA	0.91592	0.533473	0.914431	0.908881	0.129167	-0.289179	-0.532622	-0.439252	6.85e-06	0.00123368	1.49e-06	1.64e-06	0.373586	0.0570106	0.00129503	0.0060323	0.000229261	0.00986974	1.11e-05	1.15e-05	0.507563	0.130956	0.00497993	0.017752
ENSMUSG00000004814	Q9JKC0	Ccl24	1545	1295	NA	NA	NA	NA	NA	NA	NA	NA	NA	NA	NA	NA	NA	NA	NA	NA	0.0941089	0.0447981	0.0869597	0.107396	0.0497763	-0.00809945	0.0107728	0.0407317	0.0207913	0.203438	0.0175381	0.00450066	0.155276	0.813266	0.75355	0.241374	0.0416607	0.316291	0.0299542	0.00918084	0.290947	0.948291	0.907139	0.368283
ENSMUSG00000004815	NA	Dgkq	2802	5345	NA	NA	NA	NA	NA	NA	NA	NA	NA	NA	NA	NA	NA	NA	NA	NA	0.298727	0.0201052	0.159125	0.271002	-0.517258	-0.483291	-0.282439	-0.0471799	0.013308	0.843574	0.126456	0.0123603	1.08e-05	3.22e-05	0.00785777	0.640799	0.0290665	0.891015	0.169125	0.0219196	0.000158646	0.000218867	0.0232413	0.716969
ENSMUSG00000004821	Q9D2R4	Tmed11	2323	763	NA	NA	NA	NA	NA	NA	NA	NA	NA	NA	NA	NA	NA	NA	NA	NA	0.119684	0.0746633	0.134817	0.158014	0.0497763	-0.00809945	0.0107728	0.0407317	0.0015954	0.0209781	0.000170555	2.69e-05	0.106611	0.78725	0.719848	0.182565	0.00586873	0.0658341	0.000611808	0.000121707	0.233147	0.948291	0.906294	0.306806
ENSMUSG00000004837	Q9CX99	Grap	1956	1662	NA	NA	NA	NA	NA	NA	NA	NA	NA	NA	NA	NA	NA	NA	NA	NA	0.0524721	0.100327	0.299007	0.223655	-0.0107582	-0.0078375	-0.0319434	-0.0228671	0.436397	0.11369	0.000101525	0.00158246	0.857924	0.898048	0.597944	0.703694	0.517326	0.207524	0.000391177	0.00375043	0.901992	0.95957	0.811674	0.768136
ENSMUSG00000004842	NA	Pou1f1	1053	1773	NA	NA	NA	NA	NA	NA	NA	NA	NA	NA	NA	NA	NA	NA	NA	NA	-0.0890892	-0.0692783	0.0778127	-0.0030909	0.0996437	0.00300901	0.0385183	0.0779048	0.328495	0.407047	0.365448	0.970458	0.165635	0.965495	0.582893	0.272745	0.409425	0.529589	0.427824	0.975965	0.302154	0.986369	0.79784	0.400151
ENSMUSG00000004843	Q8BJF9	Chmp2b	1624	1872	NA	NA	NA	NA	NA	NA	NA	NA	NA	NA	NA	NA	NA	NA	NA	NA	0.279693	0.147379	0.393358	0.501996	-0.0706572	-0.126747	-0.123352	-0.0175801	0.0135691	0.130331	0.00032411	1.69e-05	0.475213	0.205593	0.217841	0.857962	0.0295171	0.229588	0.00105601	8.24e-05	0.595716	0.372908	0.379161	0.89199
ENSMUSG00000004846	Q9R0E1	Plod3	2937	3280	-0.488	0.3	0.753	0.0445	0.188	0.158	0.271	0.163	0.328992	0.545783	0.137958	0.928377	0.703978	0.749235	0.585737	0.742283	0.0605592	0.0813313	0.181044	0.23779	-0.127386	0.149731	0.282714	0.342293	0.270726	0.103289	0.000952769	4.84e-05	0.0164433	0.0055272	6.35e-06	3.45e-07	0.347845	0.193165	0.00253201	0.000200969	0.0581028	0.0183031	5.13e-05	4.04e-06
ENSMUSG00000004849	P61967	Ap1s1	1249	1353	NA	NA	NA	NA	NA	NA	NA	NA	NA	NA	NA	NA	NA	NA	NA	NA	-0.305305	-0.090265	-0.257479	-0.284529	-0.181861	-0.165501	-0.187262	-0.356191	0.000738228	0.211222	0.00126757	0.000486757	0.01773	0.0292252	0.0149299	4.53e-05	0.00354508	0.325055	0.00318362	0.00143896	0.0617818	0.0749713	0.0400313	0.000262411
ENSMUSG00000004864	NA	Mapk13	1712	2937	NA	NA	NA	NA	NA	NA	NA	NA	NA	NA	NA	NA	NA	NA	NA	NA	0.201173	0.139013	0.179772	0.205857	0.0631569	-0.0114443	0.0131354	0.0380015	0.0637973	0.143892	0.0627181	0.0357587	0.233413	0.82583	0.800771	0.467164	0.104571	0.246274	0.090946	0.0553137	0.375152	0.948291	0.916939	0.573864
ENSMUSG00000004865	O70551	Srpk1	4295	4653	0.36	0.135	0.343	-0.978	0.634	0.885	0.713	0.63	0.482899	0.791043	0.50359	0.0653226	0.221462	0.0931032	0.171301	0.224701	0.23416	0.0359223	0.0649476	0.00436411	-0.168915	-0.173829	0.0142725	-0.0503381	0.0906363	0.765761	0.591075	0.971158	0.181357	0.168747	0.907715	0.683981	0.139855	0.832023	0.645182	0.976605	0.320162	0.317682	0.95267	0.752655
ENSMUSG00000004872	P24610	Pax3	1803	3863	NA	NA	NA	NA	NA	NA	NA	NA	NA	NA	NA	NA	NA	NA	NA	NA	0.359846	0.0777187	-0.188686	-0.0306272	0.104754	0.00941938	0.0531457	0.112933	0.0291525	0.556065	0.13641	0.810669	0.280757	0.92093	0.579281	0.248117	0.0547755	0.664917	0.180656	0.841363	0.421907	0.966605	0.795211	0.374697
ENSMUSG00000004880	Q3U9G9	Lbr	NA	NA	0.412	0.128	0.0476	0.227	-0.124	-0.219	0.226	0.305	0.0915959	0.589803	0.840148	0.341674	0.599328	0.358282	0.344032	0.204681	NA	NA	NA	NA	NA	NA	NA	NA	NA	NA	NA	NA	NA	NA	NA	NA	NA	NA	NA	NA	NA	NA	NA	NA
ENSMUSG00000004885	P22935	Crabp2	1095	931	NA	NA	NA	NA	NA	NA	NA	NA	NA	NA	NA	NA	NA	NA	NA	NA	-0.197012	-0.109727	-0.388891	-0.352905	2.08684	1.66227	0.778248	0.595848	0.242703	0.45952	0.0147744	0.0251766	4.14e-13	4.18e-11	9.78e-06	0.0001549	0.317997	0.578182	0.025796	0.0407428	6.94e-11	1.89e-09	7.48e-05	0.000753346
ENSMUSG00000004891	Q6P5H2	Nes	4569	6126	-0.344	-0.148	0.164	-0.169	-0.471	-0.397	-0.277	-0.309	0.325827	0.670327	0.636761	0.625727	0.182243	0.258002	0.427047	0.375538	-0.104229	-0.0648618	-0.151225	-0.304817	0.159559	0.291971	0.536812	0.510673	0.422126	0.573083	0.197733	0.0140083	0.149451	0.0115625	3.79e-05	7.13e-05	0.503394	0.678435	0.24974	0.0244229	0.28392	0.034342	0.000239493	0.000386736
ENSMUSG00000004892	Q61361	Bcan	5992	3141	NA	NA	NA	NA	NA	NA	NA	NA	NA	NA	NA	NA	NA	NA	NA	NA	0.13199	0.063512	0.132093	0.215486	0.093344	0.0916162	0.111654	0.176072	0.0504479	0.276035	0.0304467	0.00122088	0.0995956	0.111096	0.0552589	0.00441201	0.0859836	0.396293	0.0484964	0.00301967	0.223156	0.226862	0.122352	0.0135809
ENSMUSG00000004894	Q9ESM3	Hapln2	2791	1711	NA	NA	NA	NA	NA	NA	NA	NA	NA	NA	NA	NA	NA	NA	NA	NA	0.259921	0.0605579	0.0575367	0.121328	0.0696715	0.00410059	0.0402363	0.06905	0.0320757	0.558282	0.577868	0.246055	0.149562	0.930717	0.399551	0.154145	0.0591353	0.666822	0.632714	0.300927	0.284027	0.970259	0.608991	0.270804
ENSMUSG00000004895	NA	Prcc	3596	2099	NA	NA	NA	NA	NA	NA	NA	NA	NA	NA	NA	NA	NA	NA	NA	NA	-0.234169	-0.199827	-0.250592	-0.282844	-0.0210752	-0.220657	-0.183982	-0.0210689	0.00153302	0.00222101	0.000259533	6.52e-05	0.720164	0.000934396	0.00434432	0.720187	0.00572571	0.0147597	0.000876938	0.000260007	0.796454	0.0039972	0.014049	0.781191
ENSMUSG00000004896	NA	Rrnad1	3403	3157	NA	NA	NA	NA	NA	NA	NA	NA	NA	NA	NA	NA	NA	NA	NA	NA	0.238715	0.449032	0.529143	0.703631	-0.294918	-0.314763	0.16098	0.360053	0.0455603	0.00016395	2.17e-05	2.94e-07	0.0089199	0.00569233	0.132677	0.00192126	0.0790731	0.00250674	0.000105481	2.7e-06	0.0358975	0.0187703	0.253568	0.00666502
ENSMUSG00000004897	P51859	Hdgf	720	2245	0.169	-0.339	-0.402	-0.177	0.144	0.198	0.0394	0.109	0.289133	0.0403535	0.0169197	0.268129	0.365037	0.216053	0.802588	0.491375	0.14386	0.127625	0.284475	0.282394	-0.0219382	0.0018556	-0.0189668	-0.163424	0.05714	0.0589841	0.000185243	0.000201075	0.734517	0.977075	0.769237	0.0175667	0.0953985	0.129885	0.000655968	0.00068148	0.808165	0.990137	0.909478	0.0443345
ENSMUSG00000004902	Q9DB41	Slc25a18	5133	1911	NA	NA	NA	NA	NA	NA	NA	NA	NA	NA	NA	NA	NA	NA	NA	NA	0.0676577	-0.026064	0.102978	0.0783882	0.12563	0.0758419	0.147888	0.0661638	0.221736	0.590053	0.0462503	0.11995	0.0155828	0.129761	0.00608823	0.176529	0.295213	0.692176	0.0696905	0.159466	0.0558597	0.257459	0.0186485	0.299393
ENSMUSG00000004929	NA	Thop1	2742	2832	NA	NA	NA	NA	NA	NA	NA	NA	NA	NA	NA	NA	NA	NA	NA	NA	-0.154041	-0.110158	-0.431111	-0.40614	-0.446884	-0.206984	-0.195958	-0.251078	0.0810461	0.156609	8.33e-06	1.86e-05	6.04e-06	0.0123034	0.0170832	0.00321796	0.12753	0.261804	4.7e-05	8.91e-05	9.89e-05	0.0361659	0.045046	0.0104135
ENSMUSG00000004931	O88888	Apba3	1716	2268	NA	NA	NA	NA	NA	NA	NA	NA	NA	NA	NA	NA	NA	NA	NA	NA	-0.00718976	0.193391	0.155433	0.295286	0.133226	0.368816	0.30788	0.379667	0.926913	0.00993371	0.0340448	0.000263965	0.0784027	3.11e-05	0.000269591	2.16e-05	0.944104	0.040687	0.0533451	0.000856473	0.189325	0.000212422	0.00128745	0.000137506
ENSMUSG00000004933	NA	Matk	1452	2599	NA	NA	NA	NA	NA	NA	NA	NA	NA	NA	NA	NA	NA	NA	NA	NA	-0.0910378	-0.134252	0.0267652	0.0941302	0.543129	0.56629	0.322174	0.122783	0.409554	0.183042	0.791075	0.361026	2.53e-07	1.75e-07	0.000187813	0.0878143	0.491673	0.292196	0.824043	0.421414	6.68e-06	2.4e-06	0.000944029	0.17213
ENSMUSG00000004934	Q9JM05	Pias4	1521	2571	NA	NA	NA	NA	NA	NA	NA	NA	NA	NA	NA	NA	NA	NA	NA	NA	-0.00485124	0.0389521	-0.0517924	0.0172714	-0.37725	-0.458621	0.0299546	0.236483	0.949712	0.571366	0.454456	0.801634	2.66e-05	1.73e-06	0.678058	0.002786	0.961611	0.677122	0.516516	0.833701	0.000332462	1.73e-05	0.878087	0.00921011
ENSMUSG00000004936	P31938	Map2k1	2418	2436	0.148	-0.159	-1.28	-0.71	0.00568	0.107	0.0604	0.242	0.337484	0.304557	2.36e-08	0.000114762	0.9704	0.488583	0.693689	0.123632	-0.0295567	-0.146911	-0.393955	-0.311286	-0.152235	0.195915	1.02423	1.41044	0.741308	0.0762403	5.2e-05	0.000686815	0.0663074	0.0196682	2.05e-12	1.93e-15	0.792636	0.155583	0.000221477	0.00190305	0.168136	0.0536959	1.85e-10	4.33e-13
ENSMUSG00000004937	Q8BJU0	Sgta	945	1969	0.0137	-0.367	-2.01	-1.42	0.099	0.0837	-0.0228	-0.0541	0.988764	0.706859	0.049168	0.154349	0.919166	0.931642	0.98139	0.955752	0.0532893	0.00875354	-0.0767859	-0.103655	0.0672129	0.102368	0.0201556	0.0134271	0.327506	0.855838	0.120919	0.0402057	0.171498	0.0420528	0.676198	0.780687	0.408518	0.899373	0.162459	0.0612691	0.308305	0.101391	0.876842	0.829625
ENSMUSG00000004939	Q9D7C9	Nmrk2	956	1854	NA	NA	NA	NA	NA	NA	NA	NA	NA	NA	NA	NA	NA	NA	NA	NA	0.03134	-0.1928	-0.0486712	-0.222241	0.107316	0.118041	0.0107728	0.0749934	0.806119	0.0897747	0.666456	0.0489252	0.240647	0.207129	0.903348	0.405293	0.845587	0.174983	0.712846	0.0727096	0.38249	0.37517	0.950591	0.521564
ENSMUSG00000004945	Q8VCR3	Tmem242	4054	948	NA	NA	NA	NA	NA	NA	NA	NA	NA	NA	NA	NA	NA	NA	NA	NA	-0.0866666	-0.281432	-0.203937	-0.228323	-0.266024	-0.19057	-0.279275	-0.425798	0.489718	0.0175875	0.0770636	0.0494753	0.00923252	0.0526767	0.00659432	0.000148203	0.568609	0.0595535	0.109138	0.0734151	0.0368851	0.12281	0.019948	0.000724615
ENSMUSG00000004947	Q8R3P2	Dtx2	3677	2661	NA	NA	NA	NA	NA	NA	NA	NA	NA	NA	NA	NA	NA	NA	NA	NA	0.0167885	0.0336922	0.0291933	0.0811995	0.184151	0.265882	0.524536	0.605237	0.854014	0.67903	0.720361	0.322852	0.0312771	0.00288056	8.31e-07	7.76e-08	0.885701	0.765952	0.76152	0.382029	0.0962946	0.0105639	8.95e-06	1.14e-06
ENSMUSG00000004948	P10761	Zp3	1275	1323	NA	NA	NA	NA	NA	NA	NA	NA	NA	NA	NA	NA	NA	NA	NA	NA	0.102497	0.0361979	0.0783595	0.080657	0.157806	0.0822079	0.0462954	0.160396	0.0931141	0.497658	0.146889	0.135778	0.00890436	0.148518	0.40122	0.00819066	0.143027	0.613013	0.192686	0.17817	0.0358496	0.286226	0.610938	0.0231767
ENSMUSG00000004951	P14602	Hspb1	1794	930	2.34	2.33	2.7	2.74	-0.287	-0.0683	-0.284	0.116	0.00012853	0.000136554	2.34e-05	1.95e-05	0.574531	0.893554	0.579301	0.819997	-0.353172	0.15644	-0.0108804	-0.0754582	1.099	1.25418	0.46302	0.37198	0.0113639	0.183123	0.924983	0.515971	8.34e-10	6.1e-11	0.000399451	0.0030035	0.0257375	0.292221	0.937181	0.573191	4.61e-08	2.6e-09	0.00180744	0.00983117
ENSMUSG00000004952	Q6PFQ7	Rasa4	2406	2914	NA	NA	NA	NA	NA	NA	NA	NA	NA	NA	NA	NA	NA	NA	NA	NA	0.0790856	0.0402648	0.0883682	0.0274996	-0.0583744	0.306025	0.560353	0.877532	0.419138	0.645255	0.317125	0.75033	0.563082	0.00465498	6.46e-06	3.48e-09	0.501058	0.738646	0.377745	0.787915	0.668218	0.0158697	5.2e-05	8.4e-08
ENSMUSG00000004961	Q9R0N5	Syt5	3266	1750	NA	NA	NA	NA	NA	NA	NA	NA	NA	NA	NA	NA	NA	NA	NA	NA	-0.211574	-0.139661	-0.281506	-0.190527	0.112465	0.00798163	0.0509999	0.140088	0.0477234	0.139099	0.00481128	0.0470164	0.0157555	0.853032	0.246564	0.00385181	0.0821569	0.240525	0.00979254	0.0701804	0.0561786	0.950636	0.417671	0.0121122
ENSMUSG00000004980	O88569	Hnrnpa2b1	2552	1728	-0.106	-0.0884	-0.0775	0.0209	0.0444	-0.0667	0.0196	0.00199	0.202786	0.284474	0.346527	0.79808	0.587275	0.416563	0.810318	0.980542	-0.07468	-0.140332	-0.24413	-0.0978965	0.0300764	0.0486725	0.13937	0.0436208	0.574207	0.243087	0.0485384	0.411971	0.798386	0.679508	0.242669	0.711202	0.647103	0.361294	0.0726818	0.472255	0.855601	0.883707	0.412929	0.773702
ENSMUSG00000004994	Q9D516	Ccdc130	2417	2119	NA	NA	NA	NA	NA	NA	NA	NA	NA	NA	NA	NA	NA	NA	NA	NA	-0.0960432	-0.0515908	0.0151465	0.0971498	-0.484675	-1.0607	-0.410827	0.0314443	0.239233	0.472976	0.832126	0.18075	1.47e-06	6.59e-13	1.56e-05	0.680371	0.314375	0.590656	0.859842	0.229722	2.99e-05	5.74e-11	0.000112086	0.749576
ENSMUSG00000004996	Q9CQT1	Mri1	1735	2819	-0.555	-0.237	0.977	1.09	-0.483	-0.206	-0.101	-0.175	0.372719	0.701782	0.123515	0.0870159	0.437099	0.738304	0.870403	0.776493	0.117252	0.205472	0.217421	0.235092	-0.277733	-0.358564	-0.575493	-0.753377	0.0898463	0.00201548	0.00122868	0.000582687	0.000760634	4.53e-05	4.01e-08	2.97e-10	0.138801	0.0138519	0.00310697	0.00166786	0.00506567	0.000292565	7.05e-07	1.01e-08
ENSMUSG00000005034	P68181	Prkacb	6228	4347	-0.0716	0.302	0.0141	0.541	-0.103	-0.195	-0.26	-0.331	0.771381	0.228037	0.954261	0.0370678	0.676755	0.430581	0.297311	0.188226	0.469545	0.128028	0.415719	0.55135	0.0718559	-0.106905	-0.0444893	-0.0592117	0.000119163	0.170954	0.000131112	3.31e-06	0.360242	0.179495	0.569766	0.451143	0.00107041	0.2783	0.00048829	2.06e-05	0.495214	0.3338	0.786846	0.560823
ENSMUSG00000005043	NA	Sgsh	4299	4357	NA	NA	NA	NA	NA	NA	NA	NA	NA	NA	NA	NA	NA	NA	NA	NA	0.215056	0.15066	0.292428	0.27083	0.245096	0.0290636	-0.490044	-0.623358	0.0577707	0.131992	0.00571348	0.00973279	0.0329407	0.789873	0.000114997	4.41e-06	0.0962557	0.231598	0.0113304	0.0178738	0.100112	0.948291	0.000615514	3.49e-05
ENSMUSG00000005045	NA	Chd5	6522	9486	NA	NA	NA	NA	NA	NA	NA	NA	NA	NA	NA	NA	NA	NA	NA	NA	0.54622	0.281338	0.456396	0.473924	0.146233	0.266722	0.669809	1.052	9.52e-05	0.0135416	0.000223359	0.000145518	0.0959483	0.00561628	3.07e-07	1.51e-10	0.000932111	0.0500732	0.000770057	0.000516298	0.217352	0.0185469	3.92e-06	5.69e-09
ENSMUSG00000005054	Q62426	Cstb	552	603	0.26	0.712	0.155	0.185	0.429	0.379	0.24	0.25	0.307438	0.00922767	0.540448	0.464768	0.0990627	0.142421	0.346102	0.326644	-0.472242	-0.364895	-0.691918	-0.702044	-0.0243425	0.331135	0.130296	0.126666	0.000787849	0.00284164	1.76e-06	1.42e-06	0.833053	0.00778436	0.264656	0.277978	0.00370123	0.0174149	1.27e-05	1.01e-05	0.882805	0.0244932	0.442379	0.404933
ENSMUSG00000005057	Q9JID9	Sh2b2	2142	2848	NA	NA	NA	NA	NA	NA	NA	NA	NA	NA	NA	NA	NA	NA	NA	NA	0.007002	-0.156233	0.0333979	0.00664629	0.351129	0.799277	1.12827	1.32709	0.950415	0.125019	0.743045	0.947659	0.00385865	1.25e-07	1.87e-10	6.43e-12	0.961951	0.222569	0.781791	0.957791	0.0186615	1.78e-06	7.64e-09	3.96e-10
ENSMUSG00000005069	O09012	Pex5	3926	3148	0.445	0.257	0.18	0.54	-0.389	-0.139	0.119	0.134	0.121409	0.363141	0.521655	0.0636299	0.172917	0.618659	0.670133	0.632912	0.33616	0.145727	0.075534	0.132947	-0.0227137	0.323167	0.327145	0.115745	0.00454111	0.143074	0.440944	0.180325	0.7926	0.000808408	0.00072185	0.185749	0.0126365	0.245192	0.503913	0.229276	0.851038	0.00353582	0.00301574	0.310715
ENSMUSG00000005078	Q8BI36	Jkamp	1650	1874	NA	NA	NA	NA	NA	NA	NA	NA	NA	NA	NA	NA	NA	NA	NA	NA	0.217803	0.0111161	0.0757627	0.0591972	-0.167817	-0.327909	-0.518535	-0.434675	0.0190903	0.887602	0.339766	0.454262	0.0550222	0.000650006	2.53e-06	2.84e-05	0.0389319	0.921577	0.401587	0.513228	0.146548	0.00292925	2.31e-05	0.000174561
ENSMUSG00000005087	NA	Cd44	5259	5614	NA	NA	NA	NA	NA	NA	NA	NA	NA	NA	NA	NA	NA	NA	NA	NA	0.13931	0.0521614	0.225792	0.192397	-0.0110549	-0.131264	0.190252	0.0647506	0.394994	0.72014	0.129475	0.193534	0.941348	0.386633	0.211558	0.666713	0.477168	0.798793	0.172644	0.243726	0.959939	0.602429	0.370334	0.737759
ENSMUSG00000005089	P43006	Slc1a2	3199	11595	NA	NA	NA	NA	NA	NA	NA	NA	NA	NA	NA	NA	NA	NA	NA	NA	0.131465	0.0618899	0.117368	0.142516	0.0630868	0.0246285	0.031421	0.0620172	0.0013901	0.0691104	0.00139059	0.000214775	0.0638878	0.457884	0.343704	0.0688122	0.00538001	0.145076	0.00343725	0.000721327	0.163837	0.679184	0.544183	0.140608
ENSMUSG00000005102	NA	Eif2ak4	10016	5298	NA	NA	NA	NA	NA	NA	NA	NA	NA	NA	NA	NA	NA	NA	NA	NA	0.357114	0.0547558	-0.0136777	0.00233601	-0.291522	-0.530734	-0.227823	-0.0970978	0.00194619	0.5583	0.883553	0.980035	0.00302935	3.88e-06	0.0161114	0.278543	0.00670084	0.666822	0.903184	0.983503	0.0153505	3.48e-05	0.0427944	0.405377
ENSMUSG00000005103	O88342	Wdr1	1821	3089	-0.0252	-0.193	-0.493	-0.511	0.118	0.127	0.152	0.0301	0.883545	0.269456	0.00836383	0.00653113	0.49637	0.462018	0.380957	0.860968	-0.00433835	-0.0863144	-0.452964	-0.403506	-0.0945616	-0.0756463	0.193314	0.201092	0.965677	0.343183	3.76e-05	0.000150256	0.306397	0.411062	0.0426675	0.0356432	0.973217	0.466688	0.00016852	0.000530694	0.445874	0.628747	0.0982816	0.0808593
ENSMUSG00000005107	NA	Slc2a9	1630	3602	NA	NA	NA	NA	NA	NA	NA	NA	NA	NA	NA	NA	NA	NA	NA	NA	0.293791	0.00129009	0.441036	0.470948	-0.0632772	-0.115925	-0.166978	-0.14929	0.0490298	0.991908	0.0019825	0.00110982	0.448981	0.171835	0.0504858	0.0772577	0.0839888	0.994265	0.00462323	0.00279147	0.572541	0.322089	0.113527	0.154843
ENSMUSG00000005124	O54775	Wisp1	6281	5097	NA	NA	NA	NA	NA	NA	NA	NA	NA	NA	NA	NA	NA	NA	NA	NA	0.259929	0.0333756	0.383992	0.390483	-0.154074	0.117111	0.414095	0.294625	0.0282261	0.741381	0.000749118	0.000635468	0.138958	0.251996	0.00034567	0.00685112	0.0533528	0.814892	0.00209955	0.00179068	0.272757	0.437322	0.0015916	0.0198804
ENSMUSG00000005125	Q62433	Ndrg1	3244	2889	-1.45	-0.895	-1.52	-1.51	0.498	0.501	0.475	0.604	0.00652973	0.0767518	0.00453789	0.00495845	0.31252	0.309118	0.334376	0.22334	-0.193091	-0.186297	-0.289103	-0.180063	1.24927	2.11005	3.66478	4.45826	0.451296	0.415259	0.21272	0.431383	1.12e-05	1.62e-09	1.53e-14	1.82e-16	0.532279	0.537335	0.266297	0.491152	0.00016435	4.21e-08	3.23e-12	5.78e-14
ENSMUSG00000005131	NA	4930550C14Rik	864	2732	NA	NA	NA	NA	NA	NA	NA	NA	NA	NA	NA	NA	NA	NA	NA	NA	0.0669557	-0.0613723	0.0623009	0.0473554	0.387586	0.107214	-0.0408282	0.0169328	0.267343	0.250187	0.250859	0.377679	2.58e-06	0.0832832	0.478231	0.769358	0.343982	0.368929	0.307526	0.438391	4.81e-05	0.179341	0.694956	0.820211
ENSMUSG00000005142	O09159	Man2b1	3356	3822	NA	NA	NA	NA	NA	NA	NA	NA	NA	NA	NA	NA	NA	NA	NA	NA	-0.107498	-0.131894	-0.176106	-0.149486	-0.0461662	-0.0778288	-0.115855	0.0406548	0.0769253	0.0180397	0.00248189	0.00840259	0.436366	0.194204	0.0589638	0.490732	0.122192	0.0605739	0.00559717	0.0157235	0.562016	0.356395	0.129097	0.594713
ENSMUSG00000005148	Q9Z0Z7	Klf5	1752	3352	NA	NA	NA	NA	NA	NA	NA	NA	NA	NA	NA	NA	NA	NA	NA	NA	1.08403	1.20788	2.04013	2.14699	2.24071	2.82007	2.18754	2.18988	6.23e-06	2.18e-07	1.09e-11	3.73e-12	6.3e-12	4.26e-14	1.04e-11	1.02e-11	0.000218873	1.92e-05	8.87e-10	3.15e-10	6.64e-10	6.65e-12	7.12e-10	5.9e-10
ENSMUSG00000005150	Q9DAJ4	Wdr83	1208	1238	NA	NA	NA	NA	NA	NA	NA	NA	NA	NA	NA	NA	NA	NA	NA	NA	-0.240535	-0.241823	-0.492021	-0.468487	-0.351208	-0.179451	-0.362676	-0.362659	0.0199953	0.00961198	8.17e-06	1.58e-05	0.000663109	0.0556973	0.000478446	0.000481569	0.0403605	0.0398182	4.62e-05	7.76e-05	0.00452626	0.128584	0.00210919	0.00201314
ENSMUSG00000005161	Q61171	Prdx2	1910	1612	-0.349	-0.136	0.179	-0.137	0.0779	0.0169	0.0117	-0.0215	0.116327	0.530781	0.409274	0.52858	0.718278	0.937497	0.956606	0.920647	-0.390772	-0.250299	-0.442357	-0.450838	-0.372227	-0.172745	-0.263027	-0.326444	0.000952882	0.0123438	7.62e-05	6.06e-05	0.000568573	0.076548	0.0096356	0.0019096	0.00423233	0.0472806	0.000305688	0.000243839	0.00401269	0.167565	0.0277077	0.00663195
ENSMUSG00000005198	P08775	Polr2a	7272	6740	-0.147	-0.869	0.0673	0.648	-1.05	-1.8	-0.617	-0.898	0.685819	0.0237723	0.852574	0.0837166	0.00771437	5.06e-05	0.0986127	0.0199857	0.82468	0.839965	1.58018	1.64435	1.00193	0.960679	0.608324	0.825016	0.00203554	0.000624701	1.19e-07	5.99e-08	7.44e-05	0.000122026	0.00796714	0.000633443	0.00692438	0.0060948	1.37e-06	7.18e-07	0.000767749	0.000693852	0.0234947	0.00254766
ENSMUSG00000005204	Q9EP97	Senp3	2462	2313	NA	NA	NA	NA	NA	NA	NA	NA	NA	NA	NA	NA	NA	NA	NA	NA	0.202239	0.340788	0.439585	0.523961	-0.092618	-0.090184	-0.241335	-0.28245	0.0232694	0.000121946	4.34e-06	2.82e-07	0.21132	0.222612	0.00278049	0.000692399	0.0456749	0.00204736	2.69e-05	2.59e-06	0.35202	0.397354	0.00964575	0.00275634
ENSMUSG00000005220	Q9Z319	Corin	5621	4862	NA	NA	NA	NA	NA	NA	NA	NA	NA	NA	NA	NA	NA	NA	NA	NA	0.131491	0.0674186	0.102945	0.115152	0.0240834	-0.0375034	0.0194127	0.0199039	0.00993089	0.119021	0.021114	0.0111098	0.552806	0.357443	0.635304	0.623838	0.0230872	0.214808	0.0352585	0.0200299	0.659784	0.569287	0.842015	0.703778
ENSMUSG00000005225	Q80W71	Plekha8	1919	6739	NA	NA	NA	NA	NA	NA	NA	NA	NA	NA	NA	NA	NA	NA	NA	NA	0.270456	0.0108921	0.247725	0.333594	-0.124177	-0.608143	-0.284483	0.00201651	0.00250095	0.881262	0.00207919	9.95e-05	0.111986	2.53e-08	0.000914052	0.978874	0.00804273	0.916764	0.00481859	0.000374307	0.241115	4.43e-07	0.00368956	0.984936
ENSMUSG00000005232	Q9Z186	G6pc2	1351	1892	NA	NA	NA	NA	NA	NA	NA	NA	NA	NA	NA	NA	NA	NA	NA	NA	0.126814	0.0775037	0.119665	0.121963	0.0736366	-0.00809945	0.0107728	0.0407317	0.00136175	0.0214582	0.000836146	0.00069347	0.0283072	0.798316	0.734155	0.206105	0.00530268	0.066557	0.00228875	0.00191501	0.0892442	0.948291	0.906294	0.333744
ENSMUSG00000005233	Q3UA16	Spc25	1880	1527	NA	NA	NA	NA	NA	NA	NA	NA	NA	NA	NA	NA	NA	NA	NA	NA	-0.220041	-0.264665	-0.393482	-0.335995	0.161111	-0.101663	-0.592832	-0.695236	0.028815	0.00452468	0.000108817	0.000587598	0.0661371	0.238703	4.08e-07	3.06e-08	0.0542524	0.023955	0.000414662	0.00167945	0.167866	0.419334	4.98e-06	5.21e-07
ENSMUSG00000005237	NA	Dnah2	13655	13704	NA	NA	NA	NA	NA	NA	NA	NA	NA	NA	NA	NA	NA	NA	NA	NA	0.121901	0.0715773	0.0997049	0.121291	0.168061	0.130498	0.0287921	0.053457	0.0407101	0.168809	0.0584795	0.024383	0.00316251	0.0182149	0.567064	0.291285	0.0720231	0.275553	0.0854672	0.0396437	0.0158757	0.0503877	0.784156	0.417713
ENSMUSG00000005251	Q9ERK0	Ripk4	3588	3591	NA	NA	NA	NA	NA	NA	NA	NA	NA	NA	NA	NA	NA	NA	NA	NA	-0.0843707	0.00328381	0.282346	0.386412	0.0497763	-0.0028952	0.0107728	0.0464389	0.255673	0.959719	0.000183714	2.97e-06	0.118659	0.925829	0.729171	0.144417	0.331814	0.973893	0.000651372	1.88e-05	0.250233	0.968069	0.906294	0.257203
ENSMUSG00000005262	P70362	Ufd1	1110	2078	-0.175	-0.115	-0.285	-0.857	0.332	0.255	0.162	0.216	0.595845	0.726391	0.391587	0.015309	0.319466	0.441375	0.623124	0.514108	-0.0771404	-0.0885691	0.0718726	0.0912849	0.0231425	-0.0416267	-0.0800075	-0.196443	0.368842	0.250684	0.348024	0.235855	0.766808	0.594588	0.310946	0.0184097	0.450602	0.369461	0.409979	0.290227	0.832398	0.811561	0.50226	0.0461485
ENSMUSG00000005267	Q9EQB9	Zfp287	2361	3391	NA	NA	NA	NA	NA	NA	NA	NA	NA	NA	NA	NA	NA	NA	NA	NA	0.417746	0.034914	-0.044016	0.0552223	-0.500723	-0.730942	-0.143973	0.0570557	0.00295975	0.7609	0.701719	0.630913	0.000190478	1.19e-06	0.218118	0.620563	0.00912857	0.828581	0.745096	0.680287	0.00164953	1.25e-05	0.379474	0.701422
ENSMUSG00000005299	Q9Z2I0	Letm1	4327	5272	0.0173	0.171	0.739	0.544	0.133	0.0429	0.424	-0.19	0.904725	0.244306	3.62e-05	0.000976463	0.362319	0.767106	0.00724068	0.198442	0.0589371	-0.0447065	-0.226169	-0.193339	-0.22899	-0.203008	-0.258489	-0.375528	0.304928	0.383158	0.00016522	0.000838259	0.000521232	0.00157125	0.000141039	9.88e-07	0.384662	0.506837	0.000595137	0.00222959	0.00374984	0.00627896	0.000735224	9.78e-06
ENSMUSG00000005312	Q8R317	Ubqln1	1764	3686	-0.0491	-0.142	-1.35	-1.47	0.045	0.0186	-0.0441	-0.0355	0.924516	0.784193	0.0151793	0.00876343	0.930831	0.971371	0.932152	0.945435	0.463504	0.277609	0.425909	0.468031	0.0452347	0.0951131	0.125496	0.143504	0.0015326	0.0249945	0.00121422	0.000487888	0.701405	0.421946	0.291715	0.2297	0.00572551	0.072963	0.00307538	0.00144109	0.781582	0.640496	0.477276	0.356232
ENSMUSG00000005320	NA	Fgfr4	4254	3324	NA	NA	NA	NA	NA	NA	NA	NA	NA	NA	NA	NA	NA	NA	NA	NA	0.168654	-0.00525882	0.177371	0.090191	0.135465	0.053384	0.101544	0.119702	0.0396815	0.938147	0.0174765	0.197058	0.015546	0.310926	0.0629224	0.0300045	0.0705715	0.959557	0.0298686	0.247804	0.0557612	0.512904	0.136173	0.0697749
ENSMUSG00000005338	Q99N28	Cadm3	1884	5155	NA	NA	NA	NA	NA	NA	NA	NA	NA	NA	NA	NA	NA	NA	NA	NA	-0.113695	-0.0786305	0.0599644	-0.131389	0.148224	0.108165	0.0386243	0.0859937	0.117063	0.231412	0.366254	0.0477964	0.000452113	0.00697583	0.289338	0.0246444	0.172803	0.348257	0.428611	0.0712152	0.0033278	0.0223229	0.474134	0.0589086
ENSMUSG00000005354	P97493	Txn2	873	2049	0.326	0.399	1.03	0.91	0.177	0.275	0.415	0.0448	0.25873	0.17038	0.00142871	0.00384224	0.53564	0.33973	0.154566	0.874964	-0.28588	-0.198546	-0.410676	-0.428849	-0.226082	-0.115132	-0.0757065	-0.185454	0.000310773	0.00317334	5.77e-07	2.89e-07	0.000969248	0.066846	0.218683	0.00505324	0.00193911	0.0187722	4.99e-06	2.65e-06	0.00620836	0.149433	0.380202	0.0152536
ENSMUSG00000005355	O89094	Casp14	771	2336	NA	NA	NA	NA	NA	NA	NA	NA	NA	NA	NA	NA	NA	NA	NA	NA	0.126814	0.0775037	0.119665	0.161084	-0.0973773	-0.1531	-0.243694	-0.155197	0.106309	0.265939	0.0896568	0.0271101	0.308921	0.115506	0.0136695	0.10709	0.15951	0.385984	0.124766	0.0435016	0.448125	0.233991	0.0372602	0.202483
ENSMUSG00000005357	O35544	Slc1a6	7094	2029	NA	NA	NA	NA	NA	NA	NA	NA	NA	NA	NA	NA	NA	NA	NA	NA	0.130181	0.0500196	0.0809447	0.0427137	-0.470462	-0.317055	-0.369908	-0.552611	0.141073	0.519463	0.300793	0.582134	2.82e-06	0.000409204	7.25e-05	2.25e-07	0.20218	0.634063	0.360493	0.634934	5.15e-05	0.00197718	0.000412475	2.78e-06
ENSMUSG00000005360	P56564	Slc1a3	4104	4163	NA	NA	NA	NA	NA	NA	NA	NA	NA	NA	NA	NA	NA	NA	NA	NA	0.23173	0.103593	-0.0366965	-0.0280846	-0.390285	-0.28918	-0.141466	-0.143973	0.261504	0.569467	0.838733	0.876255	0.0238873	0.0845699	0.385014	0.377344	0.337947	0.675385	0.865594	0.897194	0.0783206	0.181536	0.592057	0.496577
ENSMUSG00000005362	Q8C7D2	Crbn	1729	2084	NA	NA	NA	NA	NA	NA	NA	NA	NA	NA	NA	NA	NA	NA	NA	NA	0.100005	-0.176345	-0.0788877	-0.20369	-0.0874105	-0.0861415	-0.0945816	0.0553069	0.293436	0.0464162	0.355717	0.0235059	0.309526	0.31551	0.271917	0.515244	0.372212	0.109474	0.41756	0.0383696	0.448752	0.518602	0.451709	0.615146
ENSMUSG00000005364	P21183	Il5ra	1251	3575	NA	NA	NA	NA	NA	NA	NA	NA	NA	NA	NA	NA	NA	NA	NA	NA	0.127843	0.0576647	0.264452	0.145738	0.0497763	0.00510897	0.0107728	0.0464645	0.0118386	0.182266	3.36e-06	0.00211553	0.24372	0.90362	0.798124	0.275994	0.0265603	0.291376	2.16e-05	0.00479874	0.385553	0.961444	0.916195	0.403021
ENSMUSG00000005370	P54276	Msh6	4317	4254	0.161	0.927	0.782	0.0973	0.211	0.202	0.358	0.024	0.75045	0.0768705	0.131719	0.84728	0.676231	0.689592	0.48051	0.962076	0.407544	0.284661	0.424596	0.561112	-0.291954	-0.458102	-0.295776	-0.215121	0.00228141	0.0138371	0.000570321	2.16e-05	0.0122988	0.000300168	0.0112351	0.0566004	0.00749379	0.0507805	0.00168727	0.000101188	0.0464129	0.00151365	0.0315566	0.119426
ENSMUSG00000005371	Q7TPD1	Fbxo11	5473	4019	NA	NA	NA	NA	NA	NA	NA	NA	NA	NA	NA	NA	NA	NA	NA	NA	0.244903	0.0540013	-0.129023	-0.0727638	0.160786	-0.326274	-0.323732	-0.188329	0.0472139	0.612467	0.236002	0.498604	0.134181	0.00493686	0.00525339	0.0852662	0.0814686	0.710964	0.291397	0.556435	0.267604	0.0167137	0.0164797	0.168044
ENSMUSG00000005373	Q99MZ3	Mlxipl	2607	3622	NA	NA	NA	NA	NA	NA	NA	NA	NA	NA	NA	NA	NA	NA	NA	NA	0.140846	-0.0956917	0.252181	0.253229	0.0404554	-0.02345	-0.0045777	0.0253811	0.0950908	0.184488	0.00236905	0.0022831	0.311005	0.553926	0.907702	0.521849	0.145491	0.293679	0.00537471	0.00510603	0.450143	0.775964	0.95267	0.620277
ENSMUSG00000005374	Q9R099	Tbl2	5493	7488	1.51	-0.484	1.15	0.811	-0.202	0.0547	0.0953	0.153	0.00129171	0.249736	0.0102983	0.0606013	0.626174	0.895038	0.818164	0.711619	0.165175	0.093905	0.168605	0.0887805	0.481917	1.183	1.91072	2.13969	0.115411	0.309706	0.0745828	0.336988	8.44e-05	1.68e-11	3.76e-16	2.7e-17	0.170768	0.432336	0.10606	0.396919	0.000844421	8.93e-10	1.47e-13	1.2e-14
ENSMUSG00000005378	NA	Bud23	1079	1607	NA	NA	NA	NA	NA	NA	NA	NA	NA	NA	NA	NA	NA	NA	NA	NA	-0.332255	-0.353336	-0.629298	-0.661486	-0.295659	-0.26335	-0.270149	-0.354621	0.00239103	0.000479138	2.24e-07	9.84e-08	0.00543308	0.0116045	0.0099277	0.00125231	0.00776935	0.00516295	2.28e-06	1.08e-06	0.02447	0.0344359	0.0284219	0.00460451
ENSMUSG00000005397	P10493	Nid1	6067	6091	NA	NA	NA	NA	NA	NA	NA	NA	NA	NA	NA	NA	NA	NA	NA	NA	0.616135	0.460502	0.797025	0.707677	0.136161	0.172958	0.207227	0.442397	7.34e-05	0.000545259	3.96e-07	2.53e-06	0.236963	0.136256	0.0771299	0.000611151	0.000786184	0.00556941	3.63e-06	1.65e-05	0.378734	0.267555	0.161519	0.00247202
ENSMUSG00000005410	P49718	Mcm5	3882	3381	0.0374	0.0942	-0.148	-0.11	0.0736	0.0179	-0.0542	0.00903	0.770593	0.465395	0.254523	0.395753	0.567564	0.888743	0.67334	0.943847	0.0457154	-0.00792602	-0.311578	-0.20886	-0.0893346	-0.030553	-0.0381025	-0.146294	0.592687	0.917146	0.00042253	0.0111305	0.238955	0.682704	0.610688	0.0598469	0.663185	0.944331	0.00131462	0.0200598	0.38077	0.886006	0.822086	0.12484
ENSMUSG00000005413	P14901	Hmox1	870	1569	-0.0591	0.907	-0.0616	-0.28	-0.167	-0.0751	0.537	0.438	0.916344	0.117428	0.912919	0.620231	0.766986	0.893862	0.345073	0.439355	-0.325381	-0.0820172	-0.0467271	-0.0994079	2.59556	3.66451	3.31545	3.01925	0.0149507	0.465501	0.676393	0.377859	1.43e-17	4.69e-21	4.9e-20	4.35e-19	0.0319632	0.583823	0.721445	0.438502	1.24e-14	3.66e-17	1.91e-16	6.27e-16
ENSMUSG00000005417	P97434	Mprip	7676	8766	-0.338	-0.766	0.00427	0.165	-0.137	-0.0201	-0.0773	-0.0871	0.24544	0.0129219	0.9881	0.564823	0.634248	0.943909	0.787394	0.761127	0.187704	-0.0311603	0.122204	0.151966	-0.333126	-0.31739	-0.128319	-0.14251	0.0415635	0.693245	0.130239	0.0631408	0.000324277	0.000526745	0.117118	0.0838392	0.0732504	0.777266	0.173497	0.0909501	0.00255571	0.00244951	0.228137	0.165717
ENSMUSG00000005442	Q924A2	Cic	13233	8221	NA	NA	NA	NA	NA	NA	NA	NA	NA	NA	NA	NA	NA	NA	NA	NA	0.864181	0.755347	1.31532	1.3423	0.414109	0.311812	0.370059	0.588736	1.09e-06	1.74e-06	7.01e-11	4.61e-11	0.00088998	0.00872052	0.00241784	1.53e-05	9.3e-05	9.82e-05	3.85e-09	2.26e-09	0.00578858	0.0270083	0.00852807	0.000101339
ENSMUSG00000005447	Q61205	Pafah1b3	3016	901	0.119	-0.0188	-0.77	-0.677	0.406	0.37	-0.00741	0.183	0.355669	0.882694	3.77e-06	2.16e-05	0.00390193	0.00759067	0.953504	0.159874	0.0927503	0.18377	-0.00886833	0.136178	-0.217591	0.0100187	0.0752084	0.290063	0.504138	0.151445	0.941915	0.280209	0.0562064	0.926589	0.490885	0.0123487	0.582431	0.25536	0.951801	0.337119	0.149065	0.968333	0.708591	0.0328099
ENSMUSG00000005465	O70394	Il27ra	1842	2664	NA	NA	NA	NA	NA	NA	NA	NA	NA	NA	NA	NA	NA	NA	NA	NA	0.250484	0.216086	0.577713	0.488025	-0.194759	-0.230335	-0.0626475	-0.110549	0.0617763	0.0708279	3.94e-05	0.000281462	0.00935708	0.00284334	0.390091	0.129086	0.101777	0.147569	0.000175391	0.000904772	0.0372587	0.0104544	0.597843	0.235343
ENSMUSG00000005469	P05132	Prkaca	2103	2276	0.0864	-0.106	0.833	1.38	0.178	0.279	0.0841	0.416	0.891105	0.867056	0.195703	0.0379683	0.778394	0.659196	0.894012	0.511554	0.13491	0.323756	0.334694	0.337382	-0.023084	-0.1257	-0.157887	-0.191567	0.0736575	3.98e-05	2.61e-05	2.35e-05	0.720974	0.0610321	0.0211767	0.00637316	0.117757	0.000936778	0.000123425	0.000108717	0.797181	0.138885	0.0540667	0.0186356
ENSMUSG00000005470	Q9DAP7	Asf1b	1577	1788	NA	NA	NA	NA	NA	NA	NA	NA	NA	NA	NA	NA	NA	NA	NA	NA	-0.0319703	0.0473032	-0.0360597	-0.0548959	-0.0773636	-0.263825	-0.631037	-0.700753	0.749767	0.597923	0.687629	0.541474	0.415375	0.0096341	7.58e-07	1.47e-07	0.799597	0.698743	0.731878	0.597395	0.543598	0.0294402	8.27e-06	1.96e-06
ENSMUSG00000005474	NA	Myl10	1282	911	NA	NA	NA	NA	NA	NA	NA	NA	NA	NA	NA	NA	NA	NA	NA	NA	0.0708129	0.121717	0.0872711	0.0872441	0.0455173	-0.0600319	-0.0411596	0.00806031	0.11641	0.00578459	0.03608	0.0360063	0.254591	0.132211	0.2959	0.836596	0.171952	0.0283639	0.0560497	0.0556526	0.396016	0.261355	0.482656	0.874368
ENSMUSG00000005481	Q8VDW0	Ddx39	1934	3836	-0.148	-0.153	-0.483	-0.253	0.0474	0.102	-0.0194	0.0833	0.0979414	0.0893589	1.22e-05	0.00754273	0.586349	0.24539	0.823588	0.342479	-0.273989	-0.213413	-0.49247	-0.497025	-0.358798	-0.0968822	-0.00937628	-0.108634	0.0258739	0.0489596	7.85e-05	7.03e-05	0.00443024	0.398049	0.934145	0.345355	0.0497417	0.113651	0.000313824	0.000277411	0.0208693	0.615185	0.966048	0.468758
ENSMUSG00000005483	Q9QYJ3	Dnajb1	3821	2996	-0.975	0.192	-0.751	-0.674	-0.203	0.0127	-0.122	-0.134	0.00063275	0.439926	0.00562689	0.0115383	0.41646	0.958948	0.622405	0.58963	0.129023	0.30655	0.288259	0.218878	2.13859	1.86238	0.687407	0.486656	0.155482	0.000645204	0.00118057	0.0101929	9.41e-20	2.34e-18	5.22e-09	1.93e-06	0.219542	0.00621956	0.00300913	0.0185897	2.94e-16	2.28e-15	1.25e-07	1.73e-05
ENSMUSG00000005493	Q99MT2	Msh4	4733	3325	NA	NA	NA	NA	NA	NA	NA	NA	NA	NA	NA	NA	NA	NA	NA	NA	0.139288	0.0232076	0.157084	0.110193	0.265415	0.181173	0.0796902	0.115058	0.0613968	0.713059	0.0216167	0.092908	0.000750382	0.0137541	0.237494	0.0933985	0.101302	0.792927	0.0359671	0.127876	0.00501444	0.0397411	0.405717	0.181231
ENSMUSG00000005501	Q8BWR4	Usp40	3429	5049	NA	NA	NA	NA	NA	NA	NA	NA	NA	NA	NA	NA	NA	NA	NA	NA	0.717981	0.371948	0.492607	0.466106	0.0909419	-0.17143	-0.382631	-0.417287	0.000209971	0.0172943	0.00249414	0.00385663	0.534605	0.249633	0.0151669	0.00887952	0.00150571	0.0588715	0.00562104	0.00801597	0.645103	0.434254	0.0405899	0.0247842
ENSMUSG00000005503	P23683	Evx1	1221	2877	NA	NA	NA	NA	NA	NA	NA	NA	NA	NA	NA	NA	NA	NA	NA	NA	0.143876	0.0802163	0.191696	0.104001	0.0497763	-0.00809945	0.0192188	0.0407317	0.00234646	0.0442417	4.4e-05	0.0103913	0.194953	0.830042	0.611759	0.285883	0.00766767	0.105688	0.00019253	0.0188812	0.335056	0.948291	0.823131	0.412595
ENSMUSG00000005505	Q8R179	Kbtbd4	2396	2437	NA	NA	NA	NA	NA	NA	NA	NA	NA	NA	NA	NA	NA	NA	NA	NA	-0.126779	-0.216077	-0.177643	-0.183567	-0.401312	-0.556279	-0.310621	-0.0673081	0.107525	0.00400154	0.0150864	0.0123946	2.75e-05	2.15e-07	0.00053559	0.395172	0.161008	0.0219901	0.0262703	0.0219755	0.000341113	2.85e-06	0.00232044	0.512599
ENSMUSG00000005506	P28659	Celf1	2390	7851	-0.03	0.239	0.339	0.152	0.0221	-0.112	-0.0261	0.0147	0.849674	0.140238	0.0412148	0.340995	0.888977	0.481044	0.869003	0.92601	0.858064	0.519716	0.753017	0.770447	-0.0756335	-0.222796	-0.00099599	-0.0493733	4.61e-05	0.00281664	6.31e-05	4.74e-05	0.629029	0.163541	0.994895	0.751903	0.00060911	0.0173394	0.000260747	0.000197359	0.722564	0.309708	0.997774	0.806895
ENSMUSG00000005510	Q9DCT2	Ndufs3	2743	1046	-0.172	0.126	0.482	0.161	-0.24	-0.0567	-0.388	-0.277	0.314848	0.461888	0.00883213	0.346766	0.167066	0.738522	0.0305646	0.112627	-0.468058	-0.39255	-0.764614	-0.705288	-0.289362	-0.175048	-0.255406	-0.284317	0.000648046	0.00111687	2.57e-07	9.01e-07	0.0121953	0.112025	0.0245745	0.01355	0.00323649	0.009178	2.55e-06	6.89e-06	0.0461116	0.228279	0.0613655	0.0355073
ENSMUSG00000005514	P37040	Por	3775	2636	-1.26	-1.15	1.07	-0.195	0.0105	-0.1	0.119	0.0803	0.033089	0.0493415	0.0673075	0.727405	0.984961	0.858238	0.831777	0.885994	0.132296	0.124351	0.179504	0.215216	0.120094	0.308496	0.387939	0.512543	0.091797	0.0769939	0.0135021	0.00385429	0.0673036	5.11e-05	2.2e-06	2.27e-08	0.141322	0.156592	0.0238415	0.00801324	0.169887	0.000325262	2.06e-05	4e-07
ENSMUSG00000005533	NA	Igf1r	4110	11409	NA	NA	NA	NA	NA	NA	NA	NA	NA	NA	NA	NA	NA	NA	NA	NA	1.08414	0.559463	0.754929	0.589946	-0.21783	-0.538444	-0.462924	-0.381891	6.29e-05	0.0116363	0.00111343	0.00828524	0.274947	0.0116786	0.0271397	0.0634604	0.000720883	0.0453956	0.00287092	0.01553	0.416594	0.0346163	0.0667767	0.131394
ENSMUSG00000005534	P15208	Insr	9275	9355	NA	NA	NA	NA	NA	NA	NA	NA	NA	NA	NA	NA	NA	NA	NA	NA	0.410649	0.183367	0.521827	0.340864	0.10804	-0.43403	-0.567701	-0.206134	0.000567218	0.0568573	8.67e-06	0.00112087	0.264008	0.000126525	3.77e-06	0.0398566	0.00295587	0.126459	4.86e-05	0.00281505	0.405209	0.000713968	3.24e-05	0.0889333
ENSMUSG00000005540	P20693	Fcer2a	1092	2242	NA	NA	NA	NA	NA	NA	NA	NA	NA	NA	NA	NA	NA	NA	NA	NA	0.104777	0.0692123	0.314657	0.443787	0.259174	0.125485	0.0441282	0.058241	0.434217	0.562496	0.0146999	0.00115702	0.000337343	0.0490821	0.459429	0.328802	0.515175	0.669661	0.0256833	0.00289062	0.00262552	0.115744	0.67526	0.453955
ENSMUSG00000005553	NA	Atp4a	5437	3485	NA	NA	NA	NA	NA	NA	NA	NA	NA	NA	NA	NA	NA	NA	NA	NA	0.0985431	0.0854575	0.088571	0.116398	0.0499748	0.00187966	0.00470719	0.0464807	0.0323671	0.0393669	0.0317162	0.00660756	0.193976	0.960414	0.900816	0.226493	0.0595247	0.0978619	0.0502518	0.0127751	0.334192	0.983806	0.94939	0.353367
ENSMUSG00000005566	Q62318	Trim28	3660	3245	-0.0748	-0.0524	-0.0861	0.19	0.109	0.138	0.0322	-0.0518	0.610887	0.720807	0.558434	0.20323	0.460353	0.351795	0.826339	0.72396	-0.334377	-0.246118	-0.568455	-0.460011	0.0917906	0.181632	0.0797643	-0.00260526	0.000127021	0.000952765	8.41e-09	3.16e-07	0.166837	0.00944609	0.227224	0.968067	0.00111359	0.00823284	1.68e-07	2.85e-06	0.303706	0.0289281	0.391907	0.977151
ENSMUSG00000005575	P61082	Ube2m	998	1472	0.0413	0.143	-0.708	-0.315	0.0224	-0.0811	-0.11	-0.0612	0.771848	0.31962	5.08e-05	0.0358471	0.87494	0.570583	0.444746	0.668102	-0.263637	-0.0332056	-0.197709	-0.181455	-0.118521	-0.157089	-0.181195	-0.283556	0.00345063	0.650348	0.0118142	0.0195851	0.116334	0.041077	0.0201597	0.000705	0.0102787	0.743167	0.021219	0.0326635	0.247405	0.0995151	0.0518607	0.0027958
ENSMUSG00000005580	NA	Adcy9	8115	4974	NA	NA	NA	NA	NA	NA	NA	NA	NA	NA	NA	NA	NA	NA	NA	NA	0.472668	0.225577	0.0681978	-0.00285298	0.276529	-0.0258153	-0.428601	-0.14676	0.00488214	0.112563	0.623966	0.983608	0.0368441	0.831264	0.0007927	0.219227	0.0133802	0.205989	0.674732	0.986297	0.108898	0.948291	0.00327603	0.345871
ENSMUSG00000005583	NA	Mef2c	7111	6277	NA	NA	NA	NA	NA	NA	NA	NA	NA	NA	NA	NA	NA	NA	NA	NA	0.248451	-0.022718	0.496776	0.357485	0.233979	0.0378579	0.13422	0.377968	0.0713042	0.849782	0.000282304	0.00560201	0.00136806	0.547201	0.0448855	9.5e-06	0.114617	0.895362	0.000939629	0.0110896	0.00809163	0.768965	0.102606	6.74e-05
ENSMUSG00000005609	Q62018	Ctr9	4918	4300	-0.137	-0.166	0.19	-0.527	-0.732	-0.364	-0.561	-0.262	0.598118	0.52296	0.465733	0.0510488	0.00900153	0.168292	0.0389444	0.31678	0.175681	0.124232	0.251575	0.337961	0.0624599	0.164797	0.318239	0.507187	0.0161854	0.0519561	0.000364396	9.74e-06	0.296772	0.00940377	1.32e-05	7.03e-09	0.0340864	0.118318	0.00116393	5.13e-05	0.437461	0.0288098	9.7e-05	1.5e-07
ENSMUSG00000005610	NA	Eif4g2	3694	7995	NA	NA	NA	NA	NA	NA	NA	NA	NA	NA	NA	NA	NA	NA	NA	NA	0.46183	0.239231	0.664131	0.648516	0.308522	0.327537	0.241816	0.304973	0.00492057	0.0856073	4.45e-05	5.98e-05	0.0312142	0.0229167	0.0854322	0.033013	0.0134684	0.169015	0.000194211	0.000241136	0.0961868	0.0609225	0.175999	0.0756767
ENSMUSG00000005611	Q9WUX5	Mrvi1	6058	6198	NA	NA	NA	NA	NA	NA	NA	NA	NA	NA	NA	NA	NA	NA	NA	NA	0.501076	0.24151	0.51138	0.547884	-0.183847	-0.399639	0.153251	0.316038	0.00267189	0.0856538	0.000842478	0.000420516	0.160142	0.00458742	0.231565	0.0178695	0.00847367	0.169085	0.00230125	0.00127355	0.296326	0.0156839	0.397853	0.0449895
ENSMUSG00000005615	P49586	Pcyt1a	3895	4789	-0.551	0.285	0.967	0.607	0.708	-0.202	-0.383	-0.479	0.143295	0.440986	0.0141814	0.108557	0.0640988	0.583612	0.30326	0.200257	0.504869	0.204963	0.270062	0.265329	0.263947	0.372338	0.277704	0.216276	6.18e-05	0.0395892	0.00846854	0.00953795	0.00956995	0.00053616	0.00668917	0.0301406	0.000714521	0.0982167	0.0159003	0.0175632	0.0379031	0.00248735	0.0201996	0.0700392
ENSMUSG00000005621	Q8BHZ4	Zfp592	7231	7297	NA	NA	NA	NA	NA	NA	NA	NA	NA	NA	NA	NA	NA	NA	NA	NA	0.826551	0.814065	1.28536	1.37849	0.355138	0.243423	0.301908	0.373058	1.43e-07	2.94e-08	3.23e-12	7.04e-13	0.00179297	0.0243035	0.00643612	0.0011445	2.75e-05	3.76e-06	3.29e-10	8.08e-11	0.0100341	0.0640956	0.0195224	0.00426133
ENSMUSG00000005625	O35226	Psmd4	1567	1756	0.0687	-0.0174	0.00167	-0.0208	-0.0754	-0.0233	0.00841	-0.127	0.508686	0.866322	0.987147	0.840411	0.468781	0.821561	0.935174	0.227612	-0.439715	-0.324015	-0.560785	-0.56497	-0.31638	-0.0881306	-0.0939784	-0.120407	1.36e-05	0.000145335	5.7e-08	5.03e-08	0.000227196	0.235564	0.207032	0.110032	0.000317048	0.00231814	7.63e-07	6.24e-07	0.0019072	0.415103	0.36425	0.206917
ENSMUSG00000005628	Q9JLH8	Tmod4	1285	1260	NA	NA	NA	NA	NA	NA	NA	NA	NA	NA	NA	NA	NA	NA	NA	NA	-0.36695	-0.378115	-0.579223	-0.426078	-0.117857	-0.242752	-0.130567	-0.0108432	0.0435736	0.0224704	0.000792083	0.0107914	0.172535	0.00710141	0.134967	0.901073	0.0761648	0.0684113	0.00219551	0.0195258	0.30967	0.0226505	0.257146	0.925947
ENSMUSG00000005640	Q9WTL4	Insrr	4795	5102	NA	NA	NA	NA	NA	NA	NA	NA	NA	NA	NA	NA	NA	NA	NA	NA	0.196604	0.114354	0.254806	0.235578	0.0441453	-0.0137305	0.016917	0.0466652	0.0455112	0.18062	0.00558017	0.00948809	0.280847	0.734443	0.676739	0.255888	0.0790466	0.289716	0.0111027	0.0174945	0.42196	0.922238	0.876899	0.382398
ENSMUSG00000005649	Q9JLK3	Cabp5	711	1777	NA	NA	NA	NA	NA	NA	NA	NA	NA	NA	NA	NA	NA	NA	NA	NA	0.186204	-0.0593206	-0.0961616	-0.190361	0.269804	0.0794976	0.0791879	0.0973421	0.142112	0.57269	0.354746	0.0677433	0.00928365	0.393379	0.392586	0.293386	0.2035	0.678278	0.416609	0.0968729	0.0370609	0.610136	0.6009	0.41935
ENSMUSG00000005656	Q6P8X1	Snx6	1277	1928	0.38	0.355	-0.304	-0.35	0.0423	-0.108	0.112	-0.106	0.118633	0.142921	0.207213	0.148461	0.85799	0.647272	0.636057	0.655644	0.537855	0.348881	0.536947	0.529342	-0.0115763	-0.03631	0.000854462	0.0304733	0.000306164	0.00556155	9.06e-05	0.000107459	0.923123	0.76209	0.994307	0.799272	0.00192008	0.0276165	0.000356254	0.000400775	0.94753	0.940838	0.997731	0.844825
ENSMUSG00000005667	P18155	Mthfd2	963	2085	-0.204	-0.746	0.891	0.792	0.248	0.273	0.41	0.236	0.681128	0.141718	0.082441	0.120088	0.617532	0.58314	0.411465	0.634206	0.222226	0.431668	0.249744	0.364702	0.171119	0.330144	0.380541	0.271527	0.0663701	0.000326951	0.0236464	0.00170078	0.0515421	0.000584027	0.000126383	0.00337244	0.108044	0.00395921	0.0389002	0.00399142	0.139542	0.0026705	0.000668071	0.0108338
ENSMUSG00000005672	P05532	Kit	2892	5241	NA	NA	NA	NA	NA	NA	NA	NA	NA	NA	NA	NA	NA	NA	NA	NA	0.134955	0.0861197	0.162109	0.140282	0.0497763	-0.00264689	0.0253622	0.0717328	0.00128388	0.0160641	6.28e-05	0.000301788	0.143518	0.936615	0.449592	0.0408497	0.00510575	0.0561832	0.000259611	0.000957095	0.277381	0.972855	0.665316	0.0907337
ENSMUSG00000005674	Q9CZR3	Tomm40l	4015	4712	NA	NA	NA	NA	NA	NA	NA	NA	NA	NA	NA	NA	NA	NA	NA	NA	0.168976	0.083745	0.1274	0.114768	-0.448514	-0.405714	-0.454704	-0.434045	0.000918433	0.0452402	0.00360157	0.00751341	1.41e-05	6.08e-05	1.26e-05	2.29e-05	0.00411159	0.107448	0.0076583	0.0142754	0.000197554	0.000379316	9.31e-05	0.000144676
ENSMUSG00000005677	NA	Nr1i3	5466	2980	NA	NA	NA	NA	NA	NA	NA	NA	NA	NA	NA	NA	NA	NA	NA	NA	-0.188848	-0.343379	-0.452604	-0.49081	-0.023448	-0.0544482	-0.0130821	0.0226162	0.0889226	0.00134148	5.52e-05	1.79e-05	0.613054	0.24929	0.780426	0.631017	0.137633	0.0104031	0.000233149	8.63e-05	0.708965	0.433993	0.910546	0.708974
ENSMUSG00000005681	P09813	Apoa2	1095	518	NA	NA	NA	NA	NA	NA	NA	NA	NA	NA	NA	NA	NA	NA	NA	NA	0.0987536	0.0297018	0.109758	0.128377	0.0263824	0.0550168	-0.56594	-0.496357	0.360176	0.75702	0.261045	0.192931	0.885807	0.768318	0.00226984	0.00657721	0.44209	0.826144	0.318237	0.243104	0.922107	0.945088	0.00807647	0.0191881
ENSMUSG00000005682	Q8BGF7	Pan2	3633	4445	NA	NA	NA	NA	NA	NA	NA	NA	NA	NA	NA	NA	NA	NA	NA	NA	0.47348	0.181317	0.246394	0.406922	0.116442	-0.0716506	0.241048	0.559674	0.00103177	0.123803	0.0403845	0.0015067	0.307377	0.528359	0.0403166	3.5e-05	0.00445531	0.221091	0.0618922	0.00360043	0.446799	0.750735	0.0937136	0.000208543
ENSMUSG00000005683	Q9CZU6	Cs	NA	NA	-0.0564	-0.12	0.58	0.176	0.00785	-0.00541	-0.0117	-0.0205	0.60255	0.272699	1.88e-05	0.113226	0.941993	0.959974	0.913544	0.849295	NA	NA	NA	NA	NA	NA	NA	NA	NA	NA	NA	NA	NA	NA	NA	NA	NA	NA	NA	NA	NA	NA	NA	NA
ENSMUSG00000005686	O08739	Ampd3	5562	4094	NA	NA	NA	NA	NA	NA	NA	NA	NA	NA	NA	NA	NA	NA	NA	NA	0.321358	0.135632	0.301936	0.341147	-0.106887	-0.0932772	1.28759	2.15679	0.0325608	0.292421	0.0252577	0.0127099	0.409611	0.470321	1.84e-10	2.1e-15	0.0597893	0.414343	0.0412291	0.0224375	0.538721	0.692886	7.56e-09	4.61e-13
ENSMUSG00000005687	Q9D287	Bcas2	1047	1467	0.203	0.22	0.203	0.355	0.0885	0.113	0.0647	0.00505	0.364477	0.328218	0.365162	0.120401	0.690659	0.611103	0.770971	0.981865	-0.196084	-0.335237	-0.355981	-0.372972	-0.110991	-0.0530653	-0.027447	0.00938679	0.0215968	9.31e-05	4.57e-05	2.54e-05	0.141538	0.472826	0.709226	0.898369	0.0429759	0.00171347	0.000198708	0.000115949	0.27519	0.695723	0.900584	0.923807
ENSMUSG00000005696	O88890	Sh2d1a	384	1223	NA	NA	NA	NA	NA	NA	NA	NA	NA	NA	NA	NA	NA	NA	NA	NA	0.0707177	0.021407	0.0635685	0.198397	0.0497763	-0.00809945	0.0107728	0.0407317	0.21962	0.676144	0.218771	0.000908342	0.328302	0.872364	0.830868	0.422038	0.292921	0.763692	0.273236	0.00237748	0.46669	0.954729	0.924877	0.535513
ENSMUSG00000005698	Q61164	Ctcf	4828	3782	0.134	-0.09	0.216	0.0248	1.18	0.406	0.522	0.478	0.688474	0.787974	0.519443	0.940976	0.00173737	0.232256	0.128776	0.162812	0.267486	0.0642847	-0.0722471	-0.0533969	0.179948	-0.133625	0.0802252	0.26324	0.0132419	0.481266	0.432311	0.560248	0.0514375	0.143693	0.370322	0.00614946	0.0289426	0.598173	0.495353	0.614759	0.139303	0.27917	0.575209	0.0180593
ENSMUSG00000005699	NA	Pard6a	1216	1273	NA	NA	NA	NA	NA	NA	NA	NA	NA	NA	NA	NA	NA	NA	NA	NA	-0.249483	-0.266889	-0.405887	-0.278013	-0.173703	-0.485298	-0.631107	-0.260534	0.0711171	0.0338007	0.00213347	0.0273923	0.162227	0.000506139	2.39e-05	0.0409206	0.114381	0.0880411	0.00492173	0.0438868	0.298863	0.00237136	0.000161314	0.0908653
ENSMUSG00000005705	P56473	Agrp	393	734	NA	NA	NA	NA	NA	NA	NA	NA	NA	NA	NA	NA	NA	NA	NA	NA	-0.154405	0.0211835	-0.161554	0.167777	-0.258792	-0.418679	0.0394982	0.117319	0.154248	0.835918	0.103362	0.119561	0.0268017	0.000675782	0.742086	0.338193	0.218134	0.885721	0.141168	0.15899	0.085521	0.00302792	0.906294	0.46262
ENSMUSG00000005716	P32848	Pvalb	1839	977	NA	NA	NA	NA	NA	NA	NA	NA	NA	NA	NA	NA	NA	NA	NA	NA	0.075037	0.0983932	0.0423045	0.0640841	0.0216259	-0.0362499	0.0526873	0.0764815	0.0827347	0.0159411	0.262863	0.0970595	0.545788	0.314707	0.156265	0.0438142	0.129677	0.0559487	0.320177	0.132828	0.653716	0.517553	0.289702	0.0963444
ENSMUSG00000005718	NA	Tfap4	2373	2247	NA	NA	NA	NA	NA	NA	NA	NA	NA	NA	NA	NA	NA	NA	NA	NA	-0.228716	-0.475078	-1.26543	-1.23953	-0.17083	-0.270502	0.73121	0.660234	0.00315022	8.79e-08	3.73e-16	5.86e-16	0.0104885	0.000200499	9.1e-12	7.66e-11	0.00957776	9.45e-06	2.15e-13	2.44e-13	0.0408362	0.00106584	6.31e-10	3.27e-09
ENSMUSG00000005732	P34022	Ranbp1	1189	1085	0.315	0.164	-3.89	-0.53	0.0838	0.169	0.0997	0.105	0.174586	0.471766	3.12e-14	0.0274246	0.712252	0.459088	0.660887	0.645483	-0.234484	-0.153018	-0.354297	-0.317953	-0.387312	-0.289274	-0.141798	-0.418369	0.0168086	0.0724511	0.000227181	0.000694641	0.000104408	0.00196909	0.100724	4.09e-05	0.035119	0.14991	0.000780989	0.00191724	0.00100522	0.00762269	0.201202	0.000240066
ENSMUSG00000005763	P24161	Cd247	495	2957	NA	NA	NA	NA	NA	NA	NA	NA	NA	NA	NA	NA	NA	NA	NA	NA	0.210294	0.0775037	0.119665	0.121963	0.0727093	0.0157219	0.0107728	0.0467733	4.21e-05	0.0453006	0.00318606	0.00272562	0.059456	0.672458	0.770669	0.213134	0.000584467	0.107559	0.00690949	0.00594234	0.155437	0.877685	0.909478	0.340122
ENSMUSG00000005774	NA	Rfx5	2899	4450	NA	NA	NA	NA	NA	NA	NA	NA	NA	NA	NA	NA	NA	NA	NA	NA	0.173756	-0.0569903	0.0134086	0.192293	-0.202508	-0.517514	-0.4795	-0.143622	0.0609458	0.478616	0.866896	0.0228282	0.0169358	8.51e-07	2.74e-06	0.0814592	0.100675	0.595863	0.889304	0.0374102	0.0594794	9.36e-06	2.47e-05	0.161808
ENSMUSG00000005779	P99026	Psmb4	792	1183	-0.63	0.0431	0.0849	-0.134	0.502	0.559	-0.406	0.571	0.00988531	0.848451	0.706876	0.553336	0.0348268	0.0201269	0.0826033	0.0179023	-0.322355	-0.279209	-0.298598	-0.32899	-0.419052	-0.189248	-0.277062	-0.347951	0.0046052	0.00577124	0.00349665	0.00156354	0.000213173	0.0591583	0.00797944	0.00134896	0.0127716	0.028333	0.00747802	0.00371375	0.00181142	0.135193	0.0235221	0.00490095
ENSMUSG00000005800	O70138	Mmp8	3187	2425	NA	NA	NA	NA	NA	NA	NA	NA	NA	NA	NA	NA	NA	NA	NA	NA	0.150223	0.11163	0.147301	0.141571	0.217333	-0.010825	0.0855785	-0.0157088	0.00934521	0.0274515	0.00491637	0.00643459	0.0020206	0.858448	0.175088	0.793258	0.0220058	0.0769901	0.00996758	0.0124888	0.0110386	0.950636	0.317651	0.839949
ENSMUSG00000005802	O35149	Slc30a4	4905	5458	NA	NA	NA	NA	NA	NA	NA	NA	NA	NA	NA	NA	NA	NA	NA	NA	0.127231	-0.0911943	-0.511184	-0.604819	0.147273	0.225566	-0.0627437	-0.232652	0.184058	0.285919	3.08e-06	2.26e-07	0.0479043	0.0038362	0.385025	0.00334525	0.252641	0.407073	2e-05	2.15e-06	0.132101	0.0134851	0.592057	0.0107646
ENSMUSG00000005803	Q9R112	Sqor	2262	1985	-0.291	-0.453	0.44	-0.0474	0.147	0.422	-0.0286	-0.191	0.562516	0.370508	0.383887	0.924629	0.769759	0.402824	0.954397	0.70275	-0.292914	-0.273257	-0.572474	-0.567213	-0.231603	-0.280804	-0.586963	-0.658432	0.0606289	0.0497931	0.000275478	0.000303676	0.0815057	0.0373088	0.000131602	3.42e-05	0.100247	0.114936	0.000920442	0.000961907	0.194946	0.0917977	0.000690642	0.000204844
ENSMUSG00000005804	Q9R0C0	Bloc1s6	480	3484	NA	NA	NA	NA	NA	NA	NA	NA	NA	NA	NA	NA	NA	NA	NA	NA	-0.0471511	-0.225226	-0.10054	-0.12244	-0.218266	-0.550026	-0.575675	-0.418303	0.494296	0.00116594	0.111336	0.0557307	0.0023075	1.19e-08	5.35e-09	1.11e-06	0.573285	0.00950609	0.150869	0.0813735	0.0122904	2.31e-07	1.26e-07	1.08e-05
ENSMUSG00000005813	Q8BP48	Metap1	2867	3708	0.467	0.887	1.24	1.15	0.115	-0.118	-0.123	0.359	0.163488	0.0121426	0.000967791	0.00178279	0.725786	0.719571	0.708676	0.280749	0.294211	0.11291	0.21173	0.245343	-0.163135	-0.0713087	0.0626335	0.0205367	0.00719507	0.221149	0.0268864	0.0115851	0.0993682	0.457973	0.511958	0.829538	0.0179612	0.336546	0.0434962	0.020755	0.222871	0.679239	0.730762	0.868984
ENSMUSG00000005823	NA	Gpr108	1650	2405	NA	NA	NA	NA	NA	NA	NA	NA	NA	NA	NA	NA	NA	NA	NA	NA	-0.112622	-0.23379	-0.187105	-0.131964	0.118962	0.00101654	-0.0202766	0.0350872	0.212886	0.00676345	0.0259727	0.106392	0.150343	0.98999	0.802799	0.665793	0.285256	0.0314518	0.0422019	0.143845	0.284955	0.995095	0.917182	0.736951
ENSMUSG00000005824	Q9QYH9	Tnfsf14	709	1847	NA	NA	NA	NA	NA	NA	NA	NA	NA	NA	NA	NA	NA	NA	NA	NA	0.126814	0.0775037	0.119665	0.121963	0.070683	0.0215133	-0.00381956	0.0357617	0.00777872	0.0601915	0.00536648	0.00465054	0.0865665	0.592199	0.923145	0.371081	0.0190254	0.131836	0.010753	0.00944214	0.203107	0.809546	0.96017	0.491488
ENSMUSG00000005836	Q61169	Gata6	2785	3053	NA	NA	NA	NA	NA	NA	NA	NA	NA	NA	NA	NA	NA	NA	NA	NA	0.1652	0.25561	0.555014	0.558859	0.750915	0.616259	0.462067	0.625744	0.114537	0.00968883	3.19e-06	2.89e-06	1.35e-08	4.12e-07	2.98e-05	3.3e-07	0.169701	0.0399886	2.07e-05	1.83e-05	4.96e-07	5.03e-06	0.000195114	3.89e-06
ENSMUSG00000005846	Q8BVY0	Rsl1d1	1323	1945	0.107	-0.272	-0.19	0.112	0.086	0.00753	0.0626	0.119	0.50222	0.0971274	0.239016	0.484598	0.589485	0.962186	0.694191	0.458104	-0.0134958	0.0271363	0.0590655	0.0290069	0.0470005	0.230895	0.215803	-0.0451633	0.8861	0.747424	0.485188	0.730803	0.583165	0.0115337	0.0173375	0.598181	0.911643	0.819225	0.545837	0.770887	0.683796	0.0342846	0.045547	0.683053
ENSMUSG00000005864	Q62398	Cnga2	2005	3064	NA	NA	NA	NA	NA	NA	NA	NA	NA	NA	NA	NA	NA	NA	NA	NA	0.112551	0.0906792	0.150852	0.107699	0.0497763	-0.00809945	0.0107728	0.0407317	0.00780232	0.0163169	0.000257785	0.00486493	0.16395	0.817196	0.75866	0.251325	0.0190741	0.0567219	0.000872731	0.00981736	0.300661	0.948291	0.908165	0.377968
ENSMUSG00000005871	NA	Apc	9860	12346	NA	NA	NA	NA	NA	NA	NA	NA	NA	NA	NA	NA	NA	NA	NA	NA	0.949341	0.60745	0.822555	0.773878	0.273924	-0.00595843	0.244292	0.399817	0.000164205	0.00445028	0.000263989	0.000509567	0.180268	0.976493	0.230108	0.0541848	0.00129479	0.0236897	0.000889358	0.00149266	0.318671	0.989885	0.396268	0.115139
ENSMUSG00000005873	NA	Reep5	3171	2894	NA	NA	NA	NA	NA	NA	NA	NA	NA	NA	NA	NA	NA	NA	NA	NA	-0.0789402	-0.220118	-0.218329	-0.237818	-0.136834	-0.193456	-0.275202	-0.34504	0.226582	0.000762877	0.000837115	0.000358715	0.0191764	0.00164141	3.91e-05	1.75e-06	0.300485	0.00705064	0.00229021	0.00111086	0.0657023	0.00651552	0.000245819	1.6e-05
ENSMUSG00000005881	Q9CQE7	Ergic3	1335	1377	NA	NA	NA	NA	NA	NA	NA	NA	NA	NA	NA	NA	NA	NA	NA	NA	-0.235718	-0.0531859	-0.0173956	-0.0444595	-0.0311309	-0.0662425	-0.0338365	-0.107547	0.0658236	0.630066	0.874558	0.687105	0.781638	0.556356	0.763137	0.343018	0.107378	0.725995	0.895632	0.73252	0.842966	0.778512	0.908559	0.466805
ENSMUSG00000005882	Q9CWU6	Uqcc1	1664	2633	NA	NA	NA	NA	NA	NA	NA	NA	NA	NA	NA	NA	NA	NA	NA	NA	0.16053	-0.110026	-0.364939	-0.39748	-0.160191	-0.531064	-0.460434	-0.387214	0.124113	0.238007	0.000586676	0.000244413	0.0963735	8.06e-06	5.19e-05	0.000368398	0.181424	0.355711	0.00172616	0.00080492	0.217972	6.56e-05	0.000310253	0.00159431
ENSMUSG00000005883	Q9WTK8	Spo11	2204	1709	NA	NA	NA	NA	NA	NA	NA	NA	NA	NA	NA	NA	NA	NA	NA	NA	0.116843	0.080274	0.109694	0.138829	0.0471431	-0.00740009	0.0228543	0.0369469	0.0119443	0.0493488	0.00881606	0.0015126	0.233686	0.849626	0.560764	0.347618	0.0267397	0.114249	0.0164735	0.00361176	0.375405	0.950229	0.778494	0.471215
ENSMUSG00000005886	NA	Ncoa2	7852	8171	NA	NA	NA	NA	NA	NA	NA	NA	NA	NA	NA	NA	NA	NA	NA	NA	1.02136	0.467236	0.392737	0.217076	0.376924	-0.360477	-1.18515	-1.31382	0.000121689	0.0284422	0.0616875	0.288699	0.059007	0.0763645	3.4e-06	7e-07	0.00108397	0.0787119	0.0896181	0.346132	0.154496	0.167213	2.98e-05	7.26e-06
ENSMUSG00000005892	Q62361	Trh	1518	1384	NA	NA	NA	NA	NA	NA	NA	NA	NA	NA	NA	NA	NA	NA	NA	NA	0.125065	0.0442242	0.109657	0.0886833	0.0661327	0.00866012	0.0107728	0.0535148	0.00478431	0.229247	0.00545228	0.0202032	0.0756318	0.809861	0.764064	0.145503	0.0131607	0.345899	0.0108995	0.0336009	0.184861	0.948291	0.908662	0.258795
ENSMUSG00000005893	P49117	Nr2c2	7117	7647	NA	NA	NA	NA	NA	NA	NA	NA	NA	NA	NA	NA	NA	NA	NA	NA	0.560654	0.256437	0.409301	0.36784	-0.0801696	-0.529298	-0.281144	0.0626037	0.000711595	0.0615731	0.00443475	0.009518	0.574256	0.000954828	0.0572678	0.660354	0.00345604	0.133885	0.00915536	0.0175372	0.677001	0.00407446	0.126029	0.732506
ENSMUSG00000005897	Q505F1	Nr2c1	4189	3732	NA	NA	NA	NA	NA	NA	NA	NA	NA	NA	NA	NA	NA	NA	NA	NA	0.29626	0.0287592	0.182264	0.237981	0.137952	-0.455158	-0.492344	-0.0523689	0.0124601	0.77353	0.0766524	0.0235004	0.183793	0.000162724	6.5e-05	0.60945	0.0275895	0.837772	0.108647	0.0383647	0.322999	0.000891154	0.000376112	0.692193
ENSMUSG00000005899	Q6ZPR5	Smpd4	2484	4623	-0.285	-0.151	-0.211	-0.278	-0.0517	-0.217	-0.241	-0.175	0.172478	0.462272	0.306816	0.182299	0.80036	0.293201	0.244751	0.39566	0.579204	0.396663	0.673691	0.723567	0.173289	0.149597	0.125762	0.111198	0.000145475	0.00216495	4.92e-06	1.69e-06	0.159263	0.221286	0.302323	0.361341	0.00121141	0.0145681	3e-05	1.17e-05	0.29526	0.39553	0.491192	0.482355
ENSMUSG00000005907	Q5BL07	Pex1	3828	4555	NA	NA	NA	NA	NA	NA	NA	NA	NA	NA	NA	NA	NA	NA	NA	NA	0.246546	0.0812696	0.166713	0.168365	-0.069523	-0.301755	-0.392203	-0.0762634	0.0058734	0.274062	0.0309702	0.0294942	0.346123	0.000332331	1.34e-05	0.302337	0.0153952	0.394476	0.0492046	0.0468071	0.482309	0.00165391	9.83e-05	0.427978
ENSMUSG00000005917	P80205	Otx1	2666	2789	NA	NA	NA	NA	NA	NA	NA	NA	NA	NA	NA	NA	NA	NA	NA	NA	0.202851	0.116912	0.0288837	0.144388	-0.367466	-0.99551	-0.776141	-0.516499	0.0219555	0.122267	0.685839	0.0585516	0.0105327	8.11e-08	4.5e-06	0.000668733	0.0435452	0.219165	0.730173	0.0850542	0.0409875	1.21e-06	3.79e-05	0.00267168
ENSMUSG00000005936	NA	Kctd20	2778	4196	NA	NA	NA	NA	NA	NA	NA	NA	NA	NA	NA	NA	NA	NA	NA	NA	0.741736	0.370723	0.685698	0.66831	-0.08984	-0.234954	-0.441422	-0.503999	1.84e-05	0.00698044	1.25e-05	1.78e-05	0.506468	0.0917511	0.00328607	0.00109164	0.000377194	0.0321541	6.61e-05	8.58e-05	0.622298	0.194039	0.0110817	0.00409088
ENSMUSG00000005947	Q60677	Itgae	3108	3845	NA	NA	NA	NA	NA	NA	NA	NA	NA	NA	NA	NA	NA	NA	NA	NA	-0.117954	-0.187824	-0.248181	-0.308319	-0.0793101	-0.185628	-0.170714	-0.14681	0.240058	0.042777	0.00836567	0.00142474	0.122976	0.000914054	0.00192347	0.00619563	0.315167	0.103425	0.0157334	0.00344148	0.25551	0.00392841	0.00700616	0.0181812
ENSMUSG00000005949	P57757	Ctns	2916	2723	NA	NA	NA	NA	NA	NA	NA	NA	NA	NA	NA	NA	NA	NA	NA	NA	0.156599	0.0346731	0.19492	0.173391	0.131534	0.0718767	0.737576	1.18063	0.103334	0.679599	0.0267921	0.0467115	0.154575	0.429598	1.69e-08	1.29e-12	0.155765	0.766223	0.0433706	0.0697787	0.290016	0.64889	3.35e-07	1.07e-10
ENSMUSG00000005950	NA	P2rx5	4504	2395	NA	NA	NA	NA	NA	NA	NA	NA	NA	NA	NA	NA	NA	NA	NA	NA	-0.057764	-0.178518	-0.00531331	0.121203	0.159001	0.349649	0.490566	0.32382	0.560603	0.0508028	0.952395	0.184421	0.0897415	0.000758233	1.57e-05	0.0015169	0.635076	0.116474	0.960462	0.233817	0.20801	0.00334261	0.000113002	0.00543012
ENSMUSG00000005951	NA	Shpk	6623	2856	NA	NA	NA	NA	NA	NA	NA	NA	NA	NA	NA	NA	NA	NA	NA	NA	0.278527	0.116607	0.328955	0.336949	0.379074	0.0689166	-0.277216	-0.125875	0.0827056	0.38982	0.0258737	0.0229449	0.0125179	0.608062	0.0331385	0.326878	0.129656	0.513039	0.0420677	0.0375758	0.0469782	0.823473	0.0791397	0.451939
ENSMUSG00000005952	Q704Y3	Trpv1	2523	3361	NA	NA	NA	NA	NA	NA	NA	NA	NA	NA	NA	NA	NA	NA	NA	NA	0.0685521	0.0303967	0.084942	0.0760007	0.0726707	-0.0192745	-0.00596214	0.0293176	0.0823286	0.382712	0.0202288	0.0351407	0.0429285	0.572195	0.860765	0.392193	0.12917	0.506676	0.0339366	0.0544983	0.12187	0.792164	0.934466	0.509966
ENSMUSG00000005958	NA	Ephb3	2991	4748	NA	NA	NA	NA	NA	NA	NA	NA	NA	NA	NA	NA	NA	NA	NA	NA	0.235559	0.145357	0.394527	0.332023	0.257303	-0.0171682	-0.550778	-0.599809	0.032717	0.131638	0.000272912	0.00151704	0.00757877	0.848498	3.21e-06	9.26e-07	0.0600126	0.231215	0.000913829	0.00361905	0.0316313	0.950229	2.83e-05	9.25e-06
ENSMUSG00000005968	O08970	Tuft1	2632	2631	NA	NA	NA	NA	NA	NA	NA	NA	NA	NA	NA	NA	NA	NA	NA	NA	0.153046	0.106749	0.108101	0.143944	0.610711	0.412058	-0.203172	-0.20115	0.103037	0.198624	0.193837	0.0874804	1.05e-06	0.000199853	0.0397319	0.0414615	0.155422	0.310663	0.245436	0.121337	2.23e-05	0.00106313	0.0925476	0.0919748
ENSMUSG00000005973	Q05186	Rcn1	2515	2720	0.846	0.736	1.22	1.22	-0.187	0.25	0.214	0.264	0.000115716	0.00050963	9.02e-07	9e-07	0.310972	0.18035	0.247678	0.157593	-0.217523	-0.242534	-0.433513	-0.400717	-0.0702622	0.032829	0.123703	0.0588851	0.00564998	0.000895433	5.82e-07	1.95e-06	0.288697	0.615913	0.0673799	0.371218	0.014942	0.0078949	5.03e-06	1.33e-05	0.429329	0.830644	0.144336	0.491539
ENSMUSG00000005980	P49183	Dnase1	1235	1480	NA	NA	NA	NA	NA	NA	NA	NA	NA	NA	NA	NA	NA	NA	NA	NA	-0.0918487	0.185745	0.542587	0.529729	0.220768	-0.0122007	-0.283571	-0.184812	0.59046	0.228229	0.00135114	0.00167653	0.0572489	0.909692	0.00935856	0.0817356	0.661167	0.344808	0.00335517	0.00394282	0.151162	0.963825	0.0270156	0.162295
ENSMUSG00000005981	Q9CQN1	Trap1	2549	2320	-0.0704	0.147	0.667	0.245	0.099	0.116	0.0282	0.0691	0.653151	0.351464	0.00028624	0.127921	0.528372	0.462146	0.856717	0.659052	-0.0243821	-0.0233283	-0.245717	-0.256161	-0.0496267	-0.0797255	-0.0977523	-0.139257	0.675307	0.653644	8.04e-05	4.85e-05	0.345518	0.135093	0.0703332	0.0127359	0.736521	0.746058	0.000320764	0.000201577	0.481785	0.265739	0.149535	0.0337309
ENSMUSG00000005982	Q9DBU2	Naa60	1051	2424	NA	NA	NA	NA	NA	NA	NA	NA	NA	NA	NA	NA	NA	NA	NA	NA	0.524631	0.367024	0.618071	0.511812	-0.15207	-0.365411	-0.567609	-0.649348	1.51e-05	0.000300582	2.45e-07	4.57e-06	0.141389	0.00135522	1e-05	1.51e-06	0.000334579	0.00374941	2.45e-06	2.71e-05	0.275003	0.00552972	7.64e-05	1.41e-05
ENSMUSG00000005986	Q6PD24	Ankrd13d	1970	2139	NA	NA	NA	NA	NA	NA	NA	NA	NA	NA	NA	NA	NA	NA	NA	NA	0.17357	0.0110551	0.107524	-0.00476744	0.021314	-0.0954268	-0.320526	-0.222229	0.120486	0.909364	0.274971	0.960779	0.826306	0.329857	0.00260539	0.0287736	0.176984	0.9383	0.333104	0.968103	0.877863	0.536361	0.0091072	0.067314
ENSMUSG00000005994	P07147	Tyrp1	3432	2720	NA	NA	NA	NA	NA	NA	NA	NA	NA	NA	NA	NA	NA	NA	NA	NA	0.0993021	0.110707	-0.112037	-0.0972726	0.0497763	-0.00809945	0.0107728	0.0407317	0.226965	0.140807	0.113279	0.167623	0.395255	0.889156	0.852992	0.485384	0.300788	0.242456	0.153239	0.215355	0.52659	0.957557	0.931555	0.590381
ENSMUSG00000006005	F6ZDS4	Tpr	7407	7480	0.145	-0.0501	0.171	0.263	-0.124	-0.0964	-0.143	-0.262	0.359193	0.748907	0.280821	0.102702	0.431927	0.539433	0.364931	0.103673	0.574725	0.347153	0.471577	0.502814	0.188804	0.101353	0.218754	0.342766	0.000502775	0.0125607	0.00120939	0.000654138	0.138984	0.419539	0.0885445	0.0103027	0.00271624	0.0478061	0.00306585	0.0018317	0.272774	0.63771	0.181356	0.0281076
ENSMUSG00000006007	NA	Pdc	750	3335	NA	NA	NA	NA	NA	NA	NA	NA	NA	NA	NA	NA	NA	NA	NA	NA	0.12939	0.0546398	0.0806107	0.0620413	0.0633983	-0.00809945	0.0107728	0.0460937	0.0896866	0.407262	0.224148	0.343542	0.320583	0.897722	0.864301	0.467214	0.138579	0.52978	0.278969	0.403663	0.459444	0.959562	0.935626	0.573881
ENSMUSG00000006010	Q4PJX1	Odr4	1347	3273	-0.221	0.748	1.56	-0.00154	0.0437	-0.236	0.162	-0.545	0.686286	0.18051	0.00879741	0.997748	0.93622	0.667037	0.767118	0.324013	-0.0392877	-0.204873	-0.0763114	-0.151247	0.13947	0.0030872	-0.0630912	-0.0506769	0.691359	0.0283753	0.391533	0.0976798	0.156492	0.974502	0.516862	0.60226	0.749973	0.0785814	0.454641	0.133583	0.292238	0.989018	0.735342	0.686505
ENSMUSG00000006014	NA	Prg4	1313	4263	NA	NA	NA	NA	NA	NA	NA	NA	NA	NA	NA	NA	NA	NA	NA	NA	0.368338	0.144734	0.357342	0.377292	0.515111	0.55156	0.475782	0.947919	0.0550877	0.384959	0.0388049	0.029915	0.000133106	7.72e-05	0.000318232	9.78e-08	0.0925168	0.508358	0.0597179	0.0473833	0.00122265	0.000466895	0.00148252	1.39e-06
ENSMUSG00000006019	NA	Dhx34	3900	4310	NA	NA	NA	NA	NA	NA	NA	NA	NA	NA	NA	NA	NA	NA	NA	NA	0.0296143	0.0523433	-0.0421375	-0.031757	0.115199	-0.217722	-0.0996114	0.510775	0.69317	0.436402	0.531925	0.636873	0.149139	0.00977324	0.21056	7.48e-07	0.751259	0.556637	0.590619	0.68567	0.283638	0.0297779	0.369167	7.7e-06
ENSMUSG00000006021	NA	Kptn	1299	1630	NA	NA	NA	NA	NA	NA	NA	NA	NA	NA	NA	NA	NA	NA	NA	NA	-0.225556	-0.174503	-0.459029	-0.473034	-0.143929	-0.236005	-0.228896	-0.362947	0.0426146	0.0747187	6.44e-05	4.48e-05	0.201957	0.0419084	0.0479415	0.00302744	0.0747817	0.153381	0.000265491	0.000187962	0.342421	0.101152	0.108479	0.00989087
ENSMUSG00000006024	Q9DB05	Napa	3379	2517	0.0367	-0.0296	0.104	0.208	-0.0375	0.0648	-0.0565	-0.0428	0.722905	0.774759	0.318488	0.0538003	0.717291	0.532835	0.585918	0.679552	-0.366717	-0.149596	-0.273631	-0.273702	-0.0147866	0.0726306	0.0233397	-0.006561	0.000438952	0.0733002	0.00229148	0.00228737	0.854288	0.370085	0.771795	0.93502	0.00247683	0.151159	0.00522594	0.0051134	0.899138	0.582816	0.909609	0.952423
ENSMUSG00000006050	Q80VJ2	Sra1	702	2360	NA	NA	NA	NA	NA	NA	NA	NA	NA	NA	NA	NA	NA	NA	NA	NA	-0.314882	-0.195661	-0.466101	-0.467633	0.165827	0.344184	0.07668	0.072545	0.000407563	0.00852026	5.48e-07	5.21e-07	0.0328857	8.45e-05	0.305967	0.332764	0.00235348	0.0367608	4.79e-06	4.31e-06	0.100003	0.000505613	0.496067	0.457414
ENSMUSG00000006056	A2A6M5	Calcoco2	3907	1621	NA	NA	NA	NA	NA	NA	NA	NA	NA	NA	NA	NA	NA	NA	NA	NA	-0.148075	-0.088462	-0.293082	-0.306993	0.0636016	-0.00809945	0.0107728	0.0407317	0.026149	0.124006	2.44e-05	1.33e-05	0.0388037	0.782378	0.713564	0.172871	0.0501625	0.221345	0.000116674	6.68e-05	0.113142	0.948291	0.903627	0.294846
ENSMUSG00000006058	Q9CZ28	Snf8	1207	1004	NA	NA	NA	NA	NA	NA	NA	NA	NA	NA	NA	NA	NA	NA	NA	NA	-0.487518	-0.451264	-0.758583	-0.770785	-0.508843	-0.306319	-0.346169	-0.487653	0.0001891	0.000121514	7.78e-08	5.96e-08	5.32e-05	0.00642765	0.00256456	8.78e-05	0.00140771	0.0020445	9.8e-07	7.15e-07	0.000583891	0.0208251	0.00897453	0.000463692
ENSMUSG00000006095	Q9D1E6	Tbcb	971	1416	0.152	0.886	0.332	-0.0325	-0.0891	0.0979	0.0992	-0.0856	0.675576	0.02184	0.365459	0.928677	0.806312	0.78766	0.784842	0.813752	-0.365325	-0.253427	-0.570944	-0.536012	-0.384489	-0.27527	-0.408449	-0.562635	0.000854322	0.00670858	7.63e-07	1.99e-06	0.000365441	0.00636054	0.00018906	3.33e-06	0.00391562	0.03129	6.34e-06	1.36e-05	0.00279812	0.0206463	0.000948769	2.75e-05
ENSMUSG00000006127	Q8C5L6	Inpp5k	1356	2679	NA	NA	NA	NA	NA	NA	NA	NA	NA	NA	NA	NA	NA	NA	NA	NA	0.635235	0.287121	0.831604	0.776595	0.297499	0.122004	-0.179949	-0.0926135	1.87e-05	0.0135781	5.02e-08	1.66e-07	0.00929206	0.258849	0.104248	0.392502	0.000379078	0.0501842	6.91e-07	1.66e-06	0.0370755	0.446933	0.206706	0.510154
ENSMUSG00000006134	P47941	Crkl	4885	5042	-0.0281	-0.00182	-0.516	-0.386	0.11	0.129	-0.0209	0.0676	0.827529	0.988748	0.000545602	0.00625356	0.39801	0.322853	0.871436	0.601447	0.442271	0.259994	0.592965	0.718582	0.178593	0.258026	0.137975	0.222181	0.0011975	0.0242523	1.16e-05	6.53e-07	0.12867	0.031506	0.235857	0.061563	0.00488778	0.0714782	6.22e-05	5.23e-06	0.261652	0.0796047	0.403688	0.128026
ENSMUSG00000006143	NA	Upk3bl	1513	1119	NA	NA	NA	NA	NA	NA	NA	NA	NA	NA	NA	NA	NA	NA	NA	NA	0.144557	0.141304	0.155013	0.161475	0.129424	0.026892	0.115866	0.205333	0.0576418	0.0416643	0.0255985	0.0207213	0.0855893	0.709201	0.124051	0.0104745	0.0960923	0.10176	0.0417025	0.0343783	0.201622	0.905263	0.239546	0.0285017
ENSMUSG00000006154	Q8R5F8	Eps8l1	3455	3868	NA	NA	NA	NA	NA	NA	NA	NA	NA	NA	NA	NA	NA	NA	NA	NA	-0.0834704	-0.20543	-0.0663856	-0.225915	0.156125	-0.032498	-0.176386	-0.138246	0.438897	0.040672	0.490074	0.0258076	0.00690259	0.529625	0.00142331	0.0094514	0.520014	0.0999467	0.550499	0.0416516	0.0293463	0.751986	0.00539866	0.0261325
ENSMUSG00000006169	NA	Clint1	7374	3365	NA	NA	NA	NA	NA	NA	NA	NA	NA	NA	NA	NA	NA	NA	NA	NA	0.502018	0.229338	0.327667	0.328172	0.133263	0.112665	0.104718	0.00498197	0.000335516	0.0447517	0.00579678	0.00573542	0.20097	0.2769	0.311625	0.961285	0.00205783	0.106596	0.0114678	0.011322	0.341298	0.46997	0.502992	0.971908
ENSMUSG00000006179	Q9QXE5	Prss16	1569	2155	NA	NA	NA	NA	NA	NA	NA	NA	NA	NA	NA	NA	NA	NA	NA	NA	0.108318	-0.0527658	0.138402	0.206482	0.0169149	-0.040102	-0.0307636	0.0864413	0.384445	0.625425	0.221994	0.0779032	0.90117	0.768625	0.821079	0.533445	0.466267	0.722254	0.276664	0.109425	0.932622	0.945222	0.921834	0.629741
ENSMUSG00000006191	Q91WE6	Cdkal1	1743	3372	NA	NA	NA	NA	NA	NA	NA	NA	NA	NA	NA	NA	NA	NA	NA	NA	0.511346	0.124174	0.0131855	0.0842405	-0.0374039	-0.632928	-0.720235	-0.921882	7.53e-05	0.208884	0.892137	0.389892	0.700348	8.73e-07	1.04e-07	1.12e-09	0.000800167	0.322443	0.90999	0.450122	0.780851	9.58e-06	1.56e-06	3.2e-08
ENSMUSG00000006204	NA	5430419D17Rik	2175	7948	NA	NA	NA	NA	NA	NA	NA	NA	NA	NA	NA	NA	NA	NA	NA	NA	0.126814	0.0775037	0.119665	0.121963	0.0601528	0.00363927	0.00434573	0.0419362	0.00180665	0.0254416	0.00112936	0.000942955	0.0770092	0.911904	0.894463	0.208683	0.00635935	0.0736202	0.00290622	0.00244835	0.186899	0.964203	0.946566	0.336049
ENSMUSG00000006205	Q9R118	Htra1	2848	2041	NA	NA	NA	NA	NA	NA	NA	NA	NA	NA	NA	NA	NA	NA	NA	NA	-0.0081275	-0.123574	-0.0288398	-0.0187032	-0.206256	-0.132471	0.0237317	0.131121	0.969398	0.516374	0.879045	0.921366	0.315435	0.514767	0.906324	0.516561	0.975672	0.630973	0.899596	0.936049	0.454404	0.737452	0.951851	0.616105
ENSMUSG00000006215	Q60821	Zbtb17	3302	2722	NA	NA	NA	NA	NA	NA	NA	NA	NA	NA	NA	NA	NA	NA	NA	NA	0.0249537	-0.0411957	-0.179495	-0.0232779	-0.16033	0.27081	0.438655	0.474708	0.736295	0.535326	0.0119006	0.725636	0.0175545	0.000197243	2.31e-07	6.09e-08	0.788411	0.647648	0.0213546	0.766369	0.0612795	0.00105212	3.06e-06	9.36e-07
ENSMUSG00000006216	Q9WUB6	Clcnkb	2923	2490	NA	NA	NA	NA	NA	NA	NA	NA	NA	NA	NA	NA	NA	NA	NA	NA	0.0633829	0.0290437	0.0554975	0.102186	0.0949586	0.0171466	0.0190514	0.0416962	0.27506	0.574973	0.286627	0.0592582	0.0836583	0.745782	0.717517	0.429909	0.352429	0.679949	0.345641	0.0859128	0.198185	0.930409	0.905577	0.54228
ENSMUSG00000006218	NA	Fam131c	1489	1433	NA	NA	NA	NA	NA	NA	NA	NA	NA	NA	NA	NA	NA	NA	NA	NA	-0.286575	-0.179924	-0.279732	-0.346317	0.0356262	-0.00586164	0.0679171	0.160902	0.101647	0.239987	0.0746982	0.0304446	0.721581	0.953361	0.505873	0.128826	0.153559	0.357951	0.106195	0.0481099	0.797683	0.980749	0.723862	0.234923
ENSMUSG00000006219	Q71FD7	Fblim1	1693	3101	1.34	0.0108	2.31	2.46	-0.0965	-0.0847	-0.0519	-0.123	0.152892	0.990583	0.0183988	0.0126331	0.916227	0.926404	0.95484	0.893091	0.54689	0.529829	0.765181	0.741571	0.301434	0.0647648	-0.135317	-0.272315	3.52e-05	1.23e-05	3.9e-08	6.72e-08	0.00459828	0.508259	0.174313	0.00970642	0.000527103	0.000396785	5.64e-07	7.88e-07	0.0214914	0.730897	0.316688	0.0267192
ENSMUSG00000006221	P35385	Hspb7	2579	2769	NA	NA	NA	NA	NA	NA	NA	NA	NA	NA	NA	NA	NA	NA	NA	NA	0.157125	0.0876264	0.0647077	0.0829193	0.0182319	-0.002111	0.15059	0.334093	0.0256599	0.147289	0.271275	0.163859	0.813967	0.97844	0.0713963	0.000490781	0.0493792	0.250329	0.329292	0.210954	0.867827	0.990285	0.1513	0.00204562
ENSMUSG00000006235	P14753	Epor	1775	1761	NA	NA	NA	NA	NA	NA	NA	NA	NA	NA	NA	NA	NA	NA	NA	NA	0.0445797	-0.0123692	-0.110369	-0.160185	-0.45481	-0.435285	-0.0212445	0.463199	0.769584	0.92756	0.417037	0.240892	0.0026213	0.0038373	0.878471	0.00277237	0.816023	0.951912	0.479932	0.29547	0.0136282	0.0134859	0.940896	0.00916891
ENSMUSG00000006262	NA	Mob1b	2924	8967	NA	NA	NA	NA	NA	NA	NA	NA	NA	NA	NA	NA	NA	NA	NA	NA	1.30085	0.763703	1.57551	1.72546	0.111851	0.0817536	0.220117	0.252801	2.49e-05	0.00270562	2.69e-07	5.31e-08	0.620729	0.717	0.33127	0.265979	0.000443275	0.0168866	2.64e-06	6.53e-07	0.715347	0.909841	0.528251	0.393258
ENSMUSG00000006269	NA	Atp6v1b1	6020	1999	NA	NA	NA	NA	NA	NA	NA	NA	NA	NA	NA	NA	NA	NA	NA	NA	0.060767	-0.0128676	0.141556	0.0416843	0.207817	0.103444	0.0306392	0.064137	0.391648	0.837574	0.0367243	0.509693	0.00106755	0.0722688	0.572107	0.24282	0.47397	0.886934	0.056892	0.567146	0.00667091	0.159453	0.788416	0.369561
ENSMUSG00000006270	Q2NKI2	Vax1	2619	1044	NA	NA	NA	NA	NA	NA	NA	NA	NA	NA	NA	NA	NA	NA	NA	NA	0.125421	0.103905	0.16267	0.0844627	0.0497763	-0.00809945	0.0107728	0.0407317	0.00996345	0.0166055	0.000525855	0.0435454	0.203091	0.833153	0.77946	0.294722	0.0231526	0.0573187	0.0015803	0.0656971	0.343314	0.948291	0.910492	0.420642
ENSMUSG00000006273	P62814	Atp6v1b2	3387	2825	0.154	-4.88e-05	0.455	0.272	0.103	0.00726	0.0325	-0.129	0.221274	0.999686	0.00122097	0.0374484	0.409835	0.95331	0.793314	0.302959	0.0744285	0.0921612	0.0349824	0.0921777	0.360985	0.979108	0.938047	1.05432	0.370834	0.217965	0.636263	0.218441	8.54e-05	2.69e-12	6.73e-12	5.61e-13	0.452672	0.332837	0.685771	0.271087	0.000853786	1.92e-10	4.97e-10	5.44e-11
ENSMUSG00000006276	Q60902	Eps15l1	2649	3376	0.804	-0.164	-0.0896	0.332	-0.491	0.142	-0.641	-0.454	0.202098	0.791298	0.884809	0.592635	0.429872	0.818034	0.305842	0.465334	0.0183653	0.0608952	-0.158403	-0.146798	0.0934525	-0.110248	0.0164866	0.120617	0.806268	0.365769	0.0256674	0.0372427	0.183017	0.120588	0.811079	0.0892039	0.845687	0.489902	0.0417885	0.0573025	0.322093	0.24261	0.919716	0.174525
ENSMUSG00000006281	P97499	Tep1	7485	8171	NA	NA	NA	NA	NA	NA	NA	NA	NA	NA	NA	NA	NA	NA	NA	NA	0.61428	0.297491	0.4518	0.555627	0.177758	-0.0376882	-0.318825	-0.0960534	8.4e-05	0.0184108	0.000766855	7.86e-05	0.155849	0.759088	0.0150956	0.437355	0.000857974	0.0611353	0.00214233	0.000305774	0.291426	0.939345	0.040413	0.548876
ENSMUSG00000006288	NA	Ttc5	2437	2366	NA	NA	NA	NA	NA	NA	NA	NA	NA	NA	NA	NA	NA	NA	NA	NA	0.15175	-0.0156871	-0.300868	-0.24847	-0.245099	-0.575904	-0.609105	-0.288452	0.13848	0.86122	0.00257491	0.0103696	0.0114365	1.31e-06	5.45e-07	0.00365333	0.198974	0.903083	0.00577521	0.0188501	0.0437407	1.36e-05	6.32e-06	0.0116027
ENSMUSG00000006289	NA	Osgep	1661	3388	NA	NA	NA	NA	NA	NA	NA	NA	NA	NA	NA	NA	NA	NA	NA	NA	-0.133086	-0.11134	-0.412687	-0.280363	-0.255636	-0.174376	-0.371589	-0.362457	0.255312	0.284335	0.000523418	0.0115748	0.0253169	0.116713	0.00200915	0.00247182	0.331391	0.405151	0.0015754	0.0207424	0.0818548	0.235922	0.007274	0.00830525
ENSMUSG00000006299	J3QN89	Aamp	3858	1817	-0.326	-0.493	-0.348	-0.384	-0.0443	-0.616	-0.611	-0.164	0.408909	0.215877	0.378585	0.331709	0.909817	0.125481	0.128471	0.675801	-0.19026	-0.213671	-0.341201	-0.330089	-0.0506491	0.0604253	-0.0512344	-0.225922	0.040506	0.0117765	0.000235495	0.000334707	0.493748	0.414125	0.488566	0.00504746	0.0717476	0.0457935	0.000806549	0.0010466	0.611626	0.631932	0.705934	0.0152421
ENSMUSG00000006301	NA	Tmbim1	1814	11011	NA	NA	NA	NA	NA	NA	NA	NA	NA	NA	NA	NA	NA	NA	NA	NA	0.31299	0.195796	0.3741	0.337903	-0.12245	-0.0797187	-0.142209	-0.189107	0.000129594	0.00400269	2.84e-06	1.22e-05	0.106348	0.283685	0.0630037	0.0162638	0.00112544	0.0219901	1.88e-05	6.19e-05	0.233031	0.478133	0.13633	0.0415847
ENSMUSG00000006304	Q9CVB6	Arpc2	1945	1439	-0.0494	0.0837	-0.638	-0.356	-0.229	-0.0891	-0.00291	0.0171	0.606818	0.386045	9.35e-07	0.00109453	0.0245052	0.356935	0.975794	0.857919	-0.0690773	0.304991	0.13609	0.272649	0.144938	0.260619	0.277617	0.303111	0.515909	0.00370532	0.162059	0.00826296	0.0588163	0.0015624	0.000876215	0.000364927	0.593624	0.0209012	0.209988	0.0154975	0.154126	0.00625321	0.00355807	0.00158061
ENSMUSG00000006307	NA	Kmt2b	8235	8469	NA	NA	NA	NA	NA	NA	NA	NA	NA	NA	NA	NA	NA	NA	NA	NA	0.726262	0.708377	1.20697	1.33079	0.0886325	-0.0166512	0.190717	0.346919	5.88e-05	2.04e-05	3.01e-09	4.41e-10	0.513978	0.902173	0.164663	0.0150703	0.000694214	0.000582615	7.24e-08	1.38e-08	0.628302	0.960753	0.302253	0.0388707
ENSMUSG00000006311	P41163	Etv2	1800	1048	NA	NA	NA	NA	NA	NA	NA	NA	NA	NA	NA	NA	NA	NA	NA	NA	-0.178683	-0.168607	-0.566967	-0.721245	0.293403	0.199499	0.0331414	0.0311903	0.302821	0.278912	0.000950644	6.52e-05	0.000711967	0.0132854	0.642434	0.659019	0.382468	0.399267	0.00252808	0.000259962	0.00479457	0.0386445	0.848078	0.731472
ENSMUSG00000006313	Q9D132	Upk1a	1182	1421	NA	NA	NA	NA	NA	NA	NA	NA	NA	NA	NA	NA	NA	NA	NA	NA	-0.156452	-0.339769	-0.277328	-0.0948705	0.304036	0.167884	0.346361	0.225148	0.337798	0.024562	0.0622526	0.523051	0.0704077	0.298996	0.0441726	0.168071	0.419316	0.0721697	0.0903466	0.579858	0.17576	0.497806	0.101266	0.288758
ENSMUSG00000006315	NA	Tmem147	2489	875	NA	NA	NA	NA	NA	NA	NA	NA	NA	NA	NA	NA	NA	NA	NA	NA	-0.308679	-0.224348	-0.351313	-0.400659	-0.457539	-0.429119	-0.389967	-0.477955	0.00489567	0.0181434	0.000604997	0.000152237	2.1e-05	4.65e-05	0.000145018	1.17e-05	0.0134101	0.0607832	0.00177105	0.000536354	0.000272783	0.000299602	0.000753696	8.03e-05
ENSMUSG00000006333	Q6ZWN5	Rps9	2074	1347	-0.0708	0.0159	0.0348	0.0886	-0.142	-0.214	-0.194	-0.139	0.356943	0.834152	0.647839	0.251789	0.0733521	0.00947115	0.0173908	0.0775361	-0.604455	-0.427611	-0.739401	-0.755008	-0.338274	-0.109033	-0.147015	-0.149911	0.000100203	0.0011329	1.45e-06	1.05e-06	0.00733997	0.352849	0.213893	0.205408	0.000957636	0.00929016	1.08e-05	7.83e-06	0.030816	0.563919	0.373876	0.333216
ENSMUSG00000006335	Q3U1J1	Tfpt	1172	1166	NA	NA	NA	NA	NA	NA	NA	NA	NA	NA	NA	NA	NA	NA	NA	NA	-0.35849	-0.25092	-0.496058	-0.444289	-0.212351	-0.227826	-0.179533	-0.126622	0.00409249	0.0197333	5.43e-05	0.000195182	0.0812605	0.0622316	0.135801	0.286599	0.0116415	0.063591	0.000229983	0.000664396	0.194568	0.141073	0.258461	0.4132
ENSMUSG00000006342	Q9DBX3	Susd2	3617	3151	NA	NA	NA	NA	NA	NA	NA	NA	NA	NA	NA	NA	NA	NA	NA	NA	0.0317168	-0.0307623	0.203224	0.168382	0.296322	0.21076	-0.00946998	-0.0197136	0.789362	0.772225	0.0744062	0.132642	0.000307371	0.00586762	0.885744	0.762543	0.832064	0.836766	0.105838	0.174451	0.00244595	0.0192546	0.943	0.814835
ENSMUSG00000006344	Q9Z2A9	Ggt5	1713	4410	NA	NA	NA	NA	NA	NA	NA	NA	NA	NA	NA	NA	NA	NA	NA	NA	0.126679	0.0803656	0.19092	0.127149	0.0533752	-0.00483581	-0.0123303	0.0222768	0.010961	0.0636648	0.00013546	0.00504959	0.210151	0.90806	0.766878	0.593397	0.0249648	0.136831	0.000502682	0.0101414	0.350812	0.963149	0.909319	0.67973
ENSMUSG00000006345	Q60928	Ggt1	1701	2167	NA	NA	NA	NA	NA	NA	NA	NA	NA	NA	NA	NA	NA	NA	NA	NA	-0.0705025	0.0166334	-0.399748	-0.478527	0.0806078	0.00493002	0.00263125	0.0689767	0.592541	0.888479	0.00146671	0.000216106	0.163337	0.930247	0.962501	0.230086	0.663117	0.922304	0.00359351	0.000725018	0.300028	0.969987	0.981184	0.356512
ENSMUSG00000006356	Q9DCT8	Crip2	2029	1439	NA	NA	NA	NA	NA	NA	NA	NA	NA	NA	NA	NA	NA	NA	NA	NA	-0.343267	-0.316581	-0.605139	-0.571645	0.0336852	-0.0696038	-0.351763	-0.472772	0.000324895	0.000229575	2.02e-08	5.44e-08	0.688296	0.410641	0.00034521	1.03e-05	0.00200927	0.00317436	3.37e-07	6.65e-07	0.771827	0.628349	0.00159015	7.21e-05
ENSMUSG00000006360	P63254	Crip1	516	516	0.186	-2.56	-1.46	-0.657	0.186	-0.183	0.014	0.235	0.833802	0.00782071	0.108192	0.459965	0.83337	0.836195	0.987369	0.790327	-0.642864	-0.496536	-0.585568	-0.688342	0.219509	-0.120302	-0.357617	-0.338208	0.000828963	0.00295788	0.000686875	0.000123332	0.079263	0.291378	0.00234008	0.00358661	0.00382751	0.0179092	0.00195961	0.000451127	0.190899	0.488407	0.00829695	0.0114327
ENSMUSG00000006362	NA	Cbfa2t3	3656	7645	NA	NA	NA	NA	NA	NA	NA	NA	NA	NA	NA	NA	NA	NA	NA	NA	0.0807718	-0.141853	-0.517104	-0.783346	0.115449	0.0582768	0.0862141	0.193709	0.489265	0.168839	1.16e-05	7.63e-09	0.0332764	0.265236	0.105507	0.00116547	0.568136	0.275574	6.22e-05	1.42e-07	0.100838	0.454554	0.208912	0.0043301
ENSMUSG00000006369	Q08879	Fbln1	3400	3659	NA	NA	NA	NA	NA	NA	NA	NA	NA	NA	NA	NA	NA	NA	NA	NA	0.248606	0.238804	0.297767	0.334812	0.108289	0.026153	-0.126366	-0.0816207	0.140098	0.114148	0.0519903	0.0303544	0.422729	0.845515	0.351727	0.545255	0.200966	0.208206	0.0771618	0.0479819	0.549447	0.949857	0.553683	0.639809
ENSMUSG00000006373	O55022	Pgrmc1	2336	1857	-0.165	-0.272	0.661	0.307	-0.116	-0.0128	-0.0581	0.104	0.155847	0.0242889	6.75e-06	0.0123365	0.312886	0.910541	0.610939	0.365425	0.0151901	-0.0629632	0.105932	0.161522	0.200436	0.473905	0.283518	0.424434	0.818388	0.29285	0.082468	0.0108058	0.00210232	2.37e-08	5.73e-05	1.6e-07	0.855752	0.414744	0.116046	0.0195496	0.0114019	4.2e-07	0.000337633	2.1e-06
ENSMUSG00000006378	O88986	Gcat	4833	2370	-0.354	-0.527	-0.156	-0.643	0.1	0.329	0.166	0.103	0.0772245	0.0114242	0.422901	0.00276373	0.604922	0.0984857	0.394464	0.594959	-0.121309	-0.136208	-0.169417	-0.198669	-0.311891	-0.195213	-0.178068	-0.341179	0.343221	0.23695	0.144212	0.0893021	0.00587357	0.0782533	0.106239	0.00288467	0.425196	0.354539	0.189684	0.123457	0.0259445	0.170535	0.210067	0.00948803
ENSMUSG00000006386	NA	Tek	6545	4654	NA	NA	NA	NA	NA	NA	NA	NA	NA	NA	NA	NA	NA	NA	NA	NA	0.146694	0.111932	0.139644	0.146059	0.113354	0.0444718	0.0250414	0.0486365	0.00101572	0.00407986	0.000553357	0.000353589	0.00418037	0.224196	0.484036	0.179439	0.00441282	0.0222885	0.00164551	0.0010975	0.0199331	0.399404	0.70117	0.30299
ENSMUSG00000006389	Q08351	Mpl	2238	2934	NA	NA	NA	NA	NA	NA	NA	NA	NA	NA	NA	NA	NA	NA	NA	NA	0.299948	0.275447	0.181806	0.272252	0.0710484	0.00960248	0.00155443	0.0445937	0.00383844	0.00297702	0.0331561	0.0030151	0.327793	0.89359	0.982616	0.534436	0.0111155	0.0179762	0.0521674	0.00647927	0.466307	0.958529	0.992111	0.63049
ENSMUSG00000006390	Q9JLJ5	Elovl1	7500	1811	NA	NA	NA	NA	NA	NA	NA	NA	NA	NA	NA	NA	NA	NA	NA	NA	-0.198403	-0.212104	-0.175217	-0.223486	-0.195706	-0.183821	-0.01934	-0.083426	0.00371825	0.000761567	0.00398144	0.000464194	0.000634189	0.00113964	0.699759	0.105838	0.0108652	0.00704935	0.00835331	0.00138428	0.00437611	0.00474479	0.894309	0.200553
ENSMUSG00000006392	NA	Med8	1082	1743	NA	NA	NA	NA	NA	NA	NA	NA	NA	NA	NA	NA	NA	NA	NA	NA	-0.166586	-0.176333	-0.575901	-0.526505	-0.629952	-0.842816	-0.533743	-0.515669	0.0882513	0.0456046	5.63e-07	2.18e-06	3.24e-07	2.21e-09	3.8e-06	6.28e-06	0.136797	0.108132	4.9e-06	1.46e-05	8.13e-06	5.51e-08	3.27e-05	4.7e-05
ENSMUSG00000006395	NA	Hyi	804	936	NA	NA	NA	NA	NA	NA	NA	NA	NA	NA	NA	NA	NA	NA	NA	NA	0.126814	0.0775037	0.119665	0.121963	-0.12324	-0.197269	-0.754458	-0.70937	0.0462169	0.166441	0.0364573	0.033254	0.286771	0.0942824	9.91e-07	2.51e-06	0.0799872	0.272916	0.0565458	0.0519442	0.427484	0.198651	1.04e-05	2.18e-05
ENSMUSG00000006398	Q9JJ66	Cdc20	1793	1793	NA	NA	NA	NA	NA	NA	NA	NA	NA	NA	NA	NA	NA	NA	NA	NA	0.126814	0.0775037	0.119665	0.121963	-0.0989857	-0.0897598	-0.4803	-0.694181	0.00940412	0.067181	0.00657653	0.00572862	0.170891	0.212441	5.12e-07	8.26e-10	0.0221059	0.142213	0.0127914	0.011313	0.307745	0.383056	6.02e-06	2.5e-08
ENSMUSG00000006403	Q8BNJ2	Adamts4	6201	4389	NA	NA	NA	NA	NA	NA	NA	NA	NA	NA	NA	NA	NA	NA	NA	NA	0.175817	0.114526	0.8947	0.844976	0.123619	-0.291334	-0.75957	-0.569376	0.0304227	0.10685	1.61e-12	5.49e-12	0.075111	0.000232605	6.58e-11	1.5e-08	0.0567044	0.19785	1.88e-10	4.22e-10	0.183852	0.00121702	3.29e-09	2.85e-07
ENSMUSG00000006411	Q8R007	Nectin4	3579	3636	NA	NA	NA	NA	NA	NA	NA	NA	NA	NA	NA	NA	NA	NA	NA	NA	0.0847896	0.0504454	0.10376	0.12143	0.253525	0.0947188	0.152451	0.209886	0.0899739	0.253861	0.0249195	0.0102495	8.64e-06	0.0398037	0.00206579	8.7e-05	0.13897	0.372999	0.0407482	0.0186732	0.00013207	0.0969725	0.00745492	0.00045987
ENSMUSG00000006412	O70591	Pfdn2	465	1735	0.0391	-0.21	-0.128	-0.484	-0.0783	-0.0611	0.0716	0.0181	0.829924	0.2558	0.48321	0.0133884	0.667323	0.737195	0.694345	0.920715	-0.279911	-0.259986	-0.445795	-0.455829	-0.263355	-0.110696	-0.0750951	-0.387784	0.00130835	0.000912149	1.14e-06	8.06e-07	0.00253101	0.165138	0.34071	4.96e-05	0.00516355	0.00802866	8.8e-06	6.25e-06	0.0132648	0.312162	0.540375	0.00028294
ENSMUSG00000006418	Q9ET26	Rnf114	2644	3001	NA	NA	NA	NA	NA	NA	NA	NA	NA	NA	NA	NA	NA	NA	NA	NA	0.134241	0.0931375	0.225412	0.25265	-0.00632319	0.041247	0.0852239	0.167937	0.0885044	0.180951	0.00274669	0.00100856	0.930065	0.566685	0.241357	0.026157	0.137054	0.289989	0.00610846	0.00258343	0.951727	0.787402	0.411235	0.0620017
ENSMUSG00000006423	Q8VDP2	C330007P06Rik	2808	3467	NA	NA	NA	NA	NA	NA	NA	NA	NA	NA	NA	NA	NA	NA	NA	NA	-0.278245	-0.242287	-0.403157	-0.395515	0.175909	-0.0460777	-0.0660005	-0.0734009	0.00871903	0.0101597	0.000109698	0.000136797	0.0378785	0.57251	0.421284	0.372644	0.0208415	0.0412658	0.000417591	0.000490374	0.111176	0.792457	0.634428	0.492679
ENSMUSG00000006435	Q923S6	Neurl1a	3659	4157	NA	NA	NA	NA	NA	NA	NA	NA	NA	NA	NA	NA	NA	NA	NA	NA	0.0726036	-0.0169869	0.0269622	-0.00406796	-0.020782	-0.00353206	-0.293095	-0.361336	0.350194	0.803468	0.69373	0.952125	0.871067	0.97805	0.0270933	0.00702451	0.432758	0.8608	0.737617	0.961371	0.91157	0.990137	0.0666941	0.0203192
ENSMUSG00000006442	Q64674	Srm	4180	1338	0.458	0.319	-0.168	-0.0162	0.1	0.0836	0.0705	0.0777	0.00569439	0.0444529	0.27351	0.914857	0.50967	0.581475	0.64151	0.608021	-0.106447	0.00515667	-0.249361	-0.299939	-0.231068	0.0714702	0.123808	-0.0859919	0.286997	0.953286	0.00897563	0.00227554	0.0121799	0.407938	0.157502	0.321811	0.365233	0.969826	0.0167256	0.00509206	0.0460869	0.625995	0.291475	0.446875
ENSMUSG00000006445	Q03145	Epha2	4103	3913	-0.00752	0.314	0.38	0.289	-0.0567	-0.173	0.0715	0.135	0.977092	0.23795	0.156456	0.276795	0.828481	0.510543	0.785014	0.607341	0.43236	0.601605	0.976116	1.1374	1.3627	1.26449	0.350746	0.250858	0.0162037	0.00048279	8.31e-07	6.37e-08	1.35e-09	5.52e-09	0.0235097	0.0973279	0.0341111	0.00518243	6.83e-06	7.54e-07	6.95e-08	1.2e-07	0.059085	0.187272
ENSMUSG00000006456	Q8C2Q3	Rbm14	5732	3508	-0.203	-0.0751	-1.14	0.00475	0.276	0.229	0.317	0.262	0.714474	0.892296	0.050397	0.99316	0.619605	0.680814	0.568897	0.63694	0.263238	0.390926	0.489699	0.603519	0.0808775	0.187726	0.18955	0.313557	0.0190402	0.000330243	2.25e-05	1.09e-06	0.38369	0.049746	0.0478167	0.00206921	0.038845	0.00397912	0.000108717	8.09e-06	0.516833	0.117098	0.108244	0.00711651
ENSMUSG00000006457	O88990	Actn3	3313	2880	NA	NA	NA	NA	NA	NA	NA	NA	NA	NA	NA	NA	NA	NA	NA	NA	0.334428	0.0778374	0.204935	0.156027	0.272335	0.245614	0.0500581	0.0300946	0.031434	0.555132	0.129063	0.242446	0.021473	0.0372016	0.643337	0.778439	0.0581584	0.66419	0.172184	0.297095	0.0719937	0.0915772	0.848839	0.827853
ENSMUSG00000006463	Q6IR37	Zdhhc24	5005	2558	NA	NA	NA	NA	NA	NA	NA	NA	NA	NA	NA	NA	NA	NA	NA	NA	0.320968	0.22864	0.468781	0.585511	-0.136216	-0.483734	-0.281484	-0.114942	0.0217593	0.0630321	0.000501252	3.78e-05	0.280338	0.0006201	0.0314676	0.36083	0.0432275	0.136071	0.00151866	0.000162919	0.421484	0.00281154	0.0757186	0.481838
ENSMUSG00000006464	Q3V3N7	Bbs1	3774	5581	NA	NA	NA	NA	NA	NA	NA	NA	NA	NA	NA	NA	NA	NA	NA	NA	0.748728	0.342735	0.668197	0.60221	0.152005	-0.115962	-0.17495	0.0956511	6.18e-05	0.0225402	7e-05	0.00023899	0.248083	0.357299	0.164063	0.459565	0.000714521	0.0685148	0.000284889	0.000789897	0.389983	0.569175	0.301401	0.56766
ENSMUSG00000006469	Q80SU6	Slc34a3	2949	2183	NA	NA	NA	NA	NA	NA	NA	NA	NA	NA	NA	NA	NA	NA	NA	NA	0.0686077	0.00172419	0.0270965	0.0484971	0.0497763	0.00262026	0.0189428	0.0407317	0.0569186	0.955548	0.382639	0.126569	0.0997359	0.929042	0.52114	0.173751	0.0950968	0.97143	0.445375	0.167336	0.223343	0.969573	0.739894	0.295944
ENSMUSG00000006476	Q99NF2	Nsmf	3446	2957	NA	NA	NA	NA	NA	NA	NA	NA	NA	NA	NA	NA	NA	NA	NA	NA	0.096357	0.13213	0.252179	0.281728	-0.325768	-0.17123	-0.00220667	0.0899099	0.274317	0.0982869	0.00310943	0.00119619	0.000325792	0.035737	0.977219	0.250435	0.351707	0.186562	0.0067687	0.00297133	0.0025586	0.0884746	0.989206	0.376921
ENSMUSG00000006494	Q8BFP9	Pdk1	6276	5185	NA	NA	NA	NA	NA	NA	NA	NA	NA	NA	NA	NA	NA	NA	NA	NA	0.155765	-0.114783	-0.0036755	0.0803598	0.68923	0.968907	1.61348	2.18459	0.36566	0.456202	0.980836	0.600114	9.28e-05	6.97e-07	4.49e-11	5.81e-14	0.44752	0.575167	0.983816	0.651673	0.000915006	7.95e-06	2.4e-09	7.61e-12
ENSMUSG00000006498	NA	Ptbp1	3248	3169	NA	NA	NA	NA	NA	NA	NA	NA	NA	NA	NA	NA	NA	NA	NA	NA	0.184656	0.202923	0.273013	0.278619	0.451293	0.587238	0.421384	0.386894	0.1081	0.051343	0.0109387	0.00959453	0.000141525	4.61e-06	0.000301626	0.000723125	0.1617	0.117195	0.0198503	0.0176573	0.00129161	4.05e-05	0.00141445	0.00285968
ENSMUSG00000006517	NA	Mvd	2040	1833	NA	NA	NA	NA	NA	NA	NA	NA	NA	NA	NA	NA	NA	NA	NA	NA	-0.241359	-0.192606	-0.111625	-0.114592	0.174832	0.0534808	0.151388	0.023807	0.020894	0.0363348	0.210328	0.198924	0.0805448	0.582692	0.126938	0.806893	0.0418283	0.092389	0.263747	0.249828	0.193314	0.800938	0.244457	0.850632
ENSMUSG00000006519	Q61462	Cyba	763	744	NA	NA	NA	NA	NA	NA	NA	NA	NA	NA	NA	NA	NA	NA	NA	NA	-0.502007	-0.375395	-0.557368	-0.541334	-0.160023	-0.122839	-0.287095	-0.431202	0.000262297	0.00148905	1.93e-05	2.83e-05	0.147328	0.261176	0.0130481	0.000509159	0.0017428	0.0111765	9.58e-05	0.000126571	0.281326	0.449383	0.0358609	0.00211544
ENSMUSG00000006522	Q61704	Itih3	2658	2992	NA	NA	NA	NA	NA	NA	NA	NA	NA	NA	NA	NA	NA	NA	NA	NA	-0.0695238	-0.182591	-0.101098	-0.162435	0.309461	0.172447	0.115181	0.227166	0.635556	0.171228	0.442974	0.221178	0.000211022	0.0199939	0.101762	0.00320547	0.70163	0.278627	0.506061	0.274113	0.0017946	0.0544232	0.202732	0.0103855
ENSMUSG00000006526	NA	Tmem110	4493	3822	NA	NA	NA	NA	NA	NA	NA	NA	NA	NA	NA	NA	NA	NA	NA	NA	0.0894432	-0.0176201	-0.0408854	-0.0230818	-0.14356	-0.486391	-0.57906	-0.643175	0.265124	0.804045	0.567029	0.745819	0.0759293	1.94e-06	1.22e-07	1.99e-08	0.341662	0.861022	0.622857	0.78429	0.185303	1.91e-05	1.78e-06	3.61e-07
ENSMUSG00000006527	Q9JMD1	Sfmbt1	2601	7837	NA	NA	NA	NA	NA	NA	NA	NA	NA	NA	NA	NA	NA	NA	NA	NA	0.303596	-0.0552467	-0.0593104	-0.0648925	-0.12357	-0.48352	-0.26296	-0.339808	0.0109862	0.577479	0.549615	0.512932	0.218479	4.52e-05	0.0127115	0.00190183	0.0250148	0.682086	0.606719	0.570343	0.359339	0.000291974	0.0350994	0.00660644
ENSMUSG00000006529	Q61702	Itih1	4738	3077	NA	NA	NA	NA	NA	NA	NA	NA	NA	NA	NA	NA	NA	NA	NA	NA	0.137197	0.0874218	0.135022	0.125292	0.0788679	-0.00202713	0.024479	0.059778	0.00110495	0.0142706	0.000438766	0.000886228	0.0233335	0.950524	0.456931	0.0777941	0.00466558	0.0519922	0.00135514	0.00232898	0.0769089	0.979669	0.67297	0.155718
ENSMUSG00000006538	P97812	Ihh	1230	2468	NA	NA	NA	NA	NA	NA	NA	NA	NA	NA	NA	NA	NA	NA	NA	NA	0.0849213	-0.0211391	0.00527812	0.0268236	0.098196	-0.0322496	0.0137523	0.0513617	0.0889197	0.622227	0.901144	0.531765	0.0267376	0.435698	0.740249	0.223608	0.137633	0.719892	0.917258	0.588222	0.0853686	0.655624	0.906294	0.350352
ENSMUSG00000006542	Q8BGM7	Prkag3	2125	2832	NA	NA	NA	NA	NA	NA	NA	NA	NA	NA	NA	NA	NA	NA	NA	NA	0.268613	0.129751	0.164434	0.111721	-0.0520612	-0.0762455	-0.127723	-0.0349987	0.00345006	0.0813948	0.0301357	0.124364	0.512248	0.343893	0.11258	0.660804	0.0102787	0.162992	0.0480551	0.164787	0.627122	0.554273	0.220848	0.732832
ENSMUSG00000006546	NA	Cryba2	1884	923	NA	NA	NA	NA	NA	NA	NA	NA	NA	NA	NA	NA	NA	NA	NA	NA	-0.045608	0.0377928	-0.0348307	0.021975	0.0497763	-0.00809945	0.0107728	0.0407317	0.480436	0.530206	0.551755	0.710539	0.322274	0.870745	0.828738	0.416203	0.559791	0.64345	0.608738	0.753128	0.460936	0.95446	0.924198	0.530613
ENSMUSG00000006567	Q64446	Atp7b	7930	6505	NA	NA	NA	NA	NA	NA	NA	NA	NA	NA	NA	NA	NA	NA	NA	NA	0.938226	0.589831	0.621071	0.57553	0.0846634	0.156268	0.556856	1.0979	4.33e-05	0.0016213	0.00101455	0.00197811	0.307017	0.0763039	4.8e-06	6.04e-10	0.000592189	0.011811	0.0026644	0.00453382	0.446506	0.167104	4.01e-05	1.87e-08
ENSMUSG00000006574	P04919	Slc4a1	2685	4545	NA	NA	NA	NA	NA	NA	NA	NA	NA	NA	NA	NA	NA	NA	NA	NA	0.0835385	0.101277	0.162793	0.263291	0.0693286	-0.00398649	0.016129	0.0407317	0.104343	0.0344496	0.00151981	8.74e-06	0.0900425	0.919612	0.683541	0.3073	0.157095	0.0891063	0.00370382	4.68e-05	0.208615	0.966266	0.881965	0.433085
ENSMUSG00000006575	O08576	Rundc3a	1410	2046	NA	NA	NA	NA	NA	NA	NA	NA	NA	NA	NA	NA	NA	NA	NA	NA	0.180085	0.0689222	0.475988	0.5831	0.0951752	0.0231706	-0.104653	-0.181023	0.166233	0.546005	0.000335131	3.2e-05	0.40504	0.838166	0.358101	0.116822	0.23195	0.656696	0.00108557	0.000141442	0.535147	0.949305	0.561225	0.217354
ENSMUSG00000006576	P16283	Slc4a3	5085	7182	NA	NA	NA	NA	NA	NA	NA	NA	NA	NA	NA	NA	NA	NA	NA	NA	0.19343	0.00191237	0.187599	0.237211	0.129994	-0.190284	-0.216811	-0.020313	0.0104074	0.975832	0.0060278	0.000846058	0.0557414	0.00712593	0.00265701	0.755961	0.0239805	0.983525	0.0118587	0.00224612	0.148084	0.0227046	0.00927932	0.809747
ENSMUSG00000006585	Q8R4E9	Cdt1	1644	2189	NA	NA	NA	NA	NA	NA	NA	NA	NA	NA	NA	NA	NA	NA	NA	NA	0.234251	0.254686	0.181439	0.313025	0.00932204	0.420069	0.115337	-0.00961364	0.0031652	0.000545866	0.00907378	5.43e-05	0.887128	1.06e-06	0.0879077	0.883647	0.00961022	0.00557134	0.0168726	0.000221731	0.922989	1.13e-05	0.180194	0.911826
ENSMUSG00000006586	NA	Runx1t1	3284	6090	NA	NA	NA	NA	NA	NA	NA	NA	NA	NA	NA	NA	NA	NA	NA	NA	0.888634	0.526026	0.248318	0.556568	0.11076	-0.818073	-0.125527	-0.137822	0.000113912	0.00483883	0.149542	0.00312356	0.529692	0.000112163	0.47953	0.43862	0.00103658	0.0251487	0.195738	0.0066719	0.641197	0.000645626	0.696455	0.549932
ENSMUSG00000006587	Q9QY31	Snai3	2845	1628	NA	NA	NA	NA	NA	NA	NA	NA	NA	NA	NA	NA	NA	NA	NA	NA	-0.0856771	-0.153	-0.105856	-0.124292	0.0334541	0.0858553	0.156852	0.109792	0.134487	0.00542008	0.0445214	0.0195588	0.475096	0.084489	0.00354076	0.029269	0.194203	0.0271823	0.0674241	0.0326336	0.595617	0.181408	0.0118104	0.0683193
ENSMUSG00000006589	P08030	Aprt	794	929	-0.649	-0.253	-1.97	-0.94	0.251	0.17	0.028	-0.244	0.104134	0.515438	3.85e-05	0.0224192	0.519063	0.660389	0.942352	0.530861	-0.390691	-0.231867	-0.620928	-0.536724	-0.386421	-0.159169	-0.314773	-0.465155	0.000425598	0.011744	1.89e-07	1.85e-06	0.000109415	0.0678136	0.000940255	1.04e-05	0.0024253	0.04569	1.98e-06	1.27e-05	0.00104631	0.151336	0.00378553	7.28e-05
ENSMUSG00000006599	NA	Gtf2h1	3043	2736	NA	NA	NA	NA	NA	NA	NA	NA	NA	NA	NA	NA	NA	NA	NA	NA	-0.0364679	-0.120807	-0.0746321	-0.00495635	0.34249	0.722059	0.730752	0.750992	0.712267	0.179757	0.401608	0.955115	0.000325598	4.66e-09	3.75e-09	2.27e-09	0.768113	0.288711	0.464493	0.963579	0.00255837	1.04e-07	9.37e-08	5.85e-08
ENSMUSG00000006611	P70387	Hfe	1167	3572	NA	NA	NA	NA	NA	NA	NA	NA	NA	NA	NA	NA	NA	NA	NA	NA	0.281979	-0.0536436	-0.119134	0.157902	-0.0734296	-0.241125	-0.375393	-0.397756	0.145267	0.752201	0.485144	0.356026	0.656471	0.150771	0.0286334	0.0207082	0.207389	0.8229	0.545827	0.416107	0.745466	0.289889	0.0699992	0.050832
ENSMUSG00000006641	Q5U4D8	Slc5a6	5410	3436	NA	NA	NA	NA	NA	NA	NA	NA	NA	NA	NA	NA	NA	NA	NA	NA	0.255008	0.0471941	0.0505911	0.0888505	0.324985	0.983561	0.823686	0.61218	0.0295621	0.638644	0.61542	0.379612	0.00634021	3.15e-09	8e-08	8.53e-06	0.055435	0.733268	0.666855	0.440078	0.0274919	7.45e-08	1.26e-06	6.14e-05
ENSMUSG00000006642	Q9JLR5	Tcf23	4369	4116	NA	NA	NA	NA	NA	NA	NA	NA	NA	NA	NA	NA	NA	NA	NA	NA	0.0857586	0.0628078	0.0854406	0.093446	0.0920985	0.0556239	0.0140858	0.0598588	0.0621904	0.126985	0.0402083	0.0262877	0.0305917	0.180415	0.725045	0.145517	0.102297	0.225015	0.0616646	0.04233	0.0947267	0.334912	0.906294	0.258795
ENSMUSG00000006649	Q9QZS7	Nphs1	5258	4608	NA	NA	NA	NA	NA	NA	NA	NA	NA	NA	NA	NA	NA	NA	NA	NA	0.0653421	0.0476607	0.0991646	0.0697088	0.0497763	-0.00809945	0.0107728	0.0407317	0.100369	0.180962	0.00877252	0.0540813	0.140247	0.806029	0.744151	0.223792	0.151971	0.289989	0.0164019	0.079262	0.273942	0.948291	0.906294	0.35045
ENSMUSG00000006651	NA	Aplp1	3642	2343	NA	NA	NA	NA	NA	NA	NA	NA	NA	NA	NA	NA	NA	NA	NA	NA	-0.105066	-0.0665548	-0.0176097	-0.00385068	-0.00032001	-0.0791504	0.000488665	-0.0129693	0.256954	0.417541	0.829042	0.962312	0.993453	0.0502354	0.990115	0.739485	0.333116	0.539183	0.856953	0.969283	0.995495	0.118	0.996336	0.79708
ENSMUSG00000006673	NA	Qrich1	3379	3331	NA	NA	NA	NA	NA	NA	NA	NA	NA	NA	NA	NA	NA	NA	NA	NA	0.320931	0.136154	0.142857	0.158404	0.0726188	-0.212413	-0.10791	-0.029738	0.000856177	0.0837417	0.070631	0.0466188	0.349377	0.0105304	0.170267	0.699862	0.00391818	0.1663	0.101083	0.0696602	0.485499	0.0317882	0.310458	0.765319
ENSMUSG00000006675	Q8BG58	P4htm	1732	1841	NA	NA	NA	NA	NA	NA	NA	NA	NA	NA	NA	NA	NA	NA	NA	NA	0.0971565	-0.0365368	0.00603388	-0.0488721	-0.103185	-0.233049	-0.298671	-0.218186	0.457783	0.754484	0.958771	0.67671	0.404108	0.0666187	0.0210551	0.0842506	0.538587	0.824472	0.965581	0.723268	0.534374	0.149011	0.0538356	0.166294
ENSMUSG00000006676	Q3UJD6	Usp19	6534	4791	NA	NA	NA	NA	NA	NA	NA	NA	NA	NA	NA	NA	NA	NA	NA	NA	0.321416	0.229034	0.444313	0.498026	-0.0270205	-0.118827	-0.296149	-0.198625	0.00029509	0.00257582	9.32e-07	1.44e-07	0.687951	0.0868993	0.000185208	0.00666533	0.0018717	0.016318	7.45e-06	1.47e-06	0.771553	0.185641	0.000933041	0.0194244
ENSMUSG00000006678	P33609	Pola1	5577	5346	0.0853	-0.0603	0.187	-0.213	0.174	-0.0759	-0.00567	-0.093	0.6939	0.780708	0.390349	0.331441	0.425346	0.726134	0.9791	0.667913	0.446017	0.2145	0.0855737	0.0311956	-0.0845957	-0.297421	-0.259754	-0.340285	0.00201086	0.0769775	0.470797	0.792048	0.466522	0.0163302	0.0333249	0.00709044	0.0068659	0.156592	0.532412	0.825553	0.588558	0.0459253	0.0795169	0.0204727
ENSMUSG00000006699	P60766	Cdc42	648	2108	-0.0118	-0.0337	0.0826	-0.228	0.0792	0.0606	-0.0639	-0.0085	0.902017	0.725955	0.393706	0.0252345	0.413597	0.530169	0.50777	0.929493	0.508167	0.5809	0.446226	0.457523	-0.0737214	-0.103362	-0.0937771	-0.207019	0.000102896	4.77e-06	9.36e-05	7.09e-05	0.453379	0.29582	0.341916	0.0430327	0.00097231	0.000200482	0.000366197	0.000279501	0.576367	0.4941	0.541903	0.0949471
ENSMUSG00000006705	O70477	Pknox1	4326	4232	NA	NA	NA	NA	NA	NA	NA	NA	NA	NA	NA	NA	NA	NA	NA	NA	0.107256	-0.0393551	-0.0170645	-0.140995	0.114402	-0.0969208	0.018184	0.0170346	0.186401	0.582206	0.811	0.0575347	0.104013	0.167304	0.790844	0.803984	0.25525	0.685954	0.841931	0.0837645	0.229857	0.315417	0.913908	0.848628
ENSMUSG00000006711	Q5SZV5	D130043K22Rik	3627	4973	NA	NA	NA	NA	NA	NA	NA	NA	NA	NA	NA	NA	NA	NA	NA	NA	0.442604	0.256865	0.466696	0.501884	0.0857624	0.0630439	0.133488	0.132542	8.41e-05	0.00546476	1.02e-05	3.58e-06	0.0465215	0.139704	0.00402133	0.00395822	0.000858166	0.0273273	5.57e-05	2.19e-05	0.129317	0.273189	0.0131462	0.012377
ENSMUSG00000006715	O88513	Gmnn	1456	1127	NA	NA	NA	NA	NA	NA	NA	NA	NA	NA	NA	NA	NA	NA	NA	NA	-0.0169374	-0.0103598	-0.140733	0.0284307	-0.455449	-0.598505	-0.386772	-0.3422	0.873999	0.913352	0.151081	0.765489	7.91e-05	2.07e-06	0.000461398	0.00147541	0.902251	0.941046	0.197635	0.801567	0.000806435	2.02e-05	0.00204618	0.00530107
ENSMUSG00000006717	Q9CQR4	Acot13	1534	721	NA	NA	NA	NA	NA	NA	NA	NA	NA	NA	NA	NA	NA	NA	NA	NA	-0.412796	-0.443694	-0.498902	-0.530729	-0.0403905	-0.0843318	-0.241139	-0.0780655	0.0091124	0.00223804	0.000797798	0.00043518	0.737372	0.48535	0.0557659	0.518766	0.0215768	0.0148476	0.00220782	0.00130881	0.810391	0.707783	0.12327	0.617837
ENSMUSG00000006724	NA	Cyp27b1	2294	2443	NA	NA	NA	NA	NA	NA	NA	NA	NA	NA	NA	NA	NA	NA	NA	NA	0.0764615	0.071151	0.017295	0.0823712	0.451085	0.356884	0.431033	0.357209	0.330074	0.318617	0.801482	0.245496	0.000255634	0.00224142	0.000430307	0.00205004	0.411078	0.441064	0.833436	0.300337	0.00210181	0.00854755	0.00192527	0.00705995
ENSMUSG00000006728	P30285	Cdk4	2319	2053	-1.65	-1.96	-0.573	-0.119	-0.734	-1.12	-0.878	-0.237	0.0715412	0.0347219	0.517617	0.89268	0.408432	0.212055	0.324648	0.787884	-0.179268	-0.174588	-0.354264	-0.312606	-0.164188	-0.127001	-0.0948555	-0.126858	0.00227536	0.00105408	9.96e-08	7.56e-07	0.00126339	0.00927541	0.0450336	0.00936818	0.00748236	0.00880452	1.19e-06	5.93e-06	0.00757599	0.0284725	0.102884	0.0259484
ENSMUSG00000006731	Q09200	B4galnt1	2502	2395	NA	NA	NA	NA	NA	NA	NA	NA	NA	NA	NA	NA	NA	NA	NA	NA	-0.0653819	-0.0667572	-0.260947	-0.247839	0.0912737	-0.12038	-0.376877	-0.413446	0.56779	0.514321	0.0164113	0.0219022	0.346463	0.220234	0.000691177	0.000273497	0.641122	0.628969	0.0282806	0.0360842	0.482653	0.39383	0.00290026	0.00123038
ENSMUSG00000006732	Q9Z120	Mettl1	2983	1791	NA	NA	NA	NA	NA	NA	NA	NA	NA	NA	NA	NA	NA	NA	NA	NA	-0.306711	-0.0561035	-0.475031	-0.500371	-0.100864	-0.393264	-0.346272	-0.472159	0.0088157	0.560691	5.06e-05	2.63e-05	0.249795	0.000133493	0.000519784	1.45e-05	0.0210403	0.668432	0.000216216	0.000119211	0.391523	0.000748683	0.00226265	9.67e-05
ENSMUSG00000006736	Q9CQ88	Tspan31	1328	1556	NA	NA	NA	NA	NA	NA	NA	NA	NA	NA	NA	NA	NA	NA	NA	NA	-0.291668	-0.331264	-0.483205	-0.484579	0.0583709	0.142285	-0.0548032	0.00188028	0.00276741	0.000284243	2.49e-06	2.39e-06	0.434491	0.0640425	0.463401	0.979801	0.00869351	0.0036161	1.69e-05	1.58e-05	0.560386	0.144304	0.679355	0.985615
ENSMUSG00000006740	Q61768	Kif5b	4776	6032	0.0535	0.0305	0.0107	0.132	-0.0548	0.0131	0.0665	-0.151	0.517082	0.711186	0.896946	0.118571	0.507117	0.873768	0.422141	0.0774987	0.307604	0.0419844	0.279268	0.311216	-0.0516628	0.0622593	0.215079	0.31212	0.0300245	0.728567	0.0279661	0.0154444	0.684896	0.623463	0.0977037	0.0195019	0.056103	0.805234	0.0450002	0.0265819	0.769066	0.83777	0.19658	0.0483809
ENSMUSG00000006763	Q9D2C2	Saal1	3184	4728	NA	NA	NA	NA	NA	NA	NA	NA	NA	NA	NA	NA	NA	NA	NA	NA	-0.0666266	-0.171001	-0.34225	-0.38133	-0.372951	-0.290362	-0.104327	-0.0900496	0.488885	0.0552277	0.000524244	0.000167199	0.000280357	0.00291808	0.244121	0.313021	0.567854	0.123673	0.00157611	0.00058119	0.00227983	0.0106939	0.414811	0.438454
ENSMUSG00000006764	Q8CGV2	Tph2	2282	2626	NA	NA	NA	NA	NA	NA	NA	NA	NA	NA	NA	NA	NA	NA	NA	NA	0.0642492	0.0201717	0.0686716	0.0616404	0.0547635	0.0216922	0.0365012	0.00693085	0.261292	0.691058	0.184786	0.230993	0.279303	0.667191	0.470352	0.888475	0.337756	0.775594	0.235351	0.284806	0.420491	0.873322	0.686771	0.915899
ENSMUSG00000006777	Q99PS0	Krt23	1723	1565	NA	NA	NA	NA	NA	NA	NA	NA	NA	NA	NA	NA	NA	NA	NA	NA	0.142028	0.0775037	0.137014	0.139867	0.0497763	0.0782157	0.043683	0.122779	0.00472502	0.0698479	0.00262747	0.00221862	0.232872	0.0729432	0.29737	0.00705731	0.0130274	0.146035	0.00587705	0.00498874	0.374571	0.160691	0.484647	0.0203952
ENSMUSG00000006782	P16330	Cnp	2444	2357	NA	NA	NA	NA	NA	NA	NA	NA	NA	NA	NA	NA	NA	NA	NA	NA	-0.119706	-0.16502	-0.0702762	-0.0995652	-0.0705574	-0.197547	-0.304227	-0.378805	0.256231	0.0851041	0.45063	0.288729	0.498928	0.0665933	0.00681756	0.00115124	0.332344	0.16832	0.513027	0.346141	0.616103	0.148997	0.0205119	0.00428235
ENSMUSG00000006784	NA	Ttc25	2794	2673	NA	NA	NA	NA	NA	NA	NA	NA	NA	NA	NA	NA	NA	NA	NA	NA	0.152743	0.0039079	0.0322645	0.0545562	0.0487861	-0.0762986	-0.118634	-0.0981717	0.157851	0.966953	0.732514	0.564514	0.329049	0.125612	0.0193364	0.0483114	0.222322	0.977832	0.77243	0.618748	0.467283	0.250855	0.0500149	0.104611
ENSMUSG00000006800	Q8CFG0	Sulf2	3746	4580	NA	NA	NA	NA	NA	NA	NA	NA	NA	NA	NA	NA	NA	NA	NA	NA	0.337863	0.188787	0.397165	0.315901	0.106892	-0.0545513	-0.315469	-0.24152	0.00476385	0.0640537	0.000424931	0.00341449	0.357689	0.637905	0.011834	0.0473912	0.0131159	0.137382	0.00132074	0.00720452	0.492906	0.850085	0.0329717	0.102961
ENSMUSG00000006818	P09671	Sod2	1494	5861	0.0351	0.285	0.663	0.274	0.218	-0.0304	-0.752	0.17	0.907616	0.350075	0.0372065	0.369676	0.472861	0.919847	0.0196577	0.575683	0.525074	0.491263	1.05584	1.30788	0.203975	0.222751	-0.10791	-0.284656	1.45e-05	7.87e-06	1.01e-11	1.08e-13	0.0536105	0.035881	0.298649	0.0105276	0.000327504	0.000292421	8.43e-10	1.76e-11	0.143695	0.0887183	0.486173	0.028626
ENSMUSG00000006850	Q8BQX5	Tmco6	5504	1817	NA	NA	NA	NA	NA	NA	NA	NA	NA	NA	NA	NA	NA	NA	NA	NA	0.00486011	-0.0444694	-0.457046	-0.255684	-0.242988	-0.840549	-1.09247	-0.773842	0.971603	0.715874	0.00103155	0.0463717	0.0638574	5.57e-07	5.39e-09	2.01e-06	0.977431	0.79549	0.00269635	0.0693375	0.163813	6.54e-06	1.27e-07	1.8e-05
ENSMUSG00000006906	Q9CQ26	Stambp	2286	2364	NA	NA	NA	NA	NA	NA	NA	NA	NA	NA	NA	NA	NA	NA	NA	NA	0.115704	0.0465485	-0.17599	-0.162225	0.293866	-0.185471	-0.235151	0.0121064	0.119164	0.474427	0.0121285	0.0195305	0.000173419	0.01092	0.00190619	0.857578	0.175482	0.591829	0.021711	0.0326037	0.00152859	0.0327727	0.00695946	0.891709
ENSMUSG00000006920	P70351	Ezh1	2316	4207	NA	NA	NA	NA	NA	NA	NA	NA	NA	NA	NA	NA	NA	NA	NA	NA	0.262161	-0.0509285	0.140029	0.170333	-0.0174486	-0.565607	-0.373926	0.0446541	0.030903	0.597891	0.169381	0.0998111	0.912823	0.00136519	0.0253345	0.779745	0.0574076	0.698743	0.218478	0.136056	0.940687	0.00555949	0.0629106	0.829018
ENSMUSG00000006931	Q8K2B0	P3h4	1739	2178	0.0164	-0.0333	0.0645	-0.451	-0.403	-0.0379	-0.369	-0.427	0.968844	0.936878	0.877995	0.28947	0.342668	0.928082	0.383863	0.315626	-0.284515	-0.366376	-0.585496	-0.552872	-0.497442	-0.448913	-0.417131	-0.449423	0.0102508	0.000515911	1.42e-06	3.32e-06	1.95e-05	6.94e-05	0.000163343	6.95e-05	0.0236968	0.00541014	1.06e-05	2.06e-05	0.000257821	0.000424234	0.000835299	0.000378102
ENSMUSG00000006932	Q02248	Ctnnb1	4134	3623	0.227	0.11	0.394	0.423	-0.142	-0.457	-0.238	0.0863	0.194284	0.523814	0.0298715	0.020588	0.412214	0.0131122	0.173921	0.615484	0.310536	0.159198	0.205214	0.235329	0.0466027	0.208278	0.13107	0.183975	0.00217822	0.060756	0.0181606	0.00772986	0.578275	0.0187605	0.125796	0.0356746	0.00726088	0.132719	0.0308653	0.0146284	0.680066	0.0516245	0.242526	0.0809063
ENSMUSG00000006941	Q9CXU9	Eif1b	NA	NA	-0.184	-0.252	-0.735	-0.806	-0.402	-0.391	-0.0101	0.0122	0.51029	0.369676	0.0140454	0.00781314	0.15808	0.169828	0.97108	0.965021	NA	NA	NA	NA	NA	NA	NA	NA	NA	NA	NA	NA	NA	NA	NA	NA	NA	NA	NA	NA	NA	NA	NA	NA
ENSMUSG00000006948	Q9Z0M1	Klk4	705	1249	NA	NA	NA	NA	NA	NA	NA	NA	NA	NA	NA	NA	NA	NA	NA	NA	-0.136428	-0.0887542	-0.189311	-0.369991	0.0497763	-0.00809945	0.0107728	0.0407317	0.10916	0.236373	0.0164479	4.1e-05	0.233098	0.843873	0.793476	0.326606	0.162972	0.353912	0.0283374	0.000174563	0.374769	0.949857	0.915035	0.451789
ENSMUSG00000006958	NA	Chrd	2865	3435	NA	NA	NA	NA	NA	NA	NA	NA	NA	NA	NA	NA	NA	NA	NA	NA	0.307882	0.174904	0.364445	0.361994	0.0270941	-0.192522	-0.364145	-0.316524	0.0841821	0.2653	0.0252928	0.0262139	0.855462	0.191496	0.0149413	0.0322838	0.131628	0.385206	0.0412734	0.0422331	0.900009	0.352049	0.0400549	0.074256
ENSMUSG00000006998	Q8VDM4	Psmd2	3293	3001	0.112	-0.00701	-0.0048	0.0112	0.0421	0.0725	0.0689	-0.0208	0.142743	0.924947	0.94859	0.88031	0.572743	0.334856	0.359534	0.780425	-0.123372	-0.113303	-0.222165	-0.225163	-0.16927	0.00940985	0.0577422	-0.00123244	0.0815754	0.0739764	0.00126084	0.00111582	0.0109	0.878928	0.354156	0.984087	0.128156	0.152177	0.00317181	0.00280474	0.0421331	0.956348	0.556608	0.988258
ENSMUSG00000007021	Q8R191	Syngr3	3043	1965	NA	NA	NA	NA	NA	NA	NA	NA	NA	NA	NA	NA	NA	NA	NA	NA	0.0928637	0.0770018	0.468957	0.553525	-0.348173	-0.4736	-0.574265	-0.620277	0.399465	0.433639	5.49e-05	5.81e-06	0.00093016	2.61e-05	1.29e-06	3.18e-07	0.4816	0.553762	0.000231835	3.31e-05	0.00600733	0.000182933	1.3e-05	3.77e-06
ENSMUSG00000007029	Q9Z1Q9	Vars	4016	4137	-0.115	-0.0168	0.358	0.704	0.105	-0.0227	-0.0351	-0.0453	0.531254	0.926809	0.0608058	0.000808	0.569229	0.901371	0.847967	0.805049	0.0051621	0.0489197	-0.00583373	0.0737715	-0.0327985	-0.033675	-0.0858488	-0.142003	0.94352	0.454831	0.928655	0.263441	0.611367	0.601739	0.19056	0.0357462	0.95733	0.573809	0.940413	0.31951	0.707485	0.81775	0.340415	0.081025
ENSMUSG00000007030	Q9JHA8	Vwa7	2953	4313	NA	NA	NA	NA	NA	NA	NA	NA	NA	NA	NA	NA	NA	NA	NA	NA	0.177244	0.169544	0.236019	0.608108	0.108373	-0.0812855	-0.0653525	0.0274213	0.0479724	0.0352317	0.00480535	2.68e-08	0.0212683	0.0672278	0.135937	0.530355	0.0824945	0.0903341	0.00978318	3.79e-07	0.0714146	0.150222	0.258656	0.627471
ENSMUSG00000007033	P16627	Hspa1l	3727	2472	-0.245	-0.177	-0.717	-0.408	-0.052	-0.301	0.196	-0.229	0.198664	0.348769	0.000839364	0.038383	0.781567	0.118739	0.302375	0.229089	0.10836	0.264884	0.211924	0.153885	0.186489	0.0717624	-0.146658	-0.108041	0.32807	0.0158793	0.0442848	0.130817	0.0818015	0.485069	0.138862	0.271502	0.409025	0.0558315	0.0670853	0.172298	0.195414	0.707464	0.263322	0.398815
ENSMUSG00000007034	Q91VA1	Slc44a4	2756	2261	NA	NA	NA	NA	NA	NA	NA	NA	NA	NA	NA	NA	NA	NA	NA	NA	0.0704874	0.0417168	0.0551358	0.0785093	0.0990987	0.0329081	0.00933532	0.0572287	0.1563	0.346569	0.213203	0.0829185	0.0221151	0.422765	0.816799	0.166152	0.220517	0.470325	0.266795	0.115606	0.0737187	0.641239	0.920477	0.286192
ENSMUSG00000007035	NA	Msh5	3183	2886	NA	NA	NA	NA	NA	NA	NA	NA	NA	NA	NA	NA	NA	NA	NA	NA	-0.0827637	-0.0903085	0.0206129	0.211761	0.285821	0.240208	-0.0613042	-0.0604092	0.488386	0.397466	0.84531	0.0524604	0.00314074	0.0110482	0.459354	0.463217	0.567485	0.519987	0.870999	0.0772201	0.0158122	0.0330809	0.67526	0.570622
ENSMUSG00000007036	Q9Z1Q2	Abhd16a	1944	1945	NA	NA	NA	NA	NA	NA	NA	NA	NA	NA	NA	NA	NA	NA	NA	NA	-0.140322	-0.060701	-0.289569	-0.0494889	-0.0610163	-0.0042371	0.0496722	0.176985	0.14273	0.468063	0.00193972	0.553772	0.480257	0.960526	0.562667	0.0467127	0.204254	0.586187	0.00454466	0.608698	0.600302	0.983806	0.78029	0.101757
ENSMUSG00000007038	O35657	Neu1	3279	2474	NA	NA	NA	NA	NA	NA	NA	NA	NA	NA	NA	NA	NA	NA	NA	NA	0.114891	0.327829	0.550698	0.749605	0.354178	0.709936	0.486596	0.847118	0.101536	1.28e-05	2.46e-09	4.95e-12	2.21e-05	1.58e-10	1.8e-07	4.16e-12	0.15347	0.00040808	6.28e-08	3.92e-10	0.000284929	5.97e-09	2.49e-06	2.85e-10
ENSMUSG00000007039	Q99LD8	Ddah2	5803	1342	0.145	0.298	-1.26	-0.609	0.211	0.27	-0.755	0.31	0.737771	0.494314	0.00775451	0.17003	0.628216	0.535	0.0922058	0.478021	-0.519202	-0.409269	-0.646484	-0.689453	-0.307819	-0.331099	-0.448069	-0.536642	0.00686901	0.0146585	0.000391385	0.000198075	0.0310431	0.0211849	0.00285343	0.000579818	0.0173079	0.0528377	0.00123322	0.000672627	0.0958201	0.057107	0.00985932	0.00236244
ENSMUSG00000007041	Q9Z1Q5	Clic1	1191	1466	-0.204	-0.0774	-0.867	-0.753	0.0986	0.174	-0.0761	-0.0524	0.193346	0.616258	1.05e-05	6.21e-05	0.524276	0.264726	0.622376	0.734181	-0.153291	-0.0679658	-0.284235	-0.261076	-0.00328959	-0.0811676	-0.051248	-0.129852	0.0138448	0.199404	1.23e-05	3.74e-05	0.949511	0.127701	0.328913	0.018776	0.0300455	0.311571	6.51e-05	0.000161528	0.965481	0.254245	0.524867	0.046901
ENSMUSG00000007050	O35900	Lsm2	865	873	-0.00336	-0.146	-0.834	-0.821	0.28	0.262	0.135	0.0251	0.975709	0.193236	1.31e-07	1.67e-07	0.0176313	0.0253414	0.22936	0.819861	-0.466748	-0.299577	-0.571964	-0.593136	-0.0614626	-0.31402	-0.184435	-0.218925	0.000160902	0.0036258	2.62e-06	1.52e-06	0.513653	0.00251751	0.0585308	0.0270168	0.00128171	0.0206017	1.76e-05	1.08e-05	0.628221	0.0094593	0.128379	0.0637587
ENSMUSG00000007080	Q9WVF7	Pole	6864	7163	NA	NA	NA	NA	NA	NA	NA	NA	NA	NA	NA	NA	NA	NA	NA	NA	0.745219	0.520977	0.600031	0.629986	-0.0952689	-0.369839	-0.424432	-0.420906	2.43e-05	0.000477885	0.000100304	5.51e-05	0.478984	0.0108259	0.00423718	0.00455135	0.000438316	0.00515811	0.000387334	0.000224919	0.599118	0.0325276	0.0137625	0.0139547
ENSMUSG00000007097	Q6PIE5	Atp1a2	6262	6227	NA	NA	NA	NA	NA	NA	NA	NA	NA	NA	NA	NA	NA	NA	NA	NA	0.13333	0.089974	0.141776	0.129901	0.0436959	-0.021808	0.00760893	0.0301994	0.00142025	0.0120145	0.000269505	0.000635994	0.189925	0.506681	0.816354	0.360009	0.00543599	0.0464386	0.000904247	0.00179151	0.329884	0.729638	0.920477	0.480989
ENSMUSG00000007107	Q9WV27	Atp1a4	1416	3470	NA	NA	NA	NA	NA	NA	NA	NA	NA	NA	NA	NA	NA	NA	NA	NA	0.10964	0.0418615	0.084023	0.0863205	0.0689568	-0.00131672	0.0107728	0.0407317	0.00788192	0.228446	0.0199445	0.017095	0.051668	0.969019	0.75067	0.235887	0.0192145	0.344954	0.033521	0.0290543	0.139859	0.987391	0.906839	0.362583
ENSMUSG00000007122	O09165	Casq1	5674	1847	NA	NA	NA	NA	NA	NA	NA	NA	NA	NA	NA	NA	NA	NA	NA	NA	0.121073	0.0943725	0.0756485	-0.0378474	0.161744	-0.0141278	-0.141037	-0.0718927	0.351885	0.418076	0.50985	0.734054	0.1613	0.897666	0.1918	0.504261	0.434239	0.539572	0.56973	0.773792	0.297799	0.959562	0.342278	0.606396
ENSMUSG00000007207	NA	Stx1a	1922	2167	NA	NA	NA	NA	NA	NA	NA	NA	NA	NA	NA	NA	NA	NA	NA	NA	-0.0167516	0.0864714	0.167065	0.31351	-0.29025	-0.16926	-0.0748083	-0.134743	0.882433	0.393543	0.10585	0.0041639	0.0141313	0.133495	0.497796	0.228427	0.908829	0.516403	0.14425	0.00857577	0.0517872	0.263283	0.716013	0.354965
ENSMUSG00000007279	Q9JJS0	Scube2	2991	3571	NA	NA	NA	NA	NA	NA	NA	NA	NA	NA	NA	NA	NA	NA	NA	NA	0.269699	0.101147	0.365647	0.468127	0.115236	0.0109297	0.0100214	0.0322092	0.00110572	0.131027	9.35e-06	2.28e-07	0.00104745	0.722482	0.743184	0.296678	0.00466611	0.230475	5.18e-05	2.17e-06	0.00657692	0.913613	0.906294	0.422425
ENSMUSG00000007338	Q9CQ40	Mrpl49	1706	1722	NA	NA	NA	NA	NA	NA	NA	NA	NA	NA	NA	NA	NA	NA	NA	NA	0.0710708	0.147538	0.0673084	0.192192	-0.0965282	-0.146079	0.00647538	-0.0363847	0.256077	0.0122455	0.229708	0.00172659	0.0892201	0.0131149	0.905931	0.509568	0.332227	0.0470888	0.284924	0.00404145	0.207232	0.0382127	0.95163	0.610894
ENSMUSG00000007379	NA	Dennd2c	2601	4979	NA	NA	NA	NA	NA	NA	NA	NA	NA	NA	NA	NA	NA	NA	NA	NA	0.58783	0.408678	0.664718	0.998268	-0.100499	-0.274644	0.20924	0.335724	0.000638785	0.0055525	4.63e-05	1.03e-07	0.443918	0.0428593	0.122219	0.0170923	0.00320152	0.0275939	0.00020067	1.11e-06	0.568362	0.103017	0.236714	0.0433547
ENSMUSG00000007411	Q03141	Mark3	6043	3365	NA	NA	NA	NA	NA	NA	NA	NA	NA	NA	NA	NA	NA	NA	NA	NA	0.600714	0.164318	0.308742	0.253356	-0.121639	-0.270397	-0.172931	-0.145986	0.000824177	0.260544	0.039992	0.0879425	0.399106	0.069457	0.234413	0.313437	0.00381317	0.380389	0.061369	0.121858	0.529911	0.154122	0.401906	0.438879
ENSMUSG00000007415	Q920S3	Gatad1	2458	2545	NA	NA	NA	NA	NA	NA	NA	NA	NA	NA	NA	NA	NA	NA	NA	NA	0.205923	0.119507	0.279766	0.319228	-0.284742	-0.239635	-0.241923	-0.245936	0.0205396	0.121091	0.000937007	0.000242236	0.000365229	0.00185045	0.00171064	0.00148944	0.0412512	0.217562	0.00250034	0.000798932	0.00279788	0.00724071	0.00633899	0.00534411
ENSMUSG00000007458	P24668	M6pr	4119	2539	0.119	-0.532	0.765	-0.834	0.0927	0.0996	0.291	0.132	0.896755	0.564276	0.408896	0.368537	0.919643	0.913648	0.751456	0.886169	0.0326693	-0.025083	0.0431909	0.0597954	-0.0939523	0.0255575	0.210919	0.223614	0.677418	0.720843	0.539246	0.396952	0.190332	0.716044	0.00561901	0.00363015	0.738601	0.799389	0.597175	0.457291	0.330383	0.909314	0.017413	0.0115503
ENSMUSG00000007476	Q80WG5	Lrrc8a	4483	4301	NA	NA	NA	NA	NA	NA	NA	NA	NA	NA	NA	NA	NA	NA	NA	NA	0.357255	0.340061	0.518589	0.491882	-0.0137932	0.198345	0.431216	0.493519	8.1e-05	3.78e-05	6.48e-08	1.6e-07	0.865144	0.0202373	1.4e-05	2e-06	0.000837281	0.000904624	8.44e-07	1.61e-06	0.907319	0.0549418	0.00010197	1.79e-05
ENSMUSG00000007480	NA	Mc5r	3813	1162	NA	NA	NA	NA	NA	NA	NA	NA	NA	NA	NA	NA	NA	NA	NA	NA	-0.0212688	-0.145031	-0.395295	-0.479772	0.418533	0.183032	0.0280839	-0.0404849	0.881092	0.257162	0.00287543	0.00042705	6.26e-05	0.0355427	0.723067	0.600393	0.907868	0.376592	0.00634523	0.00128908	0.000663427	0.0880633	0.906294	0.684746
ENSMUSG00000007564	Q76MZ3	Ppp2r1a	4806	2410	0.089	0.173	-0.124	-0.0699	0.0614	0.00751	0.0011	0.0361	0.226483	0.024226	0.0967238	0.339184	0.399701	0.917302	0.987897	0.618394	-0.132148	-0.0839117	-0.267644	-0.283859	-0.0724689	-0.0841307	-0.00579737	-0.0750632	0.0198079	0.0884019	8.56e-06	3.71e-06	0.132902	0.0834317	0.901871	0.120194	0.0400809	0.173086	4.8e-05	2.27e-05	0.266197	0.179587	0.949914	0.222433
ENSMUSG00000007570	NA	Fance	1780	2025	NA	NA	NA	NA	NA	NA	NA	NA	NA	NA	NA	NA	NA	NA	NA	NA	-0.167333	-0.20643	-0.442719	-0.254994	0.00100601	-0.0883694	-0.359136	-0.437182	0.0484741	0.00836222	2.83e-06	0.00169285	0.988233	0.203596	2.34e-05	1.54e-06	0.0832472	0.0363142	1.87e-05	0.00397461	0.991857	0.369974	0.000158439	1.43e-05
ENSMUSG00000007589	NA	Tinf2	1507	2956	NA	NA	NA	NA	NA	NA	NA	NA	NA	NA	NA	NA	NA	NA	NA	NA	0.121977	-0.0172367	-0.0161325	-0.0895761	-0.168431	-0.462063	-0.509184	-0.375321	0.124342	0.804077	0.81671	0.2071	0.0278401	1.49e-06	3.35e-07	2.75e-05	0.181708	0.861022	0.846686	0.258888	0.0881364	1.52e-05	4.23e-06	0.000169935
ENSMUSG00000007591	NA	Tssk4	2560	1686	NA	NA	NA	NA	NA	NA	NA	NA	NA	NA	NA	NA	NA	NA	NA	NA	0.212501	0.2282	0.495135	0.609253	-0.0350459	-0.146121	-0.170776	-0.0614696	0.218063	0.144904	0.00425231	0.00075255	0.782917	0.252013	0.179136	0.628289	0.291317	0.247163	0.00883369	0.00204024	0.843895	0.437322	0.32379	0.706884
ENSMUSG00000007594	Q80WM4	Hapln4	1209	3648	NA	NA	NA	NA	NA	NA	NA	NA	NA	NA	NA	NA	NA	NA	NA	NA	0.167189	0.0983907	-0.043153	0.0952081	0.253676	-0.0306459	-0.164139	-0.173978	0.254625	0.447537	0.729096	0.458451	0.0894107	0.833909	0.270502	0.24434	0.33081	0.566466	0.769346	0.517362	0.207503	0.948333	0.45022	0.371084
ENSMUSG00000007603	NA	Dus3l	2147	2025	NA	NA	NA	NA	NA	NA	NA	NA	NA	NA	NA	NA	NA	NA	NA	NA	-0.00213688	-0.0386937	-0.0625187	-0.0204853	-0.136512	0.0266995	0.231802	0.347078	0.982462	0.65668	0.474858	0.813795	0.156762	0.775373	0.0187897	0.00091718	0.986002	0.748647	0.536149	0.844215	0.292422	0.948291	0.0488357	0.00352694
ENSMUSG00000007610	NA	Gtpbp3	3603	2803	NA	NA	NA	NA	NA	NA	NA	NA	NA	NA	NA	NA	NA	NA	NA	NA	-0.102753	-0.22163	-0.577769	-0.664938	-0.499123	-0.604061	-0.7079	-0.543998	0.200135	0.00413855	2.68e-08	2.23e-09	6.17e-07	2.58e-08	1.51e-09	1.55e-07	0.270706	0.0225145	4.19e-07	5.17e-08	1.4e-05	4.51e-07	4.35e-08	2.05e-06
ENSMUSG00000007613	Q64729	Tgfbr1	6005	5756	NA	NA	NA	NA	NA	NA	NA	NA	NA	NA	NA	NA	NA	NA	NA	NA	0.0710205	-0.200361	-0.118787	-0.155308	0.348654	-0.0965853	-0.153371	-0.113427	0.55942	0.0757704	0.281427	0.163079	0.00691794	0.427789	0.213952	0.354247	0.634058	0.154908	0.340027	0.210124	0.0293862	0.647035	0.373895	0.476902
ENSMUSG00000007617	Q9Z2Y3	Homer1	3385	5713	NA	NA	NA	NA	NA	NA	NA	NA	NA	NA	NA	NA	NA	NA	NA	NA	0.637404	0.290901	0.46131	0.529926	1.44221	1.79603	1.58852	1.79678	0.000511516	0.0548417	0.00371649	0.00112168	1.36e-09	1.36e-11	1.87e-10	1.4e-11	0.0027435	0.123049	0.00786407	0.00281629	6.95e-08	7.37e-10	7.64e-09	7.61e-10
ENSMUSG00000007646	Q924H5	Rad51c	1262	3944	NA	NA	NA	NA	NA	NA	NA	NA	NA	NA	NA	NA	NA	NA	NA	NA	0.271384	0.0199563	0.0436284	0.0354838	-0.0138792	-0.409882	-0.959649	-0.908968	0.0209775	0.841704	0.663135	0.723046	0.904508	0.00142609	6.09e-09	1.72e-08	0.0419523	0.889375	0.709877	0.764203	0.934793	0.00576087	1.4e-07	3.2e-07
ENSMUSG00000007653	P63137	Gabrb2	2698	3989	NA	NA	NA	NA	NA	NA	NA	NA	NA	NA	NA	NA	NA	NA	NA	NA	0.118665	0.0693542	0.111516	0.113813	0.0502077	0.0250686	0.00547094	0.0354298	0.00359768	0.0468488	0.00244101	0.00205082	0.14052	0.458069	0.86939	0.292269	0.0106094	0.110228	0.00551855	0.00467779	0.274134	0.679239	0.937188	0.418405
ENSMUSG00000007655	P49817	Cav1	4151	2746	0.113	-0.123	0.778	0.291	-0.118	-0.0341	0.0749	0.148	0.400318	0.359602	6.4e-06	0.0381157	0.380607	0.798366	0.575848	0.273622	0.0705413	-0.198298	0.362358	0.318371	-0.228054	-0.178056	0.129158	0.309556	0.379174	0.00976361	2.93e-05	0.000141964	0.00363928	0.0188014	0.0791801	0.000196657	0.461057	0.0402014	0.000135822	0.000505874	0.017777	0.0517188	0.165007	0.000924707
ENSMUSG00000007656	P56212	Arpp19	4306	4046	0.0737	-0.543	-1.43	-1.65	0.229	0.155	0.0919	-0.0174	0.868092	0.228919	0.00358491	0.00111677	0.606644	0.72672	0.83601	0.968751	0.00416438	-0.104919	-0.105988	-0.152608	-0.211861	-0.366644	-0.345131	-0.574635	0.95634	0.132553	0.128999	0.0330651	0.00758252	3.99e-05	8.37e-05	5.39e-08	0.966253	0.232295	0.172127	0.0516958	0.0316385	0.000262618	0.000466693	8.48e-07
ENSMUSG00000007659	Q64373	Bcl2l1	3708	2568	NA	NA	NA	NA	NA	NA	NA	NA	NA	NA	NA	NA	NA	NA	NA	NA	-0.271586	-0.306685	-0.725778	-0.863351	-0.638652	-1.10584	-0.698996	-0.508963	0.0130176	0.00241714	3.99e-08	1.83e-09	2.97e-07	1.35e-11	6.61e-08	8.78e-06	0.0285255	0.0156109	5.75e-07	4.35e-08	7.55e-06	7.36e-10	1.07e-06	6.29e-05
ENSMUSG00000007670	Q3U0V1	Khsrp	3309	3978	0.128	0.026	0.0122	0.323	0.0152	0.0822	0.0782	-0.0134	0.209658	0.795922	0.903373	0.00365942	0.879909	0.417294	0.439564	0.894258	0.370423	0.433965	0.712497	0.721388	0.0251846	-0.0545452	0.202578	0.264945	0.00157186	9.74e-05	6.98e-08	5.64e-08	0.790018	0.565295	0.0402712	0.00915159	0.00581232	0.00176183	8.96e-07	6.84e-07	0.849084	0.78624	0.093622	0.0254479
ENSMUSG00000007682	Q9Z1Y9	Dio2	819	5815	NA	NA	NA	NA	NA	NA	NA	NA	NA	NA	NA	NA	NA	NA	NA	NA	0.281739	0.0546117	0.0672847	0.193289	0.194073	-0.293998	-0.717508	-0.517291	0.065598	0.660388	0.586471	0.139361	0.429267	0.225128	0.00332831	0.0311131	0.107045	0.751446	0.640784	0.182351	0.555948	0.400197	0.0111999	0.0719902
ENSMUSG00000007721	Q9D8X2	Ccdc124	942	1356	NA	NA	NA	NA	NA	NA	NA	NA	NA	NA	NA	NA	NA	NA	NA	NA	-0.38404	-0.369869	-0.697544	-0.770462	-0.334022	-0.275016	-0.266603	-0.395141	0.000724614	0.000331209	5.1e-08	9.08e-09	0.00100659	0.00497915	0.0062468	0.00018221	0.00349685	0.00398497	6.97e-07	1.61e-07	0.00640547	0.0168105	0.0190519	0.000865388
ENSMUSG00000007739	P80315	Cct4	1957	2484	0.0179	0.0531	-0.223	-0.0983	0.0459	0.00394	0.0537	-0.0118	0.776523	0.402141	0.00164219	0.127994	0.467629	0.950059	0.39669	0.851381	-0.178435	-0.198516	-0.477207	-0.418466	-0.199227	-0.0113313	-0.0199457	-0.00301645	0.0476857	0.0158142	2.1e-06	1.36e-05	0.0162029	0.88386	0.797224	0.968986	0.0821283	0.0557033	1.46e-05	6.81e-05	0.0573703	0.95691	0.916006	0.977889
ENSMUSG00000007783	Q8BGD5	Cpt1c	3878	2793	NA	NA	NA	NA	NA	NA	NA	NA	NA	NA	NA	NA	NA	NA	NA	NA	-0.271409	-0.371842	-0.397444	-0.362485	-0.304063	-0.355138	-0.498587	-0.480755	0.00114848	8.19e-06	3.29e-06	1.19e-05	4.94e-05	6.23e-06	3.1e-08	5.89e-08	0.00476406	0.000298461	2.13e-05	6.09e-05	0.000551531	5.24e-05	5.66e-07	9.14e-07
ENSMUSG00000007805	NA	Twist2	576	2525	NA	NA	NA	NA	NA	NA	NA	NA	NA	NA	NA	NA	NA	NA	NA	NA	0.200633	-0.0541192	0.0155139	-0.0262101	0.121163	0.197051	0.197934	0.136998	0.0618841	0.558231	0.866353	0.776054	0.145191	0.0215347	0.0210868	0.101327	0.101923	0.666822	0.888864	0.811323	0.279056	0.0579155	0.0538849	0.193229
ENSMUSG00000007812	NA	Zfp655	2958	4157	NA	NA	NA	NA	NA	NA	NA	NA	NA	NA	NA	NA	NA	NA	NA	NA	0.515653	0.264383	0.568043	0.590956	0.625939	1.01741	0.552472	0.410459	0.000550749	0.0328371	5.43e-05	3.27e-05	4.87e-05	2.35e-08	0.000213883	0.00367481	0.00288812	0.0863677	0.000229883	0.000144257	0.000545923	4.17e-07	0.00105567	0.0116527
ENSMUSG00000007815	Q9QUI0	Rhoa	582	2197	0.0669	0.0353	-0.0463	-0.132	0.0215	0.0675	-0.0696	-0.115	0.563601	0.759686	0.688934	0.258482	0.851988	0.559735	0.547867	0.324436	0.0770972	-0.346491	-0.40535	-0.439669	-0.115481	-0.131853	-0.0765271	-0.123174	0.507679	0.00273174	0.000690452	0.00030475	0.241889	0.183259	0.433962	0.212851	0.585931	0.0170023	0.00196658	0.000964822	0.383876	0.339422	0.648343	0.339834
ENSMUSG00000007817	Q6P1E1	Zmiz1	7568	7482	NA	NA	NA	NA	NA	NA	NA	NA	NA	NA	NA	NA	NA	NA	NA	NA	0.882898	0.353621	0.965077	0.589589	0.256585	-0.625774	-0.515265	0.0878512	0.000239506	0.0693124	2.21e-05	0.00399133	0.158743	0.00199481	0.00853266	0.62406	0.00164129	0.145246	0.000107321	0.00826071	0.294577	0.00771655	0.0249424	0.703794
ENSMUSG00000007827	NA	Ankrd26	2844	6930	NA	NA	NA	NA	NA	NA	NA	NA	NA	NA	NA	NA	NA	NA	NA	NA	-0.136348	-0.429215	-0.624748	-0.672397	0.0203705	-0.312072	-0.449822	-0.188271	0.337939	0.00220736	4.49e-05	1.73e-05	0.873397	0.0208323	0.00153385	0.148844	0.419452	0.014689	0.000195696	8.4e-05	0.91315	0.0563123	0.0057522	0.263779
ENSMUSG00000007833	NA	Aldh16a1	5367	3537	NA	NA	NA	NA	NA	NA	NA	NA	NA	NA	NA	NA	NA	NA	NA	NA	0.0304154	-0.0442606	0.0683718	0.094054	-0.201995	-0.151622	-0.162037	-0.0680582	0.710533	0.546965	0.353685	0.205329	0.0113684	0.0499756	0.0373497	0.362701	0.766456	0.657497	0.415612	0.257004	0.0435659	0.117443	0.0877985	0.483591
ENSMUSG00000007836	Q9CX86	Hnrnpa0	900	2678	0.0658	0.279	0.454	0.28	0.226	0.0158	0.00837	0.147	0.699017	0.111017	0.0129731	0.109767	0.191909	0.926047	0.960698	0.390241	0.242909	0.171663	-0.0204255	0.0688353	-0.17813	-0.159265	-0.026017	-0.1356	0.0223373	0.0655481	0.820594	0.446938	0.0567714	0.0859127	0.772002	0.14038	0.044151	0.139811	0.849911	0.505962	0.150129	0.183836	0.909609	0.251676
ENSMUSG00000007837	Q8R182	Prrg2	1672	1623	NA	NA	NA	NA	NA	NA	NA	NA	NA	NA	NA	NA	NA	NA	NA	NA	-0.0699543	0.0527586	0.023125	0.0621706	0.199408	0.0957147	-0.272454	-0.0325223	0.534052	0.598724	0.817315	0.53588	0.0489122	0.329741	0.00999734	0.739647	0.610586	0.699289	0.847134	0.592061	0.134074	0.536228	0.028595	0.797089
ENSMUSG00000007850	O35737	Hnrnph1	3181	2427	-0.0921	-0.137	-0.251	-0.0662	-0.0936	-0.114	-0.125	-0.0437	0.552749	0.378856	0.114641	0.66889	0.546303	0.463109	0.420675	0.777322	0.0251881	-0.0824781	0.282505	0.393976	0.463536	0.479184	0.182395	0.120935	0.853407	0.500907	0.0275057	0.00321034	0.00064285	0.000458126	0.135852	0.316626	0.88519	0.615902	0.0443508	0.00682919	0.00442673	0.0021745	0.258527	0.441996
ENSMUSG00000007867	Q9DA69	Ift43	588	783	NA	NA	NA	NA	NA	NA	NA	NA	NA	NA	NA	NA	NA	NA	NA	NA	-0.447611	-0.330625	-0.750787	-0.678648	-0.337696	-0.373805	-0.45358	-0.751262	0.00320845	0.0115008	2.89e-06	1.16e-05	0.0115856	0.00581211	0.00125135	3.82e-06	0.00971129	0.0450586	1.91e-05	5.98e-05	0.0442242	0.0190966	0.00483202	3.1e-05
ENSMUSG00000007872	P41133	Id3	1451	1278	NA	NA	NA	NA	NA	NA	NA	NA	NA	NA	NA	NA	NA	NA	NA	NA	-0.257136	-0.1684	-0.180682	-0.600246	-0.418204	-0.583796	-0.854032	-1.24718	0.0665614	0.171263	0.143488	4.29e-05	0.0019995	6.46e-05	2.98e-07	3.82e-10	0.108265	0.278654	0.188907	0.000181	0.0109656	0.000398616	3.8e-06	1.26e-08
ENSMUSG00000007877	O70548	Tcap	2010	948	NA	NA	NA	NA	NA	NA	NA	NA	NA	NA	NA	NA	NA	NA	NA	NA	-0.220489	-0.279792	-0.195873	-0.103676	-0.0653971	-0.0613563	-0.080255	0.114939	0.150415	0.0463414	0.157106	0.450452	0.387196	0.424199	0.293424	0.153921	0.213527	0.109363	0.204402	0.509441	0.519601	0.642778	0.47963	0.270557
ENSMUSG00000007880	A2BH40	Arid1a	8322	8187	-0.219	-0.345	-0.0786	-0.356	-0.301	-0.631	-0.378	-0.734	0.472198	0.261357	0.7955	0.246773	0.3256	0.0468172	0.219678	0.0227945	0.562687	0.393733	0.580083	0.615686	0.315825	-0.265659	-0.208052	-0.091309	0.00307098	0.0171454	0.000907414	0.000502149	0.0448503	0.0921233	0.181518	0.550379	0.00938073	0.0585284	0.00243848	0.00147496	0.12577	0.194668	0.327148	0.644318
ENSMUSG00000007888	Q9JM58	Crlf1	1528	1644	NA	NA	NA	NA	NA	NA	NA	NA	NA	NA	NA	NA	NA	NA	NA	NA	-0.0335886	0.0271255	-0.0629065	-0.0661809	-0.446088	-0.25511	0.0276451	-0.033087	0.718851	0.744923	0.453074	0.430215	2.68e-05	0.006621	0.749228	0.702375	0.773823	0.817374	0.515321	0.490071	0.000333706	0.0213584	0.906565	0.767152
ENSMUSG00000007891	P18242	Ctsd	2625	2127	-0.033	-0.063	0.188	-0.0967	-0.0245	-0.0943	0.0124	-0.0325	0.895464	0.802354	0.457286	0.700932	0.922227	0.708141	0.960738	0.897086	-0.101584	-0.0477846	0.257883	0.251281	0.0974735	0.28595	0.155715	0.196741	0.302077	0.583735	0.00621782	0.0074564	0.274967	0.00316998	0.086804	0.0334936	0.381646	0.687191	0.0121941	0.0141982	0.416594	0.0114662	0.17826	0.076587
ENSMUSG00000007892	P47955	Rplp1	342	499	-1.8	-1.13	-3.4	0.481	-0.0197	0.109	-0.167	0.231	0.21181	0.427689	0.023962	0.734859	0.988941	0.9389	0.906535	0.870664	0.261719	0.154723	0.119665	0.121963	-0.173514	-0.0346265	-0.261421	-0.155931	0.000693716	0.0141039	0.0474823	0.0436358	0.0772902	0.715486	0.0104402	0.110103	0.00339522	0.0515533	0.0713126	0.0658081	0.187305	0.909045	0.0296659	0.207001
ENSMUSG00000007908	Q8JZS7	Hmgcll1	912	3737	NA	NA	NA	NA	NA	NA	NA	NA	NA	NA	NA	NA	NA	NA	NA	NA	0.126814	0.0775037	0.119665	0.121963	0.0408867	-0.113427	-0.134663	0.00498876	0.0566731	0.186701	0.0454347	0.0417017	0.552369	0.0995202	0.0508744	0.94159	0.0947509	0.296384	0.0686605	0.0632153	0.659621	0.207405	0.114253	0.957427
ENSMUSG00000007944	Q9D6E4	Ttc9b	998	2052	NA	NA	NA	NA	NA	NA	NA	NA	NA	NA	NA	NA	NA	NA	NA	NA	0.130923	0.0555509	0.0977124	0.10001	0.175251	0.0670202	-3.08e-05	0.0485764	0.011755	0.207302	0.0309898	0.0275434	0.00103036	0.159504	0.99946	0.293898	0.0264336	0.320733	0.0492215	0.0441062	0.00651153	0.304056	0.999823	0.41985
ENSMUSG00000007946	Q62066	Phox2a	1064	1609	NA	NA	NA	NA	NA	NA	NA	NA	NA	NA	NA	NA	NA	NA	NA	NA	-0.0858456	-0.154668	-0.129036	-0.084996	0.0610371	-0.024827	0.00906139	0.0633625	0.238845	0.0235181	0.0542106	0.199147	0.269187	0.647339	0.867499	0.253382	0.314077	0.0701487	0.0800305	0.250048	0.410172	0.857237	0.937022	0.380219
ENSMUSG00000007950	Q8R0P8	Abhd8	1272	1978	NA	NA	NA	NA	NA	NA	NA	NA	NA	NA	NA	NA	NA	NA	NA	NA	-0.0602736	-0.00564013	-0.230753	-0.214948	-0.612885	-0.451857	-0.645466	-0.8068	0.671705	0.964372	0.0801255	0.101485	1.21e-05	0.000428604	5.88e-06	2.12e-07	0.7335	0.975988	0.113097	0.138061	0.000175273	0.00205501	4.79e-05	2.64e-06
ENSMUSG00000007987	Q9DAI2	Ift22	4642	3071	NA	NA	NA	NA	NA	NA	NA	NA	NA	NA	NA	NA	NA	NA	NA	NA	-0.344212	-0.302319	-0.472818	-0.488418	-0.12193	-0.279388	-0.270287	-0.139953	0.000260988	0.0002951	9.01e-07	5.45e-07	0.106241	0.000814895	0.00111529	0.0660804	0.00173715	0.00370849	7.25e-06	4.49e-06	0.232861	0.00355824	0.00438164	0.13597
ENSMUSG00000007989	Q61086	Fzd3	3812	12734	NA	NA	NA	NA	NA	NA	NA	NA	NA	NA	NA	NA	NA	NA	NA	NA	0.353074	0.0965018	0.204445	0.188369	-0.211589	-0.256128	0.224855	0.429004	0.0117489	0.413708	0.0907067	0.117481	0.0400409	0.0149736	0.0439045	0.000515889	0.0264236	0.535886	0.126058	0.156598	0.115673	0.0426564	0.100732	0.00213714
ENSMUSG00000008028	D3Z070	1700008O03Rik	570	913	NA	NA	NA	NA	NA	NA	NA	NA	NA	NA	NA	NA	NA	NA	NA	NA	0.00756197	0.0874908	0.170485	-0.0699382	0.358826	0.0869718	0.1033	0.216991	0.947743	0.418497	0.126605	0.494594	0.00503943	0.43442	0.354308	0.0645416	0.960116	0.539955	0.169292	0.552513	0.0230228	0.654526	0.556791	0.133173
ENSMUSG00000008035	Q9CQ20	Mid1ip1	2192	2022	NA	NA	NA	NA	NA	NA	NA	NA	NA	NA	NA	NA	NA	NA	NA	NA	0.0731471	0.187899	0.0796567	0.164912	0.169703	-0.317793	-0.629786	-0.728342	0.499158	0.0588136	0.411235	0.0952824	0.0622012	0.00139442	2.78e-07	2.56e-08	0.577764	0.129656	0.474165	0.130613	0.16067	0.00566376	3.57e-06	4.47e-07
ENSMUSG00000008036	P62743	Ap2s1	1998	836	-0.0519	-0.309	-0.457	-0.0603	0.0816	-0.135	-0.152	0.0648	0.894443	0.432138	0.249658	0.877449	0.834786	0.730632	0.698101	0.868347	-0.536438	-0.404324	-0.620304	-0.646562	-0.541716	-0.485692	-0.416327	-0.553443	0.00103037	0.00411208	6.49e-05	3.91e-05	0.000215276	0.000659715	0.00262284	0.00016969	0.00445173	0.0224252	0.000266892	0.000167785	0.00182383	0.0029653	0.00916613	0.000812855
ENSMUSG00000008090	Q91V87	Fgfrl1	1519	2329	NA	NA	NA	NA	NA	NA	NA	NA	NA	NA	NA	NA	NA	NA	NA	NA	0.378735	0.303988	0.268996	0.186317	-0.431943	-0.189618	-0.165951	-0.278007	0.000167765	0.000541292	0.00172951	0.0224709	3.65e-05	0.0337036	0.0602098	0.00315969	0.00130832	0.00555281	0.00413158	0.0369159	0.000430095	0.0841349	0.131342	0.0102606
ENSMUSG00000008129	NA	4930432K21Rik	3820	2366	NA	NA	NA	NA	NA	NA	NA	NA	NA	NA	NA	NA	NA	NA	NA	NA	0.0987267	-0.00124074	-0.23004	-0.306484	0.318753	-0.155961	-0.400378	-0.0854926	0.386821	0.990236	0.0326804	0.00605558	0.000350193	0.0350117	3.1e-06	0.234368	0.46893	0.993484	0.0515282	0.0118446	0.0027026	0.0868997	2.74e-05	0.361084
ENSMUSG00000008136	O70433	Fhl2	2085	1563	0.21	0.34	0.554	0.376	0.0958	0.00834	0.088	0.229	0.317864	0.111547	0.0131522	0.080544	0.645294	0.967944	0.672403	0.276159	-0.0796439	-0.0266379	0.0734318	0.171974	-0.0648182	0.0591953	0.366306	0.387177	0.477572	0.788996	0.462446	0.0926778	0.514458	0.55006	0.0009692	0.000567524	0.557071	0.849567	0.524069	0.127593	0.628791	0.772074	0.00388302	0.00232023
ENSMUSG00000008140	NA	Emc10	2145	1872	NA	NA	NA	NA	NA	NA	NA	NA	NA	NA	NA	NA	NA	NA	NA	NA	-0.11114	-0.0100946	0.0372005	0.0631286	0.146672	0.114622	0.13137	0.153696	0.218979	0.898875	0.640272	0.429699	0.0782584	0.163297	0.112369	0.0658126	0.292165	0.930185	0.689314	0.489593	0.189122	0.309421	0.220683	0.135509
ENSMUSG00000008153	Q99JH7	Clstn3	5339	4014	NA	NA	NA	NA	NA	NA	NA	NA	NA	NA	NA	NA	NA	NA	NA	NA	0.207072	0.120051	0.459227	0.396868	0.100535	-0.01899	-0.0280473	-0.0152236	0.0582431	0.210194	4.61e-05	0.000259858	0.0525102	0.698264	0.564682	0.752907	0.0969496	0.323889	0.000200143	0.000845961	0.14155	0.897164	0.781971	0.807585
ENSMUSG00000008167	NA	Fbxw9	2835	1907	NA	NA	NA	NA	NA	NA	NA	NA	NA	NA	NA	NA	NA	NA	NA	NA	-0.268155	-0.325668	-0.473904	-0.444529	-0.0966628	-0.0575724	-0.440572	-0.423553	0.0129284	0.00126701	2.03e-05	4.6e-05	0.287865	0.522331	5.31e-05	8.58e-05	0.0283767	0.010021	9.97e-05	0.00019226	0.428664	0.744884	0.00031582	0.000454619
ENSMUSG00000008193	O35906	Spib	811	2788	NA	NA	NA	NA	NA	NA	NA	NA	NA	NA	NA	NA	NA	NA	NA	NA	0.196781	-0.0479349	-0.0934881	0.2545	0.518542	0.340792	-0.0169608	0.092572	0.476066	0.837957	0.684702	0.310834	0.0469146	0.169104	0.939031	0.682691	0.555507	0.887159	0.729062	0.369321	0.130034	0.318195	0.968655	0.751744
ENSMUSG00000008200	NA	Fnbp4	3117	4691	NA	NA	NA	NA	NA	NA	NA	NA	NA	NA	NA	NA	NA	NA	NA	NA	0.449183	0.214762	0.607994	0.627318	0.583366	0.569049	0.266748	0.146898	0.00664437	0.127758	0.000147998	0.000102502	0.000299612	0.00038376	0.0672074	0.30407	0.0169104	0.226026	0.000542116	0.000384031	0.0023952	0.00187281	0.144006	0.429819
ENSMUSG00000008206	Q9D6J1	Cers4	1792	9475	NA	NA	NA	NA	NA	NA	NA	NA	NA	NA	NA	NA	NA	NA	NA	NA	0.136099	0.0621498	0.136713	0.0660654	-0.273645	-0.670606	-0.660598	-0.733324	0.209818	0.516192	0.160897	0.489617	0.00944629	3.29e-07	4.16e-07	6.29e-08	0.281751	0.630811	0.208761	0.547384	0.0375181	4.16e-06	5.07e-06	9.62e-07
ENSMUSG00000008226	Q3TMH2	Scrn3	3732	3309	NA	NA	NA	NA	NA	NA	NA	NA	NA	NA	NA	NA	NA	NA	NA	NA	0.115487	0.00171057	0.107827	0.0079593	0.253646	-0.170081	-0.441413	-0.00754334	0.354544	0.987661	0.334212	0.942662	0.0297313	0.13469	0.000503118	0.945807	0.436898	0.991922	0.395711	0.953544	0.092818	0.265247	0.00220116	0.960525
ENSMUSG00000008301	Q9JJT9	Phax	1217	1942	NA	NA	NA	NA	NA	NA	NA	NA	NA	NA	NA	NA	NA	NA	NA	NA	0.0836119	-0.110819	-0.0407912	0.0268902	-0.367856	-0.435365	-0.00457689	-0.0514315	0.256134	0.0987057	0.532704	0.679679	1.69e-05	1.53e-06	0.946393	0.453832	0.332273	0.187175	0.591274	0.725943	0.000228248	1.55e-05	0.972958	0.562672
ENSMUSG00000008305	NA	Tle1	3286	4369	NA	NA	NA	NA	NA	NA	NA	NA	NA	NA	NA	NA	NA	NA	NA	NA	0.164905	0.119886	-0.118965	0.0267237	-0.131105	0.0531143	0.283257	0.190457	0.0603055	0.122073	0.128791	0.72527	0.115488	0.510154	0.00147843	0.0243128	0.0998499	0.218924	0.171879	0.766035	0.245974	0.732807	0.00556984	0.0581873
ENSMUSG00000008318	Q8BX43	Relt	1533	2851	NA	NA	NA	NA	NA	NA	NA	NA	NA	NA	NA	NA	NA	NA	NA	NA	0.333477	0.446024	0.567194	0.534019	0.683533	0.573685	0.221817	0.0104062	0.0507924	0.00525432	0.000680549	0.00120127	4.68e-05	0.000358098	0.125738	0.941759	0.0864668	0.0265834	0.00194441	0.00298064	0.000530256	0.00176469	0.242444	0.957475
ENSMUSG00000008333	Q9CQI7	Snrpb2	1356	2061	0.0498	-0.312	-0.202	-0.124	0.0532	0.00882	-0.854	-0.0155	0.899232	0.431278	0.608442	0.752154	0.892343	0.982115	0.0389527	0.968651	-0.542626	-0.592696	-0.915586	-0.940043	-0.11954	-0.0775348	-0.0423838	-0.11874	7.13e-05	4.89e-06	4.35e-09	2.7e-09	0.279777	0.478465	0.697162	0.282753	0.000769883	0.000203427	9.71e-08	6.01e-08	0.421002	0.701308	0.892232	0.409404
ENSMUSG00000008373	Q8CCF0	Prpf31	1888	3144	-0.188	-0.127	-0.0521	0.0272	-0.00676	0.0758	0.00281	-0.0723	0.346797	0.52455	0.792741	0.890905	0.972759	0.702372	0.988683	0.715664	-0.0918023	-0.0581309	-0.262249	-0.235755	-0.20705	-0.286568	-0.372645	-0.57911	0.293022	0.45328	0.00223538	0.00515112	0.0218032	0.00242026	0.000199291	5.92e-07	0.371747	0.572192	0.00511671	0.0103254	0.0729126	0.00914014	0.000991498	6.28e-06
ENSMUSG00000008384	Q9JL10	Sertad1	1216	1233	NA	NA	NA	NA	NA	NA	NA	NA	NA	NA	NA	NA	NA	NA	NA	NA	-0.00104937	0.48439	0.696905	0.590304	2.25676	1.64376	1.1351	1.21102	0.992133	2.87e-05	1.24e-07	1.78e-06	8.82e-18	1.13e-14	3.12e-11	8.23e-12	0.993407	0.000741061	1.42e-06	1.23e-05	8.59e-15	2.17e-12	1.76e-09	4.85e-10
ENSMUSG00000008393	Q9CR86	Carhsp1	3231	2858	0.164	-0.279	-0.592	-1.13	0.0295	0.0793	0.0136	-0.0492	0.707771	0.52455	0.183183	0.0157134	0.945928	0.855551	0.975162	0.910073	-0.106469	-0.116708	-0.187166	-0.203254	0.107776	0.342494	0.261529	0.187143	0.185028	0.106805	0.013167	0.00775619	0.129611	4.23e-05	0.0008443	0.0117543	0.253749	0.19785	0.0232974	0.0146706	0.262879	0.000276004	0.00345269	0.0314517
ENSMUSG00000008398	P41971	Elk3	4605	4212	NA	NA	NA	NA	NA	NA	NA	NA	NA	NA	NA	NA	NA	NA	NA	NA	0.53323	0.413541	1.12538	1.14744	-0.0748218	-0.425756	-0.202961	-0.152245	0.000145237	0.000668672	1.55e-10	1.05e-10	0.495653	0.000676158	0.073415	0.172714	0.00121007	0.00637097	7.11e-09	4.44e-09	0.61341	0.00302858	0.154904	0.294697
ENSMUSG00000008429	Q9JJC9	Herpud2	2647	2781	NA	NA	NA	NA	NA	NA	NA	NA	NA	NA	NA	NA	NA	NA	NA	NA	0.123245	-0.0601533	-0.0520154	-0.0918795	0.3375	0.136994	-0.131397	0.0557461	0.179015	0.458278	0.520949	0.26164	0.00067494	0.127368	0.147179	0.528395	0.246761	0.577037	0.580416	0.31772	0.00458659	0.253744	0.275757	0.625579
ENSMUSG00000008435	Q8CEE7	Rdh13	1875	3034	NA	NA	NA	NA	NA	NA	NA	NA	NA	NA	NA	NA	NA	NA	NA	NA	-0.363461	-0.330325	-0.703425	-0.634807	0.394077	0.548564	0.523764	0.317698	0.00647356	0.00557583	1.25e-06	5.67e-06	0.00154239	4.22e-05	7.58e-05	0.00829873	0.0165657	0.0276628	9.55e-06	3.24e-05	0.00888521	0.000275537	0.000429129	0.0233976
ENSMUSG00000008438	Q9JI76	Adam21	2172	2911	NA	NA	NA	NA	NA	NA	NA	NA	NA	NA	NA	NA	NA	NA	NA	NA	0.0938475	0.0445368	0.0965437	0.0889958	-0.00548261	-0.0316311	-0.0136831	0.0104941	0.0194291	0.199456	0.00847302	0.0139923	0.875473	0.374306	0.698674	0.766049	0.0394629	0.311621	0.0159049	0.0243978	0.914989	0.588099	0.893573	0.817453
ENSMUSG00000008450	P61971	Nutf2	2855	948	0.0903	-0.223	-0.986	-0.88	0.339	0.178	0.253	0.104	0.43812	0.0645787	1.8e-08	1.18e-07	0.00727888	0.134839	0.0377005	0.372413	-0.230856	-0.0781747	-0.0695497	-0.128707	-0.291616	-0.304963	-0.296862	-0.371883	0.00562591	0.258806	0.31388	0.0693113	0.000313092	0.000190488	0.000256655	1.73e-05	0.0148977	0.378525	0.374309	0.0988613	0.00248261	0.00102098	0.00123171	0.000112518
ENSMUSG00000008461	NA	Fut1	876	2580	NA	NA	NA	NA	NA	NA	NA	NA	NA	NA	NA	NA	NA	NA	NA	NA	0.0720842	0.0136693	-0.0377668	0.0365191	0.000524338	-0.0662033	-0.0365802	0.0287302	0.364253	0.845907	0.583716	0.60323	0.993444	0.304533	0.568075	0.656752	0.446149	0.892893	0.638087	0.654601	0.995495	0.504761	0.784936	0.729975
ENSMUSG00000008475	Q9CPW4	Arpc5	414	1914	0.013	0.206	-0.0895	-0.111	-0.105	-0.0298	0.166	-0.393	0.916549	0.108897	0.474279	0.376925	0.40454	0.810531	0.191756	0.00421089	0.177879	0.0775037	0.119665	0.186417	-0.0513489	0.174201	0.224747	0.206024	0.0220182	0.239264	0.0731718	0.00857575	0.646811	0.127816	0.0530525	0.0744798	0.0436418	0.357089	0.104318	0.0159976	0.737126	0.25444	0.118293	0.150085
ENSMUSG00000008482	Q9CQ29	Rnf151	633	1189	NA	NA	NA	NA	NA	NA	NA	NA	NA	NA	NA	NA	NA	NA	NA	NA	0.195166	0.440503	0.695249	0.78728	-0.100094	-0.15168	-0.200144	-0.0385956	0.189533	0.00228963	1.54e-05	2.57e-06	0.181151	0.0481258	0.0101553	0.606427	0.258948	0.0150872	7.91e-05	1.67e-05	0.319906	0.113782	0.0289458	0.689545
ENSMUSG00000008489	NA	Elavl2	5085	4191	NA	NA	NA	NA	NA	NA	NA	NA	NA	NA	NA	NA	NA	NA	NA	NA	0.132867	0.0728195	0.0779709	0.0522023	0.464721	0.165178	-0.123573	-0.15998	0.024493	0.151882	0.122975	0.291186	4.16e-06	0.035619	0.0877292	0.0281383	0.0476212	0.255959	0.164936	0.348651	7.17e-05	0.0882245	0.179919	0.0660555
ENSMUSG00000008496	Q00196	Pou2f2	3861	7095	NA	NA	NA	NA	NA	NA	NA	NA	NA	NA	NA	NA	NA	NA	NA	NA	0.0776807	0.11574	0.522263	0.626543	0.486447	-0.0993264	-0.354036	-0.245414	0.579687	0.360622	0.000359091	4.55e-05	2.56e-05	0.242613	0.000142271	0.00509108	0.652101	0.48515	0.00114958	0.000190249	0.000322018	0.424743	0.00074115	0.0153352
ENSMUSG00000008540	Q91VS7	Mgst1	3510	1167	-0.0508	-0.215	-0.261	-0.481	0.944	0.911	0.199	-0.321	0.920508	0.672718	0.608813	0.349986	0.0741439	0.0842264	0.696017	0.529711	-0.0347807	-0.196149	0.169749	0.0596055	-0.168444	-0.202985	-0.604102	-0.740234	0.884572	0.365241	0.42741	0.780077	0.365123	0.276704	0.00327953	0.000562934	0.910371	0.489577	0.490494	0.815145	0.499677	0.469716	0.011062	0.00230327
ENSMUSG00000008575	NA	Nfib	2990	9116	NA	NA	NA	NA	NA	NA	NA	NA	NA	NA	NA	NA	NA	NA	NA	NA	-0.109954	-0.126548	0.030675	-0.186947	0.134935	-0.29268	-0.523542	-0.781006	0.207821	0.108134	0.688385	0.0216256	0.0959959	0.00110667	9.19e-07	1.09e-09	0.279406	0.199736	0.73251	0.0356851	0.217352	0.00462682	9.81e-06	3.13e-08
ENSMUSG00000008590	Q9JHJ5	Htr3b	4537	2411	NA	NA	NA	NA	NA	NA	NA	NA	NA	NA	NA	NA	NA	NA	NA	NA	0.0900146	0.0778916	0.152977	0.12498	0.0410241	-0.00713155	0.00202053	0.0319794	0.0504034	0.0609544	0.000831439	0.00432712	0.299348	0.8555	0.95877	0.416242	0.0859359	0.132954	0.00227948	0.00885581	0.439705	0.950636	0.979262	0.530619
ENSMUSG00000008601	Q9WTL2	Rab25	1358	1081	NA	NA	NA	NA	NA	NA	NA	NA	NA	NA	NA	NA	NA	NA	NA	NA	-0.34752	-0.138297	-0.183322	-0.188961	0.224032	-0.0368337	-0.123013	0.0969933	0.028177	0.305283	0.178465	0.166043	0.019422	0.666676	0.147205	0.273047	0.0532957	0.427654	0.228456	0.213502	0.0664017	0.87306	0.275757	0.400331
ENSMUSG00000008604	Q99NB8	Ubqln4	1850	3330	-0.43	-0.133	-0.173	0.216	0.11	-0.0371	-0.141	-0.7	0.20536	0.690023	0.603916	0.519305	0.741563	0.911259	0.672317	0.0449537	0.529745	0.551146	0.931284	0.896715	0.341692	0.418515	0.214879	0.135066	0.000154831	2.46e-05	5.64e-09	1.13e-08	0.00345291	0.000557331	0.0525704	0.212746	0.00125124	0.000658397	1.21e-07	1.92e-07	0.0170481	0.002568	0.117464	0.339736
ENSMUSG00000008658	Q9JJ43	Rbfox1	4471	3061	NA	NA	NA	NA	NA	NA	NA	NA	NA	NA	NA	NA	NA	NA	NA	NA	0.127912	0.029589	0.144377	0.162574	0.0503393	-0.0088975	0.00387076	0.0338296	0.0215681	0.524738	0.00511272	0.00206545	0.206343	0.820374	0.921206	0.390729	0.0429297	0.638615	0.0103134	0.00470564	0.34658	0.948291	0.959354	0.5084
ENSMUSG00000008668	P62270	Rps18	NA	NA	-0.162	-0.104	-0.206	-0.119	0.149	0.158	-0.0162	-0.0106	0.118712	0.310613	0.0508116	0.246515	0.149212	0.128749	0.872199	0.916732	NA	NA	NA	NA	NA	NA	NA	NA	NA	NA	NA	NA	NA	NA	NA	NA	NA	NA	NA	NA	NA	NA	NA	NA
ENSMUSG00000008682	Q6ZWV3	Rpl10	684	855	0.164	0.269	0.342	0.43	-0.0989	-0.179	0.0254	-0.0331	0.233281	0.0568369	0.0181059	0.00404364	0.467618	0.194528	0.850905	0.806866	-0.0383405	0.347554	0.291866	0.139026	-0.284811	-0.062522	-0.0826673	-0.0802109	0.843274	0.0805556	0.130091	0.447127	0.171359	0.759078	0.685401	0.69429	0.876369	0.161773	0.173347	0.50612	0.30822	0.939345	0.883487	0.760987
ENSMUSG00000008683	P62245	Rps15a	482	5179	-0.137	-0.0986	0.0497	0.116	0.0096	-0.0594	0.0119	0.024	0.0711193	0.187327	0.499701	0.123989	0.895727	0.420612	0.871095	0.743777	-0.503815	-0.33134	-0.498963	-0.549682	-0.28804	-0.115387	-0.148907	-0.164662	0.000673238	0.00826623	0.000232485	7.68e-05	0.0313092	0.365562	0.246238	0.201677	0.0033261	0.0360328	0.000797113	0.000300099	0.0963512	0.578029	0.417317	0.329758
ENSMUSG00000008690	Q8BSP2	Ncaph2	1833	3302	NA	NA	NA	NA	NA	NA	NA	NA	NA	NA	NA	NA	NA	NA	NA	NA	-0.305625	-0.18621	-0.344732	-0.323707	-0.217536	-0.263339	-0.382073	-0.397247	0.000678476	0.0134848	5.16e-05	0.000109851	0.00509768	0.00104036	1.56e-05	9.25e-06	0.0033435	0.0499627	0.000219999	0.000408035	0.0232218	0.00438542	0.000112216	6.57e-05
ENSMUSG00000008730	O88904	Hipk1	4999	7939	NA	NA	NA	NA	NA	NA	NA	NA	NA	NA	NA	NA	NA	NA	NA	NA	1.52273	0.959545	1.95516	1.9665	0.127759	0.0431317	0.0988001	0.227131	3.67e-06	0.000415059	8.77e-09	7.85e-09	0.554289	0.841402	0.646823	0.295067	0.000178464	0.0047047	1.72e-07	1.45e-07	0.660901	0.94965	0.852212	0.42098
ENSMUSG00000008734	Q923Z0	Gprc5b	1525	4518	NA	NA	NA	NA	NA	NA	NA	NA	NA	NA	NA	NA	NA	NA	NA	NA	0.760282	0.458356	0.23417	0.178613	0.22685	0.155082	0.284458	0.545296	0.000132629	0.00558507	0.134793	0.249953	0.187255	0.362813	0.100437	0.00300876	0.00114478	0.0276717	0.178952	0.305096	0.326947	0.574964	0.200783	0.00984221
ENSMUSG00000008763	P39098	Man1a2	4027	7969	NA	NA	NA	NA	NA	NA	NA	NA	NA	NA	NA	NA	NA	NA	NA	NA	0.828815	0.304083	0.61272	0.54634	0.0836028	0.00982963	0.0724855	0.126056	4.23e-05	0.0563565	0.000436994	0.0013525	0.567837	0.9463	0.619698	0.390182	0.000587589	0.12557	0.00135073	0.00329044	0.671765	0.977992	0.829437	0.507859
ENSMUSG00000008822	P56376	Acyp1	1227	735	NA	NA	NA	NA	NA	NA	NA	NA	NA	NA	NA	NA	NA	NA	NA	NA	-0.41422	-0.497888	-1.05611	-0.91143	-0.179359	-0.0718954	-0.269637	-0.0671518	0.00850121	0.000763062	2.11e-08	2.73e-07	0.175454	0.57976	0.0467617	0.605176	0.0204367	0.00705064	3.46e-07	2.53e-06	0.31281	0.798668	0.106279	0.688772
ENSMUSG00000008845	Q2VLH6	Cd163	4626	4443	NA	NA	NA	NA	NA	NA	NA	NA	NA	NA	NA	NA	NA	NA	NA	NA	0.111037	0.0617267	0.103888	0.106186	0.0186828	-0.0259372	-0.0259504	0.00827726	0.00631561	0.0769858	0.0045991	0.00388391	0.582289	0.448205	0.445576	0.806887	0.0162737	0.156592	0.00942479	0.00806516	0.683214	0.668834	0.661494	0.850632
ENSMUSG00000008855	NA	Hdac5	3371	4852	NA	NA	NA	NA	NA	NA	NA	NA	NA	NA	NA	NA	NA	NA	NA	NA	0.0479185	0.0310271	0.220763	0.233706	0.00290975	0.185008	0.332162	0.562665	0.53707	0.653794	0.00347088	0.00217748	0.965255	0.00965301	3.64e-05	9.37e-09	0.613676	0.746124	0.00742902	0.00491208	0.975449	0.0294865	0.000231246	1.91e-07
ENSMUSG00000008859	P63321	Rala	2699	2688	0.0957	-0.0963	0.567	0.079	-0.016	-0.00524	-0.212	-0.104	0.460428	0.457739	0.000203145	0.541456	0.901346	0.967564	0.109885	0.423907	-0.336996	-0.479242	-0.868115	-0.704591	-0.294234	-0.384123	-0.215078	-0.167372	0.000581877	1.73e-06	6.12e-11	3.02e-09	0.000681905	3.43e-05	0.00857552	0.0353384	0.00300415	9.82e-05	3.47e-09	6.56e-08	0.00462622	0.000231772	0.0250539	0.080299
ENSMUSG00000008874	Q9EPW4	Clec3a	3322	591	NA	NA	NA	NA	NA	NA	NA	NA	NA	NA	NA	NA	NA	NA	NA	NA	0.144451	0.0382998	0.485993	0.403101	0.0497763	-0.00809945	0.0107728	0.0407317	0.0498191	0.541086	1.83e-07	2.65e-06	0.167819	0.818896	0.760873	0.25572	0.0850978	0.652253	1.93e-06	1.72e-05	0.304852	0.948291	0.908323	0.382257
ENSMUSG00000008892	Q60931	Vdac3	2099	1423	0.02	-1.3	1.29	-0.0109	-0.00846	-0.043	-0.338	-0.0729	0.964446	0.00781283	0.00843501	0.980598	0.984999	0.923843	0.455446	0.871282	-0.10267	0.00391512	-0.05311	0.0181906	-0.255689	-0.181154	-0.155577	-0.330673	0.220446	0.957339	0.47213	0.804045	0.000915697	0.0128677	0.0298564	5.68e-05	0.293846	0.972427	0.533764	0.835544	0.00593011	0.0376264	0.0725455	0.000318017
ENSMUSG00000008932	NA	Slc1a7	3319	3007	NA	NA	NA	NA	NA	NA	NA	NA	NA	NA	NA	NA	NA	NA	NA	NA	0.121981	-0.0738796	-0.176325	-0.183611	0.0324864	-0.000361375	0.0205092	0.133676	0.147744	0.305444	0.0167975	0.0130442	0.515859	0.994249	0.683248	0.0149155	0.210464	0.427841	0.0288537	0.0229655	0.629862	0.99724	0.881879	0.0385161
ENSMUSG00000008958	Q62481	Vps72	1760	1456	NA	NA	NA	NA	NA	NA	NA	NA	NA	NA	NA	NA	NA	NA	NA	NA	-0.216895	-0.140543	-0.307637	-0.347945	-0.00108837	-0.151961	-0.19494	-0.0833511	0.016413	0.0722827	0.000426983	0.000112058	0.988174	0.0477897	0.0133509	0.263414	0.0344792	0.149793	0.00132557	0.000415444	0.991857	0.113073	0.0365386	0.390465
ENSMUSG00000008976	Q00422	Gabpa	5401	4987	0.115	-0.355	0.0639	-0.0817	-0.208	-0.265	-0.458	-0.0804	0.674706	0.204042	0.815671	0.765792	0.449879	0.338434	0.105375	0.769289	0.508182	0.109351	0.39232	0.369774	0.0259286	-0.0734291	0.136139	0.286443	0.00207997	0.421547	0.00685601	0.0102657	0.843567	0.578023	0.302646	0.0357379	0.00702648	0.542793	0.0132474	0.018694	0.890619	0.79712	0.491602	0.081025
ENSMUSG00000008999	P23359	Bmp7	4741	3670	NA	NA	NA	NA	NA	NA	NA	NA	NA	NA	NA	NA	NA	NA	NA	NA	0.231162	0.204846	0.549311	0.566661	0.0479319	0.00334831	0.00785242	0.0329356	0.00119437	0.00129785	8.03e-10	4.38e-10	0.0726205	0.897028	0.760916	0.208679	0.00488041	0.0101926	2.64e-08	1.37e-08	0.179559	0.959562	0.908323	0.336049
ENSMUSG00000009013	P63168	Dynll1	696	2030	0.119	0.153	-0.262	-0.0354	0.0687	0.195	0.449	-0.88	0.835736	0.790699	0.649214	0.950907	0.904828	0.734498	0.437309	0.135416	-0.222009	-0.072183	-0.342369	-0.255581	0.507057	0.520047	0.254548	0.276239	0.0274414	0.40056	0.000475718	0.00590029	5.44e-06	3.74e-06	0.0074689	0.00413294	0.052209	0.5232	0.00145201	0.0115947	9.06e-05	3.38e-05	0.022206	0.0128358
ENSMUSG00000009030	Q9DBX2	Pdcl	1495	3056	NA	NA	NA	NA	NA	NA	NA	NA	NA	NA	NA	NA	NA	NA	NA	NA	0.123295	0.11027	0.432182	0.431357	-0.0342366	-0.301122	-0.478335	-0.326219	0.102961	0.102493	6.51e-07	6.72e-07	0.615132	0.000178348	3.44e-07	7.29e-05	0.155323	0.192084	5.54e-06	5.37e-06	0.710525	0.000964525	4.32e-06	0.00039444
ENSMUSG00000009035	Q8BG09	Tmem184b	4131	3627	NA	NA	NA	NA	NA	NA	NA	NA	NA	NA	NA	NA	NA	NA	NA	NA	0.34378	0.300573	0.564367	0.620642	-0.0758098	-0.123272	0.0176019	0.053175	5.54e-05	7.39e-05	4.05e-09	6.63e-10	0.222643	0.0530362	0.773425	0.387832	0.000675357	0.00145598	9.13e-08	1.91e-08	0.363939	0.123463	0.909948	0.505813
ENSMUSG00000009073	P46662	Nf2	5787	4720	NA	NA	NA	NA	NA	NA	NA	NA	NA	NA	NA	NA	NA	NA	NA	NA	0.382644	0.215709	0.0519547	0.135963	-0.0678939	-0.124993	-0.131272	-0.212989	0.000364243	0.0156926	0.539959	0.115756	0.397295	0.125787	0.109012	0.0128343	0.00218001	0.0553625	0.597796	0.154669	0.52818	0.251137	0.214815	0.0339397
ENSMUSG00000009075	Q91ZM8	Cabp7	1954	2628	NA	NA	NA	NA	NA	NA	NA	NA	NA	NA	NA	NA	NA	NA	NA	NA	0.183022	-0.00880488	0.144571	0.24254	0.0625882	0.0665867	0.0277909	0.0588389	0.0195092	0.889892	0.0351098	0.00124799	0.208162	0.189435	0.571438	0.236496	0.03961	0.92334	0.0547608	0.00307239	0.348397	0.348726	0.787965	0.363268
ENSMUSG00000009076	Q9CQR5	Zmat5	955	792	NA	NA	NA	NA	NA	NA	NA	NA	NA	NA	NA	NA	NA	NA	NA	NA	-0.421591	-0.341281	-0.557255	-0.557143	-0.499861	-0.402068	-0.654508	-0.934101	0.00446577	0.00868723	0.000107898	0.000108228	0.00197497	0.00989306	0.000135686	1.15e-06	0.0124624	0.0372545	0.000411664	0.00040316	0.0108578	0.0301018	0.000709687	1.11e-05
ENSMUSG00000009079	Q61545	Ewsr1	2415	2588	0.275	0.213	-0.157	0.121	-0.283	-0.0963	-0.298	-0.251	0.12942	0.235652	0.377654	0.496189	0.118889	0.586321	0.101679	0.164904	0.10482	0.0302069	0.041082	0.094121	0.154132	0.0787174	-0.0260018	-0.114841	0.292839	0.731955	0.641774	0.291002	0.0930629	0.380452	0.770625	0.205748	0.371636	0.808134	0.690614	0.348465	0.212768	0.595116	0.909478	0.333478
ENSMUSG00000009090	O35643	Ap1b1	3082	4085	-0.653	0.132	0.31	-0.00588	0.186	0.0203	0.0315	0.41	0.000876488	0.44623	0.0812806	0.972653	0.28542	0.905641	0.854469	0.024507	0.400331	0.329034	0.180998	0.246143	-0.156877	-0.249877	-0.299867	-0.245506	0.000107002	0.000283956	0.0288807	0.00417421	0.0578422	0.00417475	0.000904115	0.00483266	0.000995755	0.0036161	0.0462953	0.00859246	0.15229	0.0144754	0.00365472	0.0146701
ENSMUSG00000009092	Q9D8K3	Derl3	902	1321	NA	NA	NA	NA	NA	NA	NA	NA	NA	NA	NA	NA	NA	NA	NA	NA	0.0354272	-0.0916974	0.0294242	-0.0935523	1.18157	0.544112	0.322369	0.227741	0.832812	0.538488	0.845159	0.526585	3.91e-08	0.000299634	0.0137367	0.0643876	0.86781	0.650264	0.870934	0.583237	1.3e-06	0.00151145	0.0374107	0.132891
ENSMUSG00000009097	NA	Tbx1	1509	2511	NA	NA	NA	NA	NA	NA	NA	NA	NA	NA	NA	NA	NA	NA	NA	NA	0.278859	0.148933	0.285368	0.197303	0.0459964	0.00916717	0.0811201	0.132581	0.0212065	0.145992	0.00928492	0.0579409	0.396544	0.86565	0.149704	0.0237305	0.0423452	0.248522	0.017209	0.0842851	0.527632	0.952334	0.279622	0.0570168
ENSMUSG00000009108	P50149	Gnat2	1017	2054	NA	NA	NA	NA	NA	NA	NA	NA	NA	NA	NA	NA	NA	NA	NA	NA	0.0839758	-0.205857	-0.0317669	0.114831	0.110473	-0.0798071	-0.335199	-0.235783	0.540441	0.0891621	0.791512	0.355746	0.262574	0.401816	0.000889254	0.0146027	0.616624	0.174159	0.824388	0.415842	0.403962	0.619464	0.00360252	0.0378524
ENSMUSG00000009112	P59017	Bcl2l13	1791	6925	NA	NA	NA	NA	NA	NA	NA	NA	NA	NA	NA	NA	NA	NA	NA	NA	0.34899	0.0906614	-0.126051	-0.166754	0.0568421	-0.0989955	-0.288068	-0.254321	0.00865693	0.417839	0.267795	0.147201	0.640857	0.420444	0.0264159	0.0474599	0.0207248	0.539401	0.325422	0.191595	0.731946	0.638899	0.0652738	0.103082
ENSMUSG00000009114	NA	2610028H24Rik	804	1640	NA	NA	NA	NA	NA	NA	NA	NA	NA	NA	NA	NA	NA	NA	NA	NA	-0.0431961	-0.0176595	0.110611	0.393333	0.0602537	0.0480971	0.0226637	0.0322355	0.688266	0.857112	0.273531	0.000945087	0.292746	0.405391	0.689411	0.56813	0.74753	0.900167	0.331618	0.00245185	0.433365	0.623682	0.886408	0.658526
ENSMUSG00000009115	Q9D9W0	Spatc1l	945	1332	NA	NA	NA	NA	NA	NA	NA	NA	NA	NA	NA	NA	NA	NA	NA	NA	-0.288653	-0.233975	0.112133	0.00817049	0.146638	0.100396	0.0420489	0.0864929	0.00455126	0.0103357	0.201022	0.924171	0.00151627	0.0222449	0.304656	0.0421491	0.0126594	0.0418067	0.25328	0.938267	0.00875898	0.0593997	0.494404	0.0932217
ENSMUSG00000009145	Q924H9	Dqx1	2082	3257	NA	NA	NA	NA	NA	NA	NA	NA	NA	NA	NA	NA	NA	NA	NA	NA	0.182643	0.30986	0.14849	0.168813	-0.120424	-0.2452	-0.380976	-0.221123	0.0922241	0.00396276	0.120485	0.0810283	0.326465	0.0497754	0.00299326	0.0734874	0.141844	0.0218452	0.161986	0.113345	0.465093	0.117109	0.0102584	0.148546
ENSMUSG00000009207	NA	Lnpk	2748	3321	NA	NA	NA	NA	NA	NA	NA	NA	NA	NA	NA	NA	NA	NA	NA	NA	0.123146	-0.0337544	-0.17403	-0.106433	-0.0654816	-0.140612	-0.0453405	-0.0659903	0.266398	0.731105	0.0876603	0.285751	0.557273	0.213799	0.683252	0.554116	0.342993	0.807437	0.122282	0.342914	0.663477	0.385061	0.881879	0.647624
ENSMUSG00000009210	NA	Prr29	5536	1141	NA	NA	NA	NA	NA	NA	NA	NA	NA	NA	NA	NA	NA	NA	NA	NA	0.164699	0.0482318	0.115805	0.145709	0.0695363	0.0239466	0.0107728	0.0407317	0.00277841	0.275184	0.0136889	0.00288136	0.110496	0.57468	0.798691	0.339015	0.0087158	0.395634	0.024125	0.00623223	0.239029	0.794055	0.916199	0.463338
ENSMUSG00000009214	Q9D1N4	Mymk	666	1382	NA	NA	NA	NA	NA	NA	NA	NA	NA	NA	NA	NA	NA	NA	NA	NA	0.0940122	0.0447015	0.086863	0.0891606	0.135358	-0.0128465	0.0995372	0.0169278	0.0888736	0.358843	0.0800241	0.0727471	0.0119227	0.792766	0.0568744	0.727835	0.137584	0.483239	0.112974	0.103092	0.0452785	0.948291	0.125346	0.787461
ENSMUSG00000009216	Q8BUM6	Fam163b	2442	2959	NA	NA	NA	NA	NA	NA	NA	NA	NA	NA	NA	NA	NA	NA	NA	NA	-0.142598	-0.172586	0.0228544	0.0455836	0.0406354	-0.0172404	0.00163185	0.0315907	0.120087	0.0422389	0.785387	0.589559	0.46506	0.75551	0.976468	0.569074	0.176531	0.102681	0.819048	0.641909	0.587141	0.936923	0.988831	0.659375
ENSMUSG00000009246	Q9JJH7	Trpm5	3479	4123	NA	NA	NA	NA	NA	NA	NA	NA	NA	NA	NA	NA	NA	NA	NA	NA	0.112182	0.0783484	0.111207	0.115473	0.34453	0.252816	0.0330198	0.0327039	0.033807	0.0946506	0.0201744	0.016358	1.22e-06	7.5e-05	0.510127	0.51052	0.0617216	0.181672	0.0338781	0.0279754	2.56e-05	0.000454273	0.72888	0.611894
ENSMUSG00000009248	O35885	Ascl2	1369	1605	NA	NA	NA	NA	NA	NA	NA	NA	NA	NA	NA	NA	NA	NA	NA	NA	0.0537005	0.0766622	0.130038	0.247028	0.151329	0.140014	0.544548	0.993017	0.652809	0.483032	0.240844	0.0363517	0.105596	0.138076	2.04e-05	1.17e-08	0.716175	0.599582	0.296717	0.0560993	0.232099	0.270651	0.000141266	2.3e-07
ENSMUSG00000009281	Q9DD06	Rarres2	495	795	NA	NA	NA	NA	NA	NA	NA	NA	NA	NA	NA	NA	NA	NA	NA	NA	-0.173541	-0.0575386	-0.00198242	-0.163404	-0.0671507	-0.0995343	0.0155571	-0.00713966	0.68774	0.880669	0.995871	0.671639	0.775652	0.674914	0.948778	0.976188	0.74714	0.916333	0.996429	0.718242	0.838479	0.879639	0.974392	0.982741
ENSMUSG00000009291	Q8R143	Pttg1ip	522	2294	NA	NA	NA	NA	NA	NA	NA	NA	NA	NA	NA	NA	NA	NA	NA	NA	0.271392	0.147833	0.252402	0.24319	0.130476	0.359461	0.417079	0.475826	0.00665876	0.0829602	0.00504046	0.00659238	0.13157	0.000243859	4.25e-05	7.31e-06	0.0169313	0.165105	0.0101861	0.0127522	0.264959	0.00126571	0.000262944	5.35e-05
ENSMUSG00000009292	Q91YD4	Trpm2	5519	7274	NA	NA	NA	NA	NA	NA	NA	NA	NA	NA	NA	NA	NA	NA	NA	NA	0.09685	0.065888	0.0949929	0.0932892	0.0590789	-0.00484717	0.0295082	0.0763591	0.016134	0.0627337	0.0092977	0.010381	0.0861198	0.884342	0.381275	0.0308201	0.0339964	0.135633	0.0172269	0.0188665	0.202623	0.95691	0.588225	0.0714107
ENSMUSG00000009293	P60605	Ube2g2	2171	2031	NA	NA	NA	NA	NA	NA	NA	NA	NA	NA	NA	NA	NA	NA	NA	NA	0.0767551	0.00801745	-0.100169	-0.0789497	-0.216702	-0.073103	-0.0437026	-0.164636	0.342281	0.910857	0.172153	0.278019	0.00673149	0.323239	0.552021	0.033219	0.4242	0.939158	0.22154	0.334794	0.0288278	0.528465	0.77032	0.0760593
ENSMUSG00000009350	P11247	Mpo	3561	2750	NA	NA	NA	NA	NA	NA	NA	NA	NA	NA	NA	NA	NA	NA	NA	NA	0.108416	0.0563936	0.0915139	0.130405	0.0580827	0.00546429	0.0107728	0.0407317	0.00924138	0.11427	0.0131995	0.000943852	0.100199	0.873684	0.753586	0.241442	0.0218292	0.208404	0.0233495	0.00245008	0.224219	0.954886	0.907139	0.368291
ENSMUSG00000009356	NA	Lpo	2133	2926	NA	NA	NA	NA	NA	NA	NA	NA	NA	NA	NA	NA	NA	NA	NA	NA	0.124929	0.0726578	0.0402441	0.00751908	0.0575847	0.00465099	0.0168833	0.0407317	0.0999139	0.275588	0.535011	0.906501	0.310576	0.934103	0.763907	0.470201	0.15137	0.395905	0.59337	0.922951	0.449857	0.971863	0.908597	0.576732
ENSMUSG00000009376	NA	Met	7668	6809	NA	NA	NA	NA	NA	NA	NA	NA	NA	NA	NA	NA	NA	NA	NA	NA	0.408436	0.122542	0.00689768	-0.0542194	-0.180319	-0.438716	-0.348808	-0.202971	0.0179294	0.40739	0.96278	0.71487	0.223468	0.00605007	0.024389	0.172614	0.0370637	0.529814	0.968743	0.756947	0.364661	0.0197826	0.060951	0.294633
ENSMUSG00000009378	Q8BGC3	Slc16a12	4533	4051	NA	NA	NA	NA	NA	NA	NA	NA	NA	NA	NA	NA	NA	NA	NA	NA	0.153653	-0.090363	-0.0900763	-0.0392134	0.0374972	-0.0157646	0.00977824	0.0372376	0.119781	0.280284	0.278513	0.636839	0.46015	0.755241	0.84672	0.463844	0.176164	0.400733	0.336924	0.68567	0.582781	0.936784	0.929693	0.571046
ENSMUSG00000009394	Q64332	Syn2	1662	3854	NA	NA	NA	NA	NA	NA	NA	NA	NA	NA	NA	NA	NA	NA	NA	NA	0.417091	0.238609	0.149463	0.207607	0.0423317	-0.0539364	0.0233612	0.0595261	7.42e-06	0.000781448	0.0197791	0.00229132	0.451693	0.334192	0.678452	0.296489	0.000239986	0.007178	0.0332822	0.00511782	0.57506	0.541728	0.878266	0.422237
ENSMUSG00000009406	P41969	Elk1	1891	3548	NA	NA	NA	NA	NA	NA	NA	NA	NA	NA	NA	NA	NA	NA	NA	NA	0.628392	0.494767	1.01427	1.03987	0.0483891	-0.0744757	-0.0485019	0.131548	5.9e-06	3.52e-05	2.16e-10	1.31e-10	0.644862	0.480621	0.644882	0.215095	0.000214658	0.000854284	9.5e-09	5.3e-09	0.73555	0.702619	0.850446	0.341786
ENSMUSG00000009418	Q8CH77	Nav1	6822	13117	-0.0817	-0.028	0.0949	0.5	0.538	0.21	0.238	0.711	0.816625	0.936684	0.787703	0.165212	0.137031	0.553016	0.502156	0.0535425	1.33546	0.853754	1.29304	1.01894	0.167057	-0.197367	-0.473563	-0.567468	3.47e-05	0.00158784	1.38e-05	0.000272911	0.545669	0.476304	0.0946706	0.0474782	0.000523843	0.0116434	7.2e-05	0.000881646	0.653672	0.698994	0.19144	0.103107
ENSMUSG00000009470	Q8BFY9	Tnpo1	3591	8453	-0.0233	-0.0259	-0.00634	0.105	-0.0437	-0.0296	-0.0984	-0.0807	0.714261	0.684569	0.920551	0.108802	0.493572	0.64249	0.131457	0.212327	0.372537	0.220504	0.437425	0.473856	-0.0325243	0.0162136	0.309611	0.370637	0.00988192	0.0769165	0.0011865	0.000546869	0.786709	0.892321	0.0147539	0.00437343	0.0230145	0.156563	0.00302184	0.001581	0.846987	0.958243	0.0396602	0.013478
ENSMUSG00000009471	P10085	Myod1	957	1861	NA	NA	NA	NA	NA	NA	NA	NA	NA	NA	NA	NA	NA	NA	NA	NA	0.124246	0.053939	0.067408	0.0697055	-0.347142	0.389161	-0.418381	-0.837855	0.171792	0.49948	0.394776	0.37895	0.0445679	0.0295518	0.0172056	1.22e-05	0.238469	0.614675	0.457862	0.43954	0.125203	0.0756597	0.0452692	8.33e-05
ENSMUSG00000009487	NA	Otog	8841	10043	NA	NA	NA	NA	NA	NA	NA	NA	NA	NA	NA	NA	NA	NA	NA	NA	0.135735	0.0814222	0.121261	0.125629	0.0444672	-0.0165185	-0.00333517	0.0286662	0.000825364	0.0174243	0.000820886	0.00058403	0.174257	0.60762	0.917135	0.375068	0.00381588	0.0592092	0.0022557	0.00167107	0.311555	0.82332	0.957724	0.494709
ENSMUSG00000009535	Q9D0L8	Rnmt	1759	5008	-0.261	-0.483	-0.371	-0.494	-0.245	-0.356	-0.152	-0.193	0.13598	0.00895357	0.0384513	0.00771446	0.159041	0.046354	0.376286	0.264664	0.21622	0.0728666	0.141789	0.204838	-0.210414	-0.2428	-0.166083	-0.1242	0.00393158	0.225479	0.0245814	0.00234301	0.0867884	0.0502955	0.17079	0.301334	0.0113052	0.341535	0.0402558	0.00521609	0.203463	0.118088	0.311193	0.427031
ENSMUSG00000009545	P97414	Kcnq1	3239	3029	NA	NA	NA	NA	NA	NA	NA	NA	NA	NA	NA	NA	NA	NA	NA	NA	0.0931499	0.0568739	0.247234	0.0719147	0.0546045	0.00713005	0.013065	0.0380795	0.132942	0.300775	0.000176257	0.190939	0.160049	0.851847	0.731401	0.321172	0.192257	0.423049	0.000629223	0.240905	0.29619	0.950593	0.906294	0.446384
ENSMUSG00000009549	P16254	Srp14	1744	798	NA	NA	NA	NA	NA	NA	NA	NA	NA	NA	NA	NA	NA	NA	NA	NA	0.126814	0.0775037	0.119665	0.121963	-0.24301	-0.147543	-0.114109	-0.229629	0.00750111	0.0589353	0.00516162	0.00446864	0.00172682	0.0419423	0.109347	0.00277207	0.018506	0.129832	0.0104026	0.0091215	0.00974075	0.101187	0.215393	0.00916891
ENSMUSG00000009555	Q99J95	Cdk9	2575	1733	NA	NA	NA	NA	NA	NA	NA	NA	NA	NA	NA	NA	NA	NA	NA	NA	-0.121606	-0.0763471	-0.187441	-0.213266	-0.432158	-0.416086	-0.417583	-0.415578	0.105693	0.24747	0.00798394	0.00310307	4.53e-07	8.02e-07	7.64e-07	8.33e-07	0.158784	0.366099	0.015105	0.00663721	1.08e-05	8.9e-06	8.31e-06	8.46e-06
ENSMUSG00000009563	Q8R1J9	Tor2a	1887	1536	NA	NA	NA	NA	NA	NA	NA	NA	NA	NA	NA	NA	NA	NA	NA	NA	-0.180683	-0.128442	-0.105504	-0.110516	-0.239641	-0.385224	-0.494998	-0.352627	0.0810204	0.157868	0.243153	0.222266	0.0143285	0.000300512	1.56e-05	0.000743677	0.127502	0.263204	0.299302	0.2752	0.0523377	0.00151489	0.000112526	0.00293277
ENSMUSG00000009566	P48760	Fpgs	2974	2273	NA	NA	NA	NA	NA	NA	NA	NA	NA	NA	NA	NA	NA	NA	NA	NA	-0.128675	0.0273035	-0.178699	-0.170018	0.161143	0.063742	-0.111277	-0.397837	0.32101	0.810029	0.128715	0.147314	0.144242	0.5564	0.311235	0.00128427	0.401612	0.865581	0.171792	0.191727	0.278158	0.778512	0.502467	0.00470317
ENSMUSG00000009569	NA	Mkl2	5403	8295	NA	NA	NA	NA	NA	NA	NA	NA	NA	NA	NA	NA	NA	NA	NA	NA	0.945997	0.364012	0.67002	0.442499	-0.0945611	-0.898886	-0.354955	0.264429	0.000147318	0.068771	0.00173452	0.0293672	0.614514	7.7e-05	0.0693029	0.161214	0.00122357	0.144636	0.00414293	0.0466247	0.710179	0.000465866	0.147747	0.279664
ENSMUSG00000009575	Q61686	Cbx5	5074	8803	0.0445	0.104	0.345	0.406	0.0472	0.0751	0.244	0.165	0.779434	0.5145	0.0389956	0.0170274	0.766823	0.63734	0.134129	0.305396	0.858626	0.408281	0.515865	0.623308	-0.205153	-0.454748	-0.165752	-0.0558464	0.000408781	0.0426169	0.0122123	0.00311665	0.240352	0.0138303	0.339707	0.745226	0.002355	0.103259	0.0218434	0.00666079	0.382211	0.0398876	0.539114	0.801315
ENSMUSG00000009580	A1E960	Odam	834	1370	NA	NA	NA	NA	NA	NA	NA	NA	NA	NA	NA	NA	NA	NA	NA	NA	0.0302877	-0.0155314	0.130197	0.177333	0.0497763	-0.00809945	0.0107728	0.0407317	0.842242	0.909597	0.354299	0.21428	0.519951	0.916263	0.888818	0.597875	0.875587	0.938399	0.416177	0.266517	0.633519	0.965539	0.943696	0.682804
ENSMUSG00000009588	Q9QZ39	St6galnac1	1710	2392	NA	NA	NA	NA	NA	NA	NA	NA	NA	NA	NA	NA	NA	NA	NA	NA	0.126814	0.0775037	0.119665	0.121963	0.0497763	-0.00809945	0.0356364	0.0492938	0.00188781	0.0261212	0.00118342	0.000989137	0.139224	0.805514	0.287006	0.143432	0.00656648	0.0748094	0.003015	0.00254287	0.273016	0.948291	0.471006	0.255915
ENSMUSG00000009596	Q9D3R9	Taf7l	1065	1933	NA	NA	NA	NA	NA	NA	NA	NA	NA	NA	NA	NA	NA	NA	NA	NA	0.0999371	0.106628	0.105331	0.130454	0.0565986	-0.0201244	-0.00614794	0.00212698	0.112954	0.0652956	0.06573	0.0260963	0.310628	0.714324	0.910702	0.968886	0.16769	0.139414	0.0948022	0.0420641	0.449889	0.908547	0.954503	0.977852
ENSMUSG00000009614	Q99LB7	Sardh	2760	4521	NA	NA	NA	NA	NA	NA	NA	NA	NA	NA	NA	NA	NA	NA	NA	NA	-0.0843692	-0.174539	-0.14832	-0.1506	-0.0605233	-0.168438	-0.309689	-0.343924	0.340894	0.0343708	0.0678419	0.0638047	0.473712	0.0546648	0.00116791	0.000433126	0.422683	0.0889761	0.0975145	0.0918046	0.594504	0.126575	0.0045574	0.00183573
ENSMUSG00000009621	Q60992	Vav2	5002	5221	NA	NA	NA	NA	NA	NA	NA	NA	NA	NA	NA	NA	NA	NA	NA	NA	0.0415587	-0.0872871	-0.17407	-0.21726	-0.289509	-0.937325	-1.19411	-1.17674	0.542945	0.161018	0.00842317	0.00152884	0.000346971	1.84e-12	1.1e-14	1.51e-14	0.618918	0.2668	0.0158227	0.00364356	0.00268656	1.39e-10	2.48e-12	2.51e-12
ENSMUSG00000009628	F8VPN2	Tex15	13290	8405	NA	NA	NA	NA	NA	NA	NA	NA	NA	NA	NA	NA	NA	NA	NA	NA	0.126814	0.0859321	0.126296	0.126065	0.0616656	0.000554538	-0.00600249	0.0153469	0.0014574	0.0124348	0.000537378	0.000543225	0.0670244	0.986354	0.852087	0.633471	0.00553607	0.0475076	0.00160688	0.00157251	0.169457	0.993562	0.931311	0.711045
ENSMUSG00000009630	P62715	Ppp2cb	1059	1469	NA	NA	NA	NA	NA	NA	NA	NA	NA	NA	NA	NA	NA	NA	NA	NA	0.149838	0.00207779	-0.0499545	0.104176	-0.0594962	0.169152	0.16318	0.143365	0.0924861	0.978595	0.521829	0.186207	0.434443	0.0324073	0.0384859	0.0664778	0.14219	0.985693	0.581313	0.235717	0.560371	0.0814858	0.0899812	0.136662
ENSMUSG00000009640	Q9JI44	Dmap1	1989	1566	NA	NA	NA	NA	NA	NA	NA	NA	NA	NA	NA	NA	NA	NA	NA	NA	-0.277064	-0.268033	-0.428566	-0.371356	-0.389559	-0.566091	-0.386384	-0.188921	0.000831282	0.000366747	8.55e-07	7.03e-06	1.48e-05	4.94e-08	1.61e-05	0.0138469	0.00383226	0.00431058	6.96e-06	3.87e-05	0.000204048	7.98e-07	0.000115504	0.0361516
ENSMUSG00000009646	NA	Pla2g12b	1162	1091	NA	NA	NA	NA	NA	NA	NA	NA	NA	NA	NA	NA	NA	NA	NA	NA	0.126814	0.0775037	0.119665	0.121963	0.0502117	-0.0273095	-0.00843726	0.0215216	0.00296659	0.0342008	0.00191539	0.00161879	0.159288	0.435222	0.80843	0.537425	0.00914424	0.0887128	0.00449643	0.00382784	0.295272	0.655165	0.91903	0.632716
ENSMUSG00000009647	Q3UMR5	Mcu	4485	2872	-0.271	-0.412	0.601	0.0798	0.0993	-0.733	-0.416	-0.504	0.68579	0.539455	0.372349	0.904846	0.881804	0.279005	0.534649	0.453178	-0.00423537	-0.0601167	-0.380379	-0.341217	0.0406289	-0.251136	-0.179535	-0.212717	0.964669	0.484136	0.000178305	0.000555669	0.643454	0.0084815	0.0508415	0.0230071	0.972424	0.600483	0.000635228	0.0016014	0.734266	0.0263938	0.114196	0.0554881
ENSMUSG00000009654	Q8R4V5	Oit3	4883	2717	NA	NA	NA	NA	NA	NA	NA	NA	NA	NA	NA	NA	NA	NA	NA	NA	0.179594	0.10072	0.15234	0.108696	-0.111984	-0.124284	0.174186	0.510427	0.00947584	0.0855164	0.0125188	0.0624988	0.149711	0.115214	0.0416673	4.79e-06	0.0222381	0.168942	0.0223189	0.0901168	0.284241	0.233589	0.0963644	3.74e-05
ENSMUSG00000009681	Q6PAJ1	Bcr	4409	6839	NA	NA	NA	NA	NA	NA	NA	NA	NA	NA	NA	NA	NA	NA	NA	NA	0.620512	0.346972	1.10152	1.05558	-0.0530411	-0.368853	-0.399163	-0.335274	7e-07	0.000380599	1.63e-12	4.04e-12	0.546438	0.000320647	0.000137351	0.000843451	7.31e-05	0.00441682	1.89e-10	3.37e-10	0.654391	0.0016019	0.000717438	0.00327899
[truncated: 14,765 more rows]
