# Supplementary material for: Comparative time-series multi-omics analyses suggest H1.2 involvement in anoxic adaptation and cancer resistance
Source: PLoS Biol. 2024 Aug 23;22(8):e3002778. doi: 10.1371/journal.pbio.3002778 (PMC11376556; doi:10.1371/journal.pbio.3002778)
Supplement: S2 Table — 1 Overlap gene name in the DEGs identified among the ATAC-seq, RNA-seq, and proteomics data in NEFs. 2 Log fold change of NEF RNA in anoxia 1 h compared with 0 h. 3 Log fold change of NEF protein in anoxia 1 h compared with 0 h. 4 There is no value. (XLSX) [file pbio.3002778.s018.xlsx]

## Sheet: Supplementary Data 3
Table 2. Overlap in the DEGs identified among the RNA-seq and proteomics data in NEFs
GeneName_h11	RNA_logfc_h12	PR_logfc_h13	GeneName_h2	RNA_logfc_h2	PR_logfc_h2	GeneName_h3	RNA_logfc_h3	PR_logfc_h3	GeneName_h4	RNA_logfc_h4	PR_logfc_h4
Atp5f1	-0.233447	-0.498	Comt	-0.337443	0.662	Cox5a	-0.50332	0.216	Cox5a	-0.521444	0.332
Dnajc5	0.294683	0.431	Atp5f1	-0.20749	1.2	Dlat	0.93673	0.667	Dlat	0.989539	0.389
Myg1	-0.320831	-0.256	Myg1	-0.254863	-0.568	Atp5f1	-0.444862	1.57	Comt	-0.44833	-0.442
Ergic1	0.249954	-0.392	Cnn1	0.296194	1.54	Hk2	0.490396	-0.289	Atp5f1	-0.471419	0.686
Polr2e	-0.372537	-0.653	Col1a1	0.435537	2.67	Ddx3x	0.442614	-0.861	Dnajc5	0.250076	-0.54
Psmb4	-0.322355	-0.765	Tubb5	0.187518	-0.502	Dnajc5	0.200351	0.926	Ckb	-0.55926	-1.23
Rcn1	-0.217523	2.59	Etfb	-0.331871	-0.447	Ckb	-0.6603	0.497	Myg1	-0.445107	0.828
Ap1b1	0.400331	-0.646	Polr2e	-0.239297	0.851	Myg1	-0.390278	1.35	Hars	-0.540924	-1.07
Kdsr	0.879988	1.6	Cstb	-0.364895	-0.88	Col1a1	0.423611	-1.36	Npepps	0.203937	-1.05
Cars	-0.208633	0.27	Polr2a	0.839965	-0.364	Akr1b3	-0.177568	-1.28	Col1a1	0.373007	-1.32
Slc25a13	0.303646	-2.47	Rcn1	-0.242534	-0.625	Eef1e1	-0.538091	-0.997	Akr1b3	-0.18189	-0.773
Psma2	-0.316099	0.745	Tbcb	-0.253427	0.712	Nup214	0.551225	0.364	Eef1e1	-0.556391	0.301
Dstn	-0.290427	0.254	Cdk4	-0.174588	0.495	Ugp2	0.305771	-0.345	Nup214	0.499503	-0.793
Psmb6	-0.311262	1.78	Cad	0.323533	1.25	Uba1	0.182895	-0.7	Ugp2	0.29205	-0.285
Rcn3	-0.356693	-0.324	Gdi1	0.26105	-0.274	Blvra	-1.0503	-0.945	Uba1	0.228232	-0.796
Ppa1	-0.226687	0.819	Qdpr	-0.308767	-0.19	Sf3a1	0.384269	0.307	Emd	-0.439353	-0.431
Rab21	0.314931	-0.634	Nt5c3b	-0.311762	-0.913	Prpf6	-0.469054	-1.28	Blvra	-1.12056	-0.522
Timm13	-0.444515	0.61	Snrpd3	0.434284	1.37	Cse1l	0.324303	-0.59	Sf3a1	0.3873	-0.534
Sptbn1	0.842553	0.373	Sptbn1	0.497509	1.9	Ykt6	-0.190338	0.513	Ykt6	-0.177545	-0.456
Cyfip2	0.561413	0.55	Cfap36	-0.244278	0.903	Flii	0.123595	-0.824	Flii	0.170875	-0.356
Tns3	0.32136	-1.36	Apob	0.302161	0.444	Hdgfl2	-0.517188	-0.523	Hdgfl2	-0.459562	-0.373
Arf5	-0.356169	1.81	Pxdn	0.422425	-1.7	Timm44	-0.446178	-0.855	Timm44	-0.385825	-0.554
Nampt	0.505446	-0.396	Srp68	0.172774	-1.93	Clptm1	0.181934	-0.841	Rps11	-0.363135	-2.66
Apob	0.551072	-0.896	Mta1	0.179321	-0.279	Tomm40	-0.296596	-0.647	Timm50	0.121963	0.687
Rrm2	0.595289	-0.564	Esyt2	0.376893	-1.3	Glg1	0.167333	-0.723	Snrnp200	0.47701	-0.454
Rab10	0.379264	-1.45	Fdft1	-0.264833	1.09	Fkbp11	-0.590865	-0.607	Kpna6	0.631128	3.02
Srp68	0.17569	0.595	Sdha	-0.17622	-1.9	Rps11	-0.321565	0.697	Kif20a	0.328412	-0.424
Strn3	0.530499	-0.683	Glrx	0.232526	0.469	Timm50	0.17895	0.464	Calr	-0.358438	0.168
Psma6	-0.361615	0.377	Tkt	-0.148949	0.94	Snrnp200	0.507901	-0.532	Rpl8	-0.516581	0.567
Sptlc2	1.06509	0.165	Sugt1	-0.142922	0.311	Kpna6	0.582026	0.573	Map3k20	0.38537	-0.36
Sdha	-0.200348	0.249	Pdlim2	-0.294288	-0.454	Kif20a	0.330346	3.51	Dnajb11	-0.638934	-2.53
Gpx8	-0.228301	0.772	Sub1	-0.211835	-0.869	Calr	-0.369571	0.832	Cnn2	0.464999	-0.644
Sucla2	0.288458	0.54	Rad21	0.241439	0.734	Ruvbl2	-0.469824	0.733	Polr2e	-0.377146	-1.09
Psmb5	-0.27291	2.3	Ndufb9	-0.359339	-0.697	Rpl8	-0.419507	0.686	Dlst	0.310786	0.613
Tomm22	-0.187384	-4.37	Samm50	-0.334577	-0.474	Hmox2	0.401069	-0.587	Map2k1	-0.311286	0.461
Dlg1	0.744697	-0.876	Myh9	0.307389	-2.8	Phb2	-0.450135	-2.03	Prkacb	0.55135	0.363
Atp5j	-0.514373	-0.95	Tfrc	0.756276	-1.02	Dnajb11	-0.65212	-0.495	Wdr1	-0.403506	-0.573
App	0.402346	-0.53	Atp5j	-0.538559	0.985	Coro1c	-0.335557	-1.9	Letm1	-0.193339	0.291
Ndufv2	-0.387742	-0.498	Cyp1b1	0.908409	0.736	Polr2e	-0.340119	-0.559	Ubqln1	0.468031	0.406
Polr2d	-0.389379	-0.63	Lox	0.71052	0.463	Dlst	0.290139	0.673	Txn2	-0.428849	-3.28
Tcerg1	0.503664	-1.02	Rbm22	0.232932	0.354	Hdgf	0.284475	0.623	Prkaca	0.337382	-0.53
Lox	1.3088	2.45	Rab1b	-0.196855	-0.359	Map2k1	-0.393955	-0.416	Ddx39	-0.497025	-0.753
Smad2	1.10092	0.243	Mrpl11	-0.320324	-0.317	Wdr1	-0.452964	-1.02	Dnajb1	0.218878	-0.493
Csnk1a1	0.27502	0.846	Prdx5	-0.455232	0.16	Letm1	-0.226169	0.778	Ube2m	-0.181455	0.294
Gnaq	1.37047	-0.704	Prdx4	-0.355218	-2.3	Ubqln1	0.425909	0.345	Ranbp1	-0.317953	-0.322
Shoc2	0.805513	1.01	Paip1	0.199516	0.668	Txn2	-0.410676	-1.68	Rcn1	-0.400717	0.514
Prdx3	0.220867	-0.349	Uqcrc1	-0.211498	-1.74	Ddx39	-0.49247	-0.596	Crkl	0.718582	-0.564
Aldh18a1	0.229405	-0.598	Ndufa10	-0.353458	-2.5	Dnajb1	0.288259	0.619	Fblim1	0.741571	0.396
Prdx4	-0.306599	0.587	Cat	0.196551	0.549	Ndufs3	-0.764615	-0.461	Arpc2	0.272649	-2.59
Echs1	-0.343898	0.139	Arhgap1	0.193001	-0.385	Ube2m	-0.197709	-0.468	Pgrmc1	0.161522	0.439
Hspa4l	0.578349	0.768	Pdia3	-0.305581	-0.401	Pcyt1a	0.270062	0.617	Pfdn2	-0.455829	0.388
Nek7	0.556788	-1.44	Mtch2	-0.182959	-1.3	Ranbp1	-0.354297	-0.682	Cdc42	0.457523	-0.667
Ak1	-0.312518	-1.64	Dnajb4	0.552397	-1.25	Rcn1	-0.433513	-0.867	Ctnnb1	0.235329	0.707
Snrpb	-0.23779	-0.782	Plpp3	-0.435381	-2.66	Trap1	-0.245717	-0.735	Clic1	-0.261076	0.424
S100a11	-0.448225	0.53	Txndc12	-0.258414	0.913	Crkl	0.592965	0.527	Cav1	0.318371	-0.674
Pdlim5	0.501677	-0.418	Park7	-0.388201	-1.96	Fblim1	0.765181	-0.666	Khsrp	0.721388	0.343
Rars2	-0.187178	-0.827	Grpel1	-0.316677	-0.795	Sod2	1.05584	0.997	Carhsp1	-0.203254	-0.576
Txn1	-0.497788	-1.08	Hsph1	0.721689	-0.861	Ctnnb1	0.205214	1.39	Rnmt	0.204838	-0.526
Aco1	0.326057	-0.734	Zyx	0.387654	-1.3	Ddah2	-0.646484	0.473	Cbx5	0.623308	1.86
Hdac1	-0.178895	0.558	Pcyox1	0.619458	-0.861	Clic1	-0.284235	0.536	Nedd8	-0.919287	-0.325
Abcb1b	0.398149	-0.572	Sec13	-0.182888	-1.02	Cav1	0.362358	-1.63	Cad	0.379564	1.22
Zcchc8	0.402264	0.225	Vasp	0.448923	0.83	Cct4	-0.477207	-1.26	Cacybp	-0.442127	-0.54
Pdap1	-0.28114	0.923	Acadsb	0.552454	-1.98	Rala	-0.868115	0.678	Cox6c	-0.982827	-0.516
Pcyox1	1.02443	0.267	Uqcrc2	-0.194469	0.58	Rnmt	0.141789	-0.217	Ube2z	0.68189	-0.26
Sec13	-0.193893	0.854	Nae1	-0.325317	-0.63	Cbx5	0.515865	0.86	Slc25a11	-0.17941	-0.325
Gsr	0.421953	-0.616	Acat1	0.146685	0.981	Vps4b	0.340743	1.21	Gdi1	0.241002	-0.345
Slc7a6	0.408819	-0.24	Rdx	-0.29535	-0.388	Nedd8	-0.834489	0.759	Steap2	1.3278	0.459
Bcar1	0.6004	-0.481	Lpp	0.969117	-0.843	Atp6v0d1	-0.256087	-0.751	Dstn	-0.340538	-0.812
Vps26b	0.348139	-0.689	Heatr5a	0.445105	-0.454	Cad	0.328765	0.654	Ddx27	-0.342848	0.608
Ddx6	0.553839	0.651	Grhpr	-0.293413	-0.893	Cacybp	-0.39717	-1.02	Tomm34	0.570881	0.379
Pdcd6ip	0.396583	0.812	Anln	0.45545	-0.483	Cox6c	-1.00252	-0.736	Ywhab	-0.532381	0.483
Myo5a	0.586535	-0.545	Uggt1	0.852417	-0.273	Ube2z	0.630049	2.25	Kpna2	0.235217	-0.678
Anln	0.656061	-0.495	Atp5l	-0.346864	-0.423	Slc25a11	-0.186672	-0.502	Dync1h1	0.573063	0.235
Clic4	0.310317	1.62	Tmem214	0.277575	1.31	Surf4	-0.109495	0.87	Rars	-0.284319	-0.507
Uggt1	1.44052	0.636	Dap	-0.363551	0.291	Actn1	-0.315688	-0.896	Mdh2	-0.326592	-0.539
Tmem33	0.354009	1.29	Srrm2	0.763405	1.08	Hspa8	0.558853	-0.707	Atp6v1e1	-0.375893	-0.368
Fam120a	0.406245	-0.254	Stub1	-0.285422	0.4	Anp32e	0.268205	-0.73	Ddx39b	-0.163003	-0.684
Tmem214	0.357742	-1.26	Smc1a	0.578164	0.448	Lta4h	-0.202446	-0.818	Hsp90b1	-0.22773	-0.419
Ube3c	0.250354	0.236	Atp5k	-0.409594	-0.456	Dstn	-0.339482	-0.568	Supv3l1	-0.172467	-2.86
Ubap2l	0.321898	-0.691	Yap1	0.411731	-0.242	Slc25a5	-0.255153	-0.645	Actr2	0.35467	-0.772
Itpr3	0.644233	-0.434	Fkbp2	-0.334074	0.657	Eif3d	-0.36357	-0.977	Hint1	-0.370671	1.34
Pura	-0.272218	-0.307	Pcbp2	-0.159956	-1.68	Pacsin2	-0.359349	0.592	Xpo1	0.34755	0.334
Rbp1	-0.523627	0.436	Rpl18	-0.304933	-1.29	Myo1c	0.239791	0.591	Sptbn1	0.601375	-0.683
Mlec	1.12699	1.74	Grb2	-0.24744	1.59	Ddx27	-0.327362	0.608	Mdh1	-0.498555	-0.495
Gpd1l	0.272353	0.956	Hist1h4h	-1.02002	0.886	Ywhab	-0.541624	0.784	Cyfip2	0.480187	1.31
Ltn1	0.449454	1.01	Snrpa	-0.239908	-1.14	Cenpv	0.212266	-1.07	Canx	0.803754	-1.4
Txlna	0.264221	-0.323	Numa1	0.262245	-0.194	Atox1	-0.434746	0.932	Sar1b	0.174863	2.17
Rpl38	-0.583728	0.598	Wdr6	0.267294	-0.754	Dync1h1	0.766771	-0.854	Vdac1	-0.244671	-0.513
Rpl3	-0.357351	1.49	Flnc	0.326183	2.31	Rars	-0.346839	0.523	Pnpt1	-0.274909	0.287
Psma3	-0.34377	-2.2	Polr2g	-0.300893	1.06	Ywhah	0.317683	-0.557	Nampt	0.919984	-0.457
Wdr6	0.294595	0.196	NA	NA	NA	Mdh2	-0.332286	-0.736	Rrm2	0.996279	0.383
Psma5	-0.223296	0.619	NA	NA	NA	Atp6v1e1	-0.374772	-0.771	Rab10	0.345912	0.35
Eif2s2	-0.595571	1.06	NA	NA	NA	Cops3	-0.192228	0.64	Ddx42	0.357687	0.355
Hmgcs1	0.566544	-0.594	NA	NA	NA	Ddx39b	-0.222336	-0.894	Nt5c	-0.364686	0.346
NA4	NA	NA	NA	NA	NA	Cdc37	-0.28728	1.44	Galk1	0.121963	0.224
NA	NA	NA	NA	NA	NA	Cdk1	-0.372627	0.603	Txndc17	-0.764122	0.445
NA	NA	NA	NA	NA	NA	Hsp90b1	-0.233312	0.629	Ywhae	-0.275819	0.401
NA	NA	NA	NA	NA	NA	Supv3l1	-0.274518	0.503	Lrrc59	-0.446589	-0.527
NA	NA	NA	NA	NA	NA	Ppa1	-0.205093	0.655	Fkbp3	-0.785875	0.544
NA	NA	NA	NA	NA	NA	Actr2	0.319494	-1.27	Scfd1	-0.21036	-1.33
NA	NA	NA	NA	NA	NA	Timm13	-0.329398	0.537	Strn3	0.678399	0.393
NA	NA	NA	NA	NA	NA	Pofut2	-0.335599	0.623	Sptlc2	0.769865	-1.24
NA	NA	NA	NA	NA	NA	Xpo1	0.277542	0.807	Esyt2	0.904862	-1.34
NA	NA	NA	NA	NA	NA	Mdh1	-0.438241	2.05	Gdi2	-0.186261	0.362
NA	NA	NA	NA	NA	NA	Nudcd2	-0.856119	7.48	Eif5	0.502974	-1.11
NA	NA	NA	NA	NA	NA	Canx	0.74336	-0.763	Ssr1	-0.204807	0.216
NA	NA	NA	NA	NA	NA	Rack1	-0.624249	-0.651	Pdcd6	-0.313055	-0.71
NA	NA	NA	NA	NA	NA	Vdac1	-0.20313	-0.659	Dhfr	-0.614892	-0.951
NA	NA	NA	NA	NA	NA	Ogdh	-0.366615	-0.263	Gpx8	-0.704249	-0.275
NA	NA	NA	NA	NA	NA	Rtn4	-0.370891	0.659	Vdac2	-0.356093	0.202
NA	NA	NA	NA	NA	NA	Pnpt1	-0.251331	-0.467	Glud1	0.52187	0.33
NA	NA	NA	NA	NA	NA	Bzw2	-0.410609	0.58	Vcl	0.63625	0.624
NA	NA	NA	NA	NA	NA	Nampt	0.854152	0.621	Ero1l	0.577667	-0.603
NA	NA	NA	NA	NA	NA	Prkar1a	0.472074	0.705	Arf4	0.426412	-0.87
NA	NA	NA	NA	NA	NA	Rab10	0.403967	-0.803	Pdlim2	-0.67984	-0.933
NA	NA	NA	NA	NA	NA	Galk1	0.119665	0.565	Zfr	0.949987	-0.526
NA	NA	NA	NA	NA	NA	Txndc17	-0.836352	0.391	Rai14	0.672453	-1.77
NA	NA	NA	NA	NA	NA	Nxn	-0.325279	0.599	Trio	0.931984	-0.637
NA	NA	NA	NA	NA	NA	Ywhae	-0.273556	0.739	Rad21	0.397459	-0.478
NA	NA	NA	NA	NA	NA	Prpf8	0.467214	-1.48	Fam49b	-0.447574	-0.478
NA	NA	NA	NA	NA	NA	Lrrc59	-0.44087	0.407	St13	0.288493	-0.288
NA	NA	NA	NA	NA	NA	Top2a	0.350704	-2.15	Cyc1	-0.338896	1.92
NA	NA	NA	NA	NA	NA	Nmt1	-0.199899	-1.36	Bop1	0.230754	-1.01
NA	NA	NA	NA	NA	NA	Fkbp3	-0.73816	0.561	Plec	-0.268502	-3.05
NA	NA	NA	NA	NA	NA	Scfd1	-0.216977	-3.25	Pycrl	0.25033	0.232
NA	NA	NA	NA	NA	NA	Sptlc2	0.738742	-1.28	Ube2v2	-0.311906	-0.436
NA	NA	NA	NA	NA	NA	Glrx5	-0.744729	-1.28	Naa50	0.239662	1.24
NA	NA	NA	NA	NA	NA	Esyt2	0.851146	-1.15	Cpox	0.678888	0.245
NA	NA	NA	NA	NA	NA	Gdi2	-0.188506	-0.48	Rfc2	-0.19718	0.624
NA	NA	NA	NA	NA	NA	Tmed10	0.894492	-0.431	Denr	-0.706526	-0.836
NA	NA	NA	NA	NA	NA	Eif5	0.363095	0.555	Twf2	-0.429678	-0.484
NA	NA	NA	NA	NA	NA	Ssr1	-0.195611	0.69	Tpi1	-0.253764	-0.462
NA	NA	NA	NA	NA	NA	Pdcd6	-0.300263	0.47	Acat2	-0.315329	-0.575
NA	NA	NA	NA	NA	NA	Sdha	-0.443986	0.93	Vapa	-0.194688	-0.981
NA	NA	NA	NA	NA	NA	Nsun2	-0.446958	0.608	Hnrnpll	0.271935	0.307
NA	NA	NA	NA	NA	NA	Btf3	0.303001	-0.714	Ndufv2	-0.620959	0.383
NA	NA	NA	NA	NA	NA	Dhfr	-0.602697	0.428	Hspa9	-0.32893	-0.632
NA	NA	NA	NA	NA	NA	Pdhb	-0.617973	-1	Bin1	-0.222341	0.242
NA	NA	NA	NA	NA	NA	Vdac2	-0.366948	-0.921	Csnk2b	-0.24264	1.16
NA	NA	NA	NA	NA	NA	Glud1	0.546022	-0.771	Bag6	0.318358	-0.554
NA	NA	NA	NA	NA	NA	Vcl	0.577407	-1.55	Lox	1.46668	0.258
NA	NA	NA	NA	NA	NA	Ero1l	0.558914	-1.11	Csnk1a1	0.583817	-0.775
NA	NA	NA	NA	NA	NA	Arf4	0.418177	-0.744	Lmnb1	-0.465445	-3.76
NA	NA	NA	NA	NA	NA	Sugt1	-0.235613	-0.836	Gnaq	0.905656	-1.53
NA	NA	NA	NA	NA	NA	Pdlim2	-0.696466	-0.972	Psat1	-0.284131	-0.291
NA	NA	NA	NA	NA	NA	Zfr	0.828199	-0.712	Cndp2	-0.714762	-0.312
NA	NA	NA	NA	NA	NA	Psme1	-0.2654	0.678	Cyb5a	-0.689861	-0.469
NA	NA	NA	NA	NA	NA	Cct5	-0.452782	2.04	Ostf1	-0.659051	-1.51
NA	NA	NA	NA	NA	NA	Rai14	0.72791	-1.19	Ehd1	0.440121	0.317
NA	NA	NA	NA	NA	NA	Rad21	0.372619	-2.92	Capn1	-0.194061	-2.96
NA	NA	NA	NA	NA	NA	Fam49b	-0.348338	0.524	Prdx5	-0.819882	2.14
NA	NA	NA	NA	NA	NA	St13	0.242841	-0.672	Stip1	0.251974	0.886
NA	NA	NA	NA	NA	NA	Tomm22	-0.228654	-0.546	Smc3	-0.314083	-0.53
NA	NA	NA	NA	NA	NA	Samm50	-0.742808	-0.293	Eif3a	0.291299	0.476
NA	NA	NA	NA	NA	NA	Twf1	0.504977	1.56	P4hb	-0.188012	1.83
NA	NA	NA	NA	NA	NA	Cyc1	-0.283509	0.967	Arhgdia	-0.380547	-1.02
NA	NA	NA	NA	NA	NA	Pycrl	0.294247	-0.719	Fasn	0.827234	1.22
NA	NA	NA	NA	NA	NA	Cpox	0.577282	0.413	Actr1a	-0.23532	-0.574
NA	NA	NA	NA	NA	NA	Pak2	0.551472	0.921	Tbl1x	-0.531854	-1.5
NA	NA	NA	NA	NA	NA	Ap2m1	-0.115158	-1.37	Cdk2	0.38774	-0.817
NA	NA	NA	NA	NA	NA	Tra2b	-0.279168	-0.968	Esyt1	0.393234	1.29
NA	NA	NA	NA	NA	NA	Mrpl39	-0.299741	-0.663	Baiap2	-0.863875	1.3
NA	NA	NA	NA	NA	NA	Atp5o	-0.603021	1.61	Echs1	-0.553007	3.53
NA	NA	NA	NA	NA	NA	Enah	0.653777	-0.752	Tm9sf2	0.247544	-0.456
NA	NA	NA	NA	NA	NA	Lima1	0.550939	-1.46	Hprt	-0.493155	0.235
NA	NA	NA	NA	NA	NA	Denr	-0.670905	0.666	Slc25a10	-0.344682	-0.191
NA	NA	NA	NA	NA	NA	Twf2	-0.405326	0.556	Rpl14	-0.776908	2.28
NA	NA	NA	NA	NA	NA	Trip6	-0.142376	-0.968	Itgb1	0.435171	0.832
NA	NA	NA	NA	NA	NA	Tpi1	-0.328391	-0.708	Eef1b2	-0.720335	-0.496
NA	NA	NA	NA	NA	NA	Hsp90ab1	-0.199483	0.974	Ndufs1	-0.179732	-0.695
NA	NA	NA	NA	NA	NA	Cnpy3	-0.604355	-0.74	Hspd1	-0.261795	-0.76
NA	NA	NA	NA	NA	NA	Mtch1	-0.505392	-0.554	Ndufb3	-0.640608	0.399
NA	NA	NA	NA	NA	NA	Dpy30	-0.224462	0.537	Eif5b	-0.99546	0.43
NA	NA	NA	NA	NA	NA	Vapa	-0.222506	0.678	Fn1	0.583501	-0.594
NA	NA	NA	NA	NA	NA	Ndufv2	-0.582234	-0.617	Capn2	-0.43333	0.182
NA	NA	NA	NA	NA	NA	Thoc1	-0.474605	-3.36	Pycr2	-0.309011	1.02
NA	NA	NA	NA	NA	NA	Hspa9	-0.316667	-2.28	Eprs	-0.212076	0.547
NA	NA	NA	NA	NA	NA	Bag6	0.316426	-0.448	Bpnt1	-0.510489	-0.374
NA	NA	NA	NA	NA	NA	Prrc2a	0.910282	-0.282	Arpc5l	-0.211299	-0.27
NA	NA	NA	NA	NA	NA	Afg3l2	-0.35323	-0.344	Hspa5	-0.270568	-0.427
NA	NA	NA	NA	NA	NA	Lox	1.45266	-0.626	Ola1	-0.521881	0.334
NA	NA	NA	NA	NA	NA	Ppic	-0.34124	0.603	Cat	0.655696	0.343
NA	NA	NA	NA	NA	NA	Smad2	0.873042	-1.23	Api5	0.575644	-0.459
NA	NA	NA	NA	NA	NA	Csnk1a1	0.508649	0.628	Pdia3	-0.463386	-0.925
NA	NA	NA	NA	NA	NA	Nars	-0.168209	-2.15	Nsfl1c	-0.175577	-0.475
NA	NA	NA	NA	NA	NA	Lmnb1	-0.560193	0.268	Gid8	-0.255547	0.175
NA	NA	NA	NA	NA	NA	Psat1	-0.291761	1.01	Arfgap1	-0.447934	-0.476
NA	NA	NA	NA	NA	NA	Cndp2	-0.666599	0.567	Ahcy	-0.331247	-1.54
NA	NA	NA	NA	NA	NA	Anxa1	0.183913	-3.89	Eif6	-0.726743	-0.557
NA	NA	NA	NA	NA	NA	Ostf1	-0.720688	0.503	Rbm39	0.184955	-0.315
NA	NA	NA	NA	NA	NA	Rtn3	0.179213	1.79	Samhd1	0.58952	-0.9
NA	NA	NA	NA	NA	NA	Ehd1	0.220077	-1.25	Rpn2	-0.23761	-0.722
NA	NA	NA	NA	NA	NA	Rab1b	-0.330299	1.22	Ctnnbl1	-0.896585	-0.987
NA	NA	NA	NA	NA	NA	Cpt1a	0.315858	-0.766	Fxr1	-0.242491	-0.739
NA	NA	NA	NA	NA	NA	Capn1	-0.256213	-1.45	Anxa5	-0.348256	0.643
NA	NA	NA	NA	NA	NA	Prdx5	-0.861362	1.29	Pfn2	0.263651	-0.303
NA	NA	NA	NA	NA	NA	Plcb3	0.142457	-0.352	Lamtor2	-0.76098	0.728
NA	NA	NA	NA	NA	NA	Stip1	0.18857	3.68	Lmna	-0.630252	0.357
NA	NA	NA	NA	NA	NA	Smc3	-0.332615	0.552	Abcd3	-0.239739	0.269
NA	NA	NA	NA	NA	NA	Tm9sf3	0.50895	0.629	Adh5	-0.159868	0.269
NA	NA	NA	NA	NA	NA	P4hb	-0.22615	-0.534	Cisd2	-0.824807	-0.811
NA	NA	NA	NA	NA	NA	Arhgdia	-0.35771	0.592	Rars2	-0.621522	-0.347
NA	NA	NA	NA	NA	NA	Csnk1d	0.217644	0.386	Nans	-0.794193	-0.362
NA	NA	NA	NA	NA	NA	Pi4k2a	0.663367	0.698	Txn1	-0.825758	0.853
NA	NA	NA	NA	NA	NA	Sfxn3	-0.232218	0.406	Alad	-0.186029	-0.547
NA	NA	NA	NA	NA	NA	Actr1a	-0.228664	0.535	Plpp3	-1.02938	-0.361
NA	NA	NA	NA	NA	NA	Arih1	0.517845	-0.598	Plaa	0.198081	0.306
NA	NA	NA	NA	NA	NA	Tbl1x	-0.464538	0.637	Magoh	-0.319601	0.196
NA	NA	NA	NA	NA	NA	Cdk2	0.319762	1.09	Ppie	-0.414241	-0.306
NA	NA	NA	NA	NA	NA	Esyt1	0.389475	0.648	Lypla2	-0.369956	-2.01
NA	NA	NA	NA	NA	NA	Atp5b	-0.130562	-0.99	Prdx1	-0.617152	-0.42
NA	NA	NA	NA	NA	NA	Echs1	-0.567342	-2.77	Akr1a1	-0.502838	-0.739
NA	NA	NA	NA	NA	NA	Tm9sf2	0.197075	0.838	Ddost	-0.126463	-0.684
NA	NA	NA	NA	NA	NA	Hprt	-0.531623	0.958	Ptp4a2	0.16245	-0.292
NA	NA	NA	NA	NA	NA	Uqcrc1	-0.524291	0.446	Sfpq	0.84433	-0.236
NA	NA	NA	NA	NA	NA	Sec11a	-0.639303	0.663	Pgd	-0.417705	-1.55
NA	NA	NA	NA	NA	NA	Hadha	-0.385995	1.52	Park7	-0.685474	1.05
NA	NA	NA	NA	NA	NA	Hspa4l	0.896103	0.831	Ugdh	0.42928	0.291
NA	NA	NA	NA	NA	NA	Slc25a10	-0.352762	-0.736	G3bp2	0.332333	-0.873
NA	NA	NA	NA	NA	NA	Rpl14	-0.736181	-0.684	Arpc3	-0.169635	-1.22
NA	NA	NA	NA	NA	NA	Itgb1	0.412794	-1.05	Anxa3	-0.54673	0.94
NA	NA	NA	NA	NA	NA	Cops5	-0.38097	-0.92	Fscn1	-0.285374	0.481
NA	NA	NA	NA	NA	NA	Eef1b2	-0.665235	0.804	Rbm19	-0.418558	-0.422
NA	NA	NA	NA	NA	NA	Ndufs1	-0.236434	0.705	Rpl6	-0.574153	-1.13
NA	NA	NA	NA	NA	NA	Hspd1	-0.268625	0.638	Arpc1b	-0.426915	1.18
NA	NA	NA	NA	NA	NA	Nop58	-0.186809	0.515	Calu	0.609284	0.274
NA	NA	NA	NA	NA	NA	Eif5b	-0.958539	1.11	Gars	-0.271013	-0.228
NA	NA	NA	NA	NA	NA	Gls	0.776368	0.521	Mtpn	0.921976	-0.622
NA	NA	NA	NA	NA	NA	Prim2	-0.695589	0.756	Gfpt1	1.04703	0.353
NA	NA	NA	NA	NA	NA	Ppm1f	1.34171	0.696	Pcyox1	0.981901	0.877
NA	NA	NA	NA	NA	NA	Fn1	0.691812	-1.16	Mogs	0.221643	0.206
NA	NA	NA	NA	NA	NA	Farsb	-0.481415	-0.459	Sec13	-0.541148	-0.259
NA	NA	NA	NA	NA	NA	Tsn	-0.310182	0.424	Fkbp4	-0.165288	0.305
NA	NA	NA	NA	NA	NA	Ahctf1	0.3976	-1.36	Iqgap1	0.457935	0.694
NA	NA	NA	NA	NA	NA	Capn2	-0.422732	-0.441	Tgfb1i1	0.271488	0.445
NA	NA	NA	NA	NA	NA	Pycr2	-0.273501	-0.798	Acadsb	0.914534	0.883
NA	NA	NA	NA	NA	NA	Tagln2	0.224522	-0.659	Swap70	0.294029	-0.386
NA	NA	NA	NA	NA	NA	Copa	0.196809	-0.708	Msn	0.69323	-0.247
NA	NA	NA	NA	NA	NA	Eprs	-0.243486	-1.6	Sh3bgrl	-0.2009	0.423
NA	NA	NA	NA	NA	NA	Bpnt1	-0.521066	-0.725	Acsl4	0.560391	2.29
NA	NA	NA	NA	NA	NA	Tor1b	1.02791	-0.867	Pdha1	0.621351	0.508
NA	NA	NA	NA	NA	NA	Hspa5	-0.262615	-0.978	Nono	0.27407	-0.505
NA	NA	NA	NA	NA	NA	Slc25a12	-0.789853	1.12	G6pdx	0.270262	0.483
NA	NA	NA	NA	NA	NA	Mtx2	-0.462453	-0.521	Dkc1	-0.319468	-0.253
NA	NA	NA	NA	NA	NA	Ola1	-0.485237	0.663	Slc25a4	-0.192377	-0.35
NA	NA	NA	NA	NA	NA	Eif3m	-0.594417	0.557	Atp13a1	0.21538	0.322
NA	NA	NA	NA	NA	NA	Cat	0.655726	0.578	Aars	-0.390215	-0.643
NA	NA	NA	NA	NA	NA	Api5	0.509466	0.583	Rexo2	-0.398677	-0.531
NA	NA	NA	NA	NA	NA	Hypk	-0.8571	0.568	Rdx	-0.376741	1.09
NA	NA	NA	NA	NA	NA	Pdia3	-0.47465	-0.488	Hyou1	0.44926	1.23
NA	NA	NA	NA	NA	NA	Arfgap2	-0.231468	-0.686	Hmbs	-0.538187	0.176
NA	NA	NA	NA	NA	NA	Mtch2	-0.326955	-0.43	Kank2	0.586207	-0.369
NA	NA	NA	NA	NA	NA	Pcna	-0.205325	-0.35	Anxa2	-0.740051	-0.172
NA	NA	NA	NA	NA	NA	Mrps5	-0.495262	-0.612	Anp32a	-0.753693	-0.262
NA	NA	NA	NA	NA	NA	Nop56	-0.499542	-0.693	Etfa	-0.530516	-0.185
NA	NA	NA	NA	NA	NA	Nsfl1c	-0.210633	2.97	Ppib	-0.799513	0.189
NA	NA	NA	NA	NA	NA	Gid8	-0.28307	-0.519	Atp1b3	0.225877	-0.323
NA	NA	NA	NA	NA	NA	Raly	-0.442372	0.546	Syncrip	0.612037	-1.41
NA	NA	NA	NA	NA	NA	Ahcy	-0.348986	-0.399	Rpsa	-0.627861	-1.52
NA	NA	NA	NA	NA	NA	Eif6	-0.739943	0.315	Apeh	0.215115	0.238
NA	NA	NA	NA	NA	NA	Rpn2	-0.240859	-0.443	Qars	0.130498	0.393
NA	NA	NA	NA	NA	NA	Fxr1	-0.264305	-1.58	Usp4	-0.207139	0.392
NA	NA	NA	NA	NA	NA	Anxa5	-0.327891	-0.572	Cdv3	0.593058	0.623
NA	NA	NA	NA	NA	NA	Ufm1	0.237321	-0.778	Fkbp1a	0.284636	2.46
NA	NA	NA	NA	NA	NA	Pfn2	0.278833	-0.246	Eif3l	-0.26063	-0.699
NA	NA	NA	NA	NA	NA	Gmps	-0.45093	-0.303	Lpp	1.66344	-0.29
NA	NA	NA	NA	NA	NA	Sec22b	-0.28776	-0.477	Map2k4	-0.511513	0.187
NA	NA	NA	NA	NA	NA	Hadh	-0.510687	-1.02	Igf2bp2	0.377623	0.347
NA	NA	NA	NA	NA	NA	Lmna	-0.651487	0.579	Sf3b3	-0.141979	0.212
NA	NA	NA	NA	NA	NA	Abcd3	-0.244773	-0.749	Ppp3r1	0.518078	-1.34
NA	NA	NA	NA	NA	NA	Adh5	-0.168812	0.899	Ogt	1.01179	-0.265
NA	NA	NA	NA	NA	NA	Cisd2	-0.721907	0.402	Snx2	0.260635	-0.296
NA	NA	NA	NA	NA	NA	Cpne3	1.28033	1.1	Rnps1	0.250369	-0.687
NA	NA	NA	NA	NA	NA	Rars2	-0.577747	0.357	Apex1	-0.604461	-1.01
NA	NA	NA	NA	NA	NA	Nans	-0.796268	-0.507	Metap2	-0.430112	-0.979
NA	NA	NA	NA	NA	NA	Txn1	-0.732117	0.505	Phpt1	-0.471173	-1.01
NA	NA	NA	NA	NA	NA	Alad	-0.311123	-0.352	Cnot1	0.546791	-1.39
NA	NA	NA	NA	NA	NA	Dnaja1	0.642127	1.34	Cab39	-0.19646	-2.07
NA	NA	NA	NA	NA	NA	Stoml2	-0.716922	0.495	Anln	0.709956	-0.55
NA	NA	NA	NA	NA	NA	Plpp3	-1.05392	-0.223	Aifm1	-0.344043	1.37
NA	NA	NA	NA	NA	NA	Plaa	0.227132	-0.189	Cnpy4	-0.23477	0.434
NA	NA	NA	NA	NA	NA	Scp2	-0.368571	-0.157	Clic4	0.744835	0.849
NA	NA	NA	NA	NA	NA	Ctps	-0.409425	-1.54	Uggt1	1.37003	0.533
NA	NA	NA	NA	NA	NA	Ppie	-0.491622	-0.66	Nme1	-0.456688	-0.26
NA	NA	NA	NA	NA	NA	Cap1	0.248597	1.15	Bclaf1	0.816202	1.02
NA	NA	NA	NA	NA	NA	Lypla2	-0.442543	0.348	Eef1a1	-0.240258	0.323
NA	NA	NA	NA	NA	NA	Prdx1	-0.657235	1.19	Fam120a	0.449187	-1.54
NA	NA	NA	NA	NA	NA	Akr1a1	-0.466558	1.21	Usp5	-0.357307	1.14
NA	NA	NA	NA	NA	NA	Ddost	-0.129974	-0.331	Rnh1	-0.409174	1.49
NA	NA	NA	NA	NA	NA	Ptp4a2	0.16908	0.4	Trmt112	-0.512246	-0.503
NA	NA	NA	NA	NA	NA	Eif3i	-0.253418	1.04	Adk	-0.209365	0.376
NA	NA	NA	NA	NA	NA	Sfpq	0.730842	0.915	Rpl22l1	-0.797284	-0.374
NA	NA	NA	NA	NA	NA	Ncdn	0.194823	-0.176	Nup133	0.183269	-0.329
NA	NA	NA	NA	NA	NA	Sh3bgrl3	-0.254352	-0.385	Ptpa	-0.425905	-0.466
NA	NA	NA	NA	NA	NA	Sf3a3	-0.463544	-0.837	Stub1	-0.51706	-0.569
NA	NA	NA	NA	NA	NA	Pgd	-0.407065	0.308	Hnrnpu	0.328382	-0.533
NA	NA	NA	NA	NA	NA	Park7	-0.678578	0.578	Mrpl12	-1.01279	-0.416
NA	NA	NA	NA	NA	NA	Pmpcb	-0.338625	-1.47	Tax1bp3	0.144973	-0.768
NA	NA	NA	NA	NA	NA	Atad3a	-0.224451	1.27	Hnrnpul1	0.271135	-1.33
NA	NA	NA	NA	NA	NA	Gnb1	-0.177305	0.555	Rrp9	-0.522912	0.419
NA	NA	NA	NA	NA	NA	Ppm1g	-0.339196	0.941	Pcca	-0.651498	0.9
NA	NA	NA	NA	NA	NA	Ugdh	0.41349	-0.516	Git2	0.238624	0.29
NA	NA	NA	NA	NA	NA	Gnpda2	0.161572	-0.291	Specc1	0.751864	0.317
NA	NA	NA	NA	NA	NA	Tmed2	0.25186	0.604	Osbpl6	0.412077	-0.955
NA	NA	NA	NA	NA	NA	G3bp2	0.373501	0.394	Ubap2l	0.284807	1.86
NA	NA	NA	NA	NA	NA	Arpc3	-0.176008	-0.547	Ptpn11	0.30884	0.914
NA	NA	NA	NA	NA	NA	Anxa3	-0.578075	0.481	Arf6	0.455187	0.978
NA	NA	NA	NA	NA	NA	Pgam5	-0.36546	0.753	Acp1	0.567629	0.787
NA	NA	NA	NA	NA	NA	Fscn1	-0.297654	-0.483	Eif4g1	0.696216	0.279
NA	NA	NA	NA	NA	NA	Rpl6	-0.524757	-0.468	Rbp1	-0.864745	-1.43
NA	NA	NA	NA	NA	NA	Arpc1b	-0.40932	-0.544	Cltc	0.496667	-1.06
NA	NA	NA	NA	NA	NA	Pdap1	-0.363659	-0.632	Sfn	-0.638925	-1.67
NA	NA	NA	NA	NA	NA	Hsph1	0.989588	0.208	Arf1	-0.723948	-1.45
NA	NA	NA	NA	NA	NA	Gnb2	-0.242501	1.34	Mlec	1.41811	0.641
NA	NA	NA	NA	NA	NA	Asns	-0.773077	1.75	Rps23	-0.746666	-0.395
NA	NA	NA	NA	NA	NA	Calu	0.37621	0.538	Tmsb4x	-0.901537	1.38
NA	NA	NA	NA	NA	NA	Gars	-0.243226	0.255	Pgrmc2	0.290141	0.541
NA	NA	NA	NA	NA	NA	Fkbp9	-0.454974	1.08	Pitpnb	0.337025	-1.01
NA	NA	NA	NA	NA	NA	Mtpn	0.680226	-0.51	Gpd1l	0.208084	-1.07
NA	NA	NA	NA	NA	NA	Gfpt1	1.01761	-0.239	Atp5k	-0.613933	1.7
NA	NA	NA	NA	NA	NA	Pcyox1	1.02753	-0.278	Ltn1	0.572822	1.68
NA	NA	NA	NA	NA	NA	Cct7	0.269417	-0.383	Atp6v1a	0.412	0.955
NA	NA	NA	NA	NA	NA	Rpn1	-0.211953	-0.283	Map1b	0.386164	0.212
NA	NA	NA	NA	NA	NA	Sec61a1	0.612443	-0.304	Grwd1	-0.446423	-0.357
NA	NA	NA	NA	NA	NA	Strap	-0.157755	-0.351	Txlna	0.376472	-0.494
NA	NA	NA	NA	NA	NA	Sec13	-0.59017	-0.441	Cnn3	0.163934	0.285
NA	NA	NA	NA	NA	NA	Fkbp4	-0.196429	-2.3	Pdlim1	0.45424	0.25
NA	NA	NA	NA	NA	NA	Tjp1	1.14495	1.55	Ppp1r14b	0.121963	0.26
NA	NA	NA	NA	NA	NA	Iqgap1	0.458436	-1.04	Aak1	1.3616	0.24
NA	NA	NA	NA	NA	NA	Mfge8	-0.186959	0.338	Las1l	-0.25892	-0.199
NA	NA	NA	NA	NA	NA	Rps3	-0.635386	0.614	Gapdh	-0.272664	0.242
NA	NA	NA	NA	NA	NA	Psma1	0.179002	0.706	Abce1	0.383107	0.372
NA	NA	NA	NA	NA	NA	Tgfb1i1	0.205099	0.67	Rpl23a	-0.342173	1.8
NA	NA	NA	NA	NA	NA	Fus	-0.553153	0.93	Eif4b	0.415893	-0.253
NA	NA	NA	NA	NA	NA	Acadsb	0.98024	0.79	Eno1b	-0.438478	-0.543
NA	NA	NA	NA	NA	NA	Vbp1	-0.191718	-0.645	Eif4a1	-0.497165	0.404
NA	NA	NA	NA	NA	NA	Msn	0.676145	0.226	Rpl3	-0.53755	0.225
NA	NA	NA	NA	NA	NA	Acsl4	0.479029	2.31	Eno3	-0.590035	0.193
NA	NA	NA	NA	NA	NA	Pdha1	0.535039	-0.75	Naca	-0.861052	0.318
NA	NA	NA	NA	NA	NA	Rps4x	-0.664698	-0.503	Gmfb	0.317998	0.343
NA	NA	NA	NA	NA	NA	Nsdhl	0.44291	2.14	Pgk1	-0.298352	0.471
NA	NA	NA	NA	NA	NA	G6pdx	0.232502	0.189	Tubb3	0.121963	0.291
NA	NA	NA	NA	NA	NA	Dkc1	-0.337433	-0.403	Ufc1	-0.332322	-0.341
NA	NA	NA	NA	NA	NA	Erlin2	0.416619	0.368	Mapk1	0.393074	-0.589
NA	NA	NA	NA	NA	NA	Slc25a4	-0.233089	0.311	Stk24	0.535202	-0.267
NA	NA	NA	NA	NA	NA	Got2	-0.149615	-1.32	Gm10131	-0.32551	1.71
NA	NA	NA	NA	NA	NA	Vps35	-0.202003	-0.359	Snu13	-0.402942	-1.24
NA	NA	NA	NA	NA	NA	Nae1	-0.575608	-0.234	Hspbp1	-0.309364	1.87
NA	NA	NA	NA	NA	NA	Aars	-0.428473	-0.89	Gpx1	-0.249731	-0.161
NA	NA	NA	NA	NA	NA	Rexo2	-0.384428	0.208	Chd4	0.571295	-2.32
NA	NA	NA	NA	NA	NA	Rdx	-0.417485	0.305	Rpl7l1	-0.680998	1.5
NA	NA	NA	NA	NA	NA	Hyou1	0.412116	-0.522	Dpp3	-0.20952	-0.188
NA	NA	NA	NA	NA	NA	Pin1	-0.657521	-1.4	Pepd	-0.643272	0.44
NA	NA	NA	NA	NA	NA	Kank2	0.545693	-0.714	Wdr6	0.412236	0.474
NA	NA	NA	NA	NA	NA	Anxa2	-0.730665	0.47	Rplp0	-0.733351	-0.829
NA	NA	NA	NA	NA	NA	Anp32a	-0.707894	-0.272	Gtf2f2	-0.707244	0.42
NA	NA	NA	NA	NA	NA	Pkm	-0.148729	-0.351	Lgals1	-0.824794	1.47
NA	NA	NA	NA	NA	NA	Etfa	-0.527477	0.648	Sars	-0.593626	1.38
NA	NA	NA	NA	NA	NA	Col12a1	1.08468	-0.402	Eef1g	-0.350847	-2.15
NA	NA	NA	NA	NA	NA	Ppib	-0.763241	0.588	Tufm	-0.495427	0.91
NA	NA	NA	NA	NA	NA	Rpl4	-0.78332	0.817	Ube2n	0.315287	0.188
NA	NA	NA	NA	NA	NA	Atp1b3	0.2393	0.863	Ccdc47	-0.382901	-0.819
NA	NA	NA	NA	NA	NA	Syncrip	0.654366	0.444	Eif5a	-0.210655	-1.47
NA	NA	NA	NA	NA	NA	Rpsa	-0.589545	1.04	Dpm1	-0.611313	-0.33
NA	NA	NA	NA	NA	NA	Pccb	-0.330373	-0.24	Arpc4	-0.455295	-0.453
NA	NA	NA	NA	NA	NA	Usp4	-0.225364	-0.554	Eloc	-0.328262	-0.511
NA	NA	NA	NA	NA	NA	Pebp1	-0.657639	0.391	Hmgcs1	1.2156	-0.216
NA	NA	NA	NA	NA	NA	Fkbp1a	0.299774	0.452	Purb	1.06446	-1.44
NA	NA	NA	NA	NA	NA	Eif3l	-0.171378	-0.256	Hspa14	-0.42444	0.455
NA	NA	NA	NA	NA	NA	Atp1a1	0.343813	-0.412	NA	NA	NA
NA	NA	NA	NA	NA	NA	Lpp	1.84118	1.01	NA	NA	NA
NA	NA	NA	NA	NA	NA	Map2k4	-0.458593	-2.43	NA	NA	NA
NA	NA	NA	NA	NA	NA	Igf2bp2	0.354788	1.32	NA	NA	NA
NA	NA	NA	NA	NA	NA	Sf3b3	-0.172981	-0.54	NA	NA	NA
NA	NA	NA	NA	NA	NA	Gde1	-0.249617	-1.87	NA	NA	NA
NA	NA	NA	NA	NA	NA	Ppp3r1	0.445347	0.516	NA	NA	NA
NA	NA	NA	NA	NA	NA	Ogt	0.794141	-0.406	NA	NA	NA
NA	NA	NA	NA	NA	NA	Snx2	0.172914	-1.96	NA	NA	NA
NA	NA	NA	NA	NA	NA	Mon2	0.743533	-0.509	NA	NA	NA
NA	NA	NA	NA	NA	NA	Rnps1	0.263978	-0.781	NA	NA	NA
NA	NA	NA	NA	NA	NA	Heatr5a	0.707889	1.34	NA	NA	NA
NA	NA	NA	NA	NA	NA	Sec31a	0.197239	0.547	NA	NA	NA
NA	NA	NA	NA	NA	NA	Eif1	-0.370127	3.14	NA	NA	NA
NA	NA	NA	NA	NA	NA	Apex1	-0.526393	0.64	NA	NA	NA
NA	NA	NA	NA	NA	NA	Metap2	-0.428753	0.794	NA	NA	NA
NA	NA	NA	NA	NA	NA	Hist1h1c	-0.629398	0.203	NA	NA	NA
NA	NA	NA	NA	NA	NA	Serbp1	-0.371148	-1.29	NA	NA	NA
NA	NA	NA	NA	NA	NA	Phpt1	-0.428843	-0.195	NA	NA	NA
NA	NA	NA	NA	NA	NA	Cnot1	0.637272	0.477	NA	NA	NA
NA	NA	NA	NA	NA	NA	Anln	0.670694	0.457	NA	NA	NA
NA	NA	NA	NA	NA	NA	Mrpl41	-0.619101	0.482	NA	NA	NA
NA	NA	NA	NA	NA	NA	Acaa2	-0.246576	0.737	NA	NA	NA
NA	NA	NA	NA	NA	NA	Aifm1	-0.35738	1.2	NA	NA	NA
NA	NA	NA	NA	NA	NA	Cnpy4	-0.264399	0.475	NA	NA	NA
NA	NA	NA	NA	NA	NA	Hk1	-0.370382	0.331	NA	NA	NA
NA	NA	NA	NA	NA	NA	Clic4	0.678712	0.272	NA	NA	NA
NA	NA	NA	NA	NA	NA	Uggt1	1.45691	-0.526	NA	NA	NA
NA	NA	NA	NA	NA	NA	Thoc2	-0.519427	-0.641	NA	NA	NA
NA	NA	NA	NA	NA	NA	Bclaf1	0.735812	-0.821	NA	NA	NA
NA	NA	NA	NA	NA	NA	Eef1a1	-0.18133	1.01	NA	NA	NA
NA	NA	NA	NA	NA	NA	Iars	-0.242409	-0.994	NA	NA	NA
NA	NA	NA	NA	NA	NA	Ndufv1	-0.477351	1.09	NA	NA	NA
NA	NA	NA	NA	NA	NA	Fam120a	0.443299	-1.43	NA	NA	NA
NA	NA	NA	NA	NA	NA	Lasp1	0.200015	0.893	NA	NA	NA
NA	NA	NA	NA	NA	NA	Usp5	-0.415443	0.777	NA	NA	NA
NA	NA	NA	NA	NA	NA	Abcf1	-0.169723	1.15	NA	NA	NA
NA	NA	NA	NA	NA	NA	Adk	-0.149673	0.447	NA	NA	NA
NA	NA	NA	NA	NA	NA	Ptpa	-0.443158	0.401	NA	NA	NA
NA	NA	NA	NA	NA	NA	Hnrnpu	0.238476	-1.6	NA	NA	NA
NA	NA	NA	NA	NA	NA	Mrpl12	-0.976502	-0.303	NA	NA	NA
NA	NA	NA	NA	NA	NA	Hs2st1	0.257999	-2.6	NA	NA	NA
NA	NA	NA	NA	NA	NA	Ppp1ca	-0.319607	0.556	NA	NA	NA
NA	NA	NA	NA	NA	NA	Pck2	-0.352028	-1.4	NA	NA	NA
NA	NA	NA	NA	NA	NA	H2afv	-0.466757	-1.18	NA	NA	NA
NA	NA	NA	NA	NA	NA	Rrp9	-0.607511	-0.859	NA	NA	NA
NA	NA	NA	NA	NA	NA	Pcca	-0.570829	1.31	NA	NA	NA
NA	NA	NA	NA	NA	NA	S100a10	0.599634	1.07	NA	NA	NA
NA	NA	NA	NA	NA	NA	Osbpl6	0.48046	0.372	NA	NA	NA
NA	NA	NA	NA	NA	NA	Gtpbp1	0.175838	0.402	NA	NA	NA
NA	NA	NA	NA	NA	NA	Ptpn11	0.310449	-0.388	NA	NA	NA
NA	NA	NA	NA	NA	NA	Arf6	0.557666	-0.197	NA	NA	NA
NA	NA	NA	NA	NA	NA	Acp1	0.549095	-0.688	NA	NA	NA
NA	NA	NA	NA	NA	NA	Cirbp	-0.253122	-1.23	NA	NA	NA
NA	NA	NA	NA	NA	NA	Rbp1	-0.828705	0.38	NA	NA	NA
NA	NA	NA	NA	NA	NA	Ckap4	-0.242163	0.345	NA	NA	NA
NA	NA	NA	NA	NA	NA	Fbl	-0.271214	-1.48	NA	NA	NA
NA	NA	NA	NA	NA	NA	Cltc	0.476872	-1.7	NA	NA	NA
NA	NA	NA	NA	NA	NA	Sfn	-0.667554	-1.47	NA	NA	NA
NA	NA	NA	NA	NA	NA	Arf1	-0.601228	-0.943	NA	NA	NA
NA	NA	NA	NA	NA	NA	Mlec	1.33807	-0.915	NA	NA	NA
NA	NA	NA	NA	NA	NA	Ccdc6	0.962909	1.99	NA	NA	NA
NA	NA	NA	NA	NA	NA	Tmsb4x	-0.835933	0.339	NA	NA	NA
NA	NA	NA	NA	NA	NA	Pgrmc2	0.30607	0.254	NA	NA	NA
NA	NA	NA	NA	NA	NA	Pitpnb	0.391657	1.11	NA	NA	NA
NA	NA	NA	NA	NA	NA	Rap2c	0.640151	-0.289	NA	NA	NA
NA	NA	NA	NA	NA	NA	Ywhag	0.314571	0.39	NA	NA	NA
NA	NA	NA	NA	NA	NA	Ltn1	0.529147	-0.371	NA	NA	NA
NA	NA	NA	NA	NA	NA	Immt	-0.216237	0.404	NA	NA	NA
NA	NA	NA	NA	NA	NA	Phgdh	-0.780617	0.462	NA	NA	NA
NA	NA	NA	NA	NA	NA	Mapk14	-0.303612	0.22	NA	NA	NA
NA	NA	NA	NA	NA	NA	Aldh7a1	-0.58058	0.204	NA	NA	NA
NA	NA	NA	NA	NA	NA	Cnn3	0.163549	0.366	NA	NA	NA
NA	NA	NA	NA	NA	NA	Actn4	0.546095	0.194	NA	NA	NA
NA	NA	NA	NA	NA	NA	Map6	0.239962	-0.581	NA	NA	NA
NA	NA	NA	NA	NA	NA	Ppp1r14b	0.119665	-0.224	NA	NA	NA
NA	NA	NA	NA	NA	NA	Aak1	1.30329	0.226	NA	NA	NA
NA	NA	NA	NA	NA	NA	Ece1	0.641154	0.269	NA	NA	NA
NA	NA	NA	NA	NA	NA	Gapdh	-0.236257	-0.527	NA	NA	NA
NA	NA	NA	NA	NA	NA	Upf1	0.672649	0.515	NA	NA	NA
NA	NA	NA	NA	NA	NA	Rpl23a	-0.274908	0.382	NA	NA	NA
NA	NA	NA	NA	NA	NA	Rpl5	-0.339951	0.307	NA	NA	NA
NA	NA	NA	NA	NA	NA	Eif4b	0.366964	0.401	NA	NA	NA
NA	NA	NA	NA	NA	NA	Eno1b	-0.496745	-0.29	NA	NA	NA
NA	NA	NA	NA	NA	NA	Nap1l4	-0.33482	-0.421	NA	NA	NA
NA	NA	NA	NA	NA	NA	Eif4a1	-0.528055	0.203	NA	NA	NA
NA	NA	NA	NA	NA	NA	Atl2	0.230277	0.183	NA	NA	NA
NA	NA	NA	NA	NA	NA	Rpl3	-0.4775	0.333	NA	NA	NA
NA	NA	NA	NA	NA	NA	Exosc5	-0.678128	0.229	NA	NA	NA
NA	NA	NA	NA	NA	NA	Naca	-0.87716	0.595	NA	NA	NA
NA	NA	NA	NA	NA	NA	Slc25a3	0.182422	0.706	NA	NA	NA
NA	NA	NA	NA	NA	NA	Pgk1	-0.335665	0.578	NA	NA	NA
NA	NA	NA	NA	NA	NA	Gspt1	0.331744	0.334	NA	NA	NA
NA	NA	NA	NA	NA	NA	Tubb3	0.177769	-0.491	NA	NA	NA
NA	NA	NA	NA	NA	NA	Impdh2	-0.15596	0.799	NA	NA	NA
NA	NA	NA	NA	NA	NA	Cfl2	0.296762	0.422	NA	NA	NA
NA	NA	NA	NA	NA	NA	Ufc1	-0.313253	0.521	NA	NA	NA
NA	NA	NA	NA	NA	NA	Mapk1	0.2993	-0.481	NA	NA	NA
NA	NA	NA	NA	NA	NA	Stk24	0.526391	-0.321	NA	NA	NA
NA	NA	NA	NA	NA	NA	Gm10131	-0.337928	0.618	NA	NA	NA
NA	NA	NA	NA	NA	NA	Snu13	-0.395296	-0.336	NA	NA	NA
NA	NA	NA	NA	NA	NA	Gpx1	-0.217369	2.18	NA	NA	NA
NA	NA	NA	NA	NA	NA	Chd4	0.591984	0.415	NA	NA	NA
NA	NA	NA	NA	NA	NA	Dpp3	-0.204813	-0.2	NA	NA	NA
NA	NA	NA	NA	NA	NA	Pepd	-0.612101	1.82	NA	NA	NA
NA	NA	NA	NA	NA	NA	Cpped1	-0.282474	-0.351	NA	NA	NA
NA	NA	NA	NA	NA	NA	Rps28	-0.359119	0.401	NA	NA	NA
NA	NA	NA	NA	NA	NA	Col8a1	0.379686	0.704	NA	NA	NA
NA	NA	NA	NA	NA	NA	Lgals1	-0.777839	0.602	NA	NA	NA
NA	NA	NA	NA	NA	NA	Sars	-0.636339	1.09	NA	NA	NA
NA	NA	NA	NA	NA	NA	Cdk7	-0.477288	0.769	NA	NA	NA
NA	NA	NA	NA	NA	NA	Gmppb	-0.333444	-0.428	NA	NA	NA
NA	NA	NA	NA	NA	NA	Eif3g	-0.722649	0.468	NA	NA	NA
NA	NA	NA	NA	NA	NA	Serpinh1	0.144372	-0.893	NA	NA	NA
NA	NA	NA	NA	NA	NA	Eef1g	-0.360806	0.556	NA	NA	NA
NA	NA	NA	NA	NA	NA	Grcc10	-0.682815	0.667	NA	NA	NA
NA	NA	NA	NA	NA	NA	Rab18	-0.241995	1.33	NA	NA	NA
NA	NA	NA	NA	NA	NA	Tufm	-0.491321	-0.378	NA	NA	NA
NA	NA	NA	NA	NA	NA	Snrnp40	-0.373581	-2.03	NA	NA	NA
NA	NA	NA	NA	NA	NA	Selenoi	0.945209	1.03	NA	NA	NA
NA	NA	NA	NA	NA	NA	Psme2b	-0.412113	-1.35	NA	NA	NA
NA	NA	NA	NA	NA	NA	Emc1	0.941899	-0.283	NA	NA	NA
NA	NA	NA	NA	NA	NA	Ccdc47	-0.361014	-0.533	NA	NA	NA
NA	NA	NA	NA	NA	NA	Eif5a	-0.21149	-0.412	NA	NA	NA
NA	NA	NA	NA	NA	NA	Dpm1	-0.531195	-0.564	NA	NA	NA
NA	NA	NA	NA	NA	NA	Arpc4	-0.365766	-0.321	NA	NA	NA
NA	NA	NA	NA	NA	NA	Rab7	0.257472	-0.28	NA	NA	NA
NA	NA	NA	NA	NA	NA	Apoo	-0.657192	-0.493	NA	NA	NA
NA	NA	NA	NA	NA	NA	Eloc	-0.311231	-0.155	NA	NA	NA
NA	NA	NA	NA	NA	NA	Hmgcs1	1.40405	-2.31	NA	NA	NA
NA	NA	NA	NA	NA	NA	Purb	1.08655	0.354	NA	NA	NA
