# Supplementary material for: Comparative time-series multi-omics analyses suggest H1.2 involvement in anoxic adaptation and cancer resistance
Source: PLoS Biol. 2024 Aug 23;22(8):e3002778. doi: 10.1371/journal.pbio.3002778 (PMC11376556; doi:10.1371/journal.pbio.3002778)
Supplement: S3 Table — (XLSX) [file pbio.3002778.s019.xlsx]

## Sheet: Supplementary Data 2
Table 3. Overlap in the DEGs identified among the RNA-seq and proteomics data in MEFs
GeneName_h11	RNA_logfc_h12	PR_logfc_h13	GeneName_h2	RNA_logfc_h2	PR_logfc_h2	GeneName_h3	RNA_logfc_h3	PR_logfc_h3	GeneName_h4	RNA_logfc_h4	PR_logfc_h4
Col1a1	0.265003	0.484	Gmpr	-0.914875	-1.77	Uhrf1	-0.388289	0.934	Cnn1	0.377113	0.206
Tubb5	-0.191427	-2.02	Uhrf1	-0.307816	-0.87	Cnn1	0.442931	0.437	Ergic1	-0.303079	0.41
Timm44	-0.213634	-1.06	Tubb5	-0.170815	-0.165	Ergic1	-0.259917	1.11	Hdgfl2	-0.343884	-0.65
Polr2a	1.00193	0.348	Jup	0.186844	0.615	Hdgfl2	-0.256006	-1.04	Polr2a	0.825016	0.482
Psmb4	-0.419052	-2.09	Hdgfl2	-0.191438	0.269	Letm1	-0.258489	1.7	Psmb4	-0.347951	0.512
Nutf2	-0.291616	-0.748	Eno2	0.957936	0.582	Ctr9	0.318239	-0.456	Ap1b1	-0.245506	-0.591
Ndufs2	-0.254828	1.08	Polr2a	0.960679	-2.34	Nutf2	-0.296862	-0.702	Ndufs2	-0.248028	-1.33
Edf1	-0.421531	-1.08	Csrp2	0.861327	1.64	Pgam1	0.929444	-0.493	Edf1	-0.258371	-0.257
H2afy	-0.263206	-0.742	Pxdn	-0.457201	-0.908	Hspa8	0.449014	-0.9	Ubl4a	-0.473926	-0.714
H3f3b	0.355563	1.13	Psma6	-0.228809	-1.41	Elmo2	-0.645192	-0.757	Prpf3	0.232197	-1
Acsl1	0.284708	0.245	Ero1l	1.80712	-0.545	Csrp2	0.721353	-2.99	Smpd2	-0.712903	-0.957
Smtn	0.221774	0.713	Slc25a17	-0.257371	-0.597	Smtn	0.906152	-0.561	Csrp2	0.733588	-0.677
Psma6	-0.360267	-1.19	Slc38a2	0.841661	-0.616	Psma6	-0.254405	-1.66	Smtn	1.09085	-1.55
Slc25a17	-0.207987	-2.54	Fstl1	-0.306134	0.763	Pfkp	1.61985	-1.28	Pdlim2	-1.06259	-1.54
Samm50	-0.310819	-0.325	Slc11a2	-0.293001	0.844	Slc25a17	-0.324544	-0.694	Mrpl13	-0.302261	-1.51
Atp6v0c	0.486961	0.438	Atp6v0c	0.562625	-0.96	Ptk7	-0.506022	1.18	Trmt2a	-0.484942	1.22
Ptpn2	0.333076	-0.674	Elp2	-0.393375	-1.1	Atp6v0c	0.381009	0.334	Bsg	0.914453	-2.41
Tm9sf2	-0.299933	2.12	Afg3l2	-0.207202	1.55	Elp2	-0.470736	-0.78	Atp6v0c	0.450296	1.04
Sumo1	-0.262579	0.339	Rela	0.322665	-1.76	Ptpn2	0.52619	0.659	Mcfd2	-0.167393	0.316
Fn1	0.568877	-0.614	Eif3a	0.461613	0.755	Mrpl11	-0.246368	-1.4	Slc39a7	-0.324816	-0.875
Tuba4a	0.354533	-1.05	Arl3	-0.32181	-1	Rela	0.280402	1.81	Bag6	0.182155	-0.852
Commd9	-0.210918	0.439	Tk1	-0.681531	-0.541	Noc3l	0.357728	-1.69	Gaa	0.274155	0.754
Snrpb	-0.348183	0.502	Sumo1	-0.31289	-0.5	Sumo1	-0.343573	0.466	Nudt5	-0.249694	-2.17
Rae1	-0.309563	2.96	Inpp1	-0.442258	-1.23	Uck2	-0.202604	0.424	Dnaaf5	-0.265264	0.396
Exosc8	-0.308776	0.762	Cnot9	-0.52618	0.606	Arpc5l	-0.31099	-0.704	Get4	-0.34555	-1.31
Rps20	-0.382407	-0.363	Fn1	0.453136	-1.02	Ptges2	-0.430168	0.701	Srp9	-0.264915	0.563
Slc2a1	1.2151	-0.515	Anapc2	-0.299244	-0.692	Rbms1	-0.701191	-0.953	Pycr2	-0.774721	-1.1
Lypla2	-0.371536	-0.616	Rae1	-0.28119	-1.28	Lamtor2	-0.320109	0.523	Dcaf8	-0.511483	-0.908
Phc2	-0.354163	-0.511	Gid8	-0.440176	-1.08	Btf3l4	-0.554115	0.253	Rbms1	-0.648123	-1.8
Spp1	-0.376088	0.953	Ube2j1	0.230854	-1.8	Spp1	-0.209177	0.367	Cstf3	-0.275664	0.998
Cd9	-0.283268	-0.84	Btf3l4	-0.260255	0.496	Col1a2	-0.307758	-1.5	Snrpb	-0.216041	-0.806
Rps3	-0.227086	-0.537	Pef1	-0.320966	-1.1	Arl8b	0.453836	0.187	Naxe	-0.312868	1.43
Cotl1	0.206438	-2.02	Phc2	-0.48241	-0.911	Mrpl46	-0.271499	-0.43	Akr1a1	-0.266118	-1.27
Gclc	0.621491	-0.304	Hdac1	0.117717	-1.29	Fah	-0.501682	-0.656	Psmb2	-0.278632	-0.395
Lss	0.481224	-0.727	Map7d1	0.325105	1.11	Oat	0.269199	0.83	Atad3a	-0.361441	-0.491
Gadd45gip1	-0.353763	-0.177	Rer1	-0.378481	1.43	Nsdhl	0.289592	-1.88	Spp1	-0.332781	-0.561
Ston1	0.460809	0.322	Gnb1	-0.12768	-0.484	4931406C07Rik	-0.44639	1.25	Col1a2	-0.387604	-0.898
Mrps2	-0.285693	2.18	Spp1	-0.28535	-0.593	Abhd12	-0.206049	-0.76	Pcolce	-0.3061	-1.97
Apex1	-0.337919	0.499	G3bp2	-0.293714	-1.02	Ptgs2	1.6886	-1.1	Arl8b	0.557533	0.447
Ndufa13	-0.508526	0.686	Fam3c	-0.206153	-2.64	Rbfox2	-0.280188	-0.615	Mrpl17	-0.696184	1.19
Usp5	-0.244252	0.377	Wasl	0.364459	-0.895	Gadd45gip1	-0.353544	1.46	Sh3bgrl	-0.314898	0.571
Rps21	-0.508957	0.237	Pcolce	-0.183705	-0.773	Hdlbp	0.247993	-1.64	Ist1	0.434306	0.805
Mrpl12	-0.356485	-0.248	Arl8b	0.222149	-1.24	Cpsf7	0.3848	1.1	Hmbs	-0.863548	0.349
Eif4h	-0.146178	-0.383	Rbbp7	0.163562	-0.522	Map2k2	-0.258635	-2.53	Spg21	0.608519	-0.885
Rnaseh2a	-0.447271	-0.495	Usp10	-0.397278	-1.08	Tubg1	-0.261155	-0.387	Ptgs2	1.61025	1.67
Actn4	-0.359863	-0.179	Gclc	1.30657	-0.724	Ndufa13	-0.510832	0.359	Hdlbp	0.303098	-0.262
Gapdh	0.332787	0.383	Slc16a1	1.0501	0.322	Eea1	0.426476	-0.385	Cpsf7	0.498267	1.81
Eml1	-0.326009	-0.436	Atp1a1	0.334996	0.538	Gmds	-0.297128	0.456	Map2k2	-0.337203	1.21
Rpl27	-0.314173	-0.276	Gadd45gip1	-0.393147	-0.188	Mrps34	-0.705669	2.01	Tubg1	-0.334077	-1.01
Rpl7l1	-0.322564	0.252	Hdlbp	0.225831	-0.161	Ncoa5	0.389248	-0.203	Ndufa13	-0.518479	-1.46
NA4	NA	NA	Nsf	-0.25673	0.358	Ppp1ca	-0.185273	-1.37	Sf3b6	-0.44151	-0.991
NA	NA	NA	Mrps2	-0.789291	0.515	Hist1h1e	-0.561764	-0.187	Bclaf1	0.488612	-0.317
NA	NA	NA	Ndufa13	-0.350895	-0.997	Eml1	-0.407462	0.163	Pigk	-0.338984	0.474
NA	NA	NA	Mical2	-0.27833	-0.279	Cryzl1	-0.415838	-0.378	Ncoa5	0.373226	-0.755
NA	NA	NA	Usp5	-0.182209	0.535	Uqcr10	-0.355067	0.611	Nup43	-0.698507	0.323
NA	NA	NA	Git2	-0.303145	0.212	Tubb3	-0.746292	-0.742	Rcc2	-0.377933	1.98
NA	NA	NA	Pofut1	-0.250379	-0.281	Zfp706	-0.158556	-0.42	H2afv	-0.529095	-0.325
NA	NA	NA	Nqo2	-0.235085	-0.211	Gtf2f2	-0.311644	-0.54	Gtpbp1	-0.331388	0.513
NA	NA	NA	Ywhag	0.366959	-0.917	Cdk7	-0.192831	-0.188	Ipo11	-0.546845	0.53
NA	NA	NA	Trim32	-0.336573	-0.732	Ehd2	-0.297272	-0.971	Cox17	0.350202	-0.278
NA	NA	NA	Spats2	-0.338168	-0.753	Sssca1	-0.381833	-0.417	Ywhag	0.290072	-0.284
NA	NA	NA	Junb	1.37521	-0.866	H1f0	-1.39071	1.03	Cbr1	-0.251652	0.58
NA	NA	NA	Syne3	-0.844865	0.236	NA	NA	NA	Hist1h1e	-0.458224	-0.591
NA	NA	NA	Lrrc8c	-0.760699	0.758	NA	NA	NA	Junb	0.574749	-0.556
NA	NA	NA	Ado	-0.560784	0.333	NA	NA	NA	Eml1	-0.340385	0.659
NA	NA	NA	Las1l	0.195334	-0.246	NA	NA	NA	Psma3	-0.237588	0.875
NA	NA	NA	Ap2a1	-0.180323	0.394	NA	NA	NA	Nol10	-0.299931	-0.34
NA	NA	NA	Impad1	-0.33188	0.759	NA	NA	NA	Tubb3	-0.995096	-0.208
NA	NA	NA	Gtf2f2	-0.398935	-0.945	NA	NA	NA	Zfp706	-0.274876	-0.69
NA	NA	NA	Cdk7	-0.278551	0.743	NA	NA	NA	Scoc	-0.30661	0.303
NA	NA	NA	Apoo	-0.24357	-0.476	NA	NA	NA	Apoo	-0.370964	-0.756
NA	NA	NA	Seh1l	0.394888	0.188	NA	NA	NA	NA	NA	NA
