# Supplementary material for: Comparative time-series multi-omics analyses suggest H1.2 involvement in anoxic adaptation and cancer resistance
Source: PLoS Biol. 2024 Aug 23;22(8):e3002778. doi: 10.1371/journal.pbio.3002778 (PMC11376556; doi:10.1371/journal.pbio.3002778)
Supplement: S4 Table — 1 Score for each gene were calculated using the following equation: score = (1 − |A|) × B, where A is the Pearson correlation between the temporal response curves for a given protein over time in NEFs and MEFs, and B is the integrated numerical difference between the same curves. (XLSX) [file pbio.3002778.s020.xlsx]

## Sheet: Supplementary Data 4 
Table 4. Genes with known functions in hypoxia
Gene_name	ensembl_gene_id	Protein_IDs	Correlation	Abs.Correlation	Integrated.difference	score1
Acsl3	ENSMUSG00000032883	Q9CZW4	0.14475	0.14475	2.62296	2.24329
Adk	ENSMUSG00000039197	P55264	0.433837	0.433837	3.1201	1.76649
Ado	ENSMUSG00000057134	Q6PDY2	-0.133335	0.133335	1.3265	1.14963
Akr1b1	ENSMUSG00000001642	P45376	-0.431173	0.431173	2.5645	1.45876
Ankfy1	ENSMUSG00000020790	Q810B6	0.218987	0.218987	1.76535	1.37876
App	ENSMUSG00000022892	P12023	0.494851	0.494851	3.186	1.60941
Arhgap35	ENSMUSG00000058230	Q91YM2	0.0856553	0.0856553	2.29065	2.09444
Arhgdia	ENSMUSG00000025132	Q99PT1	-0.13791	0.13791	1.44785	1.24818
Arpc5l	ENSMUSG00000026755	Q9D898	-0.380715	0.380715	5.5056	3.40953
Atg3	ENSMUSG00000022663	Q9CPX6	0.141823	0.141823	1.6765	1.43873
Atic	ENSMUSG00000026192	Q9CWJ9	-0.0851716	0.0851716	1.69	1.54606
Atp1b3	ENSMUSG00000032412	P97370	-0.371419	0.371419	2.0125	1.26502
Atp6v0d1	ENSMUSG00000013160	P51863	0.214422	0.214422	1.2556	0.986372
Atxn7l3b	ENSMUSG00000074748	Q3UD01	-0.296877	0.296877	1.683	1.18336
Bclaf1	ENSMUSG00000037608	Q8K019	-0.327159	0.327159	1.6958	1.141
Blvra	ENSMUSG00000001999	Q9CY64	0.0683996	0.0683996	0.952	0.886884
Bpnt1	ENSMUSG00000026617	Q9Z0S1	-0.418691	0.418691	4.7915	2.78534
Cdv3	ENSMUSG00000032803	Q4VAA2	-0.409049	0.409049	6.639	3.92333
Chordc1	ENSMUSG00000001774	Q9D1P4	-0.181738	0.181738	3.5305	2.88887
Clasp1	ENSMUSG00000064302	Q80TV8	-8.43e-05	8.43e-05	1.464	1.46388
Clptm1	ENSMUSG00000002981	Q8VBZ3	-0.282956	0.282956	2.844	2.03927
Clta	ENSMUSG00000028478	O08585	0.487298	0.487298	3.2209	1.65136
Col6a2	ENSMUSG00000020241	Q02788	0.391623	0.391623	3.9575	2.40765
Csrp2	ENSMUSG00000020186	P97314	0.750676	0.750676	5.0564	1.26068
Ctsc	ENSMUSG00000030560	P97821	0.109503	0.109503	1.7005	1.51429
Cttn	ENSMUSG00000031078	Q60598	-0.0364985	0.0364985	1.90085	1.83147
Ddx47	ENSMUSG00000030204	Q9CWX9	-0.523071	0.523071	5.2748	2.51571
Denr	ENSMUSG00000023106	Q9CQJ6	0.00662312	0.00662312	1.4285	1.41904
Dpp3	ENSMUSG00000063904	Q99KK7	0.139065	0.139065	1.7284	1.48804
Eea1	ENSMUSG00000036499	Q8BL66	-0.335726	0.335726	1.973	1.31061
Eif4a2	ENSMUSG00000022884	P10630	0.25687	0.25687	3.529	2.6225
Eif6	ENSMUSG00000027613	O55135	-0.623175	0.623175	3.7589	1.41645
Elmo2	ENSMUSG00000017670	Q8BHL5	-0.0657661	0.0657661	2.1505	2.00907
Eno2	ENSMUSG00000004267	P17183	0.0287331	0.0287331	1.0319	1.00225
Erc1	ENSMUSG00000030172	Q99MI1	0.394262	0.394262	3.5219	2.13335
Ewsr1	ENSMUSG00000009079	Q61545	0.0220606	0.0220606	1.1943	1.16795
Exosc4	ENSMUSG00000034259	Q921I9	-0.10897	0.10897	1.11315	0.99185
Exosc8	ENSMUSG00000027752	Q9D753	0.247876	0.247876	1.3812	1.03883
Faf1	ENSMUSG00000010517	P54731	-0.163156	0.163156	1.09545	0.91672
Fblim1	ENSMUSG00000006219	Q71FD7	-0.545334	0.545334	5.20685	2.36738
Fech	ENSMUSG00000024588	P22315	-0.270253	0.270253	5.343	3.89904
Fn1	ENSMUSG00000026193	P11276	0.322466	0.322466	1.565	1.06034
Gga1	ENSMUSG00000033128	Q8R0H9	-0.375058	0.375058	1.91801	1.19864
Glg1	ENSMUSG00000003316	Q61543	0.013554	0.013554	1.09805	1.08317
Glrx3	ENSMUSG00000031068	Q9CQM9	0.104827	0.104827	3.74	3.34795
Gmppa	ENSMUSG00000033021	Q922H4	-0.474803	0.474803	2.1385	1.12313
Gns	ENSMUSG00000034707	Q8BFR4	0.21561	0.21561	1.3488	1.05798
Got1	ENSMUSG00000025190	P05201	-0.088508	0.088508	1.083	0.987146
Gpi	ENSMUSG00000036427	P06745	-0.137799	0.137799	1.9685	1.69724
Gps1	ENSMUSG00000025156	Q99LD4	0.12782	0.12782	1.67401	1.46004
Gpt2	ENSMUSG00000031700	Q8BGT5	0.142825	0.142825	1.62218	1.39049
Hars	ENSMUSG00000001380	Q61035	-0.0348433	0.0348433	2.8145	2.71643
Hmox2	ENSMUSG00000004070	O70252	0.0775804	0.0775804	2.01	1.85406
Hnrnph3	ENSMUSG00000020069	D3Z3N4	-0.154479	0.154479	2.408	2.03601
Hspg2	ENSMUSG00000028763	Q05793	0.142722	0.142722	3.5517	3.04479
Igf2r	ENSMUSG00000023830	Q07113	-0.12532	0.12532	2.08595	1.82454
Jup	ENSMUSG00000001552	Q02257	-0.402571	0.402571	2.3055	1.37737
Lactb2	ENSMUSG00000025937	Q99KR3	0.24592	0.24592	2.4687	1.8616
Lamc1	ENSMUSG00000026478	P02468	0.284115	0.284115	1.914	1.3702
Larp4	ENSMUSG00000023025	Q8BWW4	0.345293	0.345293	1.805	1.18175
Larp4b	ENSMUSG00000033499	Q6A0A2	0.364225	0.364225	1.5302	0.972863
Lox	ENSMUSG00000024529	P28301	0.035768	0.035768	5.0335	4.85346
Lpp	ENSMUSG00000033306	Q8BFW7	0.550298	0.550298	3.15	1.41656
Lrrc47	ENSMUSG00000029028	Q505F5	-0.532293	0.532293	1.9115	0.894021
Lss	ENSMUSG00000033105	Q8BLN5	-0.413386	0.413386	1.58125	0.927583
Manf	ENSMUSG00000032575	Q9CXI5	0.0439854	0.0439854	1.2725	1.21653
Map2k1	ENSMUSG00000004936	P31938	-0.422419	0.422419	1.9465	1.12426
Myg1	ENSMUSG00000001285	Q9JK81	-0.57086	0.57086	3.87	1.66077
Naca	ENSMUSG00000061315	P70670	-0.165624	0.165624	1.101	0.918648
Nampt	ENSMUSG00000020572	Q99KQ4	0.229747	0.229747	3.26905	2.518
Nans	ENSMUSG00000028334	Q99J77	-0.358101	0.358101	2.1179	1.35948
Ndufs2	ENSMUSG00000013593	Q91WD5	-0.265864	0.265864	4.4241	3.24789
Nucb1	ENSMUSG00000030824	Q02819	0.000806433	0.000806433	1.1291	1.12819
Numa1	ENSMUSG00000066306	E9Q7G0	-0.0527961	0.0527961	2.2265	2.10895
Nup133	ENSMUSG00000039509	Q8R0G9	-0.472097	0.472097	5.3749	2.83743
Nup98	ENSMUSG00000063550	Q6PFD9	-0.269586	0.269586	1.441	1.05253
P4ha2	ENSMUSG00000018906	Q60716	0.386508	0.386508	2.54	1.55827
Paip1	ENSMUSG00000025451	Q8VE62	0.0599969	0.0599969	1.604	1.50776
Parvb	ENSMUSG00000022438	Q9ES46	-0.408317	0.408317	1.7135	1.01385
Pcyox1	ENSMUSG00000029998	Q9CQF9	-0.309033	0.309033	1.9416	1.34158
Pgk1	ENSMUSG00000062070	P09411	0.553547	0.553547	2.1285	0.950274
Pitrm1	ENSMUSG00000021193	Q8K411	0.0500263	0.0500263	1.675	1.59121
Plod2	ENSMUSG00000032374	Q9R0B9	-0.256413	0.256413	1.44975	1.07801
Polr2e	ENSMUSG00000004667	Q80UW8	0.31633	0.31633	3.1889	2.18015
Polr2l	ENSMUSG00000038489	P62876	-0.326279	0.326279	3.41783	2.30266
Ppm1b	ENSMUSG00000061130	P36993	0.316581	0.316581	4.43715	3.03243
Prkcsh	ENSMUSG00000003402	O08795	0.0800461	0.0800461	2.25	2.0699
Prpsap1	ENSMUSG00000015869	Q9D0M1	-0.24806	0.24806	2.59416	1.95065
Psap	ENSMUSG00000004207	Q61207	-0.00286256	0.00286256	3.6925	3.68193
Psmg1	ENSMUSG00000022913	Q9JK23	-0.130854	0.130854	1.4884	1.29364
Ptgs2	ENSMUSG00000032487	Q05769	0.0491865	0.0491865	1.685	1.60212
Pvr	ENSMUSG00000040511	Q8K094	-0.512587	0.512587	1.8855	0.919017
Pxdn	ENSMUSG00000020674	Q3UQ28	-0.0380143	0.0380143	3.1535	3.03362
Ranbp2	ENSMUSG00000003226	Q9ERU9	-0.26229	0.26229	3.57	2.63362
Rangap1	ENSMUSG00000022391	P46061	0.190069	0.190069	4.1345	3.34866
Rbm14	ENSMUSG00000006456	Q8C2Q3	-0.521758	0.521758	2.36796	1.13246
Rbm3	ENSMUSG00000031167	O89086	-0.168965	0.168965	1.0675	0.88713
Rcc1	ENSMUSG00000028896	Q8VE37	0.285373	0.285373	3.115	2.22606
Rcl1	ENSMUSG00000024785	Q9JJT0	-0.569907	0.569907	2.2784	0.979924
Rela	ENSMUSG00000024927	Q04207	-0.157879	0.157879	2.4082	2.028
Rheb	ENSMUSG00000028945	Q921J2	-0.425072	0.425072	2.6585	1.52845
Sec23ip	ENSMUSG00000055319	Q6NZC7	-0.247206	0.247206	1.24355	0.936137
Sec63	ENSMUSG00000019802	Q8VHE0	0.491216	0.491216	2.379	1.2104
Seh1l	ENSMUSG00000079614	Q8R2U0	-0.167216	0.167216	2.36608	1.97044
Sh3bgrl3	ENSMUSG00000028843	Q91VW3	-0.0580374	0.0580374	14.04	13.2252
Shc1	ENSMUSG00000042626	P98083	-0.348492	0.348492	2.53053	1.64866
Slc16a1	ENSMUSG00000032902	P53986	-0.249173	0.249173	2.0041	1.50473
Smc3	ENSMUSG00000024974	Q9CW03	0.263501	0.263501	2.1399	1.57603
Smtn	ENSMUSG00000020439	Q921U8	-0.481823	0.481823	4.115	2.1323
Spag9	ENSMUSG00000020859	Q58A65	0.132906	0.132906	3.1694	2.74817
Spp1	ENSMUSG00000029304	P10923	0.350669	0.350669	3.56196	2.31289
Srpk2	ENSMUSG00000062604	O54781	0.556404	0.556404	2.2385	0.992989
Strn3	ENSMUSG00000020954	Q9ERG2	-0.318126	0.318126	4.77395	3.25524
Sumo1	ENSMUSG00000026021	P63166	-0.133815	0.133815	9.2405	8.00399
Tardbp	ENSMUSG00000041459	Q921F2	0.541882	0.541882	2.2045	1.00992
Tbrg4	ENSMUSG00000000384	Q91YM4	0.0126901	0.0126901	1.763	1.74063
Tgm2	ENSMUSG00000037820	P21981	0.0116616	0.0116616	1.265	1.25025
Timm44	ENSMUSG00000002949	O35857	0.286158	0.286158	2.1996	1.57017
Tnpo3	ENSMUSG00000012535	Q6P2B1	-0.0136615	0.0136615	0.99235	0.978793
Tp53	ENSMUSG00000059552	P02340	0.0012398	0.0012398	1.65	1.64795
Tpd52l2	ENSMUSG00000000827	Q9CYZ2	0.112494	0.112494	2.3569	2.09176
Tpi1	ENSMUSG00000023456	P17751	0.08152	0.08152	1.925	1.76807
Tubg1	ENSMUSG00000035198	P83887	-0.349582	0.349582	1.8101	1.17732
Ube2o	ENSMUSG00000020802	Q6ZPJ3	0.309494	0.309494	2.448	1.69036
Ube4b	ENSMUSG00000028960	Q9ES00	0.0852275	0.0852275	1.981	1.81216
Ubxn4	ENSMUSG00000026353	Q8VCH8	0.105378	0.105378	1.075	0.961719
Ufl1	ENSMUSG00000040359	Q8CCJ3	0.122224	0.122224	1.49242	1.31001
Ufm1	ENSMUSG00000027746	P61961	0.10636	0.10636	1.9459	1.73893
Ugdh	ENSMUSG00000029201	O70475	0.0785401	0.0785401	1.574	1.45038
Vasp	ENSMUSG00000030403	P70460	-0.576583	0.576583	4.6255	1.95852
Vat1	ENSMUSG00000034993	Q62465	-0.565022	0.565022	2.334	1.01524
Wdr1	ENSMUSG00000005103	O88342	-0.206542	0.206542	1.3755	1.0914
Wdr77	ENSMUSG00000000561	Q99J09	-0.12118	0.12118	2.99515	2.6322
Ykt6	ENSMUSG00000002741	Q9CQW1	0.594077	0.594077	3.6955	1.50009
Zc3h7a	ENSMUSG00000037965	E9PWW6	0.499908	0.499908	4.4435	2.22216
