# Supplementary material for: Comparative time-series multi-omics analyses suggest H1.2 involvement in anoxic adaptation and cancer resistance
Source: PLoS Biol. 2024 Aug 23;22(8):e3002778. doi: 10.1371/journal.pbio.3002778 (PMC11376556; doi:10.1371/journal.pbio.3002778)
Supplement: S5 Table — (XLSX) [file pbio.3002778.s021.xlsx]

## Sheet: Sheet1
Table 5. KEGG pathways among genes with known functions in hypoxia
GroupID	Category	Term	Description	Log(p-value)	p value	Log(q-value)	InTerm_InList	Genes	Symbols
3_Summary	KEGG Pathway	mmu04510	Focal adhesion	-5.16204	6.88584e-06	-2.00856	9/201	12834,14268,20416,20750,22323,26395,170736,226519,232906,11972,16480,66420,66491,140579	Col6a2,Fn1,Shc1,Spp1,Vasp,Map2k1,Parvb,Lamc1,Arhgap35,Atp6v0d1,Jup,Polr2e,Polr2l,Elmo2
3_Member	KEGG Pathway	mmu04510	Focal adhesion	-5.16204	6.88584e-06	-2.00856	9/201	12834,14268,20416,20750,22323,26395,170736,226519,232906	Col6a2,Fn1,Shc1,Spp1,Vasp,Map2k1,Parvb,Lamc1,Arhgap35
4_Summary	KEGG Pathway	mmu05100	Bacterial invasion of epithelial cells	-4.98948	1.02453e-05	-2.00431	6/76	12757,13043,14268,20416,74192,140579,19697,26395	Clta,Cttn,Fn1,Shc1,Arpc5l,Elmo2,Rela,Map2k1
4_Member	KEGG Pathway	mmu05100	Bacterial invasion of epithelial cells	-4.98948	1.02453e-05	-2.00431	6/76	12757,13043,14268,20416,74192,140579	Clta,Cttn,Fn1,Shc1,Arpc5l,Elmo2
2_Member	KEGG Pathway	mmu03013	Nucleocytoplasmic transport	-4.91156	1.22586e-05	-2.00431	7/118	19386,19387,22218,72124,234865,269966,320938	Ranbp2,Rangap1,Sumo1,Seh1l,Nup133,Nup98,Tnpo3
7_Summary	KEGG Pathway	mmu05165	Human papillomavirus infection	-4.59187	2.55936e-05	-1.7912	11/362	11972,12834,14268,19225,19697,19744,20750,22059,26395,103733,226519,11677,11820,15369,69675,226646,20416,192662,13032,13043,14084,72567,16480,19156	Atp6v0d1,Col6a2,Fn1,Ptgs2,Rela,Rheb,Spp1,Trp53,Map2k1,Tubg1,Lamc1,Akr1b3,App,Hmox2,Pxdn,Ndufs2,Shc1,Arhgdia,Ctsc,Cttn,Faf1,Bclaf1,Jup,Psap
7_Member	KEGG Pathway	mmu05165	Human papillomavirus infection	-4.59187	2.55936e-05	-1.7912	11/362	11972,12834,14268,19225,19697,19744,20750,22059,26395,103733,226519	Atp6v0d1,Col6a2,Fn1,Ptgs2,Rela,Rheb,Spp1,Trp53,Map2k1,Tubg1,Lamc1
8_Summary	KEGG Pathway	mmu04142	Lysosome	-4.53207	2.93719e-05	-1.78315	7/135	11972,12757,13032,16004,19156,75612,106039,11820	Atp6v0d1,Clta,Ctsc,Igf2r,Psap,Gns,Gga1,App
8_Member	KEGG Pathway	mmu04142	Lysosome	-4.53207	2.93719e-05	-1.78315	7/135	11972,12757,13032,16004,19156,75612,106039	Atp6v0d1,Clta,Ctsc,Igf2r,Psap,Gns,Gga1
13_Summary	KEGG Pathway	mmu01250	Biosynthesis of nucleotide sugars	-3.97132	0.000106828	-1.43628	4/38	14751,22235,69080,94181	Gpi1,Ugdh,Gmppa,Nans
13_Member	KEGG Pathway	mmu01250	Biosynthesis of nucleotide sugars	-3.97132	0.000106828	-1.43628	4/38	14751,22235,69080,94181	Gpi1,Ugdh,Gmppa,Nans
1_Member	KEGG Pathway	mmu01200	Carbon metabolism	-3.84823	0.000141832	-1.32899	6/121	13807,14718,14751,18655,21991,108682	Eno2,Got1,Gpi1,Pgk1,Tpi1,Gpt2
1_Member	KEGG Pathway	mmu01230	Biosynthesis of amino acids	-3.77902	0.000166333	-1.29221	5/79	13807,14718,18655,21991,108682	Eno2,Got1,Pgk1,Tpi1,Gpt2
10_Member	KEGG Pathway	mmu04512	ECM-receptor interaction	-3.5592	0.00027593	-1.161	5/88	12834,14268,15530,20750,226519	Col6a2,Fn1,Hspg2,Spp1,Lamc1
13_Member	KEGG Pathway	mmu00520	Amino sugar and nucleotide sugar metabolism	-3.4701	0.000338766	-1.10479	4/51	14751,22235,69080,94181	Gpi1,Ugdh,Gmppa,Nans
7_Member	KEGG Pathway	mmu05222	Small cell lung cancer	-3.44772	0.000356684	-1.08877	5/93	14268,19225,19697,22059,226519	Fn1,Ptgs2,Rela,Trp53,Lamc1
1_Member	KEGG Pathway	mmu00010	Glycolysis / Gluconeogenesis	-3.01823	0.000958885	-0.811501	4/67	13807,14751,18655,21991	Eno2,Gpi1,Pgk1,Tpi1
7_Member	KEGG Pathway	mmu04722	Neurotrophin signaling pathway	-2.92801	0.00118028	-0.767795	5/121	19697,20416,22059,26395,192662	Rela,Shc1,Trp53,Map2k1,Arhgdia
7_Member	KEGG Pathway	mmu05220	Chronic myeloid leukemia	-2.81408	0.00153433	-0.663924	4/76	19697,20416,22059,26395	Rela,Shc1,Trp53,Map2k1
19_Member	KEGG Pathway	mmu00051	Fructose and mannose metabolism	-2.78332	0.00164693	-0.639747	3/36	11677,21991,69080	Akr1b3,Tpi1,Gmppa
4_Member	KEGG Pathway	mmu05135	Yersinia infection	-2.73199	0.00185357	-0.61219	5/134	14268,19697,26395,74192,140579	Fn1,Rela,Map2k1,Arpc5l,Elmo2
7_Member	KEGG Pathway	mmu04151	PI3K-Akt signaling pathway	-2.60871	0.00246201	-0.520257	8/359	12834,14268,19697,19744,20750,22059,26395,226519	Col6a2,Fn1,Rela,Rheb,Spp1,Trp53,Map2k1,Lamc1
1_Member	KEGG Pathway	mmu04066	HIF-1 signaling pathway	-2.18022	0.00660362	-0.246239	4/114	13807,18655,19697,26395	Eno2,Pgk1,Rela,Map2k1
