# Supplementary material for: Comparative time-series multi-omics analyses suggest H1.2 involvement in anoxic adaptation and cancer resistance
Source: PLoS Biol. 2024 Aug 23;22(8):e3002778. doi: 10.1371/journal.pbio.3002778 (PMC11376556; doi:10.1371/journal.pbio.3002778)
Supplement: S6 Table — 1 Mus represent Mus _musculus. 2 Nmr represent Heterocephalus_glaber. 3 Peak counts of MEF open chromatin in anoxia 1 h compared with 0 h. (XLSX) [file pbio.3002778.s022.xlsx]

## Sheet: Supplementary Data 6
Table 6. The difference peaks in the promoter regions between NEF and MEF at same time points.
Mus_musculus	Heterocephalus_glaber_female	gene_name	chr_mus1	start_mus	end_mus	transcriptId_mus	annotation_mus	distanceToTSS_mus	chr_nmr2	start_nmr	end_nmr	transcriptId_nmr	annotation_nmr	distanceToTSS_nmr	MEF.0h.1_mus3	MEF.0h.2_mus	MEF.0h.3_mus	MEF.1h.1_mus	MEF.1h.2_mus	MEF.1h.3_mus	MEF.2h.1_mus	MEF.2h.2_mus	MEF.2h.3_mus	MEF.3h.1_mus	MEF.3h.2_mus	MEF.3h.3_mus	MEF.4h.1_mus	MEF.4h.2_mus	MEF.4h.3_mus	NEF.0h.1_nmr	NEF.0h.2_nmr	NEF.0h.3_nmr	NEF.1h.1_nmr	NEF.1h.2_nmr	NEF.1h.3_nmr	NEF.2h.1_nmr	NEF.2h.2_nmr	NEF.2h.3_nmr	NEF.3h.1_nmr	NEF.3h.2_nmr	NEF.3h.3_nmr	NEF.4h.1_nmr	NEF.4h.2_nmr	NEF.4h.3_nmr
ENSMUSG00000000001	ENSHGLG00000011088	Gnai3	3	108147844	108148244	ENSMUST00000000001	Promoter (1-2kb)	-1698	JH602085.1	5271951	5272351	ENSHGLT00000015668	Promoter (<=1kb)	0	123.81	95.08	273.01	297.8	209.35	255.84	234.96	158.7	141.73	228.74	149.37	177.37	251.07	295.1	277.36	1128	1006.77	742.82	841.88	978.18	883.69	1043.08	1276.41	1201.52	938.96	1067.67	1133.31	712.57	780.55	857.07
ENSMUSG00000000028	ENSHGLG00000015159	Cdc45	16	18811522	18811922	ENSMUST00000096990	Promoter (<=1kb)	0	JH602060.1	132500	132900	ENSHGLT00000021420	Promoter (<=1kb)	0	457.52	351.37	1008.9	1016.11	714.31	872.93	873.99	590.32	527.19	669.06	436.91	518.79	813.41	956.07	898.6	1828.16	1631.68	1203.9	1407.4	1635.25	1477.29	1571.95	1923.59	1810.72	1367.83	1555.34	1650.97	1258.8	1378.88	1514.05
ENSMUSG00000000056	ENSHGLG00000008789	Narf	11	121236878	121237278	ENSMUST00000103015	Promoter (<=1kb)	0	JH602114.1	11219853	11220253	ENSHGLT00000012433	Promoter (<=1kb)	0	1150.29	883.41	2536.57	2596.26	1825.15	2230.43	2454.73	1657.99	1480.7	1859.88	1214.55	1442.15	1953.82	2296.48	2158.43	2864.6	2556.73	1886.43	2152.95	2501.48	2259.85	2399.37	2936.11	2763.83	2134.52	2427.12	2576.35	1885.75	2065.64	2268.14
ENSMUSG00000000058	ENSHGLG00000002962	Cav2	6	17280955	17281355	ENSMUST00000000058	Promoter (<=1kb)	0	JH602140.1	2905667	2906067	ENSHGLT00000004080	Promoter (<=1kb)	0	170.86	131.22	376.78	894.85	629.07	768.76	708.36	478.44	427.28	295.6	193.04	229.21	525.1	617.19	580.09	368.66	329.04	242.77	236.44	274.71	248.18	303.72	371.66	349.85	239.93	272.82	289.59	184.39	201.98	221.79
ENSMUSG00000000078	ENSHGLG00000007077	Klf6	13	5861091	5861491	ENSMUST00000000080	Promoter (<=1kb)	0	JH602109.1	1531513	1531913	ENSHGLT00000009970	Promoter (<=1kb)	0	672.1	516.16	1482.08	1424.77	1001.6	1224.01	1195.35	807.37	721.04	928.03	606.02	719.59	1005.09	1181.36	1110.35	2147.15	1916.39	1413.97	1748.78	2031.89	1835.62	1989.24	2434.23	2291.4	1690.65	1922.41	2040.6	1482.66	1624.1	1783.31
ENSMUSG00000000085	ENSHGLG00000010141	Scmh1	4	120517293	120517693	ENSMUST00000136801	Promoter (<=1kb)	0	JH602205.1	544594	544994	ENSHGLT00000014336	Promoter (<=1kb)	0	292.39	224.55	644.77	769.35	540.85	660.95	760.32	513.54	458.63	528.76	345.29	410	803.54	944.46	887.69	217.5	194.12	143.23	142.24	165.27	149.3	185.59	227.1	213.78	204.1	232.08	246.35	168.07	184.1	202.15
ENSMUSG00000000088	ENSHGLG00000003026	Cox5a	9	57521068	57521468	ENSMUST00000213678	Promoter (<=1kb)	0	JH602207.1	120201	120601	ENSHGLT00000004178	Promoter (<=1kb)	419	510.62	392.15	1125.99	1187.74	834.97	1020.38	996.75	673.23	601.24	651.31	425.32	505.02	821.38	965.43	907.4	809.6	722.59	533.15	574.89	667.96	603.44	671.45	821.65	773.44	550.94	626.46	664.98	497.85	545.34	598.8
ENSMUSG00000000120	ENSHGLG00000012327	Ngfr	11	95586182	95586582	ENSMUST00000000122	Promoter (1-2kb)	1153	JH602108.1	5624646	5625046	ENSHGLT00000017384	Promoter (<=1kb)	946	70.99	54.52	156.54	165.56	116.39	142.23	149.45	100.94	90.15	182.08	118.9	141.18	154.4	181.48	170.57	237.18	211.69	156.19	150.78	175.19	158.26	171.51	209.88	197.56	160.79	182.83	194.07	139.86	153.2	168.22
ENSMUSG00000000125	ENSHGLG00000008511	Wnt3	11	103772621	103773021	ENSMUST00000000127	Promoter (1-2kb)	-1129	JH602162.1	2924157	2924557	ENSHGLT00000012021	Promoter (<=1kb)	0	12.34	9.48	27.21	41.34	29.06	35.52	31.28	21.13	18.87	34.69	22.66	26.9	29	34.09	32.04	118.2	105.5	77.84	83.46	96.97	87.6	105.4	128.97	121.41	104.63	118.97	126.28	69.82	76.48	83.98
ENSMUSG00000000126	ENSHGLG00000001405	Wnt9a	11	59306726	59307126	ENSMUST00000000128	Promoter (<=1kb)	0	JH602250.1	796501	796901	ENSHGLT00000001891	Promoter (<=1kb)	409	225.36	173.08	496.96	1232.4	866.37	1058.75	893.37	603.4	538.88	375.74	245.37	291.35	548.79	645.03	606.26	732.79	654.03	482.56	549.2	638.1	576.47	622	761.14	716.49	529.56	602.15	639.17	475.76	521.15	572.23
ENSMUSG00000000131	ENSHGLG00000009679	Xpo6	7	126200278	126200678	ENSMUST00000168189	Promoter (<=1kb)	0	JH602095.1	12672601	12673001	ENSHGLT00000013679	Promoter (<=1kb)	0	387.31	297.45	854.07	964.23	677.84	828.36	776.02	524.14	468.1	505.44	330.07	391.92	709.31	833.7	783.59	403.63	360.25	265.8	270.05	313.77	283.46	340.45	416.61	392.17	328.76	373.82	396.81	245.36	268.76	295.11
ENSMUSG00000000134	ENSHGLG00000001383	Tfe3	X	7762456	7762856	ENSMUST00000144715	Promoter (<=1kb)	0	JH602206.1	817541	817941	ENSHGLT00000001861	Promoter (<=1kb)	0	487.58	374.45	1075.18	983.14	691.14	844.61	921.99	622.74	556.15	741.5	484.21	574.96	847.77	996.45	936.56	896.74	800.37	590.53	730.46	848.72	766.73	865.28	1058.83	996.71	731.48	831.75	882.89	640.09	701.15	769.89
ENSMUSG00000000142	ENSHGLG00000001681	Axin2	11	108920129	108920529	ENSMUST00000052915	Promoter (<=1kb)	0	JH602183.1	2800625	2801025	ENSHGLT00000002267	Promoter (<=1kb)	0	167.34	128.52	369.02	475.2	334.06	408.24	398.37	269.07	240.3	292.78	191.19	227.02	338.75	398.16	374.22	884.38	789.34	582.39	605.35	703.35	635.41	711.1	870.18	819.12	631.09	717.6	761.72	575.13	629.99	691.75
ENSMUSG00000000148	ENSHGLG00000017809	Brat1	5	140704697	140705097	ENSMUST00000041588	Promoter (<=1kb)	0	JH602053.1	30296749	30297149	ENSHGLT00000025212	Promoter (<=1kb)	0	1114.22	855.71	2457.03	2160.59	1518.87	1856.15	1827.84	1234.57	1102.56	1676.47	1094.78	1299.94	1689.68	1986.02	1866.64	847.18	756.13	557.89	621.48	722.09	652.34	725.79	888.15	836.04	604.43	687.28	729.54	557.8	611.01	670.91
ENSMUSG00000000149	ENSHGLG00000013377	Gna12	5	140830322	140830722	ENSMUST00000000153	Promoter (<=1kb)	0	JH602053.1	30133853	30134253	ENSHGLT00000018866	Promoter (<=1kb)	418	766.59	588.73	1690.44	1915.86	1346.83	1645.9	1658.07	1119.9	1000.15	1261.32	823.67	978.03	1457.37	1712.96	1609.99	1428.79	1275.23	940.9	1051.39	1221.6	1103.59	1188.04	1453.79	1368.49	973.21	1106.62	1174.66	863.45	945.82	1038.54
ENSMUSG00000000154	ENSHGLG00000011443	Slc22a18	7	143475882	143476282	ENSMUST00000105917	Promoter (<=1kb)	781	JH602080.1	15651020	15651420	ENSHGLT00000016172	Promoter (1-2kb)	-1627	39.78	30.55	87.73	108.6	76.35	93.3	79.1	53.43	47.72	95.32	62.25	73.91	101.24	118.99	111.84	490.02	437.36	322.69	346.61	402.72	363.82	399.54	488.91	460.22	362.23	411.89	437.21	330.86	362.43	397.96
ENSMUSG00000000168	ENSHGLG00000006138	Dlat	9	50659403	50659803	ENSMUST00000034567	Promoter (<=1kb)	0	JH602097.1	7181298	7181698	ENSHGLT00000008591	Promoter (<=1kb)	0	286.58	220.09	631.94	744.18	523.15	639.32	637.64	430.68	384.63	372.97	243.56	289.2	562.51	661.17	621.42	1165.79	1040.5	767.71	806.01	936.49	846.03	931.85	1140.3	1073.39	858.92	976.66	1036.71	722.04	790.92	868.46
ENSMUSG00000000171	ENSHGLG00000009318	Sdhd	9	50603676	50604076	ENSMUST00000000175	Promoter (<=1kb)	0	JH602097.1	7241607	7242007	ENSHGLT00000013170	Promoter (<=1kb)	0	262.38	201.5	578.58	662.29	465.58	568.97	575	388.37	346.84	385.19	251.54	298.67	596.14	700.69	658.57	668.35	596.52	440.13	470.68	546.87	494.05	549.71	672.68	633.21	453.78	515.99	547.71	414.8	454.38	498.92
ENSMUSG00000000184	ENSHGLG00000004517	Ccnd2	6	127150789	127151189	ENSMUST00000000188	Promoter (<=1kb)	0	JH602173.1	1382765	1383165	ENSHGLT00000006258	Promoter (<=1kb)	0	361.61	277.71	797.41	1032.58	725.89	887.08	836.37	564.91	504.5	515.38	336.56	399.63	576.93	678.11	637.35	560.97	500.68	369.42	444.82	516.83	466.91	472.71	578.46	544.52	449.37	510.97	542.39	420.14	460.22	505.34
ENSMUSG00000000194	ENSHGLG00000018735	Gpr107	2	31209488	31209888	ENSMUST00000169333	Promoter (<=1kb)	-212	JH602073.1	5478496	5478896	ENSHGLT00000026567	Promoter (<=1kb)	0	69.09	53.06	152.36	135.77	95.45	116.64	132.32	89.37	79.82	130.96	85.52	101.55	168.17	197.67	185.79	797.94	712.18	525.47	578.26	671.88	606.97	694.56	849.93	800.06	635.86	723.02	767.47	508.13	556.61	611.17
ENSMUSG00000000197	ENSHGLG00000001539	Nalcn	14	123371535	123371935	ENSMUST00000227541	Promoter (<=1kb)	-460	JH602106.1	9915044	9915444	ENSHGLT00000002071	Promoter (<=1kb)	0	22.61	17.37	49.87	55.19	38.8	47.41	42.66	28.81	25.73	54.67	35.7	42.39	52.15	61.29	57.61	183.62	163.89	120.92	120.61	140.13	126.6	144.32	176.6	166.24	133.12	151.37	160.68	82.1	89.93	98.75
ENSMUSG00000000216	ENSHGLG00000013983	Scnn1g	7	121734053	121734453	ENSMUST00000000221	Promoter (<=1kb)	-26	JH602095.1	8423811	8424211	ENSHGLT00000019727	Promoter (<=1kb)	-59	100.11	76.88	220.76	218.41	153.54	187.64	180.73	122.07	109.02	177.13	115.67	137.35	199.9	234.95	220.83	221.47	197.67	145.84	133.94	155.62	140.59	166.77	204.08	192.1	142.21	161.71	171.65	128.32	140.56	154.34
ENSMUSG00000000244	ENSHGLG00000006428	Tspan32	7	143016909	143017309	ENSMUST00000154264	Promoter (<=1kb)	-100	JH602080.1	15146283	15146683	ENSHGLT00000009038	Promoter (1-2kb)	1841	43.16	33.14	95.17	135.51	95.26	116.41	79.3	53.56	47.83	60.73	39.66	47.09	63.7	74.87	70.37	421.16	375.9	277.35	317.17	368.51	332.92	334.32	409.11	385.1	306.7	348.74	370.18	290.57	318.29	349.49
ENSMUSG00000000247	ENSHGLG00000014024	Lhx2	2	38350829	38351229	ENSMUST00000000253	Promoter (<=1kb)	70	JH602073.1	10971363	10971763	ENSHGLT00000019779	Promoter (<=1kb)	-420	310.7	238.61	685.14	915.6	643.66	786.59	617.59	417.13	372.53	468.13	305.7	362.99	581.38	683.34	642.26	244.63	218.34	161.09	204.03	237.06	214.16	242.77	297.07	279.64	211.29	240.26	255.03	173.96	190.55	209.23
ENSMUSG00000000253	ENSHGLG00000009979	Gmpr	13	45539009	45539409	ENSMUST00000129176	Promoter (<=1kb)	200	JH602069.1	10211999	10212399	ENSHGLT00000014115	Promoter (1-2kb)	1020	68.72	52.78	151.55	144.14	101.33	123.83	144.98	97.92	87.45	154.52	100.91	119.82	145.31	170.8	160.53	509.77	454.98	335.7	324.34	376.85	340.45	418.35	511.94	481.9	422.9	480.88	510.44	327.74	359.01	394.2
ENSMUSG00000000263	ENSHGLG00000016730	Glra1	11	55607716	55608116	ENSMUST00000108853	Promoter (<=1kb)	0	JH602046.1	37153823	37154223	ENSHGLT00000023676	Promoter (<=1kb)	0	96.84	74.37	213.55	198.74	139.71	170.73	175.1	118.26	105.62	220.64	144.09	171.09	178.21	209.46	196.87	119.89	107	78.95	75.88	88.17	79.65	88	107.69	101.37	91.92	104.52	110.94	81.69	89.48	98.25
ENSMUSG00000000266	ENSHGLG00000003727	Mid2	X	140664768	140665168	ENSMUST00000112990	Promoter (<=1kb)	0	JH602116.1	8649673	8650073	ENSHGLT00000005155	Promoter (<=1kb)	732	45.08	34.62	99.41	158.82	111.65	136.44	125.63	84.85	75.78	74.65	48.75	57.88	127.86	150.29	141.25	486.78	434.46	320.56	355.26	412.77	372.9	475.07	581.34	547.23	401.29	456.3	484.35	299.16	327.7	359.82
ENSMUSG00000000275	ENSHGLG00000011477	Trim25	11	88999205	88999605	ENSMUST00000100627	Promoter (<=1kb)	0	JH602108.1	11986568	11986968	ENSHGLT00000016216	Promoter (<=1kb)	0	73.77	56.65	162.67	207.5	145.87	178.27	156.68	105.82	94.51	117.44	76.69	91.06	145.79	171.36	161.06	343.94	306.98	226.5	223.58	259.78	234.69	246.84	302.06	284.34	232.49	264.36	280.61	204.07	223.54	245.45
ENSMUSG00000000276	ENSHGLG00000014836	Dgke	11	89060539	89060939	ENSMUST00000000285	Promoter (<=1kb)	0	JH602108.1	11908395	11908795	ENSHGLT00000020941	Promoter (<=1kb)	0	402.78	309.33	888.19	603.83	424.48	518.74	548.8	370.67	331.04	571.34	373.1	443.02	556.58	654.19	614.86	1266.14	1130.07	833.79	864.54	1004.5	907.47	1048.06	1282.51	1207.26	874.72	994.63	1055.78	761.1	833.71	915.43
ENSMUSG00000000278	ENSHGLG00000012440	Scpep1	11	88955317	88955717	ENSMUST00000000287	Promoter (<=1kb)	0	JH602108.1	12016138	12016538	ENSHGLT00000017546	Promoter (<=1kb)	0	456.93	350.91	1007.59	1024.49	720.21	880.14	815.19	550.6	491.73	749.28	489.3	580.99	875.36	1028.88	967.03	868.14	774.83	571.69	665.59	773.34	698.64	745.26	911.97	858.46	647.3	736.03	781.28	527.61	577.94	634.6
ENSMUSG00000000282	ENSHGLG00000016400	Mnt	11	74830709	74831109	ENSMUST00000000291	Promoter (<=1kb)	0	JH602099.1	5053883	5054283	ENSHGLT00000023212	Promoter (<=1kb)	814	645.88	496.03	1424.27	1175.72	826.52	1010.05	1024.28	691.83	617.85	862.6	563.3	668.86	997.7	1172.67	1102.18	1596.25	1424.7	1051.18	1105.81	1284.83	1160.72	1203.64	1472.89	1386.47	1059.39	1204.62	1278.68	950.08	1040.71	1142.73
ENSMUSG00000000295	ENSHGLG00000001251	Hddc2	10	31313184	31313584	ENSMUST00000000304	Promoter (<=1kb)	0	JH602111.1	6261902	6262302	ENSHGLT00000001688	Promoter (<=1kb)	-688	247.34	189.96	545.42	691.6	486.19	594.15	558.82	377.44	337.09	330.8	216.02	256.5	535.45	629.36	591.53	123.33	110.08	81.22	83.76	97.32	87.92	116.96	143.12	134.72	93.76	106.61	113.16	76.86	84.2	92.45
ENSMUSG00000000296	ENSHGLG00000001350	Tpd52l1	10	31445744	31446144	ENSMUST00000000305	Promoter (<=1kb)	0	JH602111.1	6306938	6307338	ENSHGLT00000001821	Promoter (1-2kb)	1788	71.91	55.23	158.57	223.3	156.98	191.83	205.27	138.65	123.82	142.14	92.82	110.22	181.2	212.97	200.17	42.91	38.3	28.26	24.63	28.62	25.85	39.39	48.2	45.37	39.46	44.87	47.63	37.99	41.61	45.69
ENSMUSG00000000301	ENSHGLG00000004818	Pemt	11	60046329	60046729	ENSMUST00000000310	Promoter (<=1kb)	0	JH602162.1	3818152	3818552	ENSHGLT00000006673	Promoter (<=1kb)	237	258.39	198.44	569.8	693.31	487.39	595.62	647.47	437.32	390.56	479.2	312.93	371.57	565.12	664.23	624.3	1893.66	1690.14	1247.04	1385.93	1610.3	1454.75	1579.81	1933.21	1819.78	1365.98	1553.23	1648.73	1254.6	1374.29	1509.01
ENSMUSG00000000308	ENSHGLG00000018662	Ckmt1	2	121358348	121358748	ENSMUST00000000317	Promoter (<=1kb)	0	JH602117.1	10684093	10684493	ENSHGLT00000026458	Promoter (<=1kb)	0	38.3	29.42	84.47	115.57	81.24	99.29	92.7	62.61	55.91	86.12	56.24	66.78	75.9	89.21	83.85	540.44	482.36	355.9	407.1	473	427.31	458	560.45	527.57	385.4	438.23	465.17	323.25	354.09	388.8
ENSMUSG00000000317	ENSHGLG00000013098	Bcl6b	11	70230410	70230810	ENSMUST00000140542	Promoter (<=1kb)	-612	JH602099.1	9567618	9568018	ENSHGLT00000018472	Promoter (<=1kb)	751	203.25	156.09	448.19	439.61	309.05	377.67	395.82	267.35	238.76	312.71	204.21	242.47	354.85	417.09	392.02	150.85	134.64	99.34	105.83	122.96	111.08	115.84	141.75	133.43	100.21	113.95	120.95	92.86	101.72	111.69
ENSMUSG00000000325	ENSHGLG00000011341	Arvcf	16	18396227	18396627	ENSMUST00000155548	Promoter (1-2kb)	-1097	JH602060.1	606936	607336	ENSHGLT00000016032	Promoter (<=1kb)	0	35.1	26.95	77.39	72.28	50.81	62.1	65.02	43.91	39.22	72.87	47.59	56.51	69.47	81.66	76.75	271.76	242.55	178.96	212.53	246.94	223.09	267.6	327.47	308.25	215.15	244.64	259.69	179.05	196.13	215.36
ENSMUSG00000000326	ENSHGLG00000008056	Comt	16	18426297	18426697	ENSMUST00000000335	Promoter (<=1kb)	0	JH602060.1	580159	580559	ENSHGLT00000011353	Promoter (1-2kb)	-1273	94.31	72.43	207.96	322.3	226.58	276.89	272.19	183.84	164.18	202.73	132.39	157.2	270.63	318.09	298.97	92.04	82.15	60.61	64.4	74.83	67.6	78.56	96.13	90.49	72.64	82.6	87.67	63.41	69.46	76.27
ENSMUSG00000000339	ENSHGLG00000002617	Rtca	3	116507941	116508341	ENSMUST00000000348	Promoter (<=1kb)	0	JH602170.1	3144942	3145342	ENSHGLT00000003596	Promoter (<=1kb)	248	230.24	176.82	507.71	576.45	405.24	495.23	487.4	329.2	294	340.33	222.24	263.89	422.67	496.8	466.94	431.06	384.73	283.87	277.15	322.02	290.91	365.44	447.19	420.95	340.9	387.63	411.47	248.6	272.32	299.01
ENSMUSG00000000340	ENSHGLG00000002562	Dbt	3	116512884	116513284	ENSMUST00000000349	Promoter (<=1kb)	0	JH602170.1	3138247	3138647	ENSHGLT00000003524	Promoter (<=1kb)	0	131.26	100.8	289.44	438.06	307.95	376.34	325.28	219.7	196.21	220.55	144.02	171.01	314.87	370.09	347.85	919.2	820.41	605.32	649.43	754.57	681.68	816.14	998.71	940.11	704.48	801.05	850.3	555.57	608.57	668.23
ENSMUSG00000000355	ENSHGLG00000000956	Mcts1	X	38600387	38600787	ENSMUST00000140204	Promoter (<=1kb)	0	JH602244.1	518871	519271	ENSHGLT00000001270	Promoter (<=1kb)	-14	107.11	82.26	236.18	233.44	164.11	200.55	209.47	141.48	126.35	150.3	98.15	116.54	199.92	234.98	220.86	590.89	527.38	389.12	460.46	535.01	483.33	519.51	635.73	598.43	460.97	524.16	556.38	414.14	453.65	498.12
ENSMUSG00000000374	ENSHGLG00000013176	Trappc10	10	78244526	78244926	ENSMUST00000000384	Promoter (<=1kb)	0	JH602058.1	30031061	30031461	ENSHGLT00000018565	Promoter (<=1kb)	0	271.11	208.21	597.85	690.67	485.54	593.35	552.8	373.38	333.45	382.18	249.58	296.35	489.56	575.42	540.83	509.11	454.39	335.26	301.85	350.71	316.84	356.9	436.74	411.12	315.06	358.25	380.28	293.74	321.76	353.31
ENSMUSG00000000378	ENSHGLG00000017450	Ccm2	11	6546648	6547048	ENSMUST00000000388	Promoter (<=1kb)	0	JH602053.1	7336626	7337026	ENSHGLT00000024706	Promoter (<=1kb)	-197	423.65	325.36	934.22	1027.17	722.09	882.44	836.67	565.11	504.68	603.32	393.99	467.82	793.99	933.24	877.14	58.33	52.06	38.41	37.35	43.4	39.2	38.64	47.28	44.51	41.96	47.71	50.65	43.08	47.19	51.81
ENSMUSG00000000384	ENSHGLG00000013941	Tbrg4	11	6625901	6626301	ENSMUST00000156969	Promoter (<=1kb)	0	JH602053.1	7277023	7277423	ENSHGLT00000019659	Promoter (<=1kb)	0	287.89	221.1	634.85	684.25	481.02	587.84	564.78	381.46	340.68	418	272.97	324.12	545.18	640.8	602.28	951.3	849.06	626.46	603.09	700.73	633.04	718.71	879.49	827.88	634.44	721.41	765.76	542.06	593.77	651.98
ENSMUSG00000000392	ENSHGLG00000007554	Fap	2	62573833	62574233	ENSMUST00000102732	Promoter (<=1kb)	0	JH602045.1	3275316	3275716	ENSHGLT00000010648	Promoter (<=1kb)	291	34.28	26.33	75.6	68.31	48.02	58.68	80.82	54.59	48.75	49.62	32.4	38.47	49.33	57.98	54.5	40.72	36.34	26.81	30.52	35.46	32.03	32.83	40.18	37.82	43.77	49.77	52.83	37.25	40.8	44.8
ENSMUSG00000000399	ENSHGLG00000001093	Ndufa9	6	126848945	126849345	ENSMUST00000205002	Promoter (<=1kb)	0	JH602173.1	1703812	1704212	ENSHGLT00000001455	Promoter (<=1kb)	568	44.77	34.38	98.72	116.08	81.6	99.72	95.73	64.66	57.75	71.12	46.44	55.14	98.68	115.98	109.01	435.83	388.99	287.01	348.71	405.16	366.03	406.28	497.16	467.99	361.83	411.43	436.72	283.93	311.02	341.51
ENSMUSG00000000409	ENSHGLG00000014704	Lck	4	129556421	129556821	ENSMUST00000123640	Promoter (<=1kb)	0	JH602077.1	15485603	15486003	ENSHGLT00000020770	Promoter (<=1kb)	-165	79.4	60.98	175.09	277.39	195	238.3	177.33	119.78	106.97	111.77	72.99	86.67	174.79	205.44	193.09	78.55	70.11	51.73	59.76	69.44	62.73	63.94	78.24	73.65	59.49	67.64	71.8	59.13	64.77	71.12
ENSMUSG00000000439	ENSHGLG00000018194	Mkrn2	6	115601666	115602066	ENSMUST00000000449	Promoter (<=1kb)	0	JH602185.1	183246	183646	ENSHGLT00000025773	Promoter (<=1kb)	0	191.84	147.33	423.03	388.64	273.21	333.88	359.94	243.12	217.12	288.42	188.34	223.64	358.89	421.83	396.47	866.38	773.26	570.53	604.86	702.78	634.89	643.77	787.79	741.56	591.62	672.72	714.08	535.43	586.51	644.01
ENSMUSG00000000441	ENSHGLG00000018214	Raf1	6	115676432	115676832	ENSMUST00000000451	Promoter (<=1kb)	0	JH602185.1	268865	269265	ENSHGLT00000025802	Promoter (<=1kb)	0	628.93	483.01	1386.89	1339.44	941.61	1150.71	1196.38	808.07	721.66	930.71	607.78	721.67	1080.51	1270.01	1193.66	1424.87	1271.73	938.32	1011.04	1174.71	1061.24	1080.36	1322.04	1244.47	1016.85	1156.24	1227.33	914.13	1001.34	1099.5
ENSMUSG00000000489	ENSHGLG00000012214	Pdgfb	15	80012674	80013074	ENSMUST00000229912	Promoter (<=1kb)	129	JH602065.1	9073553	9073953	ENSHGLT00000017229	Promoter (1-2kb)	1041	28.1	21.58	61.97	109.46	76.95	94.04	80.86	54.62	48.78	75.88	49.55	58.84	77.18	90.71	85.26	111.79	99.77	73.62	75.21	87.39	78.95	84.98	103.99	97.89	82.82	94.17	99.96	69.23	75.84	83.27
ENSMUSG00000000532	ENSHGLG00000015083	Acvr1b	15	101173766	101174166	ENSMUST00000000544	Promoter (<=1kb)	0	JH602129.1	374306	374706	ENSHGLT00000021315	Promoter (<=1kb)	-113	374.86	287.88	826.61	974.93	685.37	837.56	757.9	511.9	457.17	471.41	307.84	365.53	715.98	841.55	790.96	590.44	526.98	388.82	392.61	456.17	412.11	471.44	576.89	543.05	397.9	452.44	480.26	326.31	357.44	392.48
ENSMUSG00000000552	ENSHGLG00000001612	Zfp385a	15	103333290	103333690	ENSMUST00000229373	Promoter (<=1kb)	637	JH602217.1	2413004	2413404	ENSHGLT00000002173	Promoter (1-2kb)	1388	59.7	45.85	131.65	89.97	63.25	77.3	85.2	57.55	51.4	98.34	64.22	76.25	97.73	114.87	107.97	170.51	152.19	112.29	130.6	151.74	137.08	153.35	187.66	176.64	106.37	120.96	128.39	115.86	126.91	139.35
ENSMUSG00000000555	ENSHGLG00000002106	Itga5	15	103358613	103359013	ENSMUST00000230460	Promoter (1-2kb)	-1962	JH602217.1	2439652	2440052	ENSHGLT00000002858	Promoter (<=1kb)	35	479	367.86	1056.26	1247	876.63	1071.29	1182.16	798.46	713.08	1029.15	672.06	798	1196.89	1406.8	1322.23	1018.28	908.84	670.57	788.56	916.22	827.72	1002.94	1227.29	1155.28	865.52	984.16	1044.67	703.59	770.71	846.26
ENSMUSG00000000561	ENSHGLG00000008077	Wdr77	3	105959137	105959537	ENSMUST00000010278	Promoter (<=1kb)	0	JH602085.1	7166861	7167261	ENSHGLT00000011380	Promoter (<=1kb)	0	367.84	282.5	811.14	758.7	533.36	651.79	623.35	421.03	376.01	513.27	335.18	397.99	614.91	722.76	679.31	1685.35	1504.22	1109.86	1151.5	1337.92	1208.68	1405.19	1719.53	1618.63	1188.21	1351.09	1434.16	1030.57	1128.88	1239.54
ENSMUSG00000000567	ENSHGLG00000011829	Sox9	11	112781963	112782363	ENSMUST00000000579	Promoter (<=1kb)	0	JH602114.1	2297770	2298170	ENSHGLT00000016726	Promoter (1-2kb)	1602	297.44	228.43	655.91	1042.24	732.69	895.39	830.19	560.73	500.78	513.62	335.41	398.26	646.85	760.29	714.59	451.2	402.71	297.13	318.88	370.5	334.71	381.8	467.2	439.79	346.08	393.53	417.72	315.33	345.41	379.28
ENSMUSG00000000579	ENSHGLG00000001362	Dynlt1c	17	6601555	6601955	ENSMUST00000092966	Promoter (<=1kb)	0	JH602242.1	969101	969501	ENSHGLT00000001836	Promoter (<=1kb)	278	474.12	364.12	1045.52	1516.19	1065.87	1302.55	1050.58	709.59	633.71	591.51	386.27	458.66	993.95	1168.27	1098.05	1012.87	904.02	667.01	669.47	777.85	702.71	795.71	973.71	916.58	685.45	779.41	827.33	570.39	624.8	686.05
ENSMUSG00000000594	ENSHGLG00000015837	Gm2a	11	55097715	55098115	ENSMUST00000000608	Promoter (<=1kb)	0	JH602046.1	41141239	41141639	ENSHGLT00000022425	Promoter (<=1kb)	0	761.27	584.64	1678.7	1778.84	1250.51	1528.19	1424.62	962.23	859.34	1136.97	742.47	881.61	1278.95	1503.25	1412.89	1819.82	1624.24	1198.41	1271.04	1476.81	1334.15	1459.69	1786.22	1681.42	1223.71	1391.46	1477.01	1113.07	1219.25	1338.78
ENSMUSG00000000600	ENSHGLG00000014048	Krit1	5	3802841	3803241	ENSMUST00000199845	Promoter (<=1kb)	0	JH602122.1	978106	978506	ENSHGLT00000019807	Promoter (<=1kb)	-283	296.86	227.98	654.61	821.11	577.24	705.41	647.31	437.21	390.46	341.65	223.1	264.91	565.36	664.51	624.57	858.32	766.07	565.23	597.79	694.57	627.47	684.85	838.05	788.88	682.38	775.93	823.63	480.14	525.95	577.5
ENSMUSG00000000605	ENSHGLG00000000190	Clcn4	7	7298343	7298743	ENSMUST00000211551	Promoter (<=1kb)	3	JH602195.1	4146838	4147238	ENSHGLT00000000208	Promoter (<=1kb)	0	387.68	297.73	854.89	931.16	654.6	799.95	773.33	522.33	466.48	513.27	335.18	397.99	671.94	789.79	742.31	187.2	167.08	123.28	124.53	144.7	130.72	157.76	193.05	181.72	146.15	166.19	176.4	110.3	120.82	132.66
ENSMUSG00000000627	ENSHGLG00000009042	Sema4f	6	82917655	82918055	ENSMUST00000125579	Promoter (<=1kb)	-69	JH602062.1	28854969	28855369	ENSHGLT00000012789	Promoter (<=1kb)	0	31.8	24.42	70.13	86.3	60.67	74.14	59.76	40.37	36.05	78.49	51.26	60.86	61.95	72.81	68.43	1242.48	1108.94	818.21	878.66	1020.91	922.29	1047.74	1282.12	1206.89	908.86	1033.45	1096.99	798.47	874.64	960.38
ENSMUSG00000000628	ENSHGLG00000005907	Hk2	6	82774311	82774711	ENSMUST00000000642	Promoter (<=1kb)	0	JH602062.1	28689680	28690080	ENSHGLT00000008250	Promoter (<=1kb)	0	724.23	556.2	1597.03	2004.05	1408.83	1721.67	1669.52	1127.63	1007.06	1158.53	756.55	898.32	1244.14	1462.33	1374.43	2089.92	1865.31	1376.28	1573.26	1827.96	1651.38	1712.4	2095.46	1972.51	1590.45	1808.48	1919.67	1333.03	1460.2	1603.34
ENSMUSG00000000631	ENSHGLG00000014462	Myo18a	11	77801094	77801494	ENSMUST00000100794	Promoter (<=1kb)	0	JH602099.1	1684763	1685163	ENSHGLT00000020409	Promoter (<=1kb)	221	56.52	43.41	124.63	134.86	94.8	115.86	129.74	87.63	78.26	124.83	81.52	96.8	114.67	134.78	126.68	546.98	488.19	360.2	356.72	414.47	374.43	468.34	573.11	539.48	442.73	503.43	534.38	373.47	409.1	449.2
ENSMUSG00000000632	ENSHGLG00000011159	Sez6	11	77930759	77931159	ENSMUST00000093995	Promoter (<=1kb)	0	JH602099.1	1567620	1568020	ENSHGLT00000015758	Promoter (<=1kb)	0	165.8	127.34	365.62	396.73	278.9	340.83	336.81	227.49	203.17	328.33	214.41	254.59	314.24	369.36	347.15	661.65	590.54	435.72	466.36	541.85	489.51	528.1	646.23	608.32	432.69	492.01	522.26	363.64	398.33	437.37
ENSMUSG00000000706	ENSHGLG00000004008	Btn1a1	13	23466908	23467308	ENSMUST00000110434	Promoter (1-2kb)	-1007	JH602069.1	361733	362133	ENSHGLT00000005539	Promoter (<=1kb)	282	237.93	182.73	524.68	356.69	250.75	306.43	223.83	151.18	135.02	351.29	229.4	272.39	315.01	370.25	348	513.29	458.12	338.01	345.54	401.48	362.7	454.81	556.55	523.89	411.27	467.64	496.39	309.99	339.56	372.85
ENSMUSG00000000708	ENSHGLG00000017264	Kat2b	17	53567788	53568188	ENSMUST00000000724	Promoter (<=1kb)	817	JH602048.1	34759164	34759564	ENSHGLT00000024441	Promoter (<=1kb)	59	100.84	77.44	222.37	367.76	258.54	315.94	268.62	181.43	162.03	149.15	97.4	115.65	212.19	249.4	234.41	177.56	158.48	116.93	114.68	133.25	120.38	130.65	159.87	150.49	140.83	160.14	169.99	114.39	125.31	137.59
ENSMUSG00000000711	ENSHGLG00000005995	Rab5b	10	128696220	128696620	ENSMUST00000000727	Promoter (<=1kb)	0	JH602115.1	12065473	12065873	ENSHGLT00000008376	Promoter (<=1kb)	423	872.93	670.4	1924.95	2205.14	1550.19	1894.43	1983.17	1339.48	1196.26	1494.34	975.84	1158.71	1727.1	2029.99	1907.97	81.41	72.66	53.61	59.47	69.09	62.42	62.51	76.49	72.01	68.87	78.32	83.13	50.02	54.79	60.16
ENSMUSG00000000724	ENSHGLG00000010257	Cryba1	11	77721401	77721801	ENSMUST00000124178	Promoter (<=1kb)	33	JH602099.1	1772526	1772926	ENSHGLT00000014478	Promoter (1-2kb)	1198	28.84	22.15	63.6	43.41	30.52	37.3	28.59	19.31	17.24	55.15	36.01	42.76	25.62	30.12	28.31	399.7	356.75	263.22	217.26	252.44	228.05	172.49	211.07	198.69	127.09	144.51	153.4	116.82	127.96	140.51
ENSMUSG00000000730	ENSHGLG00000009448	Dnmt3l	10	78054619	78055019	ENSMUST00000144446	Promoter (<=1kb)	0	JH602058.1	29871012	29871412	ENSHGLT00000013365	Promoter (1-2kb)	1204	42.85	32.91	94.5	93.3	65.59	80.15	105.94	71.55	63.9	113.97	74.43	88.37	103.44	121.58	114.27	93.87	83.78	61.82	56.99	66.21	59.82	55.64	68.09	64.1	55.03	62.58	66.43	62.09	68.02	74.68
ENSMUSG00000000731	ENSHGLG00000016716	Aire	10	78044336	78044736	ENSMUST00000131028	Promoter (<=1kb)	-726	JH602058.1	29856854	29857254	ENSHGLT00000023656	Promoter (<=1kb)	0	14.46	11.11	31.89	46.1	32.41	39.6	30.66	20.71	18.49	57.28	37.41	44.41	42.07	49.45	46.47	387.69	346.02	255.31	283.53	329.43	297.61	305.38	373.69	351.76	274.54	312.17	331.37	232.94	255.16	280.18
ENSMUSG00000000732	ENSHGLG00000013877	Icosl	10	78069079	78069479	ENSMUST00000105393	Promoter (<=1kb)	0	JH602058.1	29880667	29881067	ENSHGLT00000019563	Promoter (<=1kb)	0	34.98	26.86	77.13	208.58	146.63	179.19	141.2	95.37	85.17	72.37	47.26	56.12	118.53	139.32	130.94	398.02	355.24	262.11	274.54	318.99	288.17	328.58	402.09	378.49	293.29	333.49	353.99	225.72	247.25	271.49
ENSMUSG00000000738	ENSHGLG00000012312	Spg7	8	123065214	123065614	ENSMUST00000108868	Promoter (<=1kb)	0	JH602059.1	377844	378244	ENSHGLT00000017365	Promoter (<=1kb)	0	338.87	260.25	747.27	762.44	535.99	655.01	618.57	417.8	373.12	468.51	305.95	363.29	587.19	690.17	648.68	664.71	593.27	437.73	501.71	582.93	526.62	580.38	710.21	668.54	489.73	556.87	591.11	467.04	511.59	561.74
ENSMUSG00000000740	ENSHGLG00000010880	Rpl13	8	123100274	123100674	ENSMUST00000000756	Promoter (1-2kb)	-1676	JH602059.1	341640	342040	ENSHGLT00000015353	Promoter (<=1kb)	0	309.65	237.81	682.84	569.83	400.59	489.54	573.02	387.03	345.65	526.54	343.84	408.28	520.54	611.83	575.06	1486.05	1326.34	978.61	1007.23	1170.29	1057.24	1204.7	1474.19	1387.69	1088.91	1238.18	1314.3	911.77	998.74	1096.65
ENSMUSG00000000751	ENSHGLG00000008846	Rpa1	11	75348232	75348632	ENSMUST00000092907	Promoter (<=1kb)	0	JH602099.1	4547619	4548019	ENSHGLT00000012516	Promoter (<=1kb)	0	351.76	270.15	775.69	932.81	655.76	801.37	833.49	562.96	502.76	487.61	318.42	378.09	720.49	846.85	795.94	1120.22	999.83	737.7	805.45	935.85	845.45	1042.64	1275.87	1201.01	880.5	1001.2	1062.76	718.66	787.22	864.39
ENSMUSG00000000753	ENSHGLG00000008614	Serpinf1	11	75421323	75421723	ENSMUST00000125982	Promoter (<=1kb)	829	JH602099.1	4488940	4489340	ENSHGLT00000012161	Promoter (1-2kb)	-1571	195.11	149.84	430.25	456.41	320.85	392.1	397.97	268.8	240.06	296.38	193.54	229.81	291.72	342.88	322.27	62.54	55.82	41.18	51.71	60.09	54.28	46.85	57.33	53.96	54.39	61.85	65.65	49.47	54.18	59.5
ENSMUSG00000000759	ENSHGLG00000001634	Tubgcp3	8	12672023	12672423	ENSMUST00000164774	Promoter (<=1kb)	0	JH602106.1	1066528	1066928	ENSHGLT00000002201	Promoter (<=1kb)	0	331.97	254.95	732.04	836.06	587.74	718.26	659.1	445.17	397.57	512.83	334.89	397.65	672.44	790.37	742.86	328.46	293.16	216.3	219.32	254.82	230.21	271.7	332.48	312.97	247.61	281.55	298.86	192.22	210.55	231.19
ENSMUSG00000000766	ENSHGLG00000005417	Oprm1	10	6788685	6789085	ENSMUST00000105601	Promoter (<=1kb)	0	JH602098.1	4195530	4195930	ENSHGLT00000007524	Promoter (<=1kb)	0	35.61	27.34	78.52	48.32	33.97	41.51	50.83	34.33	30.66	78.35	51.17	60.75	68.89	80.98	76.11	115.6	103.18	76.13	101.88	118.37	106.93	97.78	119.65	112.63	101.59	115.52	122.62	87.86	96.24	105.68
ENSMUSG00000000782	ENSHGLG00000010185	Tcf7	11	52283193	52283593	ENSMUST00000109071	Promoter (<=1kb)	-179	JH602046.1	38104221	38104621	ENSHGLT00000014399	Promoter (<=1kb)	-48	106.65	81.9	235.17	384.2	270.09	330.06	254.74	172.06	153.66	165.14	107.84	128.05	258.08	303.34	285.1	671.12	598.99	441.95	373.05	433.44	391.57	432.2	528.88	497.85	362.51	412.2	437.54	299.25	327.8	359.93
ENSMUSG00000000792	ENSHGLG00000002528	Slc5a5	8	70890490	70890890	ENSMUST00000000809	Promoter (1-2kb)	1867	JH602221.1	1402764	1403164	ENSHGLT00000003470	Promoter (<=1kb)	935	26.86	20.63	59.23	97.48	68.53	83.75	79.6	53.77	48.02	54.68	35.71	42.4	57.95	68.11	64.02	347.25	309.93	228.68	228.96	266.02	240.33	228.19	279.23	262.85	225.09	255.94	271.68	205.95	225.59	247.71
ENSMUSG00000000804	ENSHGLG00000009096	Usp32	11	85139904	85140304	ENSMUST00000108075	Promoter (<=1kb)	0	JH602184.1	3274830	3275230	ENSHGLT00000012854	Promoter (<=1kb)	-10	728.29	559.32	1605.99	1565.28	1100.38	1344.72	1367.69	923.77	824.99	1114.28	727.65	864.01	1323.21	1555.27	1461.78	2187.25	1952.18	1440.37	1696.58	1971.23	1780.82	1864.09	2281.08	2147.24	1605.89	1826.02	1938.29	1427.8	1564	1717.32
ENSMUSG00000000805	ENSHGLG00000010334	Car4	11	84959920	84960320	ENSMUST00000127827	Promoter (1-2kb)	1816	JH602184.1	3467596	3467996	ENSHGLT00000014578	Promoter (1-2kb)	1842	18.57	14.26	40.95	38.27	26.91	32.88	28.08	18.97	16.94	74.14	48.41	57.49	45.14	53.05	49.86	123.23	109.98	81.15	94.21	109.46	98.89	96.53	118.12	111.19	106.51	121.11	128.56	94.46	103.47	113.61
ENSMUSG00000000823	ENSHGLG00000014817	Zfp512b	2	181593340	181593740	ENSMUST00000153998	Promoter (<=1kb)	-537	JH602054.1	29592532	29592932	ENSHGLT00000020916	Promoter (1-2kb)	-1546	133.01	102.15	293.31	351.61	247.18	302.06	302.82	204.53	182.66	310.04	202.46	240.4	339.77	399.36	375.35	396.17	353.59	260.89	209.12	242.98	219.51	280.69	343.48	323.32	228.11	259.38	275.33	194.22	212.75	233.6
ENSMUSG00000000826	ENSHGLG00000015337	Dnajc5	2	181520174	181520574	ENSMUST00000072334	Promoter (<=1kb)	0	JH602054.1	29514988	29515388	ENSHGLT00000021676	Promoter (<=1kb)	0	238.24	182.96	525.35	736.35	517.64	632.59	576.87	389.63	347.97	271.51	177.3	210.53	544.53	640.03	601.56	861.34	768.76	567.22	555.58	645.52	583.16	706.44	864.47	813.75	593.12	674.43	715.89	531.8	582.53	639.64
ENSMUSG00000000827	ENSHGLG00000018043	Tpd52l2	2	181496917	181497317	ENSMUST00000184588	Promoter (<=1kb)	0	JH602054.1	29491838	29492238	ENSHGLT00000025541	Promoter (<=1kb)	-50	490.48	376.68	1081.59	1262.88	887.79	1084.93	1049.76	709.03	633.22	698.31	456.01	541.47	886.68	1042.19	979.54	2075.12	1852.1	1366.53	1566.62	1820.23	1644.4	1767.47	2162.85	2035.94	1504.4	1710.63	1815.8	1289.63	1412.66	1551.14
ENSMUSG00000000838	ENSHGLG00000000576	Fmr1	X	68678355	68678755	ENSMUST00000088546	Promoter (<=1kb)	0	JH602196.1	645287	645687	ENSHGLT00000000707	Promoter (<=1kb)	0	297.75	228.67	656.58	703.94	494.87	604.75	594.52	401.55	358.62	418.64	273.38	324.61	506.13	594.9	559.14	622.39	555.5	409.87	412.17	478.9	432.64	491.9	601.93	566.62	406.32	462.01	490.42	380.09	416.35	457.17
ENSMUSG00000000861	ENSHGLG00000019600	Bcl11a	11	24079651	24080051	ENSMUST00000118955	Promoter (<=1kb)	-619	JH602146.1	1366214	1366614	ENSHGLT00000027804	Promoter (1-2kb)	-1167	25.15	19.31	55.46	63.31	44.5	54.39	39.17	26.45	23.63	65.01	42.45	50.41	45.99	54.06	50.81	412.92	368.54	271.92	280.81	326.27	294.75	301.55	369	347.35	297.46	338.24	359.03	242.25	265.36	291.37
ENSMUSG00000000876	ENSHGLG00000016991	Pxmp4	2	154603563	154603963	ENSMUST00000000896	Promoter (<=1kb)	0	JH602155.1	5573163	5573563	ENSHGLT00000024055	Promoter (<=1kb)	0	649.84	499.07	1432.99	1712.37	1203.78	1471.09	1672.66	1129.75	1008.95	1132.53	739.57	878.17	1343.28	1578.86	1483.96	1747.82	1559.97	1150.99	1283.67	1491.48	1347.41	1513.99	1852.66	1743.96	1336.46	1519.66	1613.1	1120.95	1227.88	1348.25
ENSMUSG00000000881	ENSHGLG00000009102	Dlg3	X	100778376	100778776	ENSMUST00000151020	Promoter (1-2kb)	1091	JH602216.1	409190	409590	ENSHGLT00000012862	Promoter (<=1kb)	-119	55.12	42.33	121.54	98.57	69.3	84.68	104.89	70.84	63.27	123.07	80.37	95.43	136.86	160.86	151.19	160.26	143.04	105.54	82.82	96.23	86.94	91.26	111.67	105.12	82.27	93.55	99.3	65.82	72.09	79.16
ENSMUSG00000000884	ENSHGLG00000016380	Gnb1l	16	18498541	18498941	ENSMUST00000231621	Promoter (<=1kb)	0	JH602060.1	489286	489686	ENSHGLT00000023182	Promoter (<=1kb)	0	219.02	168.2	482.96	516.81	363.31	443.99	421.66	284.8	254.35	317.35	207.24	246.08	398.36	468.23	440.08	1679.84	1499.3	1106.23	1139.97	1324.52	1196.57	1277.07	1562.75	1471.06	1113.64	1266.31	1344.16	1054.8	1155.43	1268.69
ENSMUSG00000000889	ENSHGLG00000012166	Dbh	2	27167018	27167418	ENSMUST00000000910	Promoter (1-2kb)	1785	JH602073.1	2017420	2017820	ENSHGLT00000017175	Promoter (1-2kb)	1946	97.41	74.81	214.8	233.24	163.96	200.37	209.99	141.83	126.67	143.14	93.47	110.99	147.58	173.47	163.04	120.88	107.89	79.61	70.03	81.37	73.51	67.84	83.02	78.15	64.56	73.41	77.92	66.25	72.57	79.68
ENSMUSG00000000901	ENSHGLG00000018761	Mmp11	10	75932305	75932705	ENSMUST00000120281	Promoter (<=1kb)	0	JH602060.1	10409325	10409725	ENSHGLT00000026599	Promoter (<=1kb)	-949	129.83	99.71	286.3	449.97	316.33	386.57	354.95	239.74	214.11	198.71	129.76	154.08	303.96	357.27	335.79	548.12	489.21	360.95	416.22	483.6	436.88	488.14	597.33	562.28	411.86	468.32	497.11	372.91	408.48	448.53
ENSMUSG00000000902	ENSHGLG00000019077	Smarcb1	10	75921402	75921802	ENSMUST00000000925	Promoter (<=1kb)	0	JH602060.1	10396488	10396888	ENSHGLT00000027063	Promoter (<=1kb)	0	194.38	149.28	428.64	427.98	300.86	367.67	390.49	263.75	235.55	264.43	172.68	205.04	435.47	511.85	481.08	858.56	766.29	565.39	635.18	738	666.71	714.37	874.17	822.88	709.13	806.34	855.91	609.11	667.21	732.62
ENSMUSG00000000903	ENSHGLG00000017853	Vpreb3	10	75944137	75944537	ENSMUST00000121151	Promoter (1-2kb)	1080	JH602060.1	10423666	10424066	ENSHGLT00000025276	Promoter (<=1kb)	-196	44.14	33.9	97.34	89.72	63.07	77.08	111.12	75.05	67.03	115.61	75.5	89.64	97.96	115.14	108.22	67.6	60.33	44.51	44.16	51.3	46.35	53.73	65.75	61.89	57.37	65.24	69.25	42.81	46.89	51.49
ENSMUSG00000000915	ENSHGLG00000011541	Hip1r	5	124000788	124001188	ENSMUST00000166684	Promoter (<=1kb)	189	JH602060.1	22876690	22877090	ENSHGLT00000016303	Promoter (<=1kb)	414	151.99	116.72	335.15	348.1	244.71	299.05	322.3	217.69	194.41	260.02	169.8	201.62	286.85	337.16	316.89	104.02	92.84	68.5	69.11	80.3	72.55	91.32	111.75	105.2	93.28	106.07	112.59	68.96	75.54	82.95
ENSMUSG00000000916	ENSHGLG00000018321	Nsun5	5	135369795	135370195	ENSMUST00000000940	Promoter (<=1kb)	0	JH602053.1	14413257	14413657	ENSHGLT00000025967	Promoter (<=1kb)	0	168.83	129.66	372.29	377.79	265.58	324.56	367.24	248.04	221.52	222.03	144.99	172.17	327.1	384.47	361.36	705.82	629.96	464.8	466.47	541.99	489.63	533.1	652.35	614.07	460.83	524	556.22	412.09	451.4	495.65
ENSMUSG00000000938	ENSHGLG00000005582	Hoxa10	6	52240356	52240756	ENSMUST00000142611	Promoter (<=1kb)	39	JH602052.1	3425549	3425949	ENSHGLT00000007783	Promoter (<=1kb)	81	76.89	59.05	169.55	181.16	127.36	155.64	153.13	103.43	92.37	145	94.69	112.43	160.12	188.2	176.88	253.24	226.02	166.77	208.14	241.84	218.48	234.47	286.92	270.09	219.2	249.25	264.57	189.07	207.1	227.4
ENSMUSG00000000942	ENSHGLG00000013092	Hoxa4	6	52191771	52192171	ENSMUST00000101395	Promoter (<=1kb)	-18	JH602052.1	3474487	3474887	ENSHGLT00000018466	Promoter (<=1kb)	-103	81.3	62.44	179.29	185.19	130.19	159.1	164.98	111.43	99.52	123.66	80.75	95.89	169.97	199.78	187.77	102.75	91.71	67.67	91.81	106.67	96.37	109.36	133.83	125.97	82.77	94.11	99.9	72.71	79.65	87.46
ENSMUSG00000000957	ENSHGLG00000003308	Mmp14	14	54431327	54431727	ENSMUST00000089688	Promoter (<=1kb)	0	JH602133.1	9675561	9675961	ENSHGLT00000004584	Promoter (1-2kb)	1813	167.46	128.61	369.29	395.5	278.03	339.77	296.15	200.03	178.64	247.44	161.59	191.87	320.17	376.32	353.7	564.82	504.11	371.95	382.56	444.49	401.55	471.9	577.47	543.59	398.56	453.19	481.05	378.57	414.69	455.34
ENSMUSG00000000958	ENSHGLG00000003498	Slc7a7	14	54398535	54398935	ENSMUST00000197667	Promoter (<=1kb)	-581	JH602133.1	9709610	9710010	ENSHGLT00000004825	Promoter (1-2kb)	1128	31.58	24.25	69.63	61.39	43.16	52.74	68.06	45.97	41.06	51.03	33.33	39.57	63.05	74.11	69.65	485.59	433.4	319.77	379.95	441.45	398.81	449.42	549.95	517.68	397.21	451.66	479.43	344.64	377.51	414.52
ENSMUSG00000000959	ENSHGLG00000003344	Oxa1l	14	54361032	54361432	ENSMUST00000196882	Promoter (<=1kb)	0	JH602133.1	9763501	9763901	ENSHGLT00000004633	Promoter (<=1kb)	0	100.41	77.12	221.43	263.97	185.57	226.77	226.22	152.79	136.45	147.57	96.37	114.42	211.2	248.24	233.32	314.13	280.37	206.86	207.45	241.03	217.75	257.63	315.26	296.76	209.97	238.76	253.44	203.48	222.89	244.74
ENSMUSG00000000976	ENSHGLG00000008941	Heatr6	11	83753539	83753939	ENSMUST00000001002	Promoter (<=1kb)	0	JH602184.1	4825331	4825731	ENSHGLT00000012645	Promoter (<=1kb)	0	190.11	146	419.21	388.44	273.07	333.71	359.03	242.5	216.57	343.96	224.61	266.71	405.71	476.86	448.19	1176.73	1050.27	774.92	873.99	1015.48	917.38	993.57	1215.83	1144.49	944.13	1073.56	1139.56	742.96	813.83	893.61
ENSMUSG00000001016	ENSHGLG00000004134	Ilf2	3	90475805	90476205	ENSMUST00000196769	Promoter (<=1kb)	0	JH602198.1	3483033	3483433	ENSHGLT00000005726	Promoter (<=1kb)	-29	593.44	455.76	1308.64	1114.48	783.47	957.44	962.97	650.41	580.86	884.93	577.88	686.17	962.72	1131.56	1063.54	2556.68	2281.91	1683.66	1968.34	2287	2066.08	2265.02	2771.7	2609.08	1963.12	2232.23	2369.47	1747.22	1913.9	2101.52
ENSMUSG00000001017	ENSHGLG00000010389	Chtop	3	90509318	90509718	ENSMUST00000107343	Promoter (<=1kb)	0	JH602198.1	3511230	3511630	ENSHGLT00000014652	Promoter (<=1kb)	0	230	176.64	507.19	566.68	398.37	486.83	476.9	322.11	287.67	368.76	240.81	285.93	444.31	522.24	490.84	670.74	598.65	441.7	438.2	509.15	459.96	516.3	631.8	594.73	435.6	495.32	525.77	399.18	437.26	480.13
ENSMUSG00000001018	ENSHGLG00000007109	Snapin	3	90490886	90491286	ENSMUST00000149884	Promoter (<=1kb)	0	JH602198.1	3491762	3492162	ENSHGLT00000010022	Promoter (<=1kb)	0	457.61	351.44	1009.1	934.41	656.88	802.75	851.51	575.13	513.64	695.68	454.3	539.43	818.84	962.44	904.59	760.33	678.62	500.7	504.91	586.65	529.98	579.86	709.57	667.94	523.3	595.04	631.63	463.94	508.2	558.02
ENSMUSG00000001020	ENSHGLG00000016459	S100a4	3	90604290	90604690	ENSMUST00000142476	Promoter (<=1kb)	-221	JH602198.1	3585811	3586211	ENSHGLT00000023296	Promoter (<=1kb)	-698	253.08	194.36	558.08	561.96	395.05	482.78	577.09	389.78	348.1	510.87	333.61	396.13	620.47	729.29	685.45	739.5	660.02	486.98	460.65	535.23	483.52	527.85	645.93	608.03	534.14	607.37	644.71	440.82	482.88	530.21
ENSMUSG00000001027	ENSHGLG00000005090	Scn4a	11	106350866	106351266	ENSMUST00000021056	Promoter (1-2kb)	-1477	JH602162.1	1484338	1484738	ENSHGLT00000007052	Promoter (<=1kb)	-807	37.05	28.46	81.71	99.83	70.18	85.77	99.83	67.43	60.22	123.56	80.69	95.81	109.98	129.26	121.49	341.15	304.49	224.66	261.45	303.77	274.43	274.71	336.16	316.44	230.35	261.92	278.03	225.53	247.04	271.26
ENSMUSG00000001034	ENSHGLG00000013226	Mapk7	11	61494119	61494519	ENSMUST00000101085	Promoter (<=1kb)	0	JH602162.1	5656156	5656556	ENSHGLT00000018646	Promoter (<=1kb)	0	817.86	628.11	1803.51	1704.29	1198.1	1464.15	1418.31	957.96	855.53	1103.3	720.48	855.5	1309.38	1539.02	1446.51	2840.57	2535.29	1870.61	2116.49	2459.12	2221.58	2419.72	2961	2787.27	2196.1	2497.15	2650.68	1879.79	2059.11	2260.96
ENSMUSG00000001036	ENSHGLG00000003795	Epn2	11	61579364	61579764	ENSMUST00000108711	Promoter (<=1kb)	0	JH602162.1	5576044	5576444	ENSHGLT00000005258	Promoter (1-2kb)	-1235	254.74	195.64	561.75	887.87	624.16	762.76	684.6	462.4	412.96	364.76	238.2	282.83	597.67	702.49	660.27	56.52	50.44	37.22	55.14	64.07	57.88	52.26	63.95	60.19	57.14	64.97	68.96	51.88	56.83	62.41
ENSMUSG00000001039	ENSHGLG00000012775	B9d1	11	61504876	61505276	ENSMUST00000102657	Promoter (<=1kb)	0	JH602162.1	5644061	5644461	ENSHGLT00000018016	Promoter (<=1kb)	0	160.99	123.64	355.01	402.65	283.06	345.91	393.92	266.06	237.61	245.88	160.56	190.65	302.13	355.11	333.77	1858.26	1658.55	1223.72	1419.73	1649.57	1490.22	1633.26	1998.61	1881.35	1422.19	1617.15	1716.58	1321.32	1447.37	1589.26
ENSMUSG00000001053	ENSHGLG00000017675	N4bp3	11	51650667	51651067	ENSMUST00000001080	Promoter (<=1kb)	0	JH602046.1	41346640	41347040	ENSHGLT00000025014	Promoter (<=1kb)	-690	136.67	104.96	301.38	504.43	354.61	433.36	358.84	242.37	216.46	193.1	126.1	149.73	324.87	381.84	358.89	380.83	339.9	250.79	261.79	304.18	274.79	316.64	387.47	364.73	284.58	323.59	343.48	232.61	254.8	279.77
ENSMUSG00000001054	ENSHGLG00000017728	Rmnd5b	11	51625253	51625653	ENSMUST00000147009	Promoter (<=1kb)	181	JH602046.1	41357849	41358249	ENSHGLT00000025087	Promoter (<=1kb)	-661	29.77	22.86	65.65	79.96	56.21	68.7	87.77	59.28	52.95	58.27	38.05	45.18	58.55	68.82	64.68	370.52	330.7	244	270.89	314.74	284.34	331.61	405.79	381.98	308.95	351.3	372.9	245.46	268.88	295.23
ENSMUSG00000001056	ENSHGLG00000013630	Nhp2	11	51617702	51618102	ENSMUST00000127405	Promoter (1-2kb)	-1633	JH602046.1	41375231	41375631	ENSHGLT00000019215	Promoter (<=1kb)	0	64.43	49.48	142.07	130.07	91.44	111.74	112.08	75.7	67.61	111.06	72.53	86.12	115.78	136.09	127.91	1072.35	957.1	706.17	784.05	910.98	822.98	948.85	1161.1	1092.97	794.33	903.21	958.75	683.37	748.56	821.94
ENSMUSG00000001062	ENSHGLG00000009627	Vps9d1	8	123253977	123254377	ENSMUST00000149490	Promoter (<=1kb)	0	JH602059.1	267515	267915	ENSHGLT00000013607	Promoter (<=1kb)	509	285.84	219.52	630.33	904.84	636.09	777.34	662.34	447.36	399.52	368.57	240.69	285.79	575.3	676.2	635.55	236.96	211.49	156.04	172.71	200.67	181.29	225.4	275.82	259.64	200.67	228.18	242.21	166.04	181.88	199.71
ENSMUSG00000001076	ENSHGLG00000010938	C1ql4	15	99088250	99088650	ENSMUST00000064462	Promoter (<=1kb)	-433	JH602129.1	2848574	2848974	ENSHGLT00000015474	Promoter (<=1kb)	-510	173.64	133.35	382.9	540.09	379.68	463.99	417.84	282.22	252.05	345.41	225.56	267.83	391.05	459.63	432	413.53	369.09	272.32	270.26	314.01	283.68	333.1	407.61	383.7	285.47	324.6	344.56	252.81	276.92	304.07
ENSMUSG00000001082	ENSHGLG00000005051	Mfsd10	5	34636532	34636932	ENSMUST00000137150	Promoter (<=1kb)	0	JH602068.1	24850784	24851184	ENSHGLT00000007002	Promoter (<=1kb)	0	249.89	191.91	551.05	749.02	526.56	643.48	647.33	437.22	390.47	317.73	207.48	246.37	577.65	678.96	638.15	1394.61	1244.73	918.4	1033.75	1201.11	1085.08	1208.22	1478.5	1391.75	1068.11	1214.53	1289.2	1005.15	1101.04	1208.98
ENSMUSG00000001089	ENSHGLG00000009891	Luzp1	4	136469568	136469968	ENSMUST00000170102	Promoter (<=1kb)	0	JH602077.1	7773588	7773988	ENSHGLT00000013980	Promoter (<=1kb)	0	153.69	118.03	338.91	541.04	380.35	464.81	399.43	269.78	240.94	257.81	168.35	199.9	406.64	477.96	449.23	165.19	147.44	108.78	124.14	144.24	130.31	169.9	207.91	195.71	137.78	156.67	166.3	118.57	129.89	142.62
ENSMUSG00000001098	ENSHGLG00000011230	Kctd10	5	114370309	114370709	ENSMUST00000135170	Promoter (<=1kb)	-102	JH602060.1	10951755	10952155	ENSHGLT00000015864	Promoter (<=1kb)	0	665.14	510.82	1466.74	1404.84	987.59	1206.89	1286.09	868.66	775.78	1024.23	668.85	794.19	1076.7	1265.53	1189.46	329.32	293.93	216.87	229.09	266.18	240.47	285.43	349.28	328.78	241.11	274.16	291.01	208.04	227.88	250.22
ENSMUSG00000001100	ENSHGLG00000018089	Poldip2	11	78512016	78512416	ENSMUST00000001127	Promoter (<=1kb)	0	JH602099.1	961644	962044	ENSHGLT00000025617	Promoter (<=1kb)	0	274.43	210.76	605.15	649.51	456.6	557.99	556.58	375.93	335.73	418.2	273.09	324.27	548.53	644.73	605.98	745.15	665.06	490.7	544.35	632.47	571.37	627.44	767.8	722.75	570.91	649.17	689.08	462.83	506.98	556.68
ENSMUSG00000001119	ENSHGLG00000017878	Col6a1	10	76725906	76726306	ENSMUST00000001147	Promoter (<=1kb)	0	JH602058.1	31124894	31125294	ENSHGLT00000025321	Promoter (<=1kb)	0	102.95	79.07	227.02	314.87	221.35	270.51	273.5	184.73	164.98	134.4	87.77	104.22	236.85	278.38	261.65	581.49	519	382.93	460.18	534.68	483.03	575.79	704.59	663.25	558.47	635.02	674.06	445.83	488.36	536.23
ENSMUSG00000001120	ENSHGLG00000018620	Pcbp3	10	76961818	76962218	ENSMUST00000105411	Promoter (<=1kb)	0	JH602058.1	31036889	31037289	ENSHGLT00000026398	Promoter (<=1kb)	-95	761	584.44	1678.12	1745.7	1227.21	1499.72	1484.23	1002.49	895.29	1159.95	757.48	899.43	1378.87	1620.69	1523.27	45.19	40.34	29.76	30.44	35.37	31.95	31.83	38.95	36.67	34.4	39.12	41.53	32.19	35.27	38.72
ENSMUSG00000001123	ENSHGLG00000014185	Lgals9	11	78984767	78985167	ENSMUST00000108268	Promoter (<=1kb)	0	JH602099.1	477780	478180	ENSHGLT00000020019	Promoter (<=1kb)	0	272.45	209.24	600.79	678.99	477.33	583.32	644.3	435.18	388.64	338.63	221.14	262.58	510.65	600.21	564.13	77.32	69.01	50.92	63.89	74.23	67.06	69.81	85.43	80.42	72.69	82.66	87.74	69.38	76	83.45
ENSMUSG00000001127	ENSHGLG00000000754	Araf	X	20848274	20848674	ENSMUST00000001155	Promoter (<=1kb)	0	JH602291.1	99505	99905	ENSHGLT00000000955	Promoter (<=1kb)	-600	167.42	128.58	369.2	384.51	270.31	330.33	346.03	233.72	208.73	254.07	165.91	197.01	344.36	404.76	380.43	1103.95	985.31	726.99	842.92	979.38	884.78	972.98	1190.64	1120.78	808.3	919.11	975.62	767.54	840.76	923.18
ENSMUSG00000001131	ENSHGLG00000000794	Timp1	X	20869624	20870024	ENSMUST00000115342	Promoter (<=1kb)	-142	JH602291.1	120587	120987	ENSHGLT00000001028	Promoter (<=1kb)	-816	127.39	97.84	280.92	313.39	220.31	269.23	295.08	199.3	177.99	227.55	148.59	176.44	311.97	366.69	344.65	291.68	260.33	192.08	227.43	264.24	238.72	263.25	322.13	303.23	246.71	280.53	297.78	197.26	216.08	237.26
ENSMUSG00000001134	ENSHGLG00000000945	Uxt	X	20961851	20962251	ENSMUST00000129899	Promoter (<=1kb)	0	JH602291.1	216315	216715	ENSHGLT00000001257	Promoter (<=1kb)	782	276.95	212.69	610.71	716.85	503.94	615.85	617.71	417.22	372.61	360.9	235.67	279.84	509.74	599.13	563.12	937.38	836.63	617.29	755.98	878.37	793.52	880.77	1077.8	1014.56	771.87	877.68	931.65	680.75	745.69	818.79
ENSMUSG00000001138	ENSHGLG00000014277	Cnnm3	1	36517938	36518338	ENSMUST00000195264	Promoter (<=1kb)	-231	JH602062.1	2705674	2706074	ENSHGLT00000020136	Promoter (1-2kb)	1367	19.49	14.97	42.97	57.22	40.22	49.15	40.86	27.6	24.65	40.68	26.57	31.55	42.72	50.21	47.19	171.27	152.86	112.79	132.41	153.84	138.98	154.8	189.42	178.31	173.92	197.76	209.92	140.1	153.46	168.5
ENSMUSG00000001143	ENSHGLG00000015942	Lman2l	1	36445128	36445528	ENSMUST00000125304	Promoter (<=1kb)	0	JH602062.1	2636488	2636888	ENSHGLT00000022567	Promoter (<=1kb)	417	164.04	125.98	361.73	526.97	370.45	452.72	473.47	319.79	285.6	273.82	178.81	212.32	421.28	495.17	465.4	612.55	546.71	403.38	450.9	523.9	473.29	559.09	684.15	644.01	461.26	524.49	556.74	414.44	453.98	498.48
ENSMUSG00000001151	ENSHGLG00000015807	Pcnt	10	76442617	76443017	ENSMUST00000217838	Promoter (<=1kb)	0	JH602058.1	31402587	31402987	ENSHGLT00000022370	Promoter (<=1kb)	-27	607.56	466.6	1339.77	1481.62	1041.56	1272.85	1303.12	880.16	786.05	920.95	601.41	714.11	1104.25	1297.91	1219.89	2167.5	1934.55	1427.37	1566.87	1820.53	1644.67	1708.84	2091.1	1968.41	1525.81	1734.97	1841.64	1362.72	1492.71	1639.04
ENSMUSG00000001156	ENSHGLG00000010162	Mxd1	6	86670825	86671225	ENSMUST00000001184	Promoter (1-2kb)	-1664	JH602075.1	3488429	3488829	ENSHGLT00000014365	Promoter (<=1kb)	-355	107.68	82.7	237.45	248.34	174.58	213.35	237.54	160.44	143.29	199.32	130.16	154.55	222.92	262.02	246.27	3438.35	3068.82	2264.26	2661.88	3092.8	2794.05	2980.22	3646.88	3432.9	2630.7	2991.33	3175.24	2303.2	2522.92	2770.24
ENSMUSG00000001157	ENSHGLG00000004160	Gmcl1	6	86733167	86733567	ENSMUST00000001185	Promoter (<=1kb)	0	JH602075.1	3558563	3558963	ENSHGLT00000005767	Promoter (<=1kb)	0	417.9	320.94	921.54	950.41	668.13	816.49	809.83	546.98	488.49	628.76	410.6	487.54	747.28	878.34	825.54	511.34	456.38	336.73	375.99	436.86	394.66	449.11	549.57	517.33	376.37	427.97	454.28	328.89	360.27	395.58
ENSMUSG00000001158	ENSHGLG00000017357	Snrnp27	6	86684309	86684709	ENSMUST00000001186	Promoter (<=1kb)	0	JH602075.1	3503252	3503652	ENSHGLT00000024573	Promoter (<=1kb)	0	132.55	101.8	292.29	343.4	241.4	295.01	333.14	225.01	200.95	206.82	135.06	160.37	321.58	377.98	355.25	635.27	567	418.35	453.67	527.12	476.2	560.39	685.75	645.51	531.91	604.82	642.01	406.35	445.11	488.75
ENSMUSG00000001173	ENSHGLG00000005330	Ocrl	X	47912245	47912645	ENSMUST00000001202	Promoter (<=1kb)	0	JH602110.1	8730598	8730998	ENSHGLT00000007398	Promoter (<=1kb)	0	112.15	86.13	247.32	309.33	217.45	265.74	283.6	191.55	171.07	176.9	115.52	137.17	267.24	314.11	295.22	209.12	186.65	137.71	153.73	178.62	161.37	198.96	243.47	229.19	148.13	168.44	178.79	130.48	142.92	156.94
ENSMUSG00000001175	ENSHGLG00000009950	Calm1	12	100201826	100202226	ENSMUST00000001204	Promoter (1-2kb)	1682	JH602047.1	12038944	12039344	ENSHGLT00000014065	Promoter (1-2kb)	1687	128.77	98.89	283.95	346.19	243.37	297.41	344.44	232.64	207.77	190.71	124.54	147.88	255.09	299.83	281.81	620.73	554.02	408.77	445.22	517.3	467.33	520.07	636.4	599.06	474.15	539.15	572.3	400.61	438.83	481.84
ENSMUSG00000001211	ENSHGLG00000015500	Agpat3	10	78297977	78298377	ENSMUST00000105389	Promoter (<=1kb)	0	JH602058.1	30080793	30081193	ENSHGLT00000021904	Promoter (1-2kb)	1046	108.53	83.35	239.33	163.71	115.09	140.65	226.24	152.81	136.47	180.9	118.13	140.27	179.62	211.12	198.43	75.55	67.43	49.75	50.8	59.02	53.32	57.31	70.13	66.02	50.88	57.86	61.41	67.25	73.67	80.89
ENSMUSG00000001227	ENSHGLG00000008078	Sema6b	17	56131819	56132219	ENSMUST00000167545	Promoter (1-2kb)	1624	JH602141.1	5183553	5183953	ENSHGLT00000011381	Promoter (<=1kb)	741	70.69	54.29	155.89	240.52	169.09	206.63	185.12	125.04	111.67	202.83	132.45	157.27	177.93	209.13	196.56	523.65	467.37	344.84	433.06	503.16	454.56	446.82	546.77	514.69	403.37	458.67	486.87	352.04	385.62	423.42
ENSMUSG00000001228	ENSHGLG00000015739	Uhrf1	17	56303105	56303505	ENSMUST00000001258	Promoter (<=1kb)	0	JH602141.1	4928996	4929396	ENSHGLT00000022273	Promoter (<=1kb)	476	444.73	341.54	980.69	1002.27	704.59	861.04	811.95	548.41	489.77	571.79	373.39	443.37	732.54	861.02	809.26	836.01	746.16	550.54	624.87	726.03	655.9	768.46	940.36	885.19	640.57	728.38	773.16	537.49	588.76	646.47
ENSMUSG00000001229	ENSHGLG00000006649	Dpp9	17	56218753	56219153	ENSMUST00000038794	Promoter (<=1kb)	0	JH602141.1	5071750	5072150	ENSHGLT00000009368	Promoter (<=1kb)	-962	436.37	335.12	962.25	892.46	627.4	766.71	778.14	525.57	469.37	553.7	361.58	429.34	683.74	803.66	755.35	2045.79	1825.92	1347.22	1520.87	1767.08	1596.39	1629.14	1993.57	1876.6	1471.78	1673.53	1776.43	1391.9	1524.68	1674.14
ENSMUSG00000001240	ENSHGLG00000009742	Ramp2	11	101246049	101246449	ENSMUST00000149006	Promoter (<=1kb)	0	JH602108.1	1434455	1434855	ENSHGLT00000013766	Promoter (1-2kb)	1302	66.95	51.42	147.64	225.63	158.61	193.84	168.23	113.63	101.48	171.66	112.1	133.11	157.3	184.89	173.77	539.26	481.31	355.12	404.34	469.8	424.42	464.04	567.85	534.53	360.01	409.37	434.53	373.41	409.03	449.12
ENSMUSG00000001248	ENSHGLG00000015255	Gramd1a	7	31150911	31151311	ENSMUST00000185985	Promoter (<=1kb)	0	JH602107.1	8471197	8471597	ENSHGLT00000021557	Promoter (<=1kb)	0	243.51	187.01	536.98	552.73	388.56	474.85	412.22	278.42	248.65	308.38	201.38	239.12	429.41	504.71	474.37	675.22	602.65	444.65	423.85	492.47	444.9	495.99	606.94	571.33	454.91	517.27	549.07	397.62	435.55	478.25
ENSMUSG00000001249	ENSHGLG00000014368	Hpn	7	31097606	31098006	ENSMUST00000171225	Promoter (1-2kb)	1279	JH602107.1	8437118	8437518	ENSHGLT00000020259	Promoter (<=1kb)	0	121.21	93.09	267.29	238.6	167.74	204.98	227.47	153.64	137.21	232.86	152.07	180.56	201.85	237.25	222.99	113.03	100.88	74.44	84.27	97.92	88.46	104.69	128.11	120.59	94.27	107.19	113.78	90.76	99.42	109.17
ENSMUSG00000001270	ENSHGLG00000005770	Ckb	12	111672083	111672483	ENSMUST00000222705	Promoter (<=1kb)	0	JH602047.1	1346296	1346696	ENSHGLT00000008058	Promoter (<=1kb)	0	78.27	60.11	172.6	458.91	322.61	394.25	297.59	201	179.51	125.19	81.75	97.07	161.1	189.35	177.97	648.21	578.54	426.87	402.88	468.1	422.88	541.04	662.07	623.22	441.07	501.53	532.37	390.77	428.05	470.01
ENSMUSG00000001280	ENSHGLG00000001222	Sp1	15	102405683	102406083	ENSMUST00000170884	Promoter (<=1kb)	-60	JH602217.1	1475045	1475445	ENSHGLT00000001649	Promoter (<=1kb)	-304	3086	2370.01	6805.09	5568.84	3914.84	4784.16	5565.1	3758.81	3356.89	4893.26	3195.41	3794.23	4708.29	5534.03	5201.37	3630.6	3240.4	2390.86	2983.62	3466.64	3131.77	3309.66	4050.03	3812.39	2931.44	3333.29	3538.23	2637.54	2889.15	3172.37
ENSMUSG00000001281	ENSHGLG00000005533	Itgb7	15	102230618	102231018	ENSMUST00000230652	Promoter (<=1kb)	890	JH602217.1	1245243	1245643	ENSHGLT00000007712	Promoter (1-2kb)	1979	438.24	336.56	966.38	1276.62	897.45	1096.74	1445.42	976.27	871.88	888.32	580.1	688.81	1356.33	1594.2	1498.37	211.92	189.14	139.55	133.5	155.11	140.13	156.75	191.81	180.56	135.46	154.03	163.5	125.57	137.55	151.03
ENSMUSG00000001285	ENSHGLG00000002639	Myg1	15	102331541	102331941	ENSMUST00000113682	Promoter (<=1kb)	0	JH602217.1	1412502	1412902	ENSHGLT00000003626	Promoter (<=1kb)	453	425.37	326.68	938.01	964.44	677.99	828.55	859.95	580.83	518.73	609.77	398.2	472.82	753.72	885.9	832.65	1304.39	1164.21	858.98	904.2	1050.58	949.1	1048.23	1282.72	1207.46	912.1	1037.13	1100.9	815.33	893.11	980.66
ENSMUSG00000001300	ENSHGLG00000000786	Efnb2	8	8661019	8661419	ENSMUST00000001319	Promoter (<=1kb)	0	JH602106.1	5090646	5091046	ENSHGLT00000001017	Promoter (1-2kb)	1007	633.1	486.21	1396.07	2096.34	1473.71	1800.95	1689.05	1140.83	1018.84	783.02	511.33	607.15	987.95	1161.22	1091.42	816.34	728.61	537.59	566.11	657.76	594.22	692.25	847.11	797.4	675.05	767.59	814.79	585.96	641.86	704.78
ENSMUSG00000001305	ENSHGLG00000002183	Rrp15	1	186749176	186749576	ENSMUST00000001339	Promoter (<=1kb)	0	JH602148.1	2314198	2314598	ENSHGLT00000002984	Promoter (<=1kb)	0	154.64	118.76	341.01	369	259.41	317.01	320.64	216.57	193.41	201.08	131.31	155.92	324.04	380.87	357.98	370.61	330.78	244.06	272.67	316.82	286.21	304.58	372.72	350.85	273.94	311.49	330.64	244.93	268.29	294.59
ENSMUSG00000001323	ENSHGLG00000011426	Srr	11	74925733	74926133	ENSMUST00000065211	Promoter (<=1kb)	0	JH602099.1	4978057	4978457	ENSHGLT00000016149	Promoter (<=1kb)	483	469.93	360.9	1036.26	1158.68	814.54	995.41	990.95	669.31	597.75	682.18	445.48	528.96	906.07	1064.98	1000.96	42.18	37.65	27.78	26.09	30.31	27.38	24.32	29.76	28.02	25.75	29.28	31.08	25.62	28.06	30.81
ENSMUSG00000001333	ENSHGLG00000012338	Sync	4	129286569	129286969	ENSMUST00000102599	Promoter (<=1kb)	-648	JH602077.1	15833565	15833965	ENSHGLT00000017396	Promoter (<=1kb)	0	118.35	90.89	260.98	310.35	218.17	266.62	241.65	163.22	145.76	224.73	146.75	174.26	280.45	329.64	309.82	560.09	499.89	368.83	407.04	472.94	427.25	497.32	608.57	572.87	350.51	398.56	423.06	336.42	368.51	404.64
ENSMUSG00000001348	ENSHGLG00000016971	Acp5	9	22128719	22129119	ENSMUST00000115315	Promoter (1-2kb)	1479	JH602141.1	3306718	3307118	ENSHGLT00000024022	Promoter (<=1kb)	-517	90.4	69.42	199.34	200.3	140.81	172.07	234.92	158.67	141.7	259.33	169.35	201.08	293.95	345.5	324.74	79.94	71.35	52.64	55.77	64.79	58.53	60.88	74.5	70.13	66.13	75.19	79.82	53.4	58.5	64.23
ENSMUSG00000001349	ENSHGLG00000015039	Cnn1	9	22099029	22099429	ENSMUST00000214601	Promoter (<=1kb)	0	JH602141.1	3281564	3281964	ENSHGLT00000021254	Promoter (1-2kb)	-1853	28.57	21.94	63.01	199.67	140.36	171.53	140.21	94.7	84.58	65.47	42.75	50.77	94.15	110.66	104.01	769.12	686.46	506.49	641.7	745.58	673.56	718.85	879.65	828.04	598.52	680.56	722.4	534.74	585.76	643.18
ENSMUSG00000001366	ENSHGLG00000002075	Fbxo9	9	78108888	78109288	ENSMUST00000001402	Promoter (<=1kb)	0	JH602163.1	286910	287310	ENSHGLT00000002812	Promoter (<=1kb)	-276	359.27	275.92	792.25	745.7	524.22	640.63	672.76	454.4	405.81	487.13	318.11	377.72	629.15	739.49	695.03	852.61	760.98	561.47	590.19	685.73	619.49	686.72	840.33	791.03	573.69	652.33	692.43	520.72	570.4	626.31
ENSMUSG00000001376	ENSHGLG00000001554	Vps50	6	3498165	3498565	ENSMUST00000001412	Promoter (<=1kb)	0	JH602126.1	59319	59719	ENSHGLT00000002092	Promoter (<=1kb)	0	85.2	65.43	187.87	225.32	158.4	193.57	190.66	128.77	115.01	123.52	80.66	95.78	173.02	203.36	191.14	887.88	792.45	584.7	633.97	736.6	665.45	769.16	941.22	886	679.67	772.84	820.36	590.69	647.05	710.47
ENSMUSG00000001383	ENSHGLG00000008187	Zmat2	18	36793645	36794045	ENSMUST00000001419	Promoter (<=1kb)	0	JH602056.1	33444306	33444706	ENSHGLT00000011546	Promoter (<=1kb)	0	333.62	256.21	735.67	679.16	477.44	583.46	597.01	403.24	360.12	530.47	346.41	411.32	583.89	686.29	645.04	887.98	792.54	584.76	688.79	800.3	722.99	796.38	974.52	917.34	698.99	794.81	843.68	614.18	672.77	738.72
ENSMUSG00000001403	ENSHGLG00000004811	Ube2c	2	164769565	164769965	ENSMUST00000088248	Promoter (<=1kb)	0	JH602103.1	8759998	8760398	ENSHGLT00000006661	Promoter (<=1kb)	0	489.19	375.7	1078.75	1213.44	853.04	1042.46	1097.41	741.22	661.96	734.13	479.41	569.25	939.85	1104.68	1038.27	1246.85	1112.85	821.09	970.74	1127.9	1018.95	1166.59	1427.55	1343.79	1028.03	1168.96	1240.83	920.05	1007.81	1106.61
ENSMUSG00000001415	ENSHGLG00000019152	Smg5	3	88336155	88336555	ENSMUST00000001451	Promoter (<=1kb)	0	JH602198.1	1560244	1560644	ENSHGLT00000027167	Promoter (<=1kb)	0	380.58	292.28	839.23	1006.83	707.79	864.96	793.04	535.64	478.37	524.06	342.22	406.35	709.23	833.61	783.5	872.24	778.5	574.4	599.83	696.93	629.61	678.56	830.35	781.63	559.54	636.24	675.36	543.02	594.82	653.13
ENSMUSG00000001418	ENSHGLG00000015288	Glmp	3	88325062	88325462	ENSMUST00000131666	Promoter (<=1kb)	0	JH602198.1	1570828	1571228	ENSHGLT00000021600	Promoter (<=1kb)	0	38.88	29.86	85.73	146.25	102.81	125.64	127.73	86.27	77.04	57.69	37.67	44.73	114.27	134.31	126.24	1079.08	963.11	710.61	750.47	871.96	787.73	934.85	1143.98	1076.86	698.99	794.81	843.67	683.12	748.29	821.64
ENSMUSG00000001419	ENSHGLG00000019055	Mef2d	3	88140494	88140894	ENSMUST00000001455	Promoter (1-2kb)	-1478	JH602198.1	1709573	1709973	ENSHGLT00000027033	Promoter (<=1kb)	744	224.5	172.41	495.06	577.22	405.78	495.88	483.21	326.37	291.48	390.36	254.91	302.68	383.24	450.45	423.37	526.78	470.16	346.9	391.47	454.85	410.91	462.43	565.87	532.67	431.75	490.93	521.11	352.43	386.05	423.89
ENSMUSG00000001424	ENSHGLG00000003618	Snd1	6	28479997	28480397	ENSMUST00000164915	Promoter (<=1kb)	0	JH602096.1	8311557	8311957	ENSHGLT00000005000	Promoter (<=1kb)	0	964.39	740.64	2126.63	2108.36	1482.16	1811.28	1821.72	1230.44	1098.87	1412.78	922.58	1095.47	1583.38	1861.07	1749.2	2371.63	2116.74	1561.79	1774.82	2062.14	1862.94	2071.28	2534.62	2385.9	1857.78	2112.44	2242.32	1574.17	1724.35	1893.38
ENSMUSG00000001435	ENSHGLG00000018308	Col18a1	10	77089355	77089755	ENSMUST00000156009	Promoter (<=1kb)	0	JH602058.1	30754403	30754803	ENSHGLT00000025947	Promoter (<=1kb)	-17	59.73	45.87	131.71	204.45	143.73	175.64	196.78	132.91	118.7	93.77	61.23	72.71	160.72	188.9	177.55	2538.23	2265.44	1671.5	1927.55	2239.59	2023.26	2420.23	2961.63	2787.86	1867.88	2123.93	2254.51	1773.82	1943.04	2133.51
ENSMUSG00000001436	ENSHGLG00000013143	Slc19a1	10	77033029	77033429	ENSMUST00000105410	Promoter (<=1kb)	0	JH602058.1	30811726	30812126	ENSHGLT00000018521	Promoter (<=1kb)	0	195.02	149.78	430.06	637.6	448.23	547.76	481.71	325.36	290.57	284.78	185.97	220.82	415.06	487.85	458.52	1138.52	1016.16	749.75	776.81	902.56	815.38	898	1098.88	1034.4	780.15	887.09	941.63	761.06	833.66	915.38
ENSMUSG00000001440	ENSHGLG00000014138	Kpnb1	11	97187967	97188367	ENSMUST00000001479	Promoter (<=1kb)	-86	JH602108.1	4371284	4371684	ENSHGLT00000019945	Promoter (<=1kb)	-65	1410.29	1083.09	3109.91	2812.41	1977.1	2416.13	2606.18	1760.28	1572.06	2106.21	1375.4	1633.15	2302.71	2706.55	2543.86	3332.57	2974.4	2194.6	2652.88	3082.35	2784.61	2980.67	3647.44	3433.43	2606.29	2963.56	3145.77	2348.4	2572.43	2824.61
ENSMUSG00000001445	ENSHGLG00000014715	Mrpl10	11	97041353	97041753	ENSMUST00000001485	Promoter (<=1kb)	0	JH602108.1	4487253	4487653	ENSHGLT00000020782	Promoter (<=1kb)	0	165.94	127.44	365.93	378.2	265.87	324.91	314.8	212.62	189.89	254	165.87	196.95	327.73	385.2	362.05	606.45	541.27	399.36	455.07	528.74	477.66	553.68	677.53	637.78	508.45	578.14	613.69	427.64	468.44	514.36
ENSMUSG00000001467	ENSHGLG00000016647	Cyp51	5	4104362	4104762	ENSMUST00000001507	Promoter (<=1kb)	0	JH602122.1	1080203	1080603	ENSHGLT00000023574	Promoter (<=1kb)	-53	305.37	234.52	673.39	1024.5	720.22	880.14	775.92	524.07	468.04	415.42	271.28	322.12	575.44	676.36	635.7	903.93	806.78	595.27	653.79	759.63	686.25	825.32	1009.94	950.68	706.41	803.24	852.63	625.09	684.72	751.84
ENSMUSG00000001472	ENSHGLG00000018428	Tcf25	8	123373552	123373952	ENSMUST00000212571	Promoter (<=1kb)	0	JH602059.1	161674	162074	ENSHGLT00000026119	Promoter (<=1kb)	278	446.33	342.78	984.23	1001.91	704.33	860.73	888.68	600.23	536.05	704.76	460.23	546.47	848.16	996.91	936.99	2260.57	2017.62	1488.66	1644.19	1910.36	1725.83	1849.07	2262.7	2129.94	1671.66	1900.82	2017.68	1528.66	1674.48	1838.63
ENSMUSG00000001473	ENSHGLG00000007328	Tubb6	18	67390928	67391328	ENSMUST00000001513	Promoter (<=1kb)	211	JH602083.1	19587365	19587765	ENSHGLT00000010325	Promoter (<=1kb)	234	302.1	232.01	666.18	938.9	660.04	806.6	739.33	499.36	445.96	308.35	201.36	239.1	453.27	532.76	500.74	938.01	837.2	617.71	674.23	783.38	707.71	766.8	938.34	883.28	651.6	740.92	786.47	579.22	634.47	696.67
ENSMUSG00000001482	ENSHGLG00000006703	Def8	8	123443007	123443407	ENSMUST00000132063	Promoter (<=1kb)	0	JH602059.1	119849	120249	ENSHGLT00000009449	Promoter (<=1kb)	-657	334.78	257.11	738.25	762.68	536.15	655.21	634.19	428.35	382.54	561.76	366.84	435.59	635.68	747.16	702.25	996.53	889.43	656.24	642.76	746.82	674.68	748.9	916.42	862.65	624.16	709.72	753.35	590.1	646.4	709.76
ENSMUSG00000001494	ENSHGLG00000012172	Sost	11	101968802	101969202	ENSMUST00000001534	Promoter (1-2kb)	-1787	JH602108.1	1006431	1006831	ENSHGLT00000017182	Promoter (<=1kb)	0	89.7	68.89	197.79	235.49	165.54	202.3	185.92	125.58	112.15	163.39	106.7	126.69	184.82	217.23	204.17	463.38	413.58	305.15	281.05	326.54	295	310.99	380.55	358.22	256.34	291.47	309.39	282.06	308.96	339.25
ENSMUSG00000001497	ENSHGLG00000002029	Pax9	12	56695638	56696038	ENSMUST00000001538	Promoter (<=1kb)	0	JH602151.1	147384	147784	ENSHGLT00000002746	Promoter (1-2kb)	1852	371.5	285.31	819.22	994.49	699.12	854.36	829.59	560.33	500.41	673.84	440.04	522.5	732.37	860.81	809.07	906.06	808.68	596.67	658.12	764.67	690.8	789.18	965.72	909.06	719.3	817.9	868.19	593.43	650.04	713.77
ENSMUSG00000001506	ENSHGLG00000012240	Col1a1	11	94945803	94946203	ENSMUST00000148046	Promoter (<=1kb)	435	JH602108.1	6182405	6182805	ENSHGLT00000017268	Promoter (<=1kb)	266	178.75	137.28	394.17	625.38	439.64	537.26	534.48	361	322.4	302.24	197.37	234.35	431.77	507.49	476.98	1622.83	1448.42	1068.68	1144.59	1329.88	1201.42	1378.85	1687.3	1588.3	1118.09	1271.36	1349.52	977.13	1070.34	1175.26
ENSMUSG00000001507	ENSHGLG00000012904	Itga3	11	95075760	95076160	ENSMUST00000001548	Promoter (<=1kb)	554	JH602108.1	6062039	6062439	ENSHGLT00000018201	Promoter (<=1kb)	0	82.49	63.35	181.91	194.59	136.8	167.18	169.27	114.33	102.11	129.95	84.86	100.77	175.68	206.49	194.08	401.63	358.47	264.49	281.89	327.52	295.88	389.62	476.77	448.8	281.73	320.35	340.05	231.67	253.77	278.65
ENSMUSG00000001510	ENSHGLG00000013267	Dlx3	11	95118519	95118919	ENSMUST00000092768	Promoter (1-2kb)	-1200	JH602108.1	6019948	6020348	ENSHGLT00000018723	Promoter (1-2kb)	-1264	57.91	44.47	127.7	113.44	79.75	97.46	108.44	73.25	65.41	112.08	73.19	86.91	106.32	124.96	117.45	271.49	242.31	178.78	175.79	204.25	184.52	192.08	235.05	221.26	159.59	181.47	192.63	152.11	166.62	182.95
ENSMUSG00000001517	ENSHGLG00000003100	Foxm1	6	128364697	128365097	ENSMUST00000112148	Promoter (<=1kb)	-608	JH602173.1	221906	222306	ENSHGLT00000004295	Promoter (1-2kb)	-1947	222.46	170.85	490.56	521.06	366.3	447.64	528.17	356.74	318.6	425.84	278.09	330.2	532.12	625.44	587.85	402.47	359.21	265.04	244.4	283.97	256.54	324.77	397.42	374.11	288.85	328.45	348.64	243.74	266.99	293.16
ENSMUSG00000001518	ENSHGLG00000002900	Itfg2	6	128424466	128424866	ENSMUST00000203374	Promoter (<=1kb)	3	JH602173.1	147288	147688	ENSHGLT00000003993	Promoter (<=1kb)	0	239.03	183.57	527.09	552.35	388.3	474.52	475.86	321.41	287.04	356.09	232.53	276.11	446.63	524.95	493.4	1090.88	973.64	718.38	744.57	865.11	781.54	882.45	1079.85	1016.49	725.4	824.84	875.56	655.14	717.64	787.99
ENSMUSG00000001521	ENSHGLG00000003272	Tulp3	6	128355689	128356089	ENSMUST00000001562	Promoter (<=1kb)	0	JH602173.1	232575	232975	ENSHGLT00000004538	Promoter (<=1kb)	0	274.61	210.9	605.56	715.66	503.1	614.82	632.06	426.91	381.26	454.02	296.49	352.05	555.07	652.42	613.2	1471.45	1313.31	968.99	1051.06	1221.21	1103.24	1241.29	1518.96	1429.84	1108.86	1260.87	1338.39	898.28	983.97	1080.43
ENSMUSG00000001524	ENSHGLG00000013246	Gtf2h4	17	35673624	35674024	ENSMUST00000001565	Promoter (<=1kb)	0	JH602067.1	24876800	24877200	ENSHGLT00000018687	Promoter (<=1kb)	236	242.68	186.37	535.14	553.46	389.08	475.48	523.82	353.8	315.97	383.72	250.58	297.54	502.93	591.14	555.6	1324.02	1181.72	871.91	948.2	1101.71	995.29	1089.46	1333.17	1254.95	1007.28	1145.36	1215.78	916.38	1003.8	1102.2
ENSMUSG00000001525	ENSHGLG00000017166	Tubb5	17	35838127	35838527	ENSMUST00000001566	Promoter (<=1kb)	0	JH602067.1	25005351	25005751	ENSHGLT00000024305	Promoter (<=1kb)	0	611.23	469.42	1347.86	1034.36	727.15	888.61	923.64	623.85	557.14	770.75	503.32	597.64	890.12	1046.23	983.34	1673.17	1493.35	1101.83	1352.84	1571.85	1420.02	1438.47	1760.25	1656.96	1332.29	1514.92	1608.06	1164.71	1275.82	1400.89
ENSMUSG00000001542	ENSHGLG00000005783	Ell2	13	75754384	75754784	ENSMUST00000222564	Promoter (<=1kb)	-452	JH602056.1	14583650	14584050	ENSHGLT00000008075	Promoter (<=1kb)	0	34.99	26.87	77.16	56.91	40	48.89	74.17	50.1	44.74	64.15	41.89	49.74	72.97	85.76	80.61	1002.43	894.69	660.13	807	937.65	847.07	924.94	1131.85	1065.44	805.5	915.92	972.23	643.16	704.51	773.58
ENSMUSG00000001552	ENSHGLG00000019242	Jup	11	100372329	100372729	ENSMUST00000124659	Promoter (<=1kb)	0	JH602108.1	1954396	1954796	ENSHGLT00000027299	Promoter (<=1kb)	106	21.17	16.26	46.68	53.87	37.87	46.28	47.58	32.13	28.7	52.86	34.52	40.98	40.21	47.26	44.42	1921.05	1714.59	1265.07	1391.67	1616.96	1460.77	1604.87	1963.88	1848.65	1389.56	1580.05	1677.19	1270.96	1392.2	1528.68
ENSMUSG00000001566	ENSHGLG00000006212	Mnx1	5	29477809	29478209	ENSMUST00000165512	Promoter (<=1kb)	261	JH602113.1	1427019	1427419	ENSHGLT00000008703	Promoter (<=1kb)	21	23.77	18.25	52.41	61.67	43.36	52.98	43.15	29.14	26.03	63.33	41.35	49.1	50.58	59.45	55.87	138.68	123.77	91.32	90.37	105	94.86	116.49	142.54	134.18	100.1	113.82	120.82	70.09	76.78	84.3
ENSMUSG00000001569	ENSHGLG00000007392	Nom1	5	29434475	29434875	ENSMUST00000001611	Promoter (<=1kb)	0	JH602113.1	1461549	1461949	ENSHGLT00000010414	Promoter (<=1kb)	0	133.01	102.15	293.3	404.66	284.47	347.64	348.76	235.56	210.37	214.7	140.2	166.48	303.1	356.26	334.84	460.23	410.77	303.08	323.26	375.59	339.31	380.17	465.21	437.91	362.02	411.64	436.95	285.94	313.22	343.92
ENSMUSG00000001576	ENSHGLG00000017611	Ergic1	17	26621160	26621560	ENSMUST00000163213	Promoter (<=1kb)	0	JH602046.1	17196424	17196824	ENSHGLT00000024922	Promoter (<=1kb)	0	21.81	16.75	48.09	50.73	35.66	43.58	51.92	35.07	31.32	50.21	32.79	38.94	43.37	50.98	47.91	422.5	377.1	278.23	233.71	271.54	245.31	301.9	369.43	347.76	204.17	232.16	246.43	210.57	230.66	253.27
ENSMUSG00000001583	ENSHGLG00000014504	Tnk1	11	69859305	69859705	ENSMUST00000108626	Promoter (<=1kb)	-575	JH602099.1	9998014	9998414	ENSHGLT00000020474	Promoter (<=1kb)	925	17.93	13.77	39.55	67.78	47.65	58.23	49.11	33.17	29.63	55.16	36.02	42.77	56.74	66.69	62.68	135.52	120.95	89.24	117.95	137.05	123.81	136.53	167.07	157.27	110.03	125.12	132.81	129.98	142.38	156.34
ENSMUSG00000001627	ENSHGLG00000012865	Ifrd1	12	40223101	40223501	ENSMUST00000001672	Promoter (<=1kb)	0	JH602052.1	17466872	17467272	ENSHGLT00000018133	Promoter (<=1kb)	0	1212.73	931.36	2674.25	2528.72	1777.67	2172.41	2269.06	1532.58	1368.71	1778.28	1161.26	1378.88	1674.17	1967.78	1849.5	2348.18	2095.81	1546.35	1875.87	2179.55	1969.02	2036.7	2492.3	2346.07	1891.76	2151.09	2283.35	1594.23	1746.32	1917.5
ENSMUSG00000001630	ENSHGLG00000006549	Stk38l	6	146724726	146725126	ENSMUST00000001675	Promoter (<=1kb)	0	JH602063.1	98916	99316	ENSHGLT00000009212	Promoter (<=1kb)	748	146.15	112.24	322.28	427	300.18	366.84	369.5	249.57	222.88	252.04	164.59	195.43	385.64	453.27	426.03	62.03	55.36	40.85	50.51	58.69	53.02	69.68	85.26	80.26	66.92	76.09	80.77	53.97	59.11	64.91
ENSMUSG00000001632	ENSHGLG00000015700	Brpf1	6	113315916	113316316	ENSMUST00000124530	Promoter (<=1kb)	-842	JH602044.1	4364255	4364655	ENSHGLT00000022206	Promoter (<=1kb)	0	11.1	8.52	24.47	39.93	28.07	34.31	29.07	19.63	17.53	29	18.94	22.48	23.51	27.64	25.97	1446.42	1290.97	952.51	1059.87	1231.45	1112.49	1184.48	1449.44	1364.4	1049.95	1193.88	1267.28	946.48	1036.78	1138.41
ENSMUSG00000001642	ENSHGLG00000010140	Akr1b3	6	34317361	34317761	ENSMUST00000102980	Promoter (<=1kb)	0	JH602096.1	1944930	1945330	ENSHGLT00000014335	Promoter (<=1kb)	0	399.65	306.93	881.29	1194.42	839.67	1026.12	997.95	674.04	601.97	517.87	338.18	401.56	674.76	793.1	745.42	1028.6	918.05	677.36	752.88	874.76	790.26	913.22	1117.51	1051.94	768.45	873.79	927.52	642.07	703.32	772.27
ENSMUSG00000001655	ENSHGLG00000001849	Hoxc13	15	102921921	102922321	ENSMUST00000001700	Promoter (<=1kb)	818	JH602217.1	1994404	1994804	ENSHGLT00000002496	Promoter (<=1kb)	550	33.9	26.04	74.76	103.12	72.49	88.59	86.87	58.67	52.4	81.78	53.41	63.42	70.2	82.51	77.55	56.97	50.85	37.52	46.47	53.99	48.78	48.96	59.91	56.4	46.13	52.45	55.68	36.16	39.61	43.5
ENSMUSG00000001656	ENSHGLG00000002244	Hoxc11	15	102954595	102954995	ENSMUST00000001701	Promoter (<=1kb)	168	JH602217.1	2029194	2029594	ENSHGLT00000003057	Promoter (1-2kb)	1201	21.86	16.79	48.21	55.76	39.2	47.9	31.53	21.3	19.02	60.39	39.43	46.82	38.11	44.79	42.1	54.45	48.6	35.86	36.44	42.33	38.25	37.59	46	43.3	43.86	49.87	52.94	36.97	40.49	44.46
ENSMUSG00000001657	ENSHGLG00000002335	Hoxc8	15	102990270	102990670	ENSMUST00000001703	Promoter (<=1kb)	0	JH602217.1	2063464	2063864	ENSHGLT00000003183	Promoter (<=1kb)	0	343.13	263.52	756.65	915.82	643.81	786.77	808.2	545.88	487.51	506.89	331.01	393.04	746.5	877.42	824.68	129.72	115.78	85.43	114.83	133.42	120.53	103.43	126.57	119.14	110.88	126.08	133.83	87.79	96.17	105.59
ENSMUSG00000001661	ENSHGLG00000002455	Hoxc6	15	103009504	103009904	ENSMUST00000001711	Promoter (<=1kb)	0	JH602217.1	2082826	2083226	ENSHGLT00000003371	Promoter (1-2kb)	2000	252.83	194.17	557.54	560.13	393.77	481.2	446.81	301.78	269.52	339.73	221.85	263.42	432.9	508.82	478.24	45.1	40.25	29.7	24.58	28.56	25.8	35.52	43.47	40.92	37.12	42.21	44.8	30.36	33.26	36.52
ENSMUSG00000001663	ENSHGLG00000012425	Gstt1	10	75797601	75798001	ENSMUST00000139724	Promoter (<=1kb)	0	JH602060.1	10282459	10282859	ENSHGLT00000017529	Promoter (<=1kb)	196	60.26	46.28	132.87	194.89	137	167.43	150.6	101.72	90.84	119.18	77.83	92.41	146.09	171.71	161.38	1161.21	1036.41	764.7	831.89	966.56	873.19	1033.58	1264.79	1190.58	809.27	920.2	976.78	700.64	767.48	842.71
ENSMUSG00000001666	ENSHGLG00000010194	Ddt	10	75773200	75773600	ENSMUST00000001716	Promoter (<=1kb)	0	JH602060.1	12474812	12475212	ENSHGLT00000014408	Promoter (<=1kb)	0	190.19	146.07	419.41	596.22	419.14	512.21	479.6	323.93	289.3	269.35	175.89	208.86	394.25	463.4	435.54	777.98	694.36	512.32	621.96	722.65	652.84	746.53	913.53	859.93	698.38	794.11	842.94	618.88	677.92	744.38
ENSMUSG00000001674	ENSHGLG00000016324	Ddx18	1	121567802	121568202	ENSMUST00000001724	Promoter (<=1kb)	0	JH602045.1	27432197	27432597	ENSHGLT00000023099	Promoter (<=1kb)	0	201.88	155.04	445.17	444.58	312.54	381.94	388.1	262.14	234.11	277.7	181.35	215.33	347.46	408.4	383.85	918.7	819.96	604.99	642.04	745.98	673.92	719.65	880.64	828.97	666.49	757.85	804.45	575.95	630.89	692.74
ENSMUSG00000001687	ENSHGLG00000003842	Ubl3	5	148552327	148552727	ENSMUST00000079324	Promoter (<=1kb)	0	JH602089.1	8593499	8593899	ENSHGLT00000005321	Promoter (<=1kb)	-434	578.77	444.49	1276.28	1347.57	947.33	1157.69	1048.09	707.9	632.21	827.32	540.26	641.5	970.18	1140.33	1071.79	906.64	809.2	597.05	675.43	784.78	708.97	781.45	956.26	900.15	671.65	763.73	810.68	621.34	680.61	747.33
ENSMUSG00000001700	ENSHGLG00000007988	Gramd3	18	56431844	56432244	ENSMUST00000070166	Promoter (<=1kb)	0	JH602087.1	15227827	15228227	ENSHGLT00000011257	Promoter (<=1kb)	34	462.75	355.39	1020.44	1369.94	963.05	1176.9	1148.53	775.75	692.8	763.52	498.59	592.03	1068.36	1255.73	1180.24	488.65	436.13	321.79	324.27	376.76	340.37	405.6	496.33	467.21	376.7	428.34	454.67	295.73	323.94	355.69
ENSMUSG00000001707	ENSHGLG00000018820	Eef1e1	13	38658908	38659308	ENSMUST00000001757	Promoter (<=1kb)	0	JH602069.1	17561257	17561657	ENSHGLT00000026690	Promoter (<=1kb)	0	350.48	269.17	772.86	866.08	608.84	744.04	712.2	481.04	429.6	575.91	376.08	446.56	699.39	822.05	772.64	1081.55	965.31	712.23	839.33	975.21	881.01	952.92	1166.09	1097.67	861.51	979.6	1039.83	734.13	804.16	882.99
ENSMUSG00000001729	ENSHGLG00000008399	Akt1	12	112675226	112675626	ENSMUST00000144550	Promoter (<=1kb)	-342	JH602047.1	508046	508446	ENSHGLT00000011841	Promoter (<=1kb)	-922	249.27	191.44	549.69	638.23	448.67	548.3	531.42	358.94	320.56	421.83	275.47	327.09	512.11	601.92	565.74	601.82	537.14	396.31	423.98	492.62	445.03	484.51	592.89	558.1	446.42	507.61	538.82	390.37	427.61	469.53
ENSMUSG00000001750	ENSHGLG00000018395	Tcirg1	19	3905266	3905666	ENSMUST00000145791	Promoter (<=1kb)	-36	JH602080.1	18819064	18819464	ENSHGLT00000026074	Promoter (<=1kb)	926	111.79	85.85	246.51	218.73	153.76	187.91	180.54	121.94	108.9	148.97	97.28	115.51	180.14	211.73	199	484.55	432.47	319.09	349.38	405.94	366.72	390.63	478.01	449.96	445.37	506.42	537.55	360.71	395.12	433.86
ENSMUSG00000001751	ENSHGLG00000011489	Naglu	11	101069800	101070200	ENSMUST00000001802	Promoter (<=1kb)	0	JH602108.1	1559499	1559899	ENSHGLT00000016232	Promoter (1-2kb)	-1302	215.34	165.38	474.85	700.21	492.24	601.55	653.25	441.22	394.04	400.25	261.37	310.35	550.04	646.51	607.64	1215.94	1085.26	800.74	960.16	1115.59	1007.83	1073.24	1313.32	1236.26	976.33	1110.17	1178.42	875.48	958.99	1053
ENSMUSG00000001755	ENSHGLG00000012414	Coasy	11	101082379	101082779	ENSMUST00000001806	Promoter (<=1kb)	0	JH602108.1	1546919	1547319	ENSHGLT00000017514	Promoter (<=1kb)	308	829.45	637.01	1829.07	1424.34	1001.3	1223.64	1255.56	848.04	757.36	1181.27	771.4	915.96	1174.89	1380.94	1297.93	1046.66	934.17	689.26	725.83	843.33	761.87	844.86	1033.85	973.19	713.42	811.21	861.09	664.85	728.28	799.67
ENSMUSG00000001761	ENSHGLG00000004118	Smo	6	29735304	29735704	ENSMUST00000201515	Promoter (<=1kb)	0	JH602096.1	7039617	7040017	ENSHGLT00000005708	Promoter (<=1kb)	0	268.63	206.3	592.37	700.21	492.24	601.55	529.92	357.92	319.65	327.02	213.55	253.57	469.59	551.95	518.77	997.51	890.3	656.89	695.16	807.7	729.68	835.97	1022.97	962.95	702.1	798.34	847.43	617.29	676.18	742.46
ENSMUSG00000001763	ENSHGLG00000004629	Tspan33	6	29693993	29694393	ENSMUST00000046750	Promoter (<=1kb)	0	JH602096.1	7083294	7083694	ENSHGLT00000006412	Promoter (<=1kb)	0	105.69	81.17	233.06	425	298.77	365.12	391.51	264.44	236.16	258.97	169.12	200.81	312.41	367.2	345.13	377.77	337.17	248.77	263.88	306.6	276.98	323.01	395.27	372.07	290.46	330.27	350.58	197.53	216.38	237.59
ENSMUSG00000001767	ENSHGLG00000010856	Crnkl1	2	145934563	145934963	ENSMUST00000147904	Promoter (<=1kb)	0	JH602054.1	20581249	20581649	ENSHGLT00000015313	Promoter (<=1kb)	67	185.23	142.25	408.46	413.72	290.84	355.42	341.45	230.62	205.96	266.74	174.19	206.83	365.7	429.84	404	751.18	670.45	494.67	505.57	587.42	530.67	676.51	827.85	779.28	628.21	714.33	758.24	470.87	515.79	566.35
ENSMUSG00000001774	ENSHGLG00000007922	Chordc1	9	18292035	18292435	ENSMUST00000001825	Promoter (<=1kb)	0	JH602158.1	225805	226205	ENSHGLT00000011165	Promoter (<=1kb)	87	585	449.28	1290.02	1238.51	870.66	1063.99	989.48	668.32	596.86	824.45	538.38	639.27	878.19	1032.21	970.16	449.78	401.44	296.2	303.09	352.16	318.14	381.79	467.19	439.78	298.08	338.95	359.79	229.25	251.12	275.74
ENSMUSG00000001783	ENSHGLG00000004492	Rtcb	10	85957611	85958011	ENSMUST00000001834	Promoter (<=1kb)	0	JH602063.1	2044903	2045303	ENSHGLT00000006226	Promoter (<=1kb)	0	104.24	80.05	229.86	227.27	159.77	195.25	193.41	130.63	116.66	142.46	93.03	110.46	194.16	228.21	214.49	845.03	754.21	556.48	551.64	640.95	579.03	648.67	793.78	747.2	582.81	662.71	703.45	523.86	573.83	630.08
ENSMUSG00000001785	ENSHGLG00000005391	Pwp1	10	85871601	85872001	ENSMUST00000001836	Promoter (<=1kb)	0	JH602063.1	2118912	2119312	ENSHGLT00000007486	Promoter (<=1kb)	0	162.21	124.57	357.69	443.66	311.89	381.14	392.99	265.44	237.06	288.22	188.22	223.49	393.88	462.96	435.13	723.38	645.64	476.37	483.82	562.14	507.84	562.27	688.05	647.68	516.21	586.97	623.06	421.04	461.2	506.41
ENSMUSG00000001786	ENSHGLG00000019425	Fbxo7	10	86021681	86022081	ENSMUST00000130320	Promoter (<=1kb)	0	JH602063.1	1997301	1997701	ENSHGLT00000027565	Promoter (<=1kb)	-70	275.12	211.29	606.68	651.68	458.12	559.85	561.4	379.18	338.64	379.59	247.88	294.33	525.13	617.22	580.12	1088.09	971.15	716.54	731.28	849.66	767.59	829.79	1015.41	955.83	720.12	818.83	869.18	599.26	656.43	720.78
ENSMUSG00000001794	ENSHGLG00000009026	Capns1	7	30194900	30195300	ENSMUST00000126116	Promoter (<=1kb)	0	JH602107.1	10383271	10383671	ENSHGLT00000012762	Promoter (<=1kb)	0	353.42	271.42	779.35	761.28	535.17	654.01	673.37	454.81	406.18	592.63	387	459.53	682.75	802.5	754.26	1178.1	1051.49	775.82	969.55	1126.51	1017.69	1108.01	1355.87	1276.32	975.79	1109.55	1177.77	862.53	944.82	1037.43
ENSMUSG00000001802	ENSHGLG00000015213	Lrp3	7	35215189	35215589	ENSMUST00000122409	Promoter (<=1kb)	0	JH602107.1	9904363	9904763	ENSHGLT00000021498	Promoter (<=1kb)	-102	44.22	33.96	97.51	118.53	83.32	101.83	108.99	73.61	65.74	127.57	83.3	98.91	90.13	105.94	99.57	242.32	216.28	159.58	161.95	188.17	169.99	199.58	244.23	229.9	167.8	190.81	202.54	147.47	161.53	177.37
ENSMUSG00000001823	ENSHGLG00000005403	Hoxd12	2	74672938	74673338	ENSMUST00000001878	Promoter (1-2kb)	-1675	JH602100.1	13238523	13238923	ENSHGLT00000007505	Promoter (1-2kb)	-1890	14.82	11.38	32.68	46.73	32.85	40.14	26.24	17.72	15.83	41.98	27.41	32.55	40.29	47.35	44.5	566.27	505.41	372.9	396.77	461	416.47	442.26	541.19	509.44	415.4	472.35	501.39	351.06	384.55	422.25
ENSMUSG00000001827	ENSHGLG00000013995	Folr1	7	101868141	101868541	ENSMUST00000150184	Promoter (<=1kb)	126	JH602130.1	4849107	4849507	ENSHGLT00000019740	Promoter (1-2kb)	1832	17.75	13.63	39.14	30.05	21.13	25.82	35.52	23.99	21.43	45.38	29.64	35.19	53.92	63.37	59.56	107.04	95.54	70.49	67.37	78.28	70.72	71.19	87.11	82	61.22	69.62	73.9	61.59	67.47	74.08
ENSMUSG00000001829	ENSHGLG00000015505	Clpb	7	101663492	101663892	ENSMUST00000137214	Promoter (<=1kb)	0	JH602130.1	4593660	4594060	ENSHGLT00000021911	Promoter (<=1kb)	21	411.78	316.25	908.05	966.17	679.21	830.03	896.18	605.3	540.58	737.39	481.53	571.77	861.78	1012.92	952.03	1277.26	1139.99	841.12	952.21	1106.36	999.49	1043.8	1277.3	1202.35	941.16	1070.17	1135.97	819.75	897.96	985.98
ENSMUSG00000001833	ENSHGLG00000007740	2022-09-07	9	25252230	25252630	ENSMUST00000115272	Promoter (<=1kb)	0	JH602053.1	25179501	25179901	ENSHGLT00000010908	Promoter (<=1kb)	-234	686.16	526.96	1513.09	1392.37	978.83	1196.18	1196.84	808.38	721.94	935.92	611.18	725.71	1078.23	1267.33	1191.15	1417.39	1265.06	933.4	1023.4	1189.08	1074.22	1196.38	1464	1378.1	1017.75	1157.27	1228.42	857.84	939.68	1031.79
ENSMUSG00000001844	ENSHGLG00000006221	Zdhhc4	5	143329003	143329403	ENSMUST00000001900	Promoter (<=1kb)	0	JH602053.1	30768501	30768901	ENSHGLT00000008719	Promoter (<=1kb)	430	96.72	74.28	213.28	281.13	197.64	241.52	214.07	144.59	129.13	147.57	96.36	114.42	216.01	253.9	238.64	1265.12	1129.16	833.12	878.57	1020.79	922.19	1067.7	1306.54	1229.88	981.39	1115.92	1184.53	852.51	933.84	1025.38
ENSMUSG00000001847	ENSHGLG00000009964	Rac1	5	143527906	143528306	ENSMUST00000080537	Promoter (<=1kb)	0	JH602053.1	30933867	30934267	ENSHGLT00000014091	Promoter (<=1kb)	0	387.53	297.62	854.55	862.81	606.55	741.24	678.45	458.24	409.24	540.2	352.76	418.87	682.45	802.13	753.92	1283.63	1145.67	845.31	840.52	976.59	882.25	1026.09	1255.62	1181.95	865.76	984.44	1044.96	756.08	828.21	909.4
ENSMUSG00000001855	ENSHGLG00000012544	Nup214	2	31974174	31974574	ENSMUST00000065398	Promoter (<=1kb)	0	JH602073.1	4738742	4739142	ENSHGLT00000017697	Promoter (<=1kb)	156	339.46	260.7	748.56	792.33	557	680.69	683.09	461.38	412.05	518.27	338.44	401.86	614.64	722.44	679.01	1329.44	1186.56	875.48	1031.04	1197.95	1082.23	1138.28	1392.91	1311.18	1014.07	1153.08	1223.97	942.88	1032.83	1134.08
ENSMUSG00000001864	ENSHGLG00000016871	Aif1l	2	31948324	31948724	ENSMUST00000001920	Promoter (1-2kb)	-1415	JH602073.1	4758314	4758714	ENSHGLT00000023867	Promoter (1-2kb)	-1034	328.82	252.53	725.09	979.42	688.52	841.42	989.84	668.56	597.07	882.08	576.02	683.96	914.85	1075.29	1010.66	1122.84	1002.16	739.42	909.8	1057.09	954.98	1127.64	1379.89	1298.93	1082.78	1231.21	1306.91	935.07	1024.28	1124.68
ENSMUSG00000001870	ENSHGLG00000013628	Ltbp1	17	75178345	75178745	ENSMUST00000135447	Promoter (<=1kb)	-65	JH602051.1	14601906	14602306	ENSHGLT00000019212	Promoter (<=1kb)	-499	487.43	374.34	1074.86	1167.88	821.01	1003.32	1270.62	858.21	766.44	1065.7	695.93	826.34	1235.95	1452.71	1365.38	302.1	269.63	198.94	207.02	240.53	217.3	256.03	313.31	294.92	219.21	249.26	264.59	194.54	213.1	233.99
ENSMUSG00000001901	ENSHGLG00000014353	Kcnh6	11	106007834	106008234	ENSMUST00000106903	Promoter (<=1kb)	0	JH602162.1	1042615	1043015	ENSHGLT00000020239	Promoter (<=1kb)	-30	57.34	44.03	126.44	145.23	102.09	124.76	129.4	87.4	78.06	133.26	87.02	103.33	122.85	144.39	135.71	403.14	359.81	265.48	290.25	337.23	304.66	339.29	415.19	390.83	267.55	304.22	322.93	247.38	270.98	297.54
ENSMUSG00000001909	ENSHGLG00000015972	Trmt1	8	84699751	84700151	ENSMUST00000177260	Promoter (<=1kb)	570	JH602214.1	660647	661047	ENSHGLT00000022606	Promoter (<=1kb)	-571	45.1	34.64	99.46	87.24	61.33	74.94	83.45	56.37	50.34	69.34	45.28	53.77	70.33	82.67	77.7	1266.81	1130.66	834.24	943.6	1096.36	990.46	1056.58	1292.93	1217.07	939.04	1067.77	1133.42	826.35	905.18	993.91
ENSMUSG00000001911	ENSHGLG00000010071	Nfix	8	84709179	84709579	ENSMUST00000148644	Promoter (<=1kb)	-961	JH602214.1	548929	549329	ENSHGLT00000014242	Promoter (1-2kb)	-1602	150.21	115.36	331.23	344.13	241.92	295.64	306.58	207.07	184.93	254.37	166.11	197.24	246.65	289.91	272.48	154.6	137.98	101.81	113.31	131.66	118.94	128.96	157.81	148.55	137.17	155.98	165.57	125.25	137.2	150.65
ENSMUSG00000001918	ENSHGLG00000013744	Slc1a5	7	16780100	16780500	ENSMUST00000108496	Promoter (<=1kb)	-840	JH602145.1	6830546	6830946	ENSHGLT00000019346	Promoter (<=1kb)	-422	183.55	140.96	404.76	451.44	317.36	387.83	375.27	253.47	226.37	240.91	157.32	186.8	254.28	298.88	280.91	760.54	678.8	500.84	542.32	630.11	569.24	664.43	813.06	765.36	534.62	607.91	645.28	464	508.26	558.09
ENSMUSG00000001924	ENSHGLG00000000529	Uba1	X	20658190	20658590	ENSMUST00000089217	Promoter (<=1kb)	0	JH602200.1	3963974	3964374	ENSHGLT00000000641	Promoter (<=1kb)	103	275.74	211.77	608.06	510.48	358.87	438.55	457.94	309.31	276.23	395.65	258.37	306.79	464.79	546.31	513.47	669.92	597.92	441.16	519.67	603.8	545.47	529.83	648.35	610.31	562.42	639.52	678.84	434.47	475.91	522.56
ENSMUSG00000001962	ENSHGLG00000003780	Fam50a	X	74312734	74313134	ENSMUST00000114160	Promoter (<=1kb)	0	JH602259.1	907056	907456	ENSHGLT00000005232	Promoter (1-2kb)	-1945	124.29	95.46	274.09	400.08	281.25	343.71	325.96	220.16	196.62	228.59	149.28	177.25	286.94	337.27	316.99	93.03	83.03	61.27	68.78	79.92	72.2	79.32	97.07	91.37	63.94	72.71	77.18	62.58	68.55	75.27
ENSMUSG00000001964	ENSHGLG00000000807	Emd	X	74254449	74254849	ENSMUST00000002029	Promoter (<=1kb)	0	JH602259.1	807894	808294	ENSHGLT00000001045	Promoter (<=1kb)	0	390.93	300.23	862.06	862.53	606.35	740.99	714.39	482.52	430.92	627.74	409.93	486.75	692.1	813.48	764.58	1061.31	947.25	698.91	774.74	900.16	813.21	864.05	1057.33	995.29	758.99	863.03	916.09	718.08	786.58	863.69
ENSMUSG00000001983	ENSHGLG00000018941	Taco1	11	106065855	106066255	ENSMUST00000002048	Promoter (<=1kb)	0	JH602162.1	1106049	1106449	ENSHGLT00000026867	Promoter (<=1kb)	135	404.76	310.85	892.56	838.49	589.45	720.35	708.06	478.24	427.11	568.76	371.42	441.02	683.35	803.19	754.91	933.35	833.04	614.64	554.96	644.8	582.51	672.08	822.42	774.16	603.15	685.83	728	493.82	540.93	593.96
ENSMUSG00000001986	ENSHGLG00000003217	Gria3	X	41401834	41402234	ENSMUST00000165288	Promoter (<=1kb)	269	JH602110.1	1776501	1776901	ENSHGLT00000004463	Promoter (1-2kb)	1430	15.68	12.04	34.58	38.01	26.72	32.66	29.33	19.81	17.69	32.82	21.43	25.44	33.49	39.36	36.99	210.36	187.75	138.53	242.08	281.27	254.1	384	469.91	442.33	284.52	323.53	343.42	244.43	267.75	293.99
ENSMUSG00000001988	ENSHGLG00000009357	Npas1	7	16475722	16476122	ENSMUST00000210748	Promoter (<=1kb)	-34	JH602145.1	6642034	6642434	ENSHGLT00000013229	Promoter (<=1kb)	0	27.62	21.21	60.91	82.43	57.95	70.82	53.23	35.95	32.11	57.22	37.37	44.37	51.82	60.91	57.25	118.82	106.05	78.24	79.14	91.95	83.07	99.73	122.04	114.88	87.63	99.64	105.77	85.14	93.26	102.4
ENSMUSG00000001998	ENSHGLG00000012462	Ap4e1	2	127007503	127007903	ENSMUST00000149254	Promoter (<=1kb)	-814	JH602044.1	9347987	9348387	ENSHGLT00000017575	Promoter (<=1kb)	0	129.39	99.37	285.32	364.91	256.53	313.49	364.41	246.13	219.81	225	146.93	174.46	349.08	410.3	385.64	670.35	598.3	441.44	388.86	451.82	408.17	500.71	612.72	576.77	428.59	487.34	517.31	359.28	393.55	432.13
ENSMUSG00000002006	ENSHGLG00000001939	Pdzd4	X	73824724	73825124	ENSMUST00000002080	Promoter (<=1kb)	0	JH602259.1	495682	496082	ENSHGLT00000002627	Promoter (<=1kb)	579	49.31	37.87	108.74	210.38	147.9	180.74	147.3	99.49	88.85	66.22	43.24	51.34	132.75	156.03	146.65	49.54	44.22	32.63	35.25	40.96	37	32.72	40.05	37.7	35.33	40.18	42.65	37.37	40.93	44.94
ENSMUSG00000002010	ENSHGLG00000000443	Idh3g	X	73786828	73787228	ENSMUST00000052761	Promoter (<=1kb)	0	JH602259.1	472069	472469	ENSHGLT00000000524	Promoter (<=1kb)	0	417.02	320.27	919.6	829.33	583.01	712.47	709.99	479.54	428.27	574.66	375.26	445.59	677.76	796.63	748.74	935.19	834.68	615.85	646.2	750.81	678.29	686.19	839.69	790.42	593.56	674.92	716.42	547.85	600.11	658.94
ENSMUSG00000002012	ENSHGLG00000006098	Pnck	X	73655540	73655940	ENSMUST00000129106	Promoter (1-2kb)	1891	JH602259.1	390441	390841	ENSHGLT00000008525	Promoter (<=1kb)	351	28.86	22.16	63.64	70.42	49.5	60.5	49.08	33.15	29.6	57.15	37.32	44.31	62.8	73.81	69.37	134.59	120.12	88.63	77.78	90.38	81.65	79.34	97.09	91.39	73.62	83.72	88.86	67.67	74.13	81.39
ENSMUSG00000002017	ENSHGLG00000013582	Fam98a	17	75551822	75552222	ENSMUST00000112507	Promoter (<=1kb)	0	JH602051.1	15266347	15266747	ENSHGLT00000019136	Promoter (<=1kb)	0	613.68	471.3	1353.25	1169.46	822.12	1004.68	943.69	637.4	569.24	908.82	593.48	704.7	961.16	1129.73	1061.82	2522.34	2251.25	1661.04	1879.77	2184.08	1973.1	2087.76	2554.79	2404.89	1842.71	2095.31	2224.14	1657.45	1815.56	1993.54
ENSMUSG00000002020	ENSHGLG00000015861	Ltbp2	12	84876742	84877142	ENSMUST00000002073	Promoter (<=1kb)	-210	JH602047.1	27058545	27058945	ENSHGLT00000022459	Promoter (<=1kb)	-268	187.73	144.17	413.96	548.11	385.32	470.88	466.57	315.13	281.44	271.23	177.12	210.31	403.62	474.41	445.89	823.41	734.91	542.24	536.02	622.8	562.64	765.74	937.03	882.05	622.64	707.99	751.52	531.26	581.94	638.98
ENSMUSG00000002032	ENSHGLG00000017842	Tmem25	9	44799228	44799628	ENSMUST00000213203	Promoter (<=1kb)	0	JH602097.1	13931307	13931707	ENSHGLT00000025261	Promoter (<=1kb)	0	57.75	44.35	127.35	152.42	107.15	130.94	138.24	93.37	83.39	104.35	68.14	80.91	127.51	149.88	140.87	417.56	372.68	274.98	276.04	320.72	289.74	307.29	376.03	353.97	297.11	337.84	358.61	240.12	263.02	288.81
ENSMUSG00000002043	ENSHGLG00000005697	Trappc6a	7	19508415	19508815	ENSMUST00000136873	Promoter (<=1kb)	0	JH602220.1	1924784	1925184	ENSHGLT00000007952	Promoter (<=1kb)	0	274.51	210.82	605.34	686.62	482.69	589.87	615.78	415.92	371.44	422.45	275.87	327.57	581.08	682.99	641.94	1913.59	1707.93	1260.16	1383.65	1607.65	1452.35	1573.17	1925.09	1812.13	1379.86	1569.01	1665.48	1199.82	1314.27	1443.11
ENSMUSG00000002052	ENSHGLG00000018764	Supt6	11	78245813	78246213	ENSMUST00000002121	Promoter (<=1kb)	0	JH602099.1	1245089	1245489	ENSHGLT00000026603	Promoter (1-2kb)	-1762	361.88	277.92	798.01	850.98	598.23	731.07	700.92	473.42	422.8	573.81	374.71	444.93	684.4	804.43	756.08	32.83	29.3	21.62	29.85	34.68	31.33	26.42	32.33	30.43	27.28	31.02	32.93	24.98	27.36	30.05
ENSMUSG00000002055	ENSHGLG00000015468	Spag5	11	78319619	78320019	ENSMUST00000125477	Promoter (<=1kb)	0	JH602099.1	1182707	1183107	ENSHGLT00000021854	Promoter (<=1kb)	0	32.9	25.27	72.56	87.76	61.69	75.39	62.91	42.49	37.95	89.5	58.45	69.4	84.56	99.39	93.42	796.79	711.16	524.71	568.83	660.91	597.07	714.86	874.77	823.44	626.47	712.35	756.15	551.79	604.43	663.68
ENSMUSG00000002058	ENSHGLG00000018009	Unc119	11	78344833	78345233	ENSMUST00000149161	Promoter (1-2kb)	1288	JH602099.1	1140639	1141039	ENSHGLT00000025498	Promoter (<=1kb)	0	84.33	64.76	185.96	206.29	145.02	177.22	162.36	109.66	97.93	176.83	115.47	137.11	124.05	145.81	137.04	410.57	366.44	270.37	242.62	281.9	254.67	332.53	406.91	383.04	254.91	289.86	307.68	217.99	238.79	262.19
ENSMUSG00000002059	ENSHGLG00000008023	Rab34	11	78188344	78188744	ENSMUST00000002128	Promoter (<=1kb)	0	JH602099.1	1291282	1291682	ENSHGLT00000011307	Promoter (<=1kb)	0	358.05	274.98	789.55	1210.46	850.94	1039.9	990.9	669.28	597.71	554.1	361.84	429.65	836.51	983.21	924.11	1236.11	1103.26	814.01	961.31	1116.94	1009.05	1206.21	1476.03	1389.43	1034.93	1176.81	1249.16	936.39	1025.71	1126.26
ENSMUSG00000002068	ENSHGLG00000005512	Ccne1	7	38107447	38107847	ENSMUST00000108023	Promoter (<=1kb)	0	JH602107.1	4956705	4957105	ENSHGLT00000007681	Promoter (<=1kb)	-73	626.43	481.09	1381.38	1530.81	1076.14	1315.11	1201.79	811.72	724.93	864.98	564.85	670.7	989.61	1163.17	1093.25	1537.3	1372.08	1012.36	1112.29	1292.36	1167.52	1293.49	1582.84	1489.97	1048.13	1191.81	1265.09	990.42	1084.91	1191.26
ENSMUSG00000002083	ENSHGLG00000007644	Bbc3	7	16313778	16314178	ENSMUST00000147267	Promoter (<=1kb)	261	JH602145.1	6468635	6469035	ENSHGLT00000010790	Promoter (1-2kb)	-1440	444.14	341.1	979.4	1343.52	944.48	1154.21	979.88	661.83	591.07	499.18	325.98	387.06	661.03	776.96	730.26	870.52	776.96	573.26	583.35	677.79	612.32	622.8	762.12	717.4	621.15	706.3	749.72	460.57	504.51	553.97
ENSMUSG00000002102	ENSHGLG00000005713	Psmc3	2	91053818	91054218	ENSMUST00000067663	Promoter (<=1kb)	0	JH602080.1	1361697	1362097	ENSHGLT00000007975	Promoter (<=1kb)	-35	242.17	185.98	534.01	520.98	366.24	447.57	438.06	295.88	264.24	349.29	228.09	270.84	463.37	544.63	511.89	1043.01	930.91	686.85	719.5	835.98	755.23	857.98	1049.91	988.3	726.59	826.19	876.99	686.18	751.64	825.32
ENSMUSG00000002103	ENSHGLG00000018388	Acp2	2	91202618	91203018	ENSMUST00000150403	Promoter (<=1kb)	0	JH602080.1	1472765	1473165	ENSHGLT00000026064	Promoter (<=1kb)	-40	313.95	241.11	692.3	685.27	481.74	588.71	583.18	393.9	351.78	487.76	318.52	378.21	575.31	676.21	635.56	694.13	619.53	457.11	503.49	585	528.49	572.82	700.96	659.84	501.25	569.97	605.01	472.5	517.57	568.31
ENSMUSG00000002104	ENSHGLG00000008521	Rapsn	2	91033941	91034341	ENSMUST00000111445	Promoter (1-2kb)	-1279	JH602080.1	1349985	1350385	ENSHGLT00000012035	Promoter (<=1kb)	-985	43.83	33.66	96.65	47.93	33.7	41.18	53.38	36.06	32.2	81.6	53.29	63.27	84.22	98.99	93.04	79.68	71.12	52.47	59.66	69.32	62.62	68.03	83.25	78.37	69.79	79.36	84.23	65.79	72.06	79.13
ENSMUSG00000002105	ENSHGLG00000008607	Slc39a13	2	91070210	91070610	ENSMUST00000079976	Promoter (<=1kb)	0	JH602080.1	1375251	1375651	ENSHGLT00000012148	Promoter (<=1kb)	0	1277.27	980.93	2816.57	2411.05	1694.95	2071.32	2221.84	1500.69	1340.23	1844.02	1204.19	1429.85	1900.9	2234.28	2099.98	2176.89	1942.93	1433.55	1533.22	1781.42	1609.34	1692.46	2071.06	1949.54	1512.79	1720.17	1825.93	1280.21	1402.34	1539.81
ENSMUSG00000002107	ENSHGLG00000017139	Celf2	2	6723632	6724032	ENSMUST00000126742	Promoter (1-2kb)	-1416	JH602088.1	6390420	6390820	ENSHGLT00000024267	Promoter (<=1kb)	102	32.22	24.75	71.05	62.08	43.64	53.33	67.32	45.47	40.61	49.4	32.26	38.3	61.55	72.35	68	690.79	616.55	454.91	468.99	544.92	492.28	596.88	730.4	687.55	521.3	592.76	629.21	453.32	496.56	545.24
ENSMUSG00000002108	ENSHGLG00000014541	Nr1h3	2	91191494	91191894	ENSMUST00000133261	Promoter (<=1kb)	-559	JH602080.1	1467298	1467698	ENSHGLT00000020529	Promoter (<=1kb)	97	40.96	31.46	90.33	43.8	30.79	37.63	18.01	12.16	10.86	54.96	35.89	42.62	31.76	37.33	35.09	171.5	153.07	112.94	124.66	144.84	130.85	149.18	182.55	171.84	130.64	148.55	157.68	120.27	131.74	144.66
ENSMUSG00000002109	ENSHGLG00000018689	Ddb2	2	91236901	91237301	ENSMUST00000150427	Promoter (<=1kb)	0	JH602080.1	1493050	1493450	ENSHGLT00000026496	Promoter (<=1kb)	-583	634.34	487.17	1398.83	1274.37	895.87	1094.81	1180.99	797.67	712.38	901.33	588.59	698.89	987.33	1160.49	1090.73	809.67	722.65	533.19	614.63	714.13	645.15	749.27	916.88	863.08	638.42	725.94	770.57	621.29	680.56	747.28
ENSMUSG00000002129	ENSHGLG00000007907	Sf3a1	11	4160108	4160508	ENSMUST00000002198	Promoter (<=1kb)	0	JH602060.1	6679491	6679891	ENSHGLT00000011147	Promoter (<=1kb)	0	283.03	217.37	624.13	556.17	390.98	477.8	479.77	324.05	289.4	387.23	252.87	300.26	520.32	611.57	574.81	967.31	863.35	637	723.45	840.57	759.37	843.08	1031.67	971.14	732.74	833.19	884.42	649.55	711.52	781.26
ENSMUSG00000002190	ENSHGLG00000000153	Clgn	8	83389607	83390007	ENSMUST00000002259	Promoter (<=1kb)	0	JH602319.1	86628	87028	ENSHGLT00000000162	Promoter (1-2kb)	1139	32.07	24.63	70.71	72.61	51.04	62.38	58.19	39.3	35.1	71.29	46.55	55.28	67.05	78.81	74.08	205.79	183.67	135.52	143.01	166.16	150.11	172.41	210.97	198.59	142.17	161.66	171.6	129.14	141.46	155.32
ENSMUSG00000002210	ENSHGLG00000002912	Smg9	7	24399542	24399942	ENSMUST00000146381	Promoter (<=1kb)	0	JH602220.1	1255269	1255669	ENSHGLT00000004016	Promoter (<=1kb)	0	513.05	394.02	1131.35	1120.05	787.39	962.23	937.66	633.32	565.6	705.54	460.74	547.08	849.39	998.36	938.34	694.17	619.56	457.13	512.77	595.79	538.24	650.29	795.75	749.06	528.79	601.28	638.25	473.71	518.9	569.77
ENSMUSG00000002221	ENSHGLG00000018007	Paxip1	5	27791548	27791948	ENSMUST00000002291	Promoter (<=1kb)	0	JH602113.1	2653079	2653479	ENSHGLT00000025495	Promoter (<=1kb)	-253	414.65	318.45	914.36	940.68	661.29	808.13	768.48	519.05	463.55	567.1	370.33	439.73	605.96	712.23	669.42	542.56	484.25	357.29	335.44	389.75	352.1	381.69	467.07	439.66	330.54	375.85	398.96	318.8	349.21	383.45
ENSMUSG00000002222	ENSHGLG00000004880	Rmnd5a	6	71440586	71440986	ENSMUST00000002292	Promoter (<=1kb)	0	JH602062.1	16626419	16626819	ENSHGLT00000006765	Promoter (<=1kb)	-323	984.52	756.1	2171.02	2054.53	1444.32	1765.04	1896.99	1281.28	1144.27	1381.19	901.95	1070.97	1590.44	1869.37	1757	2579.92	2302.65	1698.96	1970.46	2289.46	2068.3	2197.7	2689.32	2531.53	1889.47	2148.49	2280.58	1780.5	1950.36	2141.55
ENSMUSG00000002227	ENSHGLG00000004970	Mov10	3	104818004	104818404	ENSMUST00000002297	Promoter (<=1kb)	0	JH602085.1	8460465	8460865	ENSHGLT00000006895	Promoter (<=1kb)	417	62.46	47.97	137.74	167.11	117.48	143.56	147.03	99.31	88.69	79.94	52.2	61.99	124.17	145.95	137.18	525.64	469.14	346.15	336.77	391.29	353.49	435.26	532.62	501.37	408.43	464.41	492.97	309.08	338.57	371.76
ENSMUSG00000002228	ENSHGLG00000009548	Ppm1j	3	104780399	104780799	ENSMUST00000002298	Promoter (<=1kb)	-257	JH602085.1	8496263	8496663	ENSHGLT00000013497	Promoter (<=1kb)	-107	41.32	31.73	91.12	94.12	66.17	80.86	82.37	55.64	49.69	123.74	80.8	95.95	100.76	118.43	111.31	1030.42	919.68	678.57	813.24	944.89	853.62	967.74	1184.22	1114.74	904.1	1028.04	1091.24	736.02	806.23	885.26
ENSMUSG00000002233	ENSHGLG00000007850	Rhoc	3	104790562	104790962	ENSMUST00000132721	Promoter (1-2kb)	-1021	JH602085.1	8487567	8487967	ENSHGLT00000011063	Promoter (1-2kb)	-1396	293.86	225.68	648	698.93	491.34	600.45	730.54	493.43	440.67	503.62	328.88	390.51	733.65	862.31	810.48	684.35	610.8	450.67	463.66	538.72	486.68	540.74	661.7	622.87	483.91	550.24	584.07	450.34	493.31	541.66
ENSMUSG00000002249	ENSHGLG00000012119	Tead3	17	28350785	28351185	ENSMUST00000156862	Promoter (<=1kb)	0	JH602067.1	21971917	21972317	ENSHGLT00000017117	Promoter (<=1kb)	472	314.4	241.46	693.31	1004.03	705.82	862.55	744.67	502.97	449.19	451.2	294.64	349.86	617.88	726.25	682.59	1349.25	1204.24	888.53	782.28	908.92	821.12	949.62	1162.04	1093.86	702.57	798.88	847.99	633.07	693.46	761.44
ENSMUSG00000002250	ENSHGLG00000012625	Ppard	17	28232497	28232897	ENSMUST00000002320	Promoter (<=1kb)	0	JH602067.1	22084210	22084610	ENSHGLT00000017818	Promoter (<=1kb)	0	368.48	282.99	812.55	847.05	595.47	727.69	700.58	473.19	422.59	566.36	369.84	439.15	656.17	771.25	724.88	866.16	773.07	570.4	647.54	752.37	679.69	692.25	847.1	797.4	605.77	688.82	731.17	551.13	603.71	662.89
ENSMUSG00000002257	ENSHGLG00000012785	Def6	17	28207555	28207955	ENSMUST00000002327	Promoter (<=1kb)	0	JH602067.1	22124122	22124522	ENSHGLT00000018027	Promoter (<=1kb)	265	50.74	38.97	111.9	78.31	55.05	67.28	78.72	53.17	47.48	84.48	55.17	65.5	85.67	100.7	94.64	1245.32	1111.48	820.08	863.53	1003.32	906.4	983.54	1203.55	1132.93	881.9	1002.79	1064.44	781.18	855.7	939.58
ENSMUSG00000002274	ENSHGLG00000009336	Metrn	17	25796977	25797377	ENSMUST00000165838	Promoter (<=1kb)	0	JH602226.1	1524439	1524839	ENSHGLT00000013196	Promoter (<=1kb)	0	106.91	82.11	235.76	301.07	211.65	258.64	281.24	189.96	169.65	181.89	118.78	141.04	217.94	256.16	240.76	460.16	410.7	303.03	301.79	350.64	316.77	312.18	382.02	359.6	276.34	314.22	333.54	260.94	285.84	313.86
ENSMUSG00000002279	ENSHGLG00000002689	Lmf1	17	25578916	25579316	ENSMUST00000063344	Promoter (<=1kb)	0	JH602226.1	1762056	1762456	ENSHGLT00000003694	Promoter (<=1kb)	0	248.82	191.09	548.69	695.71	489.08	597.69	592.23	400.01	357.24	393.07	256.68	304.79	521.67	613.16	576.3	148.5	132.54	97.79	132.5	153.95	139.08	134.64	164.76	155.09	112.14	127.51	135.35	112.18	122.88	134.92
ENSMUSG00000002280	ENSHGLG00000002393	Narfl	17	25773524	25773924	ENSMUST00000134108	Promoter (<=1kb)	0	JH602226.1	1553190	1553590	ENSHGLT00000003275	Promoter (<=1kb)	0	211.99	162.81	467.47	508.58	357.53	436.92	421.02	284.37	253.96	327.12	213.62	253.65	442.61	520.23	488.96	792.17	707.04	521.67	609.37	708.02	639.62	609.33	745.63	701.88	579.03	658.41	698.89	571.94	626.5	687.92
ENSMUSG00000002289	ENSHGLG00000014763	Angptl4	17	33783435	33783835	ENSMUST00000002360	Promoter (1-2kb)	-1860	JH602141.1	1151653	1152053	ENSHGLT00000020842	Promoter (<=1kb)	-838	336.33	258.3	741.66	690.74	485.58	593.41	798.63	539.41	481.74	750.74	490.25	582.12	967.09	1136.69	1068.36	1053.86	940.6	694	902.94	1049.11	947.77	1027.37	1257.19	1183.42	965.99	1098.41	1165.95	815.23	893	980.54
ENSMUSG00000002307	ENSHGLG00000017195	Daxx	17	33909179	33909579	ENSMUST00000173028	Promoter (<=1kb)	0	JH602067.1	23504109	23504509	ENSHGLT00000024342	Promoter (<=1kb)	-877	685.76	526.66	1512.21	1397.14	982.18	1200.28	1356.07	915.92	817.99	1099.21	717.81	852.33	1259.46	1480.34	1391.36	1592.22	1421.1	1048.53	1178.53	1369.32	1237.05	1374.42	1681.88	1583.19	1132.51	1287.76	1366.94	1024.8	1122.56	1232.6
ENSMUSG00000002308	ENSHGLG00000013199	Cd320	17	33842987	33843387	ENSMUST00000002379	Promoter (<=1kb)	0	JH602141.1	1106069	1106469	ENSHGLT00000018596	Promoter (<=1kb)	0	251.02	192.78	553.54	687.56	483.35	590.68	607.2	410.12	366.26	449.3	293.4	348.39	578.77	680.28	639.39	919.53	820.71	605.54	580.56	674.54	609.38	680.29	832.47	783.62	579.94	659.44	699.98	557.74	610.95	670.84
ENSMUSG00000002319	ENSHGLG00000002923	Ipo4	14	55635513	55635913	ENSMUST00000047131	Promoter (<=1kb)	0	JH602133.1	8352337	8352737	ENSHGLT00000004028	Promoter (<=1kb)	0	270.56	207.78	596.62	806.72	567.12	693.05	684.74	462.49	413.04	416.21	271.79	322.73	602.88	708.61	666.02	842.37	751.83	554.72	645.39	749.87	677.43	726.24	888.7	836.56	629.78	716.11	760.14	519.76	569.35	625.16
ENSMUSG00000002324	ENSHGLG00000001626	Rec8	14	55615878	55616278	ENSMUST00000002395	Promoter (1-2kb)	-1759	JH602133.1	8367539	8367939	ENSHGLT00000002191	Promoter (<=1kb)	408	24.56	18.86	54.15	43.41	30.52	37.29	39.13	26.43	23.6	62.17	40.6	48.21	43.89	51.59	48.49	216.17	192.94	142.36	120.42	139.92	126.4	149.66	183.14	172.39	109.26	124.24	131.88	118.34	129.63	142.34
ENSMUSG00000002325	ENSHGLG00000002309	Irf9	14	55603883	55604283	ENSMUST00000130697	Promoter (<=1kb)	0	JH602133.1	8375845	8376245	ENSHGLT00000003142	Promoter (<=1kb)	705	126.73	97.33	279.46	316.59	222.56	271.98	278.72	188.25	168.12	206.21	134.66	159.9	241.4	283.74	266.68	991.23	884.7	652.76	651.3	756.74	683.64	736.36	901.08	848.21	622.08	707.36	750.85	579.19	634.44	696.64
ENSMUSG00000002326	ENSHGLG00000002296	Gmpr2	14	55672017	55672417	ENSMUST00000002397	Promoter (<=1kb)	0	JH602133.1	8319355	8319755	ENSHGLT00000003124	Promoter (<=1kb)	44	512.45	393.55	1130.02	752.24	528.82	646.25	727.78	491.56	439	782.89	511.24	607.05	835.48	982.01	922.98	851.01	759.55	560.42	555.82	645.8	583.42	630.01	770.94	725.71	558.64	635.22	674.27	523.67	573.63	629.86
ENSMUSG00000002343	ENSHGLG00000008147	Armc6	8	70234435	70234835	ENSMUST00000019679	Promoter (<=1kb)	0	JH602221.1	2013179	2013579	ENSHGLT00000011493	Promoter (<=1kb)	-128	603.59	463.55	1331.02	1446.6	1016.95	1242.77	1094.22	739.06	660.04	796.42	520.08	617.54	998.75	1173.9	1103.34	589.22	525.89	388.02	392.94	456.55	412.45	477.43	584.23	549.95	410.37	466.63	495.32	341.41	373.98	410.64
ENSMUSG00000002346	ENSHGLG00000008826	Slc25a42	8	70212197	70212597	ENSMUST00000063788	Promoter (<=1kb)	0	JH602221.1	2033450	2033850	ENSHGLT00000012485	Promoter (<=1kb)	-58	954.07	732.72	2103.88	1946.22	1368.17	1671.98	1789.11	1208.41	1079.2	1551.45	1013.13	1203	1625.6	1910.7	1795.85	2784.95	2485.64	1833.98	2123.13	2466.84	2228.55	2311.01	2827.97	2662.04	1977.39	2248.46	2386.7	1773.77	1942.98	2133.44
ENSMUSG00000002365	ENSHGLG00000002011	Snx9	17	5841088	5841488	ENSMUST00000002436	Promoter (<=1kb)	0	JH602098.1	373772	374172	ENSHGLT00000002722	Promoter (<=1kb)	206	112.31	86.25	247.65	511.85	359.83	439.73	386.76	261.23	233.29	155.87	101.79	120.86	356.65	419.2	394	589.26	525.93	388.04	399.32	463.96	419.14	501.82	614.07	578.04	444.62	505.56	536.65	337.63	369.84	406.1
ENSMUSG00000002372	ENSHGLG00000015535	Ranbp3	17	56673103	56673503	ENSMUST00000232975	Promoter (<=1kb)	0	JH602141.1	4258415	4258815	ENSHGLT00000021956	Promoter (<=1kb)	0	430.19	330.38	948.62	985.85	693.04	846.94	792.52	535.29	478.05	580.2	378.88	449.88	762.65	896.4	842.52	553.92	494.38	364.77	370.07	429.98	388.44	433.76	530.79	499.65	352.46	400.78	425.42	310.91	340.57	373.95
ENSMUSG00000002393	ENSHGLG00000019049	Nr2f6	8	71381809	71382209	ENSMUST00000132630	Promoter (<=1kb)	0	JH602221.1	672644	673044	ENSHGLT00000027021	Promoter (<=1kb)	0	428.68	329.22	945.31	1117.49	785.58	960.03	880.88	594.97	531.35	495.99	323.89	384.59	676.3	794.9	747.12	537.02	479.3	353.64	362.68	421.39	380.69	403.26	493.47	464.52	324.99	369.54	392.26	311.43	341.14	374.59
ENSMUSG00000002395	ENSHGLG00000013765	Use1	8	71367325	71367725	ENSMUST00000142685	Promoter (<=1kb)	0	JH602221.1	686721	687121	ENSHGLT00000019374	Promoter (<=1kb)	101	370.79	284.76	817.64	805.56	566.31	692.06	711.45	480.53	429.15	596.72	389.68	462.7	711.69	836.51	786.22	1230.82	1098.54	810.53	983.82	1143.09	1032.67	1163.25	1423.47	1339.95	984.14	1119.05	1187.85	909.09	995.81	1093.43
ENSMUSG00000002396	ENSHGLG00000014635	Ocel1	8	71371417	71371817	ENSMUST00000110052	Promoter (<=1kb)	71	JH602221.1	682781	683181	ENSHGLT00000020672	Promoter (<=1kb)	-34	469.01	360.19	1034.23	1145.64	805.37	984.21	1004.32	678.35	605.81	678.22	442.89	525.89	796.44	936.12	879.85	844.36	753.61	556.04	629.45	731.35	660.7	726.38	888.87	836.71	560.53	637.37	676.55	538	589.33	647.1
ENSMUSG00000002409	ENSHGLG00000008918	Dyrk1b	7	28179579	28179979	ENSMUST00000172761	Promoter (<=1kb)	85	JH602238.1	55482	55882	ENSHGLT00000012616	Promoter (<=1kb)	-1	256.53	197.01	565.68	643.09	452.09	552.47	592.72	400.34	357.53	360.26	235.26	279.35	449.68	528.54	496.77	1346.34	1201.65	886.61	1032.21	1199.31	1083.46	1235.45	1511.82	1423.11	1052.01	1196.23	1269.77	929.95	1018.66	1118.52
ENSMUSG00000002413	ENSHGLG00000014168	Braf	6	39641133	39641533	ENSMUST00000167169	Promoter (1-2kb)	1721	JH602078.1	20951516	20951916	ENSHGLT00000019990	Promoter (<=1kb)	0	12.41	9.53	27.37	37.86	26.61	32.52	51.39	34.71	31	27.06	17.67	20.98	45.1	53.01	49.82	393.11	350.86	258.88	324.83	377.41	340.95	376.39	460.58	433.56	361.82	411.42	436.72	272.68	298.69	327.97
ENSMUSG00000002416	ENSHGLG00000017933	Ndufb2	6	39592394	39592794	ENSMUST00000135671	Promoter (<=1kb)	0	JH602078.1	20753815	20754215	ENSHGLT00000025394	Promoter (<=1kb)	41	243.22	186.79	536.34	665.79	468.04	571.98	579.83	391.63	349.75	395.63	258.36	306.77	597.57	702.37	660.15	1235.53	1102.74	813.63	889.45	1033.45	933.62	998.13	1221.4	1149.74	921.48	1047.79	1112.22	838.31	918.29	1008.3
ENSMUSG00000002428	ENSHGLG00000012503	Hltf	3	20057607	20058007	ENSMUST00000143005	Promoter (<=1kb)	0	JH602043.1	26333980	26334380	ENSHGLT00000017631	Promoter (<=1kb)	-44	324	248.83	714.46	811.46	570.45	697.12	729.86	492.97	440.26	533.62	348.47	413.77	686.61	807.02	758.51	693.05	618.57	456.4	492.69	572.45	517.16	607	742.79	699.2	570.63	648.86	688.75	472.18	517.23	567.93
ENSMUSG00000002455	ENSHGLG00000009222	Prpf6	2	181601110	181601510	ENSMUST00000136481	Promoter (<=1kb)	0	JH602054.1	29600557	29600957	ENSHGLT00000013035	Promoter (<=1kb)	-90	229.69	176.4	506.51	531.46	373.61	456.58	463.73	313.22	279.72	349.69	228.36	271.15	485.93	571.15	536.82	1654.13	1476.36	1089.3	1220.12	1417.64	1280.7	1329.53	1626.95	1531.49	1299.6	1477.75	1568.61	1166.36	1277.63	1402.87
ENSMUSG00000002458	ENSHGLG00000010844	Rgs19	2	181693805	181694205	ENSMUST00000108779	Promoter (<=1kb)	0	JH602054.1	29705127	29705527	ENSHGLT00000015293	Promoter (<=1kb)	0	119.25	91.58	262.97	414.04	291.07	355.7	332.73	224.73	200.7	210.73	137.61	163.4	289.85	340.68	320.2	882.06	787.26	580.86	644.17	748.45	676.16	801.45	980.73	923.19	630.34	716.75	760.81	560.74	614.23	674.44
ENSMUSG00000002475	ENSHGLG00000004626	Abhd3	18	10706548	10706948	ENSMUST00000002549	Promoter (<=1kb)	0	JH602083.1	10074054	10074454	ENSHGLT00000006409	Promoter (<=1kb)	610	76.4	58.67	168.47	333.05	234.13	286.12	267.68	180.8	161.47	160.77	104.99	124.66	223	262.11	246.35	243.23	217.09	160.17	156.49	181.82	164.26	215.12	263.24	247.79	218.7	248.68	263.97	156.32	171.23	188.02
ENSMUSG00000002477	ENSHGLG00000007152	Snrpd1	18	10617661	10618061	ENSMUST00000002551	Promoter (<=1kb)	0	JH602083.1	10147154	10147554	ENSHGLT00000010079	Promoter (<=1kb)	0	134.9	103.6	297.48	326.25	229.35	280.28	235.9	159.33	142.3	181.24	118.36	140.53	233.89	274.9	258.38	753.57	672.58	496.25	524.1	608.95	550.12	607.74	743.69	700.06	527.7	600.03	636.93	447.94	490.67	538.77
ENSMUSG00000002489	ENSHGLG00000011350	Tiam1	16	90143689	90144089	ENSMUST00000114124	Promoter (<=1kb)	0	JH602058.1	19599642	19600042	ENSHGLT00000016054	Promoter (<=1kb)	-140	432.95	332.5	954.73	1106.69	777.99	950.75	922.23	622.9	556.29	618.14	403.66	479.31	790.78	929.46	873.59	45.3	40.43	29.83	30.56	35.5	32.07	39.43	48.25	45.41	37.69	42.86	45.5	35.58	38.98	42.8
ENSMUSG00000002496	ENSHGLG00000002350	Tsc2	17	24610679	24611079	ENSMUST00000228220	Promoter (<=1kb)	-41	JH602226.1	202837	203237	ENSHGLT00000003211	Promoter (<=1kb)	0	41.4	31.8	91.3	88.43	62.17	75.97	72.27	48.81	43.59	72.23	47.17	56	78.2	91.91	86.39	1979.8	1767.03	1303.76	1356.82	1576.47	1424.19	1493.06	1827.05	1719.85	1379.95	1569.12	1665.59	1173.78	1285.76	1411.8
ENSMUSG00000002504	ENSHGLG00000002563	Slc9a3r2	17	24644329	24644729	ENSMUST00000019684	Promoter (<=1kb)	228	JH602226.1	220710	221110	ENSHGLT00000003525	Promoter (<=1kb)	428	24.52	18.83	54.07	73.09	51.38	62.79	46.05	31.1	27.78	42.38	27.68	32.86	42.15	49.54	46.56	223.68	199.64	147.3	147.83	171.76	155.17	176.48	215.96	203.29	147.55	167.78	178.1	134.33	147.15	161.57
ENSMUSG00000002524	ENSHGLG00000006111	Puf60	15	76080771	76081171	ENSMUST00000227316	Promoter (<=1kb)	0	JH602048.1	12982847	12983247	ENSHGLT00000008542	Promoter (<=1kb)	0	563.27	432.58	1242.09	1238.07	870.35	1063.62	988.7	667.79	596.39	790	515.89	612.57	990.48	1164.19	1094.21	2142.42	1912.17	1410.85	1544.65	1794.71	1621.34	1725.1	2111	1987.13	1548.78	1761.09	1869.37	1319.85	1445.76	1587.49
ENSMUSG00000002546	ENSHGLG00000011778	Golga2	2	32287949	32288349	ENSMUST00000113377	Promoter (<=1kb)	0	JH602073.1	6589692	6590092	ENSHGLT00000016630	Promoter (1-2kb)	1190	498.94	383.18	1100.24	1055.59	742.07	906.85	858.14	579.61	517.63	794.16	518.6	615.79	895.66	1052.74	989.46	276.55	246.83	182.12	232.17	269.75	243.7	245	299.81	282.22	249.34	283.51	300.95	198.46	217.39	238.7
ENSMUSG00000002550	ENSHGLG00000014736	Uck1	2	32259933	32260333	ENSMUST00000002625	Promoter (<=1kb)	0	JH602073.1	4489820	4490220	ENSHGLT00000020805	Promoter (<=1kb)	0	221.69	170.26	488.87	522.36	367.21	448.76	447.23	302.07	269.77	316.98	207	245.79	438.98	515.97	484.95	534.73	477.26	352.14	323.18	375.5	339.23	372.92	456.34	429.56	307.76	349.95	371.47	280.72	307.5	337.64
ENSMUSG00000002565	ENSHGLG00000008880	Scin	12	40133556	40133956	ENSMUST00000078481	Promoter (<=1kb)	227	JH602052.1	17383906	17384306	ENSHGLT00000012559	Promoter (<=1kb)	0	11.51	8.84	25.39	29.7	20.88	25.52	21.52	14.53	12.98	42.42	27.7	32.89	36.26	42.62	40.06	609.57	544.05	401.42	390.5	453.72	409.89	505.24	618.25	581.98	424.33	482.49	512.16	310.03	339.61	372.9
ENSMUSG00000002578	ENSHGLG00000014680	Ikzf4	10	128646399	128646799	ENSMUST00000133342	Promoter (<=1kb)	-408	JH602115.1	12022876	12023276	ENSHGLT00000020739	Promoter (<=1kb)	0	15.1	11.6	33.3	40.14	28.22	34.49	35.42	23.92	21.36	45.36	29.62	35.17	28.36	33.33	31.32	76.48	68.26	50.36	54.07	62.83	56.76	61.74	75.55	71.12	78.62	89.4	94.9	63.64	69.71	76.54
ENSMUSG00000002580	ENSHGLG00000009697	Mien1	11	98438746	98439146	ENSMUST00000002655	Promoter (<=1kb)	0	JH602108.1	3373236	3373636	ENSHGLT00000013702	Promoter (1-2kb)	1852	317.52	243.85	700.18	875.71	615.62	752.32	762.81	515.22	460.13	502.77	328.32	389.85	667.92	785.06	737.86	185.56	165.62	122.2	142.28	165.31	149.34	144.77	177.15	166.76	144.46	164.26	174.36	150.06	164.38	180.49
ENSMUSG00000002602	ENSHGLG00000018919	Axl	7	25788570	25788970	ENSMUST00000002677	Promoter (<=1kb)	0	JH602220.1	77712	78112	ENSHGLT00000026836	Promoter (<=1kb)	0	131.26	100.8	289.44	477.21	335.47	409.97	373.91	252.55	225.54	146.78	95.85	113.81	346.31	407.04	382.57	645.83	576.42	425.3	508.64	590.98	533.89	698.83	855.16	804.98	586.35	666.73	707.72	512.8	561.71	616.78
ENSMUSG00000002603	ENSHGLG00000007211	Tgfb1	7	25689137	25689537	ENSMUST00000169009	Promoter (<=1kb)	210	JH602220.1	176078	176478	ENSHGLT00000010162	Promoter (<=1kb)	127	216.53	166.29	477.48	483.97	340.23	415.78	389.28	262.93	234.82	292.96	191.31	227.16	321.62	378.02	355.3	817.12	729.3	538.1	520.99	605.33	546.86	598.02	731.8	688.86	472.74	537.54	570.59	398.97	437.03	479.87
ENSMUSG00000002608	ENSHGLG00000006735	Ccdc97	7	25718914	25719314	ENSMUST00000002683	Promoter (<=1kb)	0	JH602220.1	146567	146967	ENSHGLT00000009498	Promoter (<=1kb)	712	102.58	78.78	226.2	237.64	167.06	204.16	218.22	147.39	131.63	154.17	100.68	119.54	181	212.75	199.96	557.43	497.52	367.09	399.42	464.09	419.26	456.28	558.35	525.59	414.08	470.84	499.79	412.87	452.26	496.59
ENSMUSG00000002625	ENSHGLG00000019540	Akap8l	17	32350424	32350824	ENSMUST00000050214	Promoter (<=1kb)	0	JH602214.1	2508164	2508564	ENSHGLT00000027717	Promoter (<=1kb)	-35	438.74	336.95	967.49	1244.05	874.55	1068.76	1155.82	780.67	697.2	732.83	478.55	568.23	953.72	1120.99	1053.6	1644.24	1467.52	1082.78	1277.38	1484.17	1340.81	1476.41	1806.68	1700.68	1289.24	1465.98	1556.11	1068.05	1169.94	1284.62
ENSMUSG00000002635	ENSHGLG00000019039	Pdcd2l	7	34198347	34198747	ENSMUST00000002710	Promoter (1-2kb)	-1686	JH602107.1	8820013	8820413	ENSHGLT00000027008	Promoter (<=1kb)	185	43.41	33.34	95.72	139.38	97.99	119.74	113.21	76.47	68.29	106.06	69.26	82.24	118.59	139.39	131.01	922.85	823.67	607.72	665.2	772.88	698.23	785.24	960.9	904.52	686.15	780.21	828.18	612.07	670.46	736.18
ENSMUSG00000002658	ENSHGLG00000018421	Gtf2f1	17	57011181	57011581	ENSMUST00000002733	Promoter (<=1kb)	0	JH602141.1	3521652	3522052	ENSHGLT00000026109	Promoter (<=1kb)	-2	564.93	433.86	1245.75	1279.83	899.71	1099.5	1071.22	723.53	646.17	701.1	457.83	543.63	714.34	839.62	789.15	391.67	349.58	257.93	269.23	312.81	282.59	290.93	356.01	335.12	278.56	316.75	336.23	231.16	253.21	278.03
ENSMUSG00000002660	ENSHGLG00000010702	Clpp	17	56990054	56990454	ENSMUST00000002735	Promoter (<=1kb)	0	JH602141.1	3498898	3499298	ENSHGLT00000015110	Promoter (<=1kb)	104	397.8	305.5	877.2	779.82	548.21	669.94	676.88	457.18	408.3	607.66	396.82	471.18	646.28	759.63	713.97	804.45	717.99	529.76	558.71	649.16	586.45	656.6	803.48	756.34	551.27	626.84	665.38	476.24	521.68	572.82
ENSMUSG00000002661	ENSHGLG00000018436	Alkbh7	17	56997079	56997479	ENSMUST00000074141	Promoter (<=1kb)	0	JH602141.1	3507400	3507800	ENSHGLT00000026134	Promoter (<=1kb)	0	516.19	396.42	1138.27	1113.98	783.12	957.01	1032.79	697.58	622.99	807.26	527.16	625.95	836.85	983.61	924.49	2723.18	2430.51	1793.3	2048.08	2379.64	2149.77	2292.83	2805.72	2641.1	2034.15	2312.99	2455.2	1844.64	2020.62	2218.69
ENSMUSG00000002679	ENSHGLG00000019384	Med6	12	81594932	81595332	ENSMUST00000161211	Promoter (<=1kb)	0	JH602047.1	30604141	30604541	ENSHGLT00000027503	Promoter (<=1kb)	0	326.33	250.62	719.6	641.83	451.2	551.4	559.45	377.86	337.46	470.85	307.48	365.1	555.65	653.1	613.84	887.12	791.78	584.19	678.68	788.55	712.38	796.58	974.78	917.58	683.68	777.4	825.2	594.17	650.85	714.65
ENSMUSG00000002688	ENSHGLG00000003134	Prkd1	12	50649090	50649490	ENSMUST00000002765	Promoter (<=1kb)	0	JH602133.1	2408100	2408500	ENSHGLT00000004341	Promoter (<=1kb)	0	166.41	127.8	366.97	694.64	488.32	596.76	509.26	343.97	307.19	217.7	142.17	168.81	389.39	457.68	430.16	575.09	513.28	378.71	374.44	435.06	393.03	460.79	563.87	530.79	425.45	483.77	513.52	322.77	353.56	388.22
ENSMUSG00000002718	ENSHGLG00000009067	Cse1l	2	166906106	166906506	ENSMUST00000169290	Promoter (<=1kb)	0	JH602103.1	6279820	6280220	ENSHGLT00000012817	Promoter (<=1kb)	174	561.89	431.52	1239.04	1193.73	839.18	1025.52	1072.86	724.64	647.16	752.92	491.67	583.81	931.34	1094.67	1028.87	1085.97	969.26	715.15	718.5	834.81	754.17	946.67	1158.43	1090.46	844.89	960.71	1019.78	669.24	733.08	804.94
ENSMUSG00000002728	ENSHGLG00000007489	Naa20	2	145903002	145903402	ENSMUST00000002805	Promoter (<=1kb)	0	JH602054.1	20549159	20549559	ENSHGLT00000010551	Promoter (<=1kb)	0	142.49	109.43	314.22	353.89	248.78	304.02	272.74	184.21	164.52	213.47	139.4	165.53	300.07	352.7	331.5	256.78	229.19	169.1	160.03	185.93	167.97	205.42	251.37	236.63	178.06	202.47	214.92	133.76	146.52	160.88
ENSMUSG00000002731	ENSHGLG00000010663	Prkra	2	76647957	76648357	ENSMUST00000002808	Promoter (<=1kb)	0	JH602157.1	424686	425086	ENSHGLT00000015067	Promoter (<=1kb)	0	708.47	544.1	1562.28	1618.99	1138.13	1390.86	1327.73	896.78	800.89	1086.2	709.32	842.24	1232.81	1449.02	1361.92	691.23	616.94	455.19	440.2	511.47	462.06	580.85	710.79	669.08	493.05	560.63	595.1	410.49	449.65	493.73
ENSMUSG00000002732	ENSHGLG00000019268	Fkbp7	2	76672945	76673345	ENSMUST00000002809	Promoter (<=1kb)	0	JH602157.1	444256	444656	ENSHGLT00000027333	Promoter (<=1kb)	0	206.4	158.51	455.14	544.96	383.1	468.17	461.22	311.52	278.21	253.57	165.59	196.62	389.76	458.12	430.58	242.77	216.68	159.87	156.29	181.59	164.05	218.06	266.84	251.18	209.23	237.91	252.53	161.02	176.38	193.67
ENSMUSG00000002733	ENSHGLG00000018641	Plekha3	2	76676765	76677165	ENSMUST00000111920	Promoter (1-2kb)	1484	JH602157.1	446434	446834	ENSHGLT00000026431	Promoter (<=1kb)	-127	71.14	54.63	156.87	178.43	125.43	153.29	145.39	98.2	87.7	92.84	60.63	71.99	126.64	148.85	139.9	586.58	523.54	386.28	336.96	391.51	353.69	467.51	572.09	538.52	379.43	431.44	457.97	282.8	309.77	340.14
ENSMUSG00000002741	ENSHGLG00000019116	Ykt6	11	5955534	5955934	ENSMUST00000002818	Promoter (<=1kb)	0	JH602053.1	7844353	7844753	ENSHGLT00000027118	Promoter (<=1kb)	396	236.28	181.46	521.03	624.71	439.16	536.68	534.51	361.02	322.42	367.54	240.01	284.99	487.02	572.43	538.02	1622.34	1447.98	1068.36	1138.31	1322.59	1194.83	1165.63	1426.38	1342.69	1137.09	1292.96	1372.45	995.9	1090.9	1197.84
ENSMUSG00000002748	ENSHGLG00000016368	Baz1b	5	135186988	135187388	ENSMUST00000002825	Promoter (<=1kb)	0	JH602053.1	14247625	14248025	ENSHGLT00000023164	Promoter (<=1kb)	-249	607.64	466.66	1339.94	1315.21	924.58	1129.89	1140.42	770.27	687.91	809.92	528.9	628.01	1075.66	1264.31	1188.31	1913.08	1707.48	1259.82	1438.66	1671.56	1510.09	1697.73	2077.51	1955.61	1460.16	1660.33	1762.41	1283.89	1406.37	1544.23
ENSMUSG00000002763	ENSHGLG00000017370	Pex6	17	46711219	46711619	ENSMUST00000002840	Promoter (<=1kb)	0	JH602067.1	16510749	16511149	ENSHGLT00000024591	Promoter (<=1kb)	0	170.95	131.29	376.97	443.49	311.77	381	333.59	225.31	201.22	234.16	152.91	181.56	325.56	382.66	359.66	1173.99	1047.82	773.11	854.49	992.82	896.92	982.29	1202.02	1131.49	930.06	1057.55	1122.57	820.77	899.07	987.21
ENSMUSG00000002767	ENSHGLG00000019180	Mrpl2	17	46645965	46646365	ENSMUST00000002844	Promoter (<=1kb)	0	JH602067.1	16454082	16454482	ENSHGLT00000027212	Promoter (<=1kb)	0	369.09	283.46	813.91	799.72	562.19	687.03	676.57	456.97	408.11	550.83	359.71	427.12	654.98	769.85	723.57	1969.1	1757.47	1296.71	1477.95	1717.21	1551.33	1680.92	2056.93	1936.24	1497.77	1703.09	1807.8	1302.58	1426.84	1566.72
ENSMUSG00000002768	ENSHGLG00000017338	Mea1	17	46680794	46681194	ENSMUST00000233430	Promoter (<=1kb)	0	JH602067.1	16485388	16485788	ENSHGLT00000024545	Promoter (<=1kb)	0	619.2	475.54	1365.44	1377.27	968.21	1183.21	1152.37	778.34	695.11	908.88	593.52	704.75	1027.18	1207.33	1134.75	1919.83	1713.5	1264.27	1410.51	1638.85	1480.54	1626.34	1990.15	1873.38	1371.42	1559.42	1655.29	1264.52	1385.16	1520.94
ENSMUSG00000002769	ENSHGLG00000017376	Gnmt	17	46725287	46725687	ENSMUST00000233086	Promoter (1-2kb)	1015	JH602067.1	16527053	16527453	ENSHGLT00000024597	Promoter (1-2kb)	-1541	37.09	28.49	81.79	115.32	81.07	99.07	93.63	63.24	56.48	81.58	53.27	63.26	92.71	108.97	102.42	140.93	125.79	92.81	119.81	139.21	125.76	146.93	179.8	169.25	105.18	119.6	126.95	137.01	150.08	164.79
ENSMUSG00000002771	ENSHGLG00000010637	Grin2d	7	45866098	45866498	ENSMUST00000002848	Promoter (<=1kb)	631	JH602145.1	5391388	5391788	ENSHGLT00000015036	Promoter (1-2kb)	1185	200.65	154.1	442.46	639.51	449.57	549.4	531.54	359.02	320.63	235.23	153.61	182.4	436.11	512.6	481.78	192.4	171.72	126.7	155.35	180.5	163.06	132.69	162.37	152.84	134.24	152.65	162.03	125.35	137.31	150.77
ENSMUSG00000002778	ENSHGLG00000016306	Kdelr1	7	45872939	45873339	ENSMUST00000211234	Promoter (<=1kb)	0	JH602145.1	5399125	5399525	ENSHGLT00000023075	Promoter (1-2kb)	1796	137.62	105.69	303.48	454.66	319.62	390.6	360.02	243.17	217.17	210.27	137.31	163.04	329.69	387.51	364.21	839.04	748.86	552.53	563.4	654.61	591.37	714.85	874.76	823.43	688.79	783.21	831.36	453.8	497.09	545.82
ENSMUSG00000002781	ENSHGLG00000016372	Tmem143	7	45896573	45896973	ENSMUST00000069772	Promoter (<=1kb)	0	JH602145.1	5413464	5413864	ENSHGLT00000023171	Promoter (<=1kb)	-68	328.21	252.06	723.76	687.46	483.28	590.59	545.35	368.34	328.96	428.89	280.07	332.56	468.89	551.12	517.99	1099.77	981.57	724.23	791.37	919.49	830.67	828.11	1013.36	953.9	714.1	811.99	861.91	676.62	741.16	813.82
ENSMUSG00000002797	ENSHGLG00000015598	Ggct	6	54992742	54993142	ENSMUST00000131475	Promoter (<=1kb)	0	JH602052.1	216842	217242	ENSHGLT00000022068	Promoter (<=1kb)	0	713.2	547.73	1572.7	1620.98	1139.53	1392.57	1422.93	961.08	858.32	1081.4	706.18	838.52	1244.51	1462.77	1374.84	303.58	270.96	199.92	194.64	226.15	204.31	245.36	300.25	282.63	202.03	229.72	243.84	186.31	204.08	224.09
ENSMUSG00000002799	ENSHGLG00000015237	Jag2	12	112908124	112908524	ENSMUST00000223304	Promoter (1-2kb)	1844	JH602047.1	307745	308145	ENSHGLT00000021528	Promoter (<=1kb)	-230	21.5	16.51	47.41	45.05	31.67	38.71	34.5	23.3	20.81	57.28	37.41	44.41	28.63	33.65	31.63	292.14	260.74	192.38	186.42	216.6	195.68	225.43	275.86	259.67	189.94	215.98	229.26	189.91	208.02	228.42
ENSMUSG00000002803	ENSHGLG00000015655	Btbd6	12	112976445	112976845	ENSMUST00000165079	Promoter (<=1kb)	0	JH602047.1	257212	257612	ENSHGLT00000022148	Promoter (<=1kb)	0	97.8	75.11	215.67	234.99	165.2	201.88	214.64	144.97	129.47	142.15	92.82	110.22	187.44	220.31	207.07	801.24	715.13	527.64	489.05	568.23	513.34	564.32	690.55	650.03	543.95	618.51	656.54	433.25	474.58	521.11
ENSMUSG00000002804	ENSHGLG00000015215	Nudt14	12	112941703	112942103	ENSMUST00000222793	Promoter (<=1kb)	0	JH602047.1	298223	298623	ENSHGLT00000021500	Promoter (<=1kb)	0	70	53.76	154.35	186.28	130.95	160.03	163.06	110.14	98.36	121.24	79.17	94.01	137.64	161.78	152.05	1203	1073.71	792.21	814.09	945.88	854.52	984.58	1204.83	1134.13	801.53	911.41	967.45	742.95	813.83	893.61
ENSMUSG00000002808	ENSHGLG00000010611	Epdr1	13	19619590	19619990	ENSMUST00000002885	Promoter (<=1kb)	0	JH602053.1	23329519	23329919	ENSHGLT00000015008	Promoter (<=1kb)	0	126.07	96.82	277.99	345.57	242.93	296.88	298.22	201.42	179.89	185.99	121.45	144.21	280.45	329.64	309.83	246.03	219.59	162.02	132.74	154.23	139.33	158.23	193.62	182.26	153.66	174.72	185.46	129.86	142.25	156.2
ENSMUSG00000002820	ENSHGLG00000007086	Atg4d	9	21265026	21265426	ENSMUST00000065005	Promoter (<=1kb)	0	JH602141.1	2616688	2617088	ENSHGLT00000009989	Promoter (<=1kb)	-685	408.87	314.01	901.61	857.78	603.01	736.92	736.8	497.66	444.44	625.79	408.66	485.24	706.35	830.23	780.33	209.75	187.21	138.13	171.9	199.73	180.44	194.72	238.28	224.3	162.59	184.88	196.25	154.84	169.61	186.24
ENSMUSG00000002825	ENSHGLG00000018553	Qtrt1	9	21411587	21411987	ENSMUST00000002902	Promoter (<=1kb)	0	JH602141.1	2719613	2720013	ENSHGLT00000026286	Promoter (<=1kb)	157	225.08	172.86	496.33	621.02	436.57	533.52	552.6	373.24	333.33	365.39	238.61	283.32	543.74	639.1	600.68	913.6	815.41	601.64	606.41	704.58	636.52	670.66	820.69	772.53	613.11	697.16	740.02	511.16	559.92	614.81
ENSMUSG00000002833	ENSHGLG00000010821	Hdgfl2	17	56079092	56079492	ENSMUST00000226053	Promoter (<=1kb)	-142	JH602141.1	5251368	5251768	ENSHGLT00000015261	Promoter (<=1kb)	-100	1442.42	1107.77	3180.76	2629.36	1848.41	2258.87	2394.41	1617.24	1444.32	2204.43	1439.54	1709.31	2218.12	2607.13	2450.41	2991.15	2669.68	1969.77	2226.75	2587.24	2337.32	2501.61	3061.21	2881.59	2177.55	2476.05	2628.28	1950.74	2136.84	2346.31
ENSMUSG00000002835	ENSHGLG00000005439	Chaf1a	17	56040113	56040513	ENSMUST00000002914	Promoter (<=1kb)	0	JH602141.1	5301876	5302276	ENSHGLT00000007568	Promoter (<=1kb)	0	409.44	314.44	902.87	917.55	645.03	788.26	801.51	541.36	483.48	577.03	376.81	447.43	731.19	859.42	807.76	1846.43	1647.99	1215.93	1453.54	1688.85	1525.71	1605.09	1964.15	1848.9	1440.23	1637.66	1738.35	1240.9	1359.28	1492.53
ENSMUSG00000002844	ENSHGLG00000011111	Adprh	16	38452527	38452927	ENSMUST00000002923	Promoter (<=1kb)	0	JH602044.1	28620333	28620733	ENSHGLT00000015695	Promoter (<=1kb)	0	252.59	193.99	557	874.26	614.6	751.07	760.29	513.52	458.61	356.25	232.64	276.23	652.69	767.15	721.04	341.11	304.45	224.63	249.35	289.71	261.73	340.64	416.84	392.38	284.21	323.18	343.05	228.05	249.8	274.29
ENSMUSG00000002845	ENSHGLG00000012973	Tmem39a	16	38562615	38563015	ENSMUST00000002924	Promoter (<=1kb)	0	JH602044.1	28739786	28740186	ENSHGLT00000018340	Promoter (<=1kb)	0	214.04	164.38	472	557.23	391.73	478.72	437.12	295.24	263.67	323.08	210.98	250.52	439.02	516.01	484.99	823.99	735.43	542.62	557.87	648.18	585.57	653.33	799.48	752.57	579.64	659.09	699.62	469.39	514.17	564.58
ENSMUSG00000002846	ENSHGLG00000012181	Timmdc1	16	38522491	38522891	ENSMUST00000002925	Promoter (<=1kb)	0	JH602044.1	28679823	28680223	ENSHGLT00000017191	Promoter (<=1kb)	29	383.29	294.36	845.2	902.6	634.52	775.42	808.12	545.83	487.46	599.53	391.51	464.87	796.97	936.74	880.43	1228.89	1096.82	809.27	948.71	1102.29	995.81	1082.46	1324.6	1246.88	1026.84	1167.61	1239.39	849.88	930.95	1022.21
ENSMUSG00000002847	ENSHGLG00000012437	Pla1a	16	38434951	38435351	ENSMUST00000002926	Promoter (1-2kb)	-1806	JH602044.1	28577194	28577594	ENSHGLT00000017542	Promoter (1-2kb)	1052	18.24	14.01	40.21	46.5	32.69	39.95	39.46	26.65	23.8	45.06	29.42	34.94	42.99	50.53	47.49	60.51	54.01	39.85	48.58	56.44	50.99	46.6	57.03	53.68	69.45	78.97	83.83	59.45	65.12	71.51
ENSMUSG00000002871	ENSHGLG00000000169	Tpra1	6	88902041	88902441	ENSMUST00000055022	Promoter (<=1kb)	0	JH602274.1	512558	512958	ENSHGLT00000000182	Promoter (<=1kb)	375	417.07	320.31	919.71	1013.09	712.2	870.34	895.68	604.97	540.28	575.45	375.78	446.2	805.9	947.24	890.3	220.58	196.88	145.26	169.56	197.01	177.98	175.11	214.28	201.71	165.56	188.26	199.83	151.45	165.9	182.16
ENSMUSG00000002885	ENSHGLG00000008557	Adgre5	8	83739216	83739616	ENSMUST00000075843	Promoter (1-2kb)	1553	JH602214.1	1550053	1550453	ENSHGLT00000012077	Promoter (<=1kb)	0	67.83	52.09	149.58	143.13	100.62	122.97	107.17	72.39	64.65	110.59	72.21	85.75	114.72	134.84	126.73	888.12	792.67	584.86	548.11	636.84	575.32	746.11	913.01	859.44	533.96	607.16	644.49	435.38	476.91	523.66
ENSMUSG00000002897	ENSHGLG00000016169	Il17ra	6	120463273	120463673	ENSMUST00000002976	Promoter (<=1kb)	26	JH602048.1	10163926	10164326	ENSHGLT00000022886	Promoter (<=1kb)	0	84.21	64.67	185.68	389.67	273.93	334.76	284.71	192.3	171.74	148.14	96.74	114.87	272.87	320.73	301.45	714.41	637.63	470.46	488.52	567.6	512.77	584.11	714.77	672.83	523.22	594.95	631.53	436.86	478.53	525.44
ENSMUSG00000002900	ENSHGLG00000008431	Lamb1	12	31264842	31265242	ENSMUST00000169088	Promoter (<=1kb)	0	JH602052.1	21772167	21772567	ENSHGLT00000011894	Promoter (<=1kb)	0	50.11	38.48	110.49	286.5	201.41	246.13	195.86	132.29	118.14	64.86	42.35	50.29	131.42	154.47	145.18	374.98	334.68	246.94	311.18	361.56	326.63	382.73	468.34	440.86	311.73	354.46	376.26	283.38	310.41	340.84
ENSMUSG00000002908	ENSHGLG00000002697	Kcnn1	8	70856847	70857247	ENSMUST00000110081	Promoter (<=1kb)	0	JH602221.1	1440564	1440964	ENSHGLT00000003709	Promoter (1-2kb)	-1589	23.9	18.35	52.7	81.08	57	69.65	58.58	39.57	35.34	48.4	31.6	37.53	51.21	60.19	56.57	112.78	100.66	74.27	92.12	107.03	96.69	94.12	115.17	108.41	88.42	100.54	106.72	97.46	106.76	117.23
ENSMUSG00000002910	ENSHGLG00000003087	Arrdc2	8	70839511	70839911	ENSMUST00000002989	Promoter (<=1kb)	0	JH602221.1	1454251	1454651	ENSHGLT00000004276	Promoter (<=1kb)	-13	1412.89	1085.09	3115.64	3086.58	2169.84	2651.66	2618	1768.26	1579.19	2104.7	1374.42	1631.98	2201.43	2587.51	2431.98	1134.68	1012.73	747.22	810.32	941.51	850.56	879.97	1076.82	1013.64	814.76	926.45	983.41	748.86	820.29	900.71
ENSMUSG00000002949	ENSHGLG00000018326	Timm44	8	4267617	4268017	ENSMUST00000135755	Promoter (<=1kb)	0	JH602141.1	901781	902181	ENSHGLT00000025972	Promoter (<=1kb)	746	35.68	27.41	78.69	86.12	60.54	73.99	62.3	42.08	37.58	73.77	48.17	57.2	64.9	76.28	71.7	2134.61	1905.2	1405.71	1638.08	1903.26	1719.41	1791.47	2192.21	2063.59	1575.52	1791.49	1901.64	1401.46	1535.15	1685.64
ENSMUSG00000002957	ENSHGLG00000004399	Ap2a2	7	141562608	141563008	ENSMUST00000201261	Promoter (<=1kb)	78	JH602079.1	21616242	21616642	ENSHGLT00000006089	Promoter (<=1kb)	0	153.03	117.53	337.46	411.5	289.28	353.52	322.91	218.1	194.78	235.11	153.54	182.31	330.33	388.26	364.92	550.38	491.23	362.44	345.04	400.9	362.17	428.01	523.76	493.02	355.17	403.86	428.69	291.74	319.57	350.89
ENSMUSG00000002963	ENSHGLG00000013804	Pnkp	7	44857026	44857426	ENSMUST00000107876	Promoter (<=1kb)	0	JH602145.1	4464033	4464433	ENSHGLT00000019433	Promoter (1-2kb)	1267	288.74	221.75	636.72	647.55	455.22	556.31	495.21	334.48	298.71	352.25	230.03	273.13	474.64	557.88	524.34	1227.3	1095.4	808.21	908.92	1056.06	954.05	1015.48	1242.64	1169.73	903.84	1027.74	1090.93	839.3	919.36	1009.49
ENSMUSG00000002968	ENSHGLG00000009297	Med25	7	44892562	44892962	ENSMUST00000003049	Promoter (<=1kb)	0	JH602145.1	4504082	4504482	ENSHGLT00000013141	Promoter (<=1kb)	-219	207.4	159.28	457.35	418.51	294.21	359.54	323.41	218.44	195.08	287.13	187.5	222.64	325.42	382.49	359.5	1096.67	978.81	722.19	758.97	881.84	796.66	785.8	961.58	905.16	712.58	810.26	860.07	665.74	729.25	800.74
ENSMUSG00000002980	ENSHGLG00000003389	Bcam	7	19770367	19770767	ENSMUST00000003061	Promoter (<=1kb)	0	JH602220.1	1694676	1695076	ENSHGLT00000004695	Promoter (<=1kb)	-622	30.31	23.28	66.83	130	91.39	111.68	90.13	60.88	54.37	63.92	41.74	49.56	84.19	98.96	93.01	93.74	83.66	61.73	66.37	77.12	69.67	69.81	85.42	80.41	75.12	85.41	90.67	87.63	95.99	105.4
ENSMUSG00000002981	ENSHGLG00000013561	Clptm1	7	19664901	19665301	ENSMUST00000055242	Promoter (<=1kb)	0	JH602220.1	1771689	1772089	ENSHGLT00000019099	Promoter (1-2kb)	-1709	299.86	230.29	661.23	631.04	443.61	542.12	595.58	402.27	359.26	491.77	321.14	381.32	595.51	699.95	657.88	514.18	458.92	338.61	343.3	398.87	360.34	397.66	486.62	458.07	324.95	369.5	392.21	316.71	346.92	380.93
ENSMUSG00000002983	ENSHGLG00000019359	Relb	7	19628553	19628953	ENSMUST00000130543	Promoter (<=1kb)	0	JH602220.1	1806389	1806789	ENSHGLT00000027468	Promoter (<=1kb)	-85	888.96	682.71	1960.29	1790.27	1258.54	1538.01	1520.24	1026.81	917.02	1293.15	844.46	1002.71	1440.94	1693.65	1591.84	1164.04	1038.94	766.56	844.04	980.68	885.95	976.04	1194.38	1124.3	875.21	995.18	1056.37	722.33	791.23	868.8
ENSMUSG00000002984	ENSHGLG00000006959	Tomm40	7	19715535	19715935	ENSMUST00000093552	Promoter (<=1kb)	-97	JH602220.1	1740207	1740607	ENSHGLT00000009805	Promoter (<=1kb)	0	1518.3	1166.04	3348.08	2816.89	1980.25	2419.97	2619.79	1769.47	1580.27	2218.97	1449.04	1720.59	2381.39	2799.03	2630.78	3597.65	3210.99	2369.16	2856.49	3318.92	2998.32	3024.9	3701.56	3484.37	2682.2	3049.88	3237.39	2392.22	2620.43	2877.3
ENSMUSG00000002996	ENSHGLG00000019188	Hbp1	12	31950329	31950729	ENSMUST00000172314	Promoter (<=1kb)	0	JH602052.1	22531601	22532001	ENSHGLT00000027225	Promoter (<=1kb)	-6	1295.49	994.93	2856.76	2406.01	1691.4	2066.99	2338.02	1579.16	1410.3	1982.74	1294.77	1537.41	2137.56	2512.45	2361.42	2477.93	2211.62	1631.8	1991.01	2313.33	2089.87	2230.82	2729.85	2569.67	1952.33	2219.96	2356.44	1746.24	1912.82	2100.33
ENSMUSG00000002997	ENSHGLG00000005805	Prkar2b	12	32061126	32061526	ENSMUST00000003079	Promoter (<=1kb)	0	JH602052.1	22636955	22637355	ENSHGLT00000008103	Promoter (1-2kb)	-1707	261.32	200.69	576.24	763.58	536.79	655.99	641.22	433.1	386.79	352.81	230.39	273.57	503.85	592.21	556.61	94.43	84.28	62.19	73.37	85.25	77.01	68.97	84.4	79.45	96.92	110.2	116.98	79.72	87.32	95.88
ENSMUSG00000003031	ENSHGLG00000009852	Cdkn1b	6	134920450	134920850	ENSMUST00000204807	Promoter (<=1kb)	0	JH602065.1	25207276	25207676	ENSHGLT00000013937	Promoter (<=1kb)	-162	508.1	390.22	1120.45	1270.83	893.38	1091.76	1032.27	697.22	622.67	683.28	446.2	529.81	869.38	1021.85	960.43	709.8	633.51	467.43	485.38	563.95	509.48	604.85	740.15	696.72	531.24	604.07	641.21	409.31	448.36	492.31
ENSMUSG00000003032	ENSHGLG00000014619	Klf4	4	55532422	55532822	ENSMUST00000107619	Promoter (<=1kb)	0	JH602043.1	60742757	60743157	ENSHGLT00000020653	Promoter (<=1kb)	853	584.77	449.1	1289.51	1261.66	886.94	1083.89	1024.62	692.05	618.05	766.54	500.57	594.38	849.67	998.68	938.65	61.07	54.51	40.22	43.06	50.03	45.2	36.77	45	42.36	53.85	61.23	64.99	46.12	50.52	55.47
ENSMUSG00000003033	ENSHGLG00000003126	Ap1m1	8	72239826	72240226	ENSMUST00000003117	Promoter (<=1kb)	0	JH602221.1	1060458	1060858	ENSHGLT00000004333	Promoter (<=1kb)	471	455.33	349.69	1004.08	1025.09	720.63	880.65	865.57	584.63	522.12	714.24	466.42	553.82	842.76	990.57	931.02	1360.17	1213.99	895.72	945.78	1098.89	992.74	1070.35	1309.79	1232.94	928.57	1055.87	1120.78	822.69	901.17	989.51
ENSMUSG00000003037	ENSHGLG00000004165	Rab8a	8	72160861	72161261	ENSMUST00000003121	Promoter (<=1kb)	0	JH602221.1	1131919	1132319	ENSHGLT00000005773	Promoter (<=1kb)	0	1227.15	942.44	2706.05	2418.16	1699.94	2077.43	2220.6	1499.85	1339.47	1959.02	1279.29	1519.03	1965.24	2309.9	2171.05	1825.68	1629.47	1202.27	1482.33	1722.31	1555.94	1664.76	2037.17	1917.64	1340.29	1524.02	1617.72	1305.3	1429.82	1569.99
ENSMUSG00000003039	ENSHGLG00000003291	Fam32a	8	72218748	72219148	ENSMUST00000003123	Promoter (<=1kb)	-582	JH602221.1	1072730	1073130	ENSHGLT00000004562	Promoter (<=1kb)	0	29.72	22.82	65.54	69.86	49.11	60.01	66.86	45.16	40.33	62.5	40.81	48.46	66.49	78.15	73.46	1120.46	1000.04	737.86	830.69	965.17	871.94	962.81	1178.18	1109.06	858.95	976.7	1036.75	767.58	840.8	923.22
ENSMUSG00000003051	ENSHGLG00000005529	Elf3	1	135256264	135256664	ENSMUST00000188895	Promoter (<=1kb)	985	JH602120.1	8725054	8725454	ENSHGLT00000007707	Promoter (<=1kb)	0	24.56	18.86	54.15	61.6	43.31	52.92	40.32	27.23	24.32	51.81	33.83	40.18	49.97	58.73	55.2	141.04	125.88	92.88	141.33	164.21	148.35	155.5	190.29	179.12	129.78	147.57	156.64	130.4	142.84	156.84
ENSMUSG00000003062	ENSHGLG00000008923	Stard3nl	13	19365616	19366016	ENSMUST00000196268	Promoter (1-2kb)	1939	JH602053.1	23098277	23098677	ENSHGLT00000012626	Promoter (<=1kb)	410	29.71	22.82	65.51	72.1	50.68	61.94	63.2	42.69	38.13	62.61	40.88	48.55	53.99	63.46	59.64	1892.97	1689.52	1246.58	1354.6	1573.9	1421.86	1569.75	1920.9	1808.19	1311.93	1491.77	1583.49	1169.33	1280.88	1406.44
ENSMUSG00000003068	ENSHGLG00000007418	Stk11	10	80115418	80115818	ENSMUST00000144883	Promoter (<=1kb)	0	JH602141.1	7467375	7467775	ENSHGLT00000010448	Promoter (<=1kb)	-77	921.49	707.69	2032.02	1773.62	1246.84	1523.71	1610.92	1088.06	971.71	1360.84	888.66	1055.2	1437.81	1689.97	1588.38	1194.22	1065.88	786.43	866.48	1006.76	909.51	997.01	1220.03	1148.45	872.1	991.65	1052.62	785.23	860.14	944.46
ENSMUSG00000003070	ENSHGLG00000011215	Efna2	10	80179423	80179823	ENSMUST00000003154	Promoter (<=1kb)	0	JH602141.1	7391737	7392137	ENSHGLT00000015849	Promoter (1-2kb)	1239	99.35	76.3	219.09	365.79	257.15	314.25	242.24	163.61	146.12	155.43	101.5	120.52	200.84	236.07	221.88	128.21	114.43	84.43	89.28	103.73	93.71	95.29	116.61	109.77	89.18	101.41	107.64	89.78	98.34	107.98
ENSMUSG00000003072	ENSHGLG00000008949	Atp5d	10	80142120	80142520	ENSMUST00000003156	Promoter (<=1kb)	0	JH602141.1	7432298	7432698	ENSHGLT00000012653	Promoter (<=1kb)	0	680.84	522.88	1501.36	1245.54	875.6	1070.03	1045.36	706.06	630.57	1002.63	654.74	777.44	969.2	1139.17	1070.7	819.41	731.35	539.61	603.25	700.91	633.21	705.45	863.26	812.61	639.56	727.23	771.94	569.89	624.25	685.44
ENSMUSG00000003099	ENSHGLG00000015987	Ppp5c	7	17027444	17027844	ENSMUST00000142597	Promoter (<=1kb)	0	JH602145.1	7125993	7126393	ENSHGLT00000022629	Promoter (<=1kb)	107	252.87	194.2	557.62	578.2	406.47	496.73	468.6	316.51	282.66	315.26	205.87	244.45	426.14	500.88	470.77	679.34	606.33	447.37	416.98	484.49	437.69	552.42	676	636.34	461.8	525.1	557.39	396.94	434.8	477.42
ENSMUSG00000003119	ENSHGLG00000011893	Cdk12	11	98265073	98265473	ENSMUST00000125152	Promoter (1-2kb)	1571	JH602108.1	3562914	3563314	ENSHGLT00000016797	Promoter (<=1kb)	-399	49.26	37.83	108.64	100.21	70.45	86.09	85.04	57.44	51.3	79.33	51.81	61.51	84.53	99.35	93.38	890.74	795.01	586.58	696.15	808.84	730.71	851.82	1042.37	981.21	767.11	872.27	925.9	626.38	686.14	753.4
ENSMUSG00000003123	ENSHGLG00000002222	Lipe	7	25390016	25390416	ENSMUST00000054301	Promoter (<=1kb)	0	JH602220.1	363252	363652	ENSHGLT00000003033	Promoter (<=1kb)	0	29.2	22.42	64.39	95.5	67.14	82.05	70.26	47.46	42.38	46.42	30.32	36	48.15	56.6	53.2	1455.66	1299.22	958.6	1089.63	1266.03	1143.73	1266.17	1549.41	1458.5	1115.8	1268.76	1346.76	963.42	1055.33	1158.78
ENSMUSG00000003131	ENSHGLG00000019038	Pafah1b2	9	46012466	46012866	ENSMUST00000217514	Promoter (<=1kb)	0	JH602097.1	12583217	12583617	ENSHGLT00000027006	Promoter (<=1kb)	103	226.71	174.11	499.93	535.64	376.55	460.17	418.08	282.38	252.19	301.85	197.11	234.05	417.82	491.1	461.58	1159.22	1034.63	763.38	808.7	939.61	848.85	1012.71	1239.25	1166.54	846.83	962.91	1022.12	750.48	822.08	902.66
ENSMUSG00000003134	ENSHGLG00000005052	Tbc1d8	1	39394203	39394603	ENSMUST00000195854	Promoter (1-2kb)	-1572	JH602062.1	5897141	5897541	ENSHGLT00000007003	Promoter (<=1kb)	0	43.85	33.67	96.69	117.46	82.58	100.91	121.96	82.37	73.56	80.62	52.65	62.51	98	115.19	108.27	382.16	341.08	251.66	237.57	276.03	249.36	293.83	359.56	338.46	258.51	293.95	312.02	186.94	204.77	224.85
ENSMUSG00000003135	ENSHGLG00000005196	Cnot11	1	39535585	39535985	ENSMUST00000003219	Promoter (<=1kb)	0	JH602062.1	5963371	5963771	ENSHGLT00000007203	Promoter (<=1kb)	0	348.83	267.9	769.22	871.26	612.49	748.5	713.21	481.72	430.21	511.5	334.02	396.61	711.08	835.79	785.55	863.61	770.8	568.72	657.89	764.4	690.56	718.6	879.34	827.75	659.29	749.67	795.76	605.3	663.04	728.04
ENSMUSG00000003153	ENSHGLG00000001545	Slc2a3	6	122739975	122740375	ENSMUST00000170724	Promoter (1-2kb)	1887	JH602173.1	5078860	5079260	ENSHGLT00000002082	Promoter (1-2kb)	-1504	81.03	62.23	178.68	216.2	151.98	185.73	198.13	133.82	119.51	182.49	119.17	141.51	211.31	248.36	233.43	827.31	738.4	544.81	651.63	757.13	683.99	749.51	917.17	863.35	653.58	743.17	788.87	742.66	813.5	893.25
ENSMUSG00000003154	ENSHGLG00000001583	Foxj2	6	122826321	122826721	ENSMUST00000203075	Promoter (<=1kb)	0	JH602173.1	5175864	5176264	ENSHGLT00000002131	Promoter (<=1kb)	0	160.88	123.55	354.76	426.12	299.56	366.07	449.67	303.72	271.24	350.19	228.68	271.54	464.21	545.62	512.83	886.45	791.18	583.75	632.97	735.44	664.39	767.96	939.76	884.62	668.05	759.63	806.34	502	549.89	603.8
ENSMUSG00000003161	ENSHGLG00000004441	Sri	5	8056426	8056826	ENSMUST00000148633	Promoter (<=1kb)	0	JH602122.1	5169676	5170076	ENSHGLT00000006152	Promoter (<=1kb)	0	203.39	156.2	448.51	565.89	397.81	486.15	558.37	377.14	336.81	278.04	181.57	215.59	415.1	487.89	458.57	909.76	811.98	599.1	630.09	732.1	661.38	754.55	923.34	869.16	680.23	773.48	821.03	604.29	661.94	726.83
ENSMUSG00000003190	ENSHGLG00000008378	Bcl2l12	7	44997134	44997534	ENSMUST00000207342	Promoter (<=1kb)	0	JH602145.1	4611110	4611510	ENSHGLT00000011816	Promoter (<=1kb)	0	275.15	211.31	606.75	511.12	359.32	439.1	418.52	282.68	252.46	381.56	249.17	295.86	443.17	520.89	489.58	954.66	852.06	628.68	670.34	778.86	703.62	780.29	954.84	898.82	686.87	781.03	829.05	611.77	670.13	735.82
ENSMUSG00000003199	ENSHGLG00000006669	Mpnd	17	56008529	56008929	ENSMUST00000149441	Promoter (<=1kb)	-272	JH602141.1	5335839	5336239	ENSHGLT00000009399	Promoter (1-2kb)	1581	340.18	261.25	750.15	773.59	543.83	664.59	641.88	433.54	387.18	435.41	284.33	337.61	489.33	575.15	540.58	383.09	341.92	252.28	311.76	362.23	327.24	363.32	444.59	418.51	307.19	349.3	370.78	271.88	297.81	327.01
ENSMUSG00000003200	ENSHGLG00000005623	Sh3gl1	17	56036476	56036876	ENSMUST00000003268	Promoter (<=1kb)	0	JH602141.1	5305088	5305488	ENSHGLT00000007840	Promoter (<=1kb)	18	310.53	238.49	684.77	580.91	408.38	499.06	507.7	342.91	306.25	426.17	278.3	330.45	489.06	574.83	540.28	883.1	788.19	581.55	661.89	769.05	694.76	749.97	917.74	863.89	669.9	761.73	808.57	577.1	632.15	694.12
ENSMUSG00000003208	ENSHGLG00000008096	Yju2	17	55958994	55959394	ENSMUST00000233661	Promoter (<=1kb)	0	JH602141.1	5397367	5397767	ENSHGLT00000011408	Promoter (<=1kb)	15	492.59	378.3	1086.24	873.39	613.99	750.33	737.96	498.43	445.14	676.75	441.94	524.76	767.19	901.74	847.54	1399.74	1249.31	921.78	1118.12	1299.13	1173.63	1238.46	1515.49	1426.57	1089.12	1238.42	1314.56	963.32	1055.22	1158.66
ENSMUSG00000003226	ENSHGLG00000018887	Ranbp2	10	58446623	58447023	ENSMUST00000219332	Promoter (<=1kb)	0	JH602062.1	11862412	11862812	ENSHGLT00000026788	Promoter (<=1kb)	0	473.56	363.69	1044.27	1172.07	823.95	1006.92	940.57	635.28	567.35	637.88	416.55	494.61	851.3	1000.6	940.45	1274.72	1137.72	839.44	918.07	1066.69	963.65	1036.46	1268.31	1193.89	935.67	1063.94	1129.35	714.39	782.54	859.25
ENSMUSG00000003228	ENSHGLG00000017077	Grk5	19	60889975	60890375	ENSMUST00000003313	Promoter (<=1kb)	226	JH602050.1	27598001	27598401	ENSHGLT00000024174	Promoter (1-2kb)	1809	383.27	294.34	845.16	900.51	633.05	773.62	773.89	522.7	466.81	603.96	394.4	468.31	723.74	850.67	799.54	281.75	251.47	185.54	234.6	272.58	246.25	255.22	312.31	293.98	237.15	269.66	286.24	206.25	225.93	248.07
ENSMUSG00000003233	ENSHGLG00000017314	Dvl3	16	20516799	20517199	ENSMUST00000003318	Promoter (<=1kb)	0	JH602043.1	72412205	72412605	ENSHGLT00000024507	Promoter (<=1kb)	570	339.67	260.86	749.02	944.15	663.73	811.11	821.49	554.86	495.53	524.67	342.62	406.83	763.76	897.71	843.75	640.04	571.25	421.48	439.36	510.48	461.17	575.68	704.46	663.13	453.64	515.83	547.54	395.25	432.95	475.39
ENSMUSG00000003234	ENSHGLG00000016746	Abcf3	16	20548350	20548750	ENSMUST00000003319	Promoter (<=1kb)	0	JH602043.1	72384036	72384436	ENSHGLT00000023698	Promoter (<=1kb)	0	308.1	236.62	679.42	700.42	492.39	601.73	600.84	405.82	362.43	520.46	339.87	403.56	636.12	747.69	702.74	1371.38	1223.99	903.1	970.69	1127.83	1018.88	1107.33	1355.03	1275.53	971.65	1104.85	1172.78	896.22	981.72	1077.96
ENSMUSG00000003235	ENSHGLG00000017325	Eif2b5	16	20498623	20499023	ENSMUST00000003320	Promoter (<=1kb)	0	JH602043.1	72428037	72428437	ENSHGLT00000024528	Promoter (<=1kb)	0	221.01	169.73	487.35	582.32	409.36	500.27	512.01	345.83	308.85	386.14	252.16	299.41	470.45	552.96	519.72	1757.24	1568.39	1157.2	1143.98	1329.17	1200.78	1373.43	1680.66	1582.05	1208.06	1373.66	1458.12	1091.4	1195.52	1312.71
ENSMUSG00000003273	ENSHGLG00000013593	Car11	7	45700754	45701154	ENSMUST00000210872	Promoter (<=1kb)	0	JH602145.1	5235005	5235405	ENSHGLT00000019151	Promoter (1-2kb)	1262	221.21	169.89	487.81	450.82	316.92	387.3	375.22	253.43	226.34	367.77	240.16	285.17	409.84	481.71	452.76	927.04	827.41	610.48	711.05	826.16	746.35	787	963.05	906.55	734.8	835.53	886.9	661.55	724.66	795.7
ENSMUSG00000003283	ENSHGLG00000014956	Hck	2	153108243	153108643	ENSMUST00000189688	Promoter (<=1kb)	0	JH602054.1	493622	494022	ENSHGLT00000021130	Promoter (<=1kb)	0	83.95	64.47	185.12	281.75	198.07	242.05	225.6	152.37	136.08	201.5	131.58	156.24	241.08	283.36	266.33	121.85	108.75	80.24	76.8	89.24	80.62	95.85	117.29	110.41	79.24	90.11	95.65	61.18	67.02	73.59
ENSMUSG00000003299	ENSHGLG00000007839	Mrpl4	9	21002609	21003009	ENSMUST00000003386	Promoter (<=1kb)	0	JH602141.1	2419047	2419447	ENSHGLT00000011049	Promoter (<=1kb)	-165	160.55	123.3	354.03	511.98	359.92	439.84	375.95	253.92	226.77	253.78	165.73	196.78	327.62	385.07	361.93	1855.47	1656.06	1221.88	1340.06	1557	1406.59	1523.5	1864.3	1754.91	1330.53	1512.92	1605.94	1155	1265.19	1389.21
ENSMUSG00000003308	ENSHGLG00000015222	Keap1	9	21241357	21241757	ENSMUST00000216436	Promoter (1-2kb)	-1996	JH602141.1	2594453	2594853	ENSHGLT00000021507	Promoter (<=1kb)	422	49.81	38.25	109.83	112.99	79.43	97.07	80.2	54.17	48.38	97.95	63.96	75.95	86.86	102.09	95.95	252.73	225.57	166.43	169.07	196.44	177.47	193.49	236.77	222.88	165.89	188.63	200.23	138	151.17	165.99
ENSMUSG00000003309	ENSHGLG00000017835	Ap1m2	9	21313308	21313708	ENSMUST00000115433	Promoter (<=1kb)	-971	JH602141.1	2678500	2678900	ENSHGLT00000025248	Promoter (<=1kb)	-780	108.36	83.22	238.96	291.7	205.06	250.6	250.04	168.88	150.82	196.35	128.22	152.25	230.27	270.65	254.38	449.74	401.4	296.17	332.99	386.89	349.52	350.39	428.77	403.61	317.98	361.57	383.8	284.16	311.27	341.78
ENSMUSG00000003316	ENSHGLG00000013832	Glg1	8	111259056	111259456	ENSMUST00000169020	Promoter (<=1kb)	0	JH602059.1	12261352	12261752	ENSHGLT00000019489	Promoter (<=1kb)	0	267.11	205.14	589.02	624.78	439.21	536.74	521.42	352.18	314.52	358.59	234.17	278.05	501.15	589.04	553.63	771.27	688.38	507.91	534.44	620.95	560.97	677.06	828.52	779.9	566.85	644.56	684.19	476.4	521.85	573.01
ENSMUSG00000003341	ENSHGLG00000012356	Atp8b3	10	80538172	80538572	ENSMUST00000219648	Promoter (<=1kb)	518	JH602141.1	6976286	6976686	ENSHGLT00000017424	Promoter (<=1kb)	0	72.23	55.47	159.28	233.18	163.92	200.32	174.43	117.81	105.22	120.29	78.55	93.27	165.98	195.09	183.36	1077.53	961.72	709.58	791.72	919.89	831.03	900.91	1102.44	1037.75	733.28	833.8	885.06	693	759.11	833.53
ENSMUSG00000003344	ENSHGLG00000013706	Btbd2	10	80656505	80656905	ENSMUST00000126980	Promoter (<=1kb)	-11	JH602141.1	6815205	6815605	ENSHGLT00000019305	Promoter (<=1kb)	-360	325.66	250.11	718.14	767.64	539.64	659.48	643.31	434.51	388.05	505.96	330.4	392.32	645.16	758.31	712.73	350.52	312.85	230.83	243.55	282.98	255.64	269.34	329.59	310.25	224.15	254.88	270.55	212.09	232.32	255.09
ENSMUSG00000003346	ENSHGLG00000006544	Abhd17a	10	80590225	80590625	ENSMUST00000003436	Promoter (<=1kb)	0	JH602141.1	6914938	6915338	ENSHGLT00000009204	Promoter (1-2kb)	-1723	353.81	271.72	780.21	1043.06	733.26	896.09	807.89	545.67	487.32	592.97	387.22	459.79	766.98	901.5	847.31	841.38	750.95	554.07	582.66	676.99	611.59	640.03	783.21	737.25	568.98	646.97	686.75	482.21	528.21	579.99
ENSMUSG00000003352	ENSHGLG00000007792	Cacnb3	15	98632127	98632527	ENSMUST00000109150	Promoter (<=1kb)	0	JH602129.1	3347216	3347616	ENSHGLT00000010983	Promoter (<=1kb)	226	416.03	319.51	917.42	977.74	687.34	839.97	792.97	535.59	478.32	622.91	406.77	483	678.44	797.42	749.49	1338.06	1194.25	881.16	917.33	1065.84	962.88	1108.13	1356.01	1276.45	905.97	1030.16	1093.5	853.47	934.89	1026.54
ENSMUSG00000003354	ENSHGLG00000003786	Ccdc65	15	98707997	98708397	ENSMUST00000003444	Promoter (<=1kb)	0	JH602129.1	3280562	3280962	ENSHGLT00000005240	Promoter (<=1kb)	0	173.75	133.44	383.14	429	301.58	368.55	353.02	238.44	212.94	325.84	212.78	252.66	354.8	417.02	391.96	461.81	412.18	304.12	355.21	412.72	372.85	385.1	471.24	443.59	407.87	463.78	492.29	306.01	335.2	368.06
ENSMUSG00000003355	ENSHGLG00000008146	Fkbp11	15	98727962	98728362	ENSMUST00000229562	Promoter (<=1kb)	0	JH602129.1	3262224	3262624	ENSHGLT00000011492	Promoter (<=1kb)	0	165.14	126.83	364.16	672.07	472.46	577.37	543.86	367.33	328.06	251.6	164.3	195.09	498.54	585.97	550.75	605.91	540.79	399.01	447.25	519.66	469.46	553.8	677.69	637.92	445.64	506.73	537.89	378.66	414.78	455.44
ENSMUSG00000003360	ENSHGLG00000004292	Ddx23	15	98662744	98663144	ENSMUST00000162384	Promoter (<=1kb)	0	JH602129.1	3321443	3321843	ENSHGLT00000005951	Promoter (1-2kb)	1378	584.7	449.04	1289.36	1197.26	841.67	1028.56	1082.31	731.02	652.86	1009.88	659.48	783.06	1121.4	1318.07	1238.84	1088.54	971.55	716.84	754.2	876.3	791.65	848.83	1038.71	977.76	718.15	816.59	866.8	655.35	717.87	788.24
ENSMUSG00000003363	ENSHGLG00000003571	Pld3	7	27531912	27532312	ENSMUST00000155287	Promoter (<=1kb)	434	JH602238.1	361047	361447	ENSHGLT00000004925	Promoter (<=1kb)	0	15.65	12.02	34.51	32.39	22.77	27.82	26.38	17.82	15.91	40.39	26.38	31.32	23.74	27.9	26.23	754.76	673.64	497.03	576.34	669.64	604.96	693.74	848.93	799.12	586.87	667.32	708.34	519.54	569.1	624.89
ENSMUSG00000003379	ENSHGLG00000001725	Cd79a	7	24895981	24896381	ENSMUST00000003469	Promoter (<=1kb)	-1000	JH602220.1	805520	805920	ENSHGLT00000002320	Promoter (<=1kb)	977	25.42	19.52	56.06	72.78	51.17	62.53	57.84	39.07	34.89	66.89	43.68	51.87	61.53	72.32	67.97	385.01	343.63	253.54	337.02	391.57	353.75	340.89	417.14	392.67	308.45	350.73	372.29	299.45	328.02	360.17
ENSMUSG00000003380	ENSHGLG00000006853	Rabac1	7	24972491	24972891	ENSMUST00000076961	Promoter (<=1kb)	0	JH602220.1	741782	742182	ENSHGLT00000009659	Promoter (<=1kb)	0	265.22	203.68	584.84	686.63	482.69	589.88	574.43	387.99	346.5	467.22	305.11	362.29	567.92	667.52	627.39	804.92	718.41	530.06	599.69	696.78	629.47	679.53	831.54	782.75	621.59	706.8	750.25	522.03	571.83	627.89
ENSMUSG00000003382	ENSHGLG00000017498	Etv3	3	87525379	87525779	ENSMUST00000119109	Promoter (<=1kb)	0	JH602198.1	2232066	2232466	ENSHGLT00000024770	Promoter (<=1kb)	0	95.77	73.55	211.19	292.98	205.96	251.7	257.39	173.84	155.26	158.75	103.66	123.09	227.05	266.87	250.83	1413.29	1261.4	930.69	1034.27	1201.71	1085.63	1122.8	1373.97	1293.35	1041.42	1184.19	1256.99	691.43	757.39	831.64
ENSMUSG00000003402	ENSHGLG00000011876	Prkcsh	9	22002597	22002997	ENSMUST00000216344	Promoter (<=1kb)	0	JH602141.1	3218872	3219272	ENSHGLT00000016777	Promoter (<=1kb)	0	946.63	727	2087.46	1943.07	1365.96	1669.28	1761.42	1189.71	1062.5	1496.24	977.08	1160.18	1589	1867.68	1755.41	2390.01	2133.15	1573.9	1787.93	2077.37	1876.7	2038.97	2495.09	2348.69	1775.27	2018.63	2142.74	1569.96	1719.72	1888.31
ENSMUSG00000003410	ENSHGLG00000015199	Elavl3	9	22050530	22050930	ENSMUST00000003501	Promoter (1-2kb)	1080	JH602141.1	3249506	3249906	ENSHGLT00000021478	Promoter (1-2kb)	-1030	38.64	29.67	85.2	79.73	56.05	68.5	81.49	55.04	49.15	78.52	51.27	60.88	67.07	78.83	74.09	895.35	799.12	589.62	633.33	735.85	664.77	746.38	913.35	859.76	638.62	726.17	770.81	618.13	677.1	743.48
ENSMUSG00000003420	ENSHGLG00000006259	Fcgrt	7	45103674	45104074	ENSMUST00000003512	Promoter (<=1kb)	0	JH602145.1	4720612	4721012	ENSHGLT00000008774	Promoter (1-2kb)	-1460	764.42	587.07	1685.66	1529.72	1075.38	1314.18	1486.23	1003.84	896.5	1110.77	725.36	861.29	1133.95	1332.82	1252.7	385.83	344.36	254.08	285.24	331.41	299.4	293.88	359.62	338.52	246.48	280.26	297.49	228.33	250.11	274.63
ENSMUSG00000003421	ENSHGLG00000008848	Nosip	7	45062179	45062579	ENSMUST00000107829	Promoter (<=1kb)	0	JH602145.1	4686920	4687320	ENSHGLT00000012519	Promoter (<=1kb)	327	338.46	259.93	746.36	636.41	447.39	546.74	568.6	384.04	342.98	474.01	309.54	367.55	520.2	611.43	574.67	105.68	94.32	69.59	71.64	83.23	75.19	86.99	106.46	100.21	73.44	83.51	88.64	75.94	83.18	91.33
ENSMUSG00000003423	ENSHGLG00000011479	Pih1d1	7	45154158	45154558	ENSMUST00000210139	Promoter (<=1kb)	0	JH602145.1	4757112	4757512	ENSHGLT00000016218	Promoter (<=1kb)	0	488.22	374.95	1076.61	994.81	699.34	854.64	876.78	592.2	528.88	702.96	459.05	545.08	754.24	886.51	833.22	1981.68	1768.7	1305	1514.57	1759.76	1589.77	1652.54	2022.21	1903.56	1455.69	1655.24	1757.01	1305.63	1430.19	1570.38
ENSMUSG00000003429	ENSHGLG00000007019	Rps11	7	45124253	45124653	ENSMUST00000003521	Promoter (<=1kb)	0	JH602145.1	4726444	4726844	ENSHGLT00000009890	Promoter (<=1kb)	0	659.81	506.73	1454.98	1308.62	919.95	1124.23	1207.03	815.26	728.09	976.7	637.81	757.33	1070.87	1258.68	1183.02	2891.77	2580.98	1904.32	2072.39	2407.89	2175.29	2223.9	2721.38	2561.71	2073.95	2358.25	2503.24	1898.36	2079.46	2283.3
ENSMUSG00000003435	ENSHGLG00000018339	Supt5	7	28338644	28339044	ENSMUST00000207563	Promoter (<=1kb)	0	JH602107.1	12766608	12767008	ENSHGLT00000025989	Promoter (<=1kb)	0	403.22	309.67	889.16	838.41	589.4	720.28	711.86	480.81	429.4	618.32	403.78	479.45	713.97	839.18	788.74	629.43	561.78	414.5	470.82	547.04	494.2	537.41	657.63	619.05	494.91	562.75	597.35	441.66	483.79	531.22
ENSMUSG00000003436	ENSHGLG00000018529	Dll3	7	28302148	28302548	ENSMUST00000108315	Promoter (<=1kb)	0	JH602107.1	12805858	12806258	ENSHGLT00000026251	Promoter (<=1kb)	-610	28.96	22.24	63.86	75.29	52.93	64.68	56.07	37.87	33.82	65.54	42.8	50.82	72.29	84.97	79.86	346.78	309.51	228.36	249.33	289.69	261.71	305.26	373.54	351.62	291.1	331.01	351.36	266.92	292.38	321.04
ENSMUSG00000003437	ENSHGLG00000006242	Paf1	7	28392699	28393099	ENSMUST00000003529	Promoter (<=1kb)	0	JH602107.1	12725039	12725439	ENSHGLT00000008754	Promoter (<=1kb)	0	982.35	754.44	2166.24	2153.12	1513.62	1849.73	1849.96	1249.51	1115.9	1351.52	882.57	1047.97	1305.04	1533.92	1441.71	1701.63	1518.75	1120.58	1219.18	1416.55	1279.71	1371.08	1677.78	1579.34	1172.68	1333.44	1415.42	1048.57	1148.6	1261.2
ENSMUSG00000003452	ENSHGLG00000014911	Bicd1	6	149408797	149409197	ENSMUST00000203502	Promoter (<=1kb)	0	JH602091.1	3986290	3986690	ENSHGLT00000021063	Promoter (<=1kb)	0	146.15	112.24	322.29	666.19	468.33	572.32	585.98	395.79	353.47	239.69	156.52	185.85	427.04	501.93	471.76	197.37	176.16	129.97	136.27	158.33	143.04	145.7	178.29	167.83	115.91	131.79	139.9	102.58	112.37	123.38
ENSMUSG00000003458	ENSHGLG00000007191	Ncstn	1	172082563	172082963	ENSMUST00000003550	Promoter (<=1kb)	0	JH602107.1	923256	923656	ENSHGLT00000010127	Promoter (<=1kb)	347	286.67	220.16	632.16	684.95	481.51	588.44	561.09	378.97	338.45	403.69	263.62	313.02	570.84	670.95	630.62	653.5	583.27	430.35	415.24	482.46	435.86	526.81	644.66	606.83	505.03	574.26	609.57	394.77	432.42	474.81
ENSMUSG00000003464	ENSHGLG00000006365	Pex19	1	172126505	172126905	ENSMUST00000075895	Promoter (<=1kb)	0	JH602107.1	978902	979302	ENSHGLT00000008949	Promoter (1-2kb)	1961	190.49	146.29	420.06	431.48	303.33	370.69	327.98	221.53	197.84	308.81	201.66	239.45	354.49	416.66	391.62	190.76	170.26	125.62	167.84	195.01	176.17	188.79	231.02	217.47	172.14	195.73	207.77	157.61	172.64	189.57
ENSMUSG00000003500	ENSHGLG00000003834	Impdh1	6	29205088	29205488	ENSMUST00000161654	Promoter (<=1kb)	951	JH602096.1	7573714	7574114	ENSHGLT00000005308	Promoter (<=1kb)	0	61.19	46.99	134.93	192.25	135.15	165.16	153.94	103.97	92.86	150.77	98.46	116.91	176.26	207.18	194.72	1129.86	1008.43	744.05	790.05	917.95	829.28	914.52	1119.1	1053.43	809.94	920.97	977.59	670.75	734.74	806.76
ENSMUSG00000003526	ENSHGLG00000009015	Prodh	16	18079317	18079717	ENSMUST00000141635	Promoter (<=1kb)	-49	JH602060.1	885589	885989	ENSHGLT00000012751	Promoter (<=1kb)	0	35.35	27.15	77.95	84.22	59.21	72.35	74.62	50.4	45.01	57.17	37.33	44.33	53.08	62.39	58.63	500.72	446.91	329.74	401.53	466.53	421.47	465.84	570.05	536.6	412.34	468.86	497.69	357.37	391.46	429.83
ENSMUSG00000003527	ENSHGLG00000000570	Ess2	16	17911178	17911578	ENSMUST00000232423	Promoter (<=1kb)	0	JH602258.1	176544	176944	ENSHGLT00000000696	Promoter (<=1kb)	0	185.29	142.3	408.58	479.5	337.09	411.94	439.13	296.6	264.89	301.74	197.04	233.97	436.93	513.56	482.69	1016.86	907.58	669.64	744.59	865.13	781.56	849.67	1039.73	978.73	761.9	866.35	919.61	676.51	741.04	813.69
ENSMUSG00000003528	ENSHGLG00000000262	Slc25a1	16	17928586	17928986	ENSMUST00000003622	Promoter (<=1kb)	-367	JH602258.1	155818	156218	ENSHGLT00000000292	Promoter (<=1kb)	214	320.88	246.43	707.59	849.57	597.24	729.86	641.74	433.45	387.1	434.92	284.01	337.24	557.38	655.13	615.75	432.5	386.02	284.81	287.26	333.77	301.52	369.98	452.74	426.17	331.94	377.45	400.65	255.38	279.75	307.17
ENSMUSG00000003531	ENSHGLG00000009988	Dgcr6	16	18052647	18053047	ENSMUST00000143343	Promoter (<=1kb)	0	JH602060.1	910362	910762	ENSHGLT00000014132	Promoter (<=1kb)	0	77.75	59.71	171.46	225.34	158.41	193.59	195.35	131.95	117.84	164.82	107.63	127.8	173.35	203.76	191.51	1141.68	1018.98	751.83	812.83	944.42	853.19	915.36	1120.12	1054.4	793.51	902.28	957.76	712.53	780.5	857.01
ENSMUSG00000003534	ENSHGLG00000017106	Ddr1	17	35699831	35700231	ENSMUST00000155957	Promoter (<=1kb)	321	JH602067.1	24893989	24894389	ENSHGLT00000024221	Promoter (1-2kb)	-1346	348.84	267.9	769.24	857.9	603.1	737.02	737.48	498.11	444.85	694.15	453.3	538.25	779.91	916.69	861.59	1574.54	1405.32	1036.89	1133	1316.42	1189.25	1357.72	1661.43	1563.95	1346.77	1531.39	1625.54	1046.16	1145.96	1258.29
ENSMUSG00000003541	ENSHGLG00000017142	Ier3	17	35821533	35821933	ENSMUST00000003635	Promoter (<=1kb)	0	JH602067.1	24991455	24991855	ENSHGLT00000024270	Promoter (<=1kb)	0	850.95	653.52	1876.48	2115	1486.83	1816.99	1886.9	1274.46	1138.19	1017.37	664.37	788.87	1139.92	1339.84	1259.3	1554.81	1387.71	1023.89	1319.07	1532.61	1384.57	1619.88	1982.24	1865.93	1194.6	1358.36	1441.87	1007.13	1103.2	1211.35
ENSMUSG00000003545	ENSHGLG00000004044	Fosb	7	19308651	19309051	ENSMUST00000208446	Promoter (<=1kb)	549	JH602220.1	2333205	2333605	ENSHGLT00000005587	Promoter (<=1kb)	459	446.9	343.22	985.49	818.39	575.32	703.08	801.4	541.28	483.41	550.36	359.4	426.75	641.39	753.88	708.56	1082.95	966.56	713.16	916.24	1064.57	961.74	1123.03	1374.24	1293.61	1006.74	1144.75	1215.13	899.75	985.58	1082.2
ENSMUSG00000003549	ENSHGLG00000003045	Ercc1	7	19344847	19345247	ENSMUST00000160192	Promoter (<=1kb)	0	JH602220.1	2298767	2299167	ENSHGLT00000004201	Promoter (<=1kb)	-394	357.4	274.48	788.11	809.04	568.75	695.04	706.82	477.41	426.36	509.1	332.45	394.76	718.59	844.62	793.85	1087.88	970.96	716.4	995.32	1156.45	1044.74	1219.26	1492.01	1404.46	1118.66	1272.01	1350.22	926.19	1014.54	1114
ENSMUSG00000003555	ENSHGLG00000002087	Cyp17a1	19	46670646	46671046	ENSMUST00000156577	Promoter (<=1kb)	245	JH602144.1	2165365	2165765	ENSHGLT00000002829	Promoter (<=1kb)	774	86.42	66.37	190.56	182.87	128.55	157.1	157.77	106.56	95.17	157.59	102.91	122.2	170.78	200.73	188.67	103.39	92.28	68.09	53.24	61.86	55.88	57.59	70.47	66.34	56.27	63.99	67.92	62.22	68.16	74.84
ENSMUSG00000003573	ENSHGLG00000006851	Homer3	8	70282753	70283153	ENSMUST00000087467	Promoter (<=1kb)	0	JH602221.1	1977060	1977460	ENSHGLT00000009657	Promoter (<=1kb)	-908	105.03	80.66	231.6	329.96	231.96	283.47	228.45	154.3	137.8	132.74	86.68	102.93	220.66	259.36	243.77	362.62	323.65	238.79	216.57	251.63	227.32	287.86	352.25	331.58	223.18	253.77	269.37	213.42	233.78	256.7
ENSMUSG00000003575	ENSHGLG00000009207	Crtc1	8	70439487	70439887	ENSMUST00000076615	Promoter (<=1kb)	0	JH602221.1	1813830	1814230	ENSHGLT00000013014	Promoter (<=1kb)	0	430.29	330.46	948.85	797.02	560.3	684.72	650.32	439.24	392.28	613.18	400.42	475.46	680.57	799.93	751.84	709.57	633.31	467.27	504.32	585.96	529.36	654.67	801.12	754.12	518.39	589.45	625.69	450.96	493.98	542.4
ENSMUSG00000003585	ENSHGLG00000015761	Sec14l2	11	4118000	4118400	ENSMUST00000123901	Promoter (<=1kb)	296	JH602060.1	6719461	6719861	ENSHGLT00000022300	Promoter (<=1kb)	0	32.19	24.72	70.99	95.98	67.47	82.45	72.73	49.12	43.87	66.74	43.58	51.75	68.98	81.08	76.2	297.45	265.48	195.88	202.5	235.29	212.56	261.8	320.36	301.57	232.51	264.38	280.64	176	192.79	211.69
ENSMUSG00000003617	ENSHGLG00000014064	Cp	3	19956881	19957281	ENSMUST00000091309	Promoter (<=1kb)	0	JH602043.1	26512598	26512998	ENSHGLT00000019832	Promoter (1-2kb)	-1520	57.36	44.05	126.5	92.66	65.14	79.61	82.49	55.72	49.76	75.19	49.1	58.3	116.13	136.5	128.29	138.83	123.91	91.43	96.29	111.88	101.07	120.83	147.85	139.18	144.59	164.41	174.52	100.09	109.64	120.39
ENSMUSG00000003623	ENSHGLG00000019261	Crot	5	8997046	8997446	ENSMUST00000003720	Promoter (<=1kb)	0	JH602052.1	34696272	34696672	ENSHGLT00000027325	Promoter (<=1kb)	0	402.74	309.3	888.11	1306.07	918.16	1122.04	1057.3	714.13	637.77	507.58	331.46	393.58	723.83	850.78	799.63	1081.7	965.44	712.33	660.52	767.46	693.32	851.48	1041.96	980.82	701.94	798.17	847.24	570.59	625.02	686.29
ENSMUSG00000003644	ENSHGLG00000013826	Rps6ka1	4	133887929	133888329	ENSMUST00000105894	Promoter (<=1kb)	-132	JH602077.1	10527098	10527498	ENSHGLT00000019479	Promoter (<=1kb)	0	215.73	165.68	475.73	623.18	438.09	535.37	477.23	322.33	287.87	273.66	178.7	212.19	395.07	464.36	436.44	665.87	594.31	438.5	413.97	480.98	434.52	526.83	644.68	606.86	444.31	505.22	536.28	354.99	388.86	426.97
ENSMUSG00000003657	ENSHGLG00000017124	Calb2	8	110166297	110166697	ENSMUST00000003754	Promoter (1-2kb)	1509	JH602059.1	13549152	13549552	ENSHGLT00000024245	Promoter (<=1kb)	612	15.57	11.96	34.33	39.17	27.53	33.65	29.4	19.85	17.73	57.79	37.74	44.81	45.97	54.04	50.79	229.24	204.6	150.96	163.93	190.47	172.07	188.73	230.94	217.39	171.74	195.29	207.29	155.47	170.3	187
ENSMUSG00000003660	ENSHGLG00000006654	Snrnp200	2	127208084	127208484	ENSMUST00000142327	Promoter (<=1kb)	0	JH602062.1	2378029	2378429	ENSHGLT00000009373	Promoter (<=1kb)	0	299.61	230.1	660.69	617.72	434.25	530.68	594.43	401.49	358.56	433.18	282.88	335.89	560.2	658.45	618.87	670.83	598.74	441.76	545.78	634.13	572.88	632.72	774.26	728.83	585.57	665.84	706.78	517.78	567.17	622.77
ENSMUSG00000003665	ENSHGLG00000004680	Has1	17	17857187	17857587	ENSMUST00000232410	Promoter (1-2kb)	-1982	JH602145.1	3331496	3331896	ENSHGLT00000006490	Promoter (1-2kb)	1576	44.32	34.04	97.74	114.55	80.53	98.41	85.63	57.84	51.65	69.24	45.22	53.69	77.89	91.54	86.04	164.15	146.51	108.1	130.63	151.77	137.11	176.39	215.84	203.18	188.16	213.95	227.11	164.82	180.54	198.24
ENSMUSG00000003680	ENSHGLG00000005590	Taf6l	19	8786166	8786566	ENSMUST00000176610	Promoter (<=1kb)	0	JH602239.1	1235027	1235427	ENSHGLT00000007796	Promoter (<=1kb)	-727	227.72	174.89	502.16	649.42	456.53	557.91	608.69	411.12	367.16	375.95	245.51	291.51	467.46	549.44	516.41	1168.06	1042.52	769.2	850.28	987.93	892.5	935.26	1144.47	1077.32	792.4	901.03	956.43	693.73	759.91	834.4
ENSMUSG00000003731	ENSHGLG00000011028	Kpna6	4	129672591	129672991	ENSMUST00000102590	Promoter (<=1kb)	0	JH602077.1	15327076	15327476	ENSHGLT00000015584	Promoter (<=1kb)	0	315.72	242.47	696.21	705.25	495.78	605.87	634.07	428.26	382.47	469.26	306.44	363.87	630.01	740.5	695.99	413.28	368.87	272.16	269.79	313.46	283.18	323.29	395.61	372.39	291.11	331.01	351.36	239.59	262.44	288.17
ENSMUSG00000003746	ENSHGLG00000002233	Man1a	10	54075614	54076014	ENSMUST00000003843	Promoter (<=1kb)	0	JH602111.1	10986941	10987341	ENSHGLT00000003045	Promoter (<=1kb)	422	235.2	180.63	518.65	872.12	613.1	749.24	713.92	482.2	430.64	329.98	215.49	255.87	563.78	662.65	622.82	296.98	265.07	195.57	217.62	252.86	228.43	247.73	303.14	285.36	224.53	255.31	271.01	189.7	207.8	228.17
ENSMUSG00000003752	ENSHGLG00000004213	Itpkc	7	27212597	27212997	ENSMUST00000147170	Promoter (<=1kb)	55	JH602238.1	644765	645165	ENSHGLT00000005834	Promoter (<=1kb)	-220	11.31	8.69	24.94	43.37	30.49	37.26	39.05	26.37	23.55	30.86	20.15	23.92	23.79	27.96	26.28	583.87	521.12	384.5	487.69	566.64	511.9	630.44	771.46	726.2	704.83	801.45	850.73	483.15	529.24	581.13
ENSMUSG00000003808	ENSHGLG00000005213	Farsa	8	84856788	84857188	ENSMUST00000003906	Promoter (<=1kb)	0	JH602214.1	505593	505993	ENSHGLT00000007227	Promoter (<=1kb)	0	184.82	141.94	407.55	405.58	285.12	348.44	335.54	226.63	202.4	275.58	179.96	213.69	379.3	445.82	419.02	592.95	529.22	390.48	408.3	474.4	428.57	498.68	610.24	574.43	419.09	476.53	505.83	352.3	385.91	423.74
ENSMUSG00000003809	ENSHGLG00000006522	Gcdh	8	84893692	84894092	ENSMUST00000003907	Promoter (<=1kb)	0	JH602214.1	474571	474971	ENSHGLT00000009177	Promoter (<=1kb)	-102	287.7	220.95	634.42	887.43	623.86	762.39	854.34	577.04	515.34	513.63	335.41	398.27	649.75	763.7	717.8	992.25	885.61	653.42	749.95	871.36	787.18	917.29	1122.49	1056.63	764.99	869.86	923.34	668.38	732.14	803.92
ENSMUSG00000003810	ENSHGLG00000014177	Mast2	4	116464627	116465027	ENSMUST00000106486	Promoter (<=1kb)	-444	JH602219.1	1668457	1668857	ENSHGLT00000020002	Promoter (<=1kb)	-66	694.73	533.54	1531.99	1593.47	1120.2	1368.95	1604.09	1083.44	967.59	1507.29	984.3	1168.76	1482.21	1742.16	1637.43	835.98	746.14	550.52	661.45	768.53	694.29	829.94	1015.59	956	724.59	823.92	874.58	610.2	668.41	733.94
ENSMUSG00000003812	ENSHGLG00000016378	Dnase2a	8	84908386	84908786	ENSMUST00000003910	Promoter (<=1kb)	0	JH602214.1	466787	467187	ENSHGLT00000023180	Promoter (<=1kb)	0	298.11	228.95	657.38	768.58	540.31	660.28	605.68	409.09	365.35	400.22	261.35	310.33	569.63	669.54	629.29	857.43	765.28	564.65	589.02	684.38	618.27	714.93	874.86	823.52	625.01	710.69	754.38	498.76	546.34	599.9
ENSMUSG00000003813	ENSHGLG00000005057	Rad23a	8	84840512	84840912	ENSMUST00000003911	Promoter (<=1kb)	0	JH602214.1	517070	517470	ENSHGLT00000007011	Promoter (<=1kb)	215	384.31	295.15	847.46	864.4	607.67	742.6	839.39	566.95	506.33	632.89	413.3	490.75	682.26	801.92	753.71	981.47	875.99	646.33	801.16	930.86	840.94	877.17	1073.4	1010.41	707.57	804.57	854.04	688.44	754.12	828.04
ENSMUSG00000003814	ENSHGLG00000009088	Calr	8	84846768	84847168	ENSMUST00000003912	Promoter (<=1kb)	0	JH602214.1	511012	511412	ENSHGLT00000012842	Promoter (<=1kb)	0	1353.33	1039.34	2984.3	2744.74	1929.53	2357.99	2608.97	1762.16	1573.74	1837.22	1199.75	1424.58	1739.15	2044.16	1921.28	2176.19	1942.31	1433.09	1685.87	1958.79	1769.58	1850.79	2264.81	2131.92	1592.45	1810.75	1922.08	1477.46	1618.4	1777.05
ENSMUSG00000003824	ENSHGLG00000009698	Syce2	8	84871447	84871847	ENSMUST00000170296	Promoter (<=1kb)	-264	JH602214.1	484174	484574	ENSHGLT00000013704	Promoter (1-2kb)	1222	25.72	19.75	56.72	73.82	51.9	63.42	64.64	43.66	38.99	54.54	35.61	42.29	53.89	63.34	59.53	93.97	83.87	61.88	69.79	81.08	73.25	71.99	88.1	82.93	64.89	73.79	78.32	80.75	88.45	97.12
ENSMUSG00000003847	ENSHGLG00000014649	Nfat5	8	107293294	107293694	ENSMUST00000151582	Promoter (<=1kb)	0	JH602059.1	16818236	16818636	ENSHGLT00000020694	Promoter (<=1kb)	0	570.65	438.25	1258.37	1366.35	960.53	1173.83	987.1	666.71	595.42	549.64	358.93	426.19	687.32	807.86	759.3	786.77	702.21	518.11	537.62	624.65	564.31	605.53	740.99	697.51	564.16	641.5	680.94	483.89	530.05	582.01
ENSMUSG00000003848	ENSHGLG00000014260	Nob1	8	107424891	107425291	ENSMUST00000169311	Promoter (<=1kb)	0	JH602059.1	16660837	16661237	ENSHGLT00000020113	Promoter (<=1kb)	0	299.26	229.83	659.92	716.68	503.82	615.69	642.44	433.92	387.52	473.27	309.06	366.97	590.91	694.54	652.79	993.9	887.09	654.52	687.35	798.62	721.47	767.55	939.25	884.14	712.03	809.63	859.41	624.15	683.69	750.71
ENSMUSG00000003849	ENSHGLG00000015341	Nqo1	8	107403051	107403451	ENSMUST00000003947	Promoter (<=1kb)	0	JH602059.1	16684876	16685276	ENSHGLT00000021680	Promoter (<=1kb)	469	919.48	706.15	2027.59	1741.32	1224.13	1495.96	1649.05	1113.81	994.71	1301.62	849.99	1009.28	1344.36	1580.13	1485.14	1008.06	899.72	663.84	750.54	872.05	787.81	910.3	1113.93	1048.57	826.34	939.62	997.39	698.44	765.06	840.06
ENSMUSG00000003863	ENSHGLG00000004977	Ppfia3	7	45339539	45339939	ENSMUST00000210844	Promoter (<=1kb)	823	JH602145.1	4963675	4964075	ENSHGLT00000006903	Promoter (<=1kb)	527	243.4	186.93	536.74	526.72	370.28	452.5	446.04	301.27	269.05	381.89	249.38	296.12	426.32	501.08	470.96	461.76	412.14	304.09	324.9	377.5	341.03	309.02	378.14	355.95	291.82	331.83	352.23	295.48	323.67	355.4
ENSMUSG00000003873	ENSHGLG00000013083	Bax	7	45466594	45466994	ENSMUST00000211365	Promoter (<=1kb)	0	JH602145.1	5054876	5055276	ENSHGLT00000018457	Promoter (<=1kb)	0	187.72	144.17	413.96	560.31	393.89	481.36	425.55	287.43	256.7	225.86	147.49	175.13	443.03	520.73	489.43	598.98	534.6	394.45	431.22	501.03	452.63	488.83	598.17	563.08	399.47	454.23	482.16	322.07	352.79	387.38
ENSMUSG00000003923	ENSHGLG00000009231	Tfam	10	71237921	71238321	ENSMUST00000092430	Promoter (<=1kb)	0	JH602104.1	5198541	5198941	ENSHGLT00000013049	Promoter (<=1kb)	0	351.09	269.63	774.2	981.17	689.75	842.92	856.32	578.38	516.54	482.46	315.06	374.1	701.72	824.78	775.21	1070.88	955.79	705.21	791.56	919.71	830.87	935.68	1144.99	1077.8	802.1	912.05	968.12	678.77	743.53	816.41
ENSMUSG00000003948	ENSHGLG00000011695	Mmd	11	90249175	90249575	ENSMUST00000107887	Promoter (<=1kb)	0	JH602108.1	10685512	10685912	ENSHGLT00000016485	Promoter (<=1kb)	0	617.57	474.28	1361.83	1789.9	1258.29	1537.7	1461.82	987.35	881.78	828.12	540.78	642.13	1174.79	1380.82	1297.82	895.91	799.62	589.98	616.35	716.13	646.96	729.76	893	840.61	615.01	699.31	742.31	515.93	565.15	620.55
ENSMUSG00000003949	ENSHGLG00000010924	Hlf	11	90390729	90391129	ENSMUST00000004051	Promoter (<=1kb)	0	JH602108.1	10519897	10520297	ENSHGLT00000015446	Promoter (<=1kb)	0	110.42	84.8	243.49	357.75	251.5	307.34	293.85	198.48	177.25	186.49	121.78	144.61	253.98	298.52	280.57	141.69	126.46	93.31	111.99	130.12	117.56	132.28	161.87	152.37	107.03	121.7	129.19	103.72	113.62	124.75
ENSMUSG00000003955	ENSHGLG00000001690	Fam162a	16	36071483	36071883	ENSMUST00000004057	Promoter (<=1kb)	0	JH602225.1	739659	740059	ENSHGLT00000002279	Promoter (<=1kb)	0	361.68	277.77	797.56	780.82	548.91	670.8	667.39	450.77	402.57	511.95	334.31	396.97	715.24	840.68	790.14	955.25	852.58	629.06	551.5	640.78	578.88	665.73	814.65	766.86	619.5	704.43	747.74	479.63	525.38	576.88
ENSMUSG00000003970	ENSHGLG00000016268	Rpl8	15	76903875	76904275	ENSMUST00000004072	Promoter (<=1kb)	0	JH602048.1	12093606	12094006	ENSHGLT00000023020	Promoter (<=1kb)	-402	296.09	227.39	652.93	771.68	542.49	662.95	591.12	399.26	356.56	387.73	253.2	300.65	485.29	570.4	536.12	971.01	866.65	639.44	743.74	864.15	780.67	1031	1261.63	1187.61	870.4	989.72	1050.57	749.47	820.96	901.44
ENSMUSG00000003992	ENSHGLG00000006868	Ssbp2	13	91460852	91461252	ENSMUST00000004094	Promoter (<=1kb)	0	JH602056.1	2185874	2186274	ENSHGLT00000009685	Promoter (<=1kb)	0	603.88	463.77	1331.64	1537.29	1080.7	1320.68	1330.36	898.56	802.48	854.64	558.1	662.68	1179.18	1385.99	1302.67	1293.46	1154.45	851.79	919.96	1068.89	965.64	1033.42	1264.59	1190.39	856.41	973.81	1033.68	733.75	803.75	882.54
ENSMUSG00000004018	ENSHGLG00000006628	Fancl	11	26387274	26387674	ENSMUST00000109509	Promoter (<=1kb)	72	JH602146.1	3603545	3603945	ENSHGLT00000009332	Promoter (<=1kb)	162	197.29	151.52	435.06	452.71	318.25	388.92	369.48	249.56	222.87	300.42	196.18	232.94	330.29	388.21	364.88	291.87	260.5	192.2	210.42	244.48	220.87	259.92	318.06	299.4	237.06	269.56	286.13	193.16	211.58	232.33
ENSMUSG00000004032	ENSHGLG00000010756	Gstm5	3	107895635	107896035	ENSMUST00000004134	Promoter (<=1kb)	0	JH602085.1	5498486	5498886	ENSHGLT00000015171	Promoter (<=1kb)	0	117.36	90.13	258.79	420.19	295.39	360.98	389.11	262.81	234.71	246.35	160.87	191.02	314.82	370.03	347.79	921.88	822.8	607.09	646.22	750.84	678.31	751.7	919.85	865.88	684.33	778.14	825.98	590.57	646.9	710.32
ENSMUSG00000004035	ENSHGLG00000006348	Gstm7	3	107931698	107932098	ENSMUST00000004137	Promoter (<=1kb)	0	JH602085.1	5429340	5429740	ENSHGLT00000008926	Promoter (<=1kb)	0	79.92	61.37	176.23	274.07	192.67	235.45	220.23	148.75	132.84	116.99	76.4	90.72	170.96	200.94	188.86	611.52	545.8	402.71	411.39	477.99	431.82	474.85	581.08	546.98	454.68	517	548.79	412.62	451.99	496.3
ENSMUSG00000004040	ENSHGLG00000010906	Stat3	11	100939333	100939733	ENSMUST00000103114	Promoter (<=1kb)	0	JH602108.1	1647964	1648364	ENSHGLT00000015411	Promoter (<=1kb)	0	948.45	728.4	2091.48	2101.69	1477.47	1805.55	1882.11	1271.22	1135.29	1481.46	967.43	1148.73	1638.99	1926.43	1810.63	1878.35	1676.48	1236.95	1388.79	1613.62	1457.75	1552.44	1899.72	1788.25	1320.18	1501.15	1593.45	1230.51	1347.89	1480.02
ENSMUSG00000004043	ENSHGLG00000012522	Stat5a	11	100860193	100860593	ENSMUST00000138083	Promoter (<=1kb)	0	JH602108.1	1725062	1725462	ENSHGLT00000017660	Promoter (<=1kb)	-782	470.25	361.15	1036.98	1244.12	874.6	1068.81	1105.07	746.39	666.58	773.75	505.28	599.97	943.04	1108.43	1041.8	74.31	66.32	48.93	64.45	74.88	67.65	61.92	75.77	71.32	56.05	63.73	67.65	53.17	58.24	63.95
ENSMUSG00000004044	ENSHGLG00000018343	Cavin1	11	100970464	100970864	ENSMUST00000132934	Promoter (<=1kb)	0	JH602108.1	1624034	1624434	ENSHGLT00000026000	Promoter (<=1kb)	0	595.62	457.43	1313.44	1773.34	1246.64	1523.46	1477.96	998.25	891.51	810.24	529.11	628.26	1073.65	1261.94	1186.09	1751.06	1562.86	1153.13	1376.64	1599.5	1444.99	1579.54	1932.88	1819.47	1309.38	1488.87	1580.41	1251.3	1370.67	1505.04
ENSMUSG00000004054	ENSHGLG00000011231	Map3k11	19	5688738	5689138	ENSMUST00000004156	Promoter (<=1kb)	0	JH602080.1	20780007	20780407	ENSHGLT00000015865	Promoter (<=1kb)	109	945.93	726.46	2085.91	1987.31	1397.06	1707.29	1725.3	1165.31	1040.71	1437.48	938.71	1114.62	1604.26	1885.62	1772.27	2542.44	2269.2	1674.28	1937.49	2251.15	2033.7	2141.19	2620.17	2466.43	1945.91	2212.66	2348.7	1746.72	1913.35	2100.91
ENSMUSG00000004056	ENSHGLG00000004093	Akt2	7	27591359	27591759	ENSMUST00000108344	Promoter (<=1kb)	0	JH602238.1	327492	327892	ENSHGLT00000005669	Promoter (<=1kb)	-508	238.01	182.79	524.85	540.46	379.94	464.31	447.5	302.25	269.93	347.59	226.99	269.52	441.94	519.44	488.22	504.6	450.37	332.3	420.89	489.03	441.79	467.81	572.46	538.87	396.48	450.84	478.55	363.13	397.77	436.76
ENSMUSG00000004069	ENSHGLG00000013833	Dnaja3	16	4639746	4640146	ENSMUST00000144815	Promoter (<=1kb)	0	JH602137.1	2214801	2215201	ENSHGLT00000019493	Promoter (<=1kb)	561	715.84	549.76	1578.54	1832.1	1287.95	1573.94	1639.88	1107.62	989.19	1168.04	762.76	905.7	1107.56	1301.81	1223.55	1083.02	966.63	713.21	808.34	939.2	848.47	878.41	1074.9	1011.83	787.18	895.09	950.12	688.84	754.56	828.53
ENSMUSG00000004070	ENSHGLG00000018687	Hmox2	16	4726180	4726580	ENSMUST00000154117	Promoter (<=1kb)	0	JH602137.1	2290328	2290728	ENSHGLT00000026494	Promoter (<=1kb)	0	161.35	123.91	355.79	539.42	379.21	463.41	432.54	292.15	260.91	244.37	159.58	189.49	372.94	438.35	412	940.83	839.71	619.56	646.94	751.67	679.06	808.33	989.16	931.12	732.67	833.11	884.33	626.22	685.96	753.2
ENSMUSG00000004071	ENSHGLG00000006338	Cdip1	16	4789903	4790303	ENSMUST00000004173	Promoter (<=1kb)	0	JH602137.1	2338543	2338943	ENSHGLT00000008912	Promoter (<=1kb)	45	577.76	443.72	1274.05	1598.2	1123.52	1373.01	1388.52	937.84	837.56	730.15	476.8	566.16	1157.8	1360.85	1279.05	1682.5	1501.68	1107.98	1210.94	1406.97	1271.06	1415.25	1731.84	1630.23	1214.71	1381.23	1466.15	1085.88	1189.47	1306.07
ENSMUSG00000004085	ENSHGLG00000003563	Map3k20	2	72297644	72298044	ENSMUST00000144111	Promoter (<=1kb)	0	JH602100.1	10405067	10405467	ENSHGLT00000004916	Promoter (<=1kb)	-234	23.74	18.23	52.36	81.87	57.56	70.34	74.95	50.62	45.21	49.31	32.2	38.23	65.61	77.11	72.48	230.32	205.56	151.67	187.99	218.43	197.33	277.47	339.55	319.62	213.31	242.55	257.46	187.32	205.19	225.3
ENSMUSG00000004098	ENSHGLG00000008192	Col5a3	9	20814923	20815323	ENSMUST00000004201	Promoter (<=1kb)	0	JH602141.1	2252526	2252926	ENSHGLT00000011553	Promoter (<=1kb)	0	78.25	60.1	172.56	269.28	189.3	231.34	257	173.58	155.02	204.52	133.56	158.59	207.28	243.63	228.99	680.81	607.64	448.33	451.97	525.14	474.41	541.58	662.72	623.84	567.69	645.51	685.2	391.77	429.14	471.21
ENSMUSG00000004099	ENSHGLG00000018262	Dnmt1	9	20951908	20952308	ENSMUST00000216540	Promoter (<=1kb)	297	JH602141.1	2358639	2359039	ENSHGLT00000025872	Promoter (<=1kb)	0	156.58	120.25	345.28	425.76	299.31	365.77	314.12	212.16	189.48	178.78	116.75	138.62	292.43	343.72	323.06	2116.79	1889.29	1393.97	1560.81	1813.48	1638.31	1794.72	2196.19	2067.33	1574.02	1789.79	1899.83	1462.78	1602.32	1759.4
ENSMUSG00000004100	ENSHGLG00000006964	Ppan	9	20888022	20888422	ENSMUST00000004203	Promoter (<=1kb)	0	JH602141.1	2301224	2301624	ENSHGLT00000009815	Promoter (<=1kb)	338	402.34	308.99	887.21	784.34	551.39	673.82	684.64	462.43	412.98	563.8	368.17	437.17	638.23	750.16	705.07	885.56	790.38	583.17	703.16	816.99	738.07	793.85	971.43	914.43	657.95	748.14	794.14	602.99	660.51	725.26
ENSMUSG00000004105	ENSHGLG00000012103	Angptl2	2	33215722	33216122	ENSMUST00000004208	Promoter (<=1kb)	0	JH602073.1	8321722	8322122	ENSHGLT00000017100	Promoter (<=1kb)	0	693.11	532.3	1528.4	1801.18	1266.22	1547.39	1561.81	1054.89	942.09	1093.23	713.9	847.69	1235.57	1452.26	1364.97	1392.59	1242.92	917.06	876.28	1018.14	919.79	988.99	1210.22	1139.21	881.37	1002.19	1063.81	798.66	874.85	960.61
ENSMUSG00000004113	ENSHGLG00000012917	Cacna1b	2	24761893	24762293	ENSMUST00000100348	Promoter (<=1kb)	754	JH602073.1	256950	257350	ENSHGLT00000018246	Promoter (<=1kb)	437	37.29	28.64	82.23	103.1	72.48	88.57	97.2	65.65	58.63	118.42	77.33	91.82	90.49	106.36	99.97	494.56	441.4	325.68	309.52	359.63	324.89	314.35	384.67	362.1	303.98	345.65	366.9	308.08	337.47	370.55
ENSMUSG00000004151	ENSHGLG00000018987	Etv1	12	38778595	38778995	ENSMUST00000160244	Promoter (<=1kb)	-385	JH602052.1	15941739	15942139	ENSHGLT00000026923	Promoter (1-2kb)	-1356	252.15	193.65	556.02	677.92	476.57	582.4	505.1	341.16	304.68	326.91	213.48	253.48	400.67	470.94	442.63	1211.12	1080.95	797.56	994.76	1155.8	1044.15	1245.03	1523.54	1434.14	1081.35	1229.58	1305.18	898.17	983.86	1080.3
ENSMUSG00000004207	ENSHGLG00000011266	Psap	10	60277473	60277873	ENSMUST00000105465	Promoter (<=1kb)	0	JH602067.1	5753247	5753647	ENSHGLT00000015908	Promoter (<=1kb)	0	287.14	220.52	633.18	684.72	481.35	588.24	613.92	414.66	370.32	418.33	273.18	324.37	484.63	569.62	535.38	684.47	610.91	450.75	470.24	546.37	493.59	532.76	651.94	613.69	455.98	518.48	550.36	382.77	419.29	460.39
ENSMUSG00000004221	ENSHGLG00000001447	Ikbkg	X	74393021	74393421	ENSMUST00000144947	Promoter (<=1kb)	0	JH602259.1	997334	997734	ENSHGLT00000001942	Promoter (<=1kb)	520	338.99	260.34	747.53	932.89	655.82	801.44	762.03	514.69	459.66	600.4	392.08	465.55	691.12	812.33	763.5	413.05	368.66	272.01	349.13	405.65	366.47	464.23	568.08	534.74	409.19	465.28	493.89	352.54	386.18	424.03
ENSMUSG00000004231	ENSHGLG00000007584	Pax2	19	44755262	44755662	ENSMUST00000174490	Promoter (<=1kb)	-383	JH602144.1	375679	376079	ENSHGLT00000010695	Promoter (<=1kb)	0	28.75	22.08	63.4	72.6	51.04	62.37	60.91	41.14	36.74	68.32	44.62	52.98	68.62	80.66	75.81	83.78	74.78	55.17	48.28	56.09	50.67	59.57	72.9	68.62	52.17	59.32	62.97	50.05	54.82	60.2
ENSMUSG00000004233	ENSHGLG00000009507	Wars2	3	99141132	99141532	ENSMUST00000126875	Promoter (<=1kb)	0	JH602085.1	14734733	14735133	ENSHGLT00000013439	Promoter (<=1kb)	182	299.5	230.01	660.44	690.24	485.23	592.98	550.76	372	332.22	433.81	283.29	336.37	509.09	598.38	562.41	1277.21	1139.95	841.09	1001.35	1163.46	1051.07	1147.14	1403.76	1321.39	1050.91	1194.97	1268.44	898.91	984.67	1081.19
ENSMUSG00000004263	ENSHGLG00000000959	Atn1	6	124756696	124757096	ENSMUST00000088357	Promoter (<=1kb)	-172	JH602173.1	3570817	3571217	ENSHGLT00000001274	Promoter (<=1kb)	-37	178.66	137.21	393.98	722.43	507.86	620.63	537.46	363.02	324.2	233.84	152.7	181.32	489.79	575.69	541.09	100.76	89.94	66.36	82.46	95.81	86.56	91.95	112.52	105.91	78.45	89.21	94.69	66.04	72.34	79.43
ENSMUSG00000004266	ENSHGLG00000001036	Ptpn6	6	124726678	124727078	ENSMUST00000174787	Promoter (<=1kb)	333	JH602173.1	3586333	3586733	ENSHGLT00000001371	Promoter (<=1kb)	0	19.62	15.07	43.26	37.56	26.41	32.27	24.13	16.3	14.55	42.86	27.99	33.23	24.41	28.7	26.97	142.4	127.1	93.78	94.05	109.28	98.72	102.13	124.98	117.64	86.89	98.8	104.87	99.1	108.55	119.19
ENSMUSG00000004267	ENSHGLG00000000908	Eno2	6	124769421	124769821	ENSMUST00000112476	Promoter (<=1kb)	0	JH602173.1	3553687	3554087	ENSHGLT00000001202	Promoter (<=1kb)	0	54.04	41.5	119.16	253.01	177.87	217.36	211.2	142.65	127.4	78.79	51.45	61.09	195.89	230.24	216.4	394.38	352	259.71	224.26	260.57	235.4	265.73	325.17	306.09	230.1	261.64	277.73	193.77	212.25	233.06
ENSMUSG00000004270	ENSHGLG00000001329	Lpcat3	6	124700260	124700660	ENSMUST00000141546	Promoter (<=1kb)	-759	JH602173.1	3642682	3643082	ENSHGLT00000001792	Promoter (<=1kb)	0	305.91	234.94	674.58	491.96	345.84	422.64	578.03	390.42	348.67	733.65	479.09	568.87	642.61	755.31	709.91	1139.78	1017.28	750.58	759.04	881.92	796.73	911.45	1115.34	1049.89	718.65	817.17	867.41	685.4	750.79	824.39
ENSMUSG00000004285	ENSHGLG00000004290	Atp6v1f	6	29467750	29468150	ENSMUST00000143101	Promoter (<=1kb)	0	JH602096.1	7331498	7331898	ENSHGLT00000005948	Promoter (<=1kb)	0	119.61	91.86	263.76	540.46	379.94	464.3	498.3	336.57	300.58	223.48	145.94	173.29	432.1	507.88	477.35	1203.95	1074.56	792.84	839.47	975.37	881.15	996.04	1218.85	1147.34	894.63	1017.26	1079.81	781.53	856.09	940.01
ENSMUSG00000004317	ENSHGLG00000001827	Clcn5	X	7319113	7319513	ENSMUST00000115746	Promoter (<=1kb)	0	JH602206.1	1390279	1390679	ENSHGLT00000002461	Promoter (<=1kb)	0	238.69	183.31	526.35	622.27	437.45	534.59	505.96	341.74	305.2	355.68	232.27	275.8	475.52	558.91	525.32	1094.23	976.63	720.59	805.33	935.71	845.32	874.38	1069.98	1007.2	828.96	942.59	1000.55	723.08	792.06	869.7
ENSMUSG00000004319	ENSHGLG00000007901	Clcn3	8	60954620	60955020	ENSMUST00000110302	Promoter (<=1kb)	0	JH602082.1	1156238	1156638	ENSHGLT00000011138	Promoter (<=1kb)	0	425.75	326.97	938.84	957.97	673.44	822.98	883.14	596.5	532.71	596.45	389.5	462.49	741.24	871.23	818.86	1008.95	900.52	664.43	704.16	818.16	739.13	787.5	963.67	907.12	771.47	877.23	931.16	593.82	650.46	714.23
ENSMUSG00000004328	ENSHGLG00000015903	Hif3a	7	17056903	17057303	ENSMUST00000037762	Promoter (<=1kb)	-224	JH602145.1	7157453	7157853	ENSHGLT00000022516	Promoter (<=1kb)	0	21.43	16.45	47.25	41.29	29.02	35.47	30.58	20.65	18.44	43	28.08	33.34	32.92	38.69	36.37	874.97	780.94	576.2	678.16	787.95	711.83	752.98	921.42	867.36	671.58	763.65	810.6	606.9	664.8	729.97
ENSMUSG00000004356	ENSHGLG00000006422	Utp20	10	88748813	88749213	ENSMUST00000218990	Promoter (<=1kb)	-982	JH602063.1	6603550	6603950	ENSHGLT00000009028	Promoter (<=1kb)	-34	17.53	13.46	38.66	20.67	14.53	17.76	23.24	15.69	14.02	38.39	25.07	29.77	17.37	20.42	19.19	747.89	667.51	492.51	554.3	644.03	581.82	646.28	790.84	744.44	575.86	654.8	695.06	440.52	482.54	529.85
ENSMUSG00000004364	ENSHGLG00000013240	Cul3	1	80340750	80341150	ENSMUST00000163119	Promoter (<=1kb)	-270	JH602136.1	766692	767092	ENSHGLT00000018675	Promoter (<=1kb)	0	389.3	298.97	858.46	923.12	648.94	793.05	771.01	520.76	465.08	544.53	355.59	422.23	693.32	814.91	765.93	1449.62	1293.82	954.62	1070.33	1243.6	1123.47	1244.33	1522.68	1433.34	1062.34	1207.97	1282.24	905.33	991.7	1088.91
ENSMUSG00000004371	ENSHGLG00000010668	Il11	7	4776840	4777240	ENSMUST00000094892	Promoter (<=1kb)	901	JH602145.1	1932792	1933192	ENSHGLT00000015072	Promoter (<=1kb)	0	93.37	71.71	205.89	396.41	278.67	340.55	292.56	197.6	176.48	184.09	120.22	142.74	234.25	275.34	258.79	1330.83	1187.8	876.39	1003.94	1166.47	1053.79	1108.14	1356.02	1276.46	1130.8	1285.81	1364.87	893.66	978.91	1074.87
ENSMUSG00000004393	ENSHGLG00000017271	Ddx56	11	6267624	6268024	ENSMUST00000004507	Promoter (<=1kb)	0	JH602053.1	7564631	7565031	ENSHGLT00000024450	Promoter (<=1kb)	922	334.75	257.08	738.16	732.21	514.73	629.04	659.18	445.23	397.62	444.41	290.21	344.59	572.52	672.93	632.48	806.29	719.63	530.96	540.49	627.98	567.32	673.96	824.73	776.34	526.53	598.71	635.52	480.16	525.97	577.53
ENSMUSG00000004394	ENSHGLG00000019465	Tmed4	11	6274759	6275159	ENSMUST00000004508	Promoter (<=1kb)	0	JH602053.1	7558447	7558847	ENSHGLT00000027615	Promoter (<=1kb)	0	261.63	200.93	576.94	644.88	453.34	554.01	522.63	353	315.25	447.89	292.48	347.3	527.97	620.56	583.26	1483.34	1323.92	976.83	1015.91	1180.37	1066.35	1167.67	1428.88	1345.04	1045.91	1189.29	1262.41	885.38	969.85	1064.92
ENSMUSG00000004415	ENSHGLG00000011481	Col26a1	5	136881390	136881790	ENSMUST00000173496	Promoter (<=1kb)	953	JH602053.1	15972184	15972584	ENSHGLT00000016221	Promoter (1-2kb)	-1478	47.91	36.79	105.64	126.82	89.16	108.95	94.07	63.54	56.74	96.34	62.91	74.71	105.89	124.47	116.98	93.03	83.03	61.26	67.95	78.95	71.33	80.51	98.52	92.74	93.95	106.83	113.39	87.35	95.69	105.07
ENSMUSG00000004451	ENSHGLG00000000123	Ralb	1	119504600	119505000	ENSMUST00000004565	Promoter (<=1kb)	0	JH602285.1	133853	134253	ENSHGLT00000000130	Promoter (<=1kb)	575	507.07	389.42	1118.16	1516.53	1066.11	1302.84	1222.11	825.45	737.18	715.78	467.42	555.02	1046.68	1230.25	1156.3	47.65	42.53	31.38	25.52	29.65	26.79	32.16	39.36	37.05	44.09	50.14	53.22	34.4	37.68	41.38
ENSMUSG00000004455	ENSHGLG00000009104	Ppp1cc	5	122158049	122158449	ENSMUST00000102528	Promoter (<=1kb)	0	JH602060.1	21190937	21191337	ENSHGLT00000012867	Promoter (<=1kb)	0	326.71	250.91	720.45	647.4	455.11	556.17	531.2	358.78	320.42	480.77	313.96	372.79	575.16	676.03	635.39	848.26	757.1	558.61	646.3	750.93	678.39	760.07	930.1	875.53	621.4	706.58	750.02	579.32	634.59	696.8
ENSMUSG00000004460	ENSHGLG00000015859	Dnajb11	16	22857481	22857881	ENSMUST00000004574	Promoter (<=1kb)	0	JH602043.1	70185248	70185648	ENSHGLT00000022456	Promoter (<=1kb)	383	658.55	505.76	1452.21	1637.77	1151.33	1407	1502.68	1014.95	906.42	1042.37	680.69	808.25	1237.56	1454.6	1367.17	1331.35	1188.27	876.74	997.1	1158.52	1046.61	1193.31	1460.25	1374.57	1046.85	1190.36	1263.54	840.95	921.17	1011.47
ENSMUSG00000004462	ENSHGLG00000015912	Tbccd1	16	22839455	22839855	ENSMUST00000232009	Promoter (<=1kb)	344	JH602043.1	70187675	70188075	ENSHGLT00000022529	Promoter (<=1kb)	0	164.6	126.41	362.97	493.73	347.09	424.16	535.87	361.94	323.24	240	156.73	186.1	389.45	457.76	430.24	453.03	404.34	298.33	318.32	369.85	334.12	392.19	479.92	451.76	354	402.53	427.28	271.88	297.82	327.01
ENSMUSG00000004473	ENSHGLG00000006400	Clec11a	7	44304880	44305280	ENSMUST00000004587	Promoter (1-2kb)	1622	JH602145.1	3934155	3934555	ENSHGLT00000009002	Promoter (1-2kb)	-1785	985.32	756.72	2172.79	2037.46	1432.31	1750.37	1572.33	1061.99	948.44	1225.79	800.47	950.48	1316.77	1547.7	1454.67	255.63	228.16	168.34	215.53	250.42	226.23	199.73	244.41	230.06	184.54	209.83	222.74	162.53	178.03	195.48
ENSMUSG00000004500	ENSHGLG00000007374	Zfp324	7	12965654	12966054	ENSMUST00000038701	Promoter (<=1kb)	0	JH602145.1	119737	120137	ENSHGLT00000010392	Promoter (1-2kb)	-1830	226.92	174.28	500.4	530.28	372.78	455.56	464.05	313.43	279.92	316.53	206.7	245.44	392.44	461.26	433.54	1275.05	1138.02	839.66	861.13	1000.53	903.88	986.04	1206.62	1135.82	889.03	1010.9	1073.06	715.13	783.35	860.14
ENSMUSG00000004535	ENSHGLG00000016256	Tax1bp1	6	52713540	52713940	ENSMUST00000080723	Promoter (<=1kb)	0	JH602052.1	2886711	2887111	ENSHGLT00000023006	Promoter (1-2kb)	-1617	201.24	154.55	443.75	578.81	406.9	497.25	470.26	317.63	283.66	341.38	222.93	264.71	462.85	544.02	511.32	109.02	97.3	71.79	76.17	88.51	79.96	97.13	118.86	111.88	134.13	152.52	161.9	87.52	95.87	105.27
ENSMUSG00000004558	ENSHGLG00000003227	Ndrg2	14	51913912	51914312	ENSMUST00000227237	Promoter (<=1kb)	0	JH602138.1	7018494	7018894	ENSHGLT00000004475	Promoter (<=1kb)	-818	16.5	12.67	36.39	55.45	38.98	47.64	33.31	22.5	20.09	36.24	23.66	28.1	36.88	43.34	40.74	92.4	82.47	60.85	63.53	73.82	66.69	68.29	83.57	78.66	68.81	78.25	83.06	56.21	61.57	67.61
ENSMUSG00000004561	ENSHGLG00000002249	Mettl17	14	51884644	51885044	ENSMUST00000047899	Promoter (<=1kb)	0	JH602138.1	6985955	6986355	ENSHGLT00000003065	Promoter (<=1kb)	0	438.78	336.98	967.58	896.95	630.55	770.57	817.05	551.86	492.85	644.24	420.7	499.54	758.85	891.94	838.32	748.94	668.45	493.2	583.55	678.03	612.53	668.38	817.89	769.9	627.83	713.9	757.79	521.81	571.59	627.62
ENSMUSG00000004562	ENSHGLG00000003796	Arhgef40	14	51985786	51986186	ENSMUST00000182193	Promoter (<=1kb)	815	JH602138.1	7065229	7065629	ENSHGLT00000005260	Promoter (1-2kb)	-1509	650.73	499.75	1434.96	1217.37	855.8	1045.83	1072.88	724.65	647.16	1200.66	784.06	930.99	1173.8	1379.66	1296.73	393.25	350.99	258.97	315.01	366.01	330.65	357.88	437.93	412.24	315.24	358.45	380.49	307.32	336.64	369.64
ENSMUSG00000004565	ENSHGLG00000006968	Pnpla6	8	3515832	3516232	ENSMUST00000208762	Promoter (<=1kb)	195	JH602141.1	644711	645111	ENSHGLT00000009821	Promoter (<=1kb)	0	173.76	133.45	383.17	573.32	403.04	492.54	499.73	337.53	301.44	269.58	176.04	209.03	379.32	445.85	419.05	993.51	886.73	654.26	714.48	830.14	749.95	824.43	1008.85	949.66	725.99	825.51	876.26	692.06	758.08	832.4
ENSMUSG00000004567	ENSHGLG00000009121	Mcoln1	8	3500249	3500649	ENSMUST00000004683	Promoter (<=1kb)	0	JH602141.1	634064	634464	ENSHGLT00000012891	Promoter (<=1kb)	0	197.52	151.69	435.56	557.03	391.59	478.54	449.5	303.61	271.14	274.48	179.24	212.83	396.24	465.74	437.74	752.18	671.34	495.33	565.48	657.03	593.56	685.24	838.53	789.33	561.11	638.03	677.25	510.67	559.39	614.22
ENSMUSG00000004568	ENSHGLG00000007068	Arhgef18	8	3450667	3451067	ENSMUST00000145360	Promoter (<=1kb)	0	JH602141.1	535476	535876	ENSHGLT00000009956	Promoter (1-2kb)	-1050	33.25	25.53	73.31	80.1	56.31	68.81	60.69	40.99	36.61	55.29	36.1	42.87	60.67	71.31	67.02	230.92	206.1	152.07	183.48	213.18	192.59	198.82	243.3	229.02	169.74	193.01	204.88	162.36	177.85	195.28
ENSMUSG00000004591	ENSHGLG00000006153	Pkn2	3	142881989	142882389	ENSMUST00000043812	Promoter (<=1kb)	0	JH602055.1	8865399	8865799	ENSHGLT00000008621	Promoter (<=1kb)	-118	763.13	586.08	1682.82	1533.23	1077.85	1317.19	1280.26	864.72	772.26	943.57	616.18	731.65	1198.95	1409.22	1324.51	1242.12	1108.63	817.98	897.43	1042.71	941.99	1048.41	1282.93	1207.66	960.7	1092.39	1159.55	815.09	892.85	980.37
ENSMUSG00000004610	ENSHGLG00000004666	Etfb	7	43452595	43452995	ENSMUST00000205363	Promoter (<=1kb)	0	JH602145.1	3505934	3506334	ENSHGLT00000006471	Promoter (<=1kb)	423	55.27	42.44	121.87	137.5	96.66	118.12	110.97	74.95	66.94	112.7	73.6	87.39	113.33	133.21	125.2	1165.12	1039.9	767.27	810.06	941.19	850.28	937.47	1147.17	1079.86	839.82	954.94	1013.65	724.5	793.62	871.42
ENSMUSG00000004626	ENSHGLG00000006173	Stxbp2	8	3630843	3631243	ENSMUST00000160708	Promoter (<=1kb)	0	JH602141.1	718622	719022	ENSHGLT00000008648	Promoter (<=1kb)	137	15.81	12.14	34.86	58.84	41.36	50.55	41.26	27.87	24.89	33.93	22.16	26.31	38.76	45.56	42.82	255.94	228.44	168.55	197.62	229.62	207.44	206.45	252.63	237.81	191.81	218.11	231.52	155.11	169.9	186.56
ENSMUSG00000004631	ENSHGLG00000002437	Sgce	6	4740454	4740854	ENSMUST00000204897	Promoter (<=1kb)	-247	JH602126.1	1433475	1433875	ENSHGLT00000003348	Promoter (1-2kb)	-1094	41.51	31.88	91.53	142.16	99.94	122.13	168.12	113.55	101.41	77.77	50.79	60.31	114.53	134.62	126.53	1473	1314.69	970.02	1150.17	1336.37	1207.28	1259.09	1540.74	1450.34	1063.69	1209.5	1283.87	972.61	1065.4	1169.84
ENSMUSG00000004633	ENSHGLG00000013621	Chn2	6	54039645	54040045	ENSMUST00000114403	Promoter (<=1kb)	0	JH602052.1	1432123	1432523	ENSHGLT00000019199	Promoter (<=1kb)	0	54.71	42.02	120.65	166.15	116.81	142.74	138.8	93.75	83.72	87.07	56.86	67.52	120.27	141.37	132.87	458.35	409.09	301.84	297.99	346.23	312.78	400.05	489.54	460.82	347.09	394.67	418.94	250.93	274.87	301.82
ENSMUSG00000004637	ENSHGLG00000013627	Wwox	8	114439284	114439684	ENSMUST00000004756	Promoter (<=1kb)	0	JH602059.1	8924245	8924645	ENSHGLT00000019211	Promoter (<=1kb)	-109	403.63	309.98	890.06	792.66	557.24	680.97	720.48	486.63	434.6	689.54	450.28	534.67	667.55	784.62	737.45	1403.83	1252.96	924.47	1024.41	1190.25	1075.28	1154.67	1412.96	1330.06	1023.94	1164.3	1235.89	939.45	1029.07	1129.95
ENSMUSG00000004655	ENSHGLG00000005724	Aqp1	6	55336113	55336513	ENSMUST00000004774	Promoter (<=1kb)	0	JH602096.1	164402	164802	ENSHGLT00000007991	Promoter (<=1kb)	0	291.08	223.55	641.89	620.23	436.02	532.84	442.61	298.95	266.98	270.76	176.81	209.95	312.42	367.22	345.14	197.73	176.48	130.21	133.52	155.13	140.15	144.46	176.77	166.4	145.78	165.77	175.96	140.74	154.17	169.28
ENSMUSG00000004661	ENSHGLG00000015181	Arid3b	9	57836780	57837180	ENSMUST00000098686	Promoter (<=1kb)	0	JH602094.1	119544	119944	ENSHGLT00000021448	Promoter (<=1kb)	-48	302.08	232	666.14	847.51	595.79	728.09	763.63	515.78	460.63	490.69	320.43	380.48	680.52	799.87	751.79	452.44	403.82	297.95	342.51	397.95	359.51	423.06	517.7	487.33	355.66	404.41	429.28	294.78	322.9	354.56
ENSMUSG00000004665	ENSHGLG00000014060	Cnn2	10	79988756	79989156	ENSMUST00000105374	Promoter (<=1kb)	133	JH602141.1	7600395	7600795	ENSHGLT00000019825	Promoter (<=1kb)	747	120.71	92.7	266.18	456.87	321.18	392.5	335.18	226.39	202.18	144.87	94.6	112.33	267.43	314.33	295.43	114.46	102.16	75.37	87.35	101.49	91.69	114.97	140.69	132.44	94	106.89	113.46	80.78	88.49	97.16
ENSMUSG00000004667	ENSHGLG00000013330	Polr2e	10	80039644	80040044	ENSMUST00000143438	Promoter (<=1kb)	0	JH602141.1	7547141	7547541	ENSHGLT00000018810	Promoter (<=1kb)	0	288.14	221.29	635.4	395.78	278.23	340.02	367.23	248.04	221.52	416.54	272.01	322.99	429.13	504.38	474.07	1087.28	970.43	716.01	837.46	973.04	879.04	899.79	1101.07	1036.47	866.23	984.98	1045.54	797.03	873.06	958.65
ENSMUSG00000004668	ENSHGLG00000010427	Abca13	11	9194954	9195354	ENSMUST00000151522	Promoter (1-2kb)	1503	JH602053.1	5473203	5473603	ENSHGLT00000014710	Promoter (<=1kb)	122	11.72	9	25.85	35.61	25.03	30.59	40.56	27.4	24.47	27.94	18.24	21.66	39.47	46.39	43.6	270.62	241.54	178.21	174.46	202.71	183.13	183.07	224.02	210.87	218.96	248.98	264.28	176.82	193.69	212.68
ENSMUSG00000004698	ENSHGLG00000019023	Hdac9	12	34528972	34529372	ENSMUST00000110819	Promoter (<=1kb)	-98	JH602052.1	11942064	11942464	ENSHGLT00000026984	Promoter (<=1kb)	-255	28.53	21.91	62.92	50.31	35.36	43.22	67.38	45.51	40.65	61.4	40.1	47.61	68.83	80.9	76.04	186.53	166.48	122.84	133.07	154.61	139.67	159.43	195.09	183.65	165.45	188.13	199.7	126.6	138.68	152.27
ENSMUSG00000004709	ENSHGLG00000016536	Cd244a	1	171558887	171559287	ENSMUST00000004829	Promoter (<=1kb)	0	JH602107.1	447301	447701	ENSHGLT00000023414	Promoter (<=1kb)	0	32.75	25.15	72.22	83.86	58.95	72.04	73.79	49.84	44.51	129.27	84.42	100.24	92.3	108.48	101.96	53.74	47.97	35.39	36.21	42.07	38.01	42.81	52.39	49.31	54.86	62.38	66.22	43.08	47.19	51.82
ENSMUSG00000004748	ENSHGLG00000015905	Mtfp1	11	4096567	4096967	ENSMUST00000004868	Promoter (1-2kb)	-1122	JH602060.1	6744109	6744509	ENSHGLT00000022520	Promoter (<=1kb)	0	546.89	420	1205.97	1215.95	854.8	1044.62	1048.95	708.49	632.73	858.47	560.6	665.66	1031.51	1212.41	1139.53	1496.23	1335.43	985.31	1150.44	1336.68	1207.56	1372.77	1679.85	1581.28	1248.33	1419.45	1506.72	1077.95	1180.78	1296.53
ENSMUSG00000004768	ENSHGLG00000013030	Rab23	1	33733024	33733424	ENSMUST00000150593	Promoter (1-2kb)	-1104	JH602066.1	19014043	19014443	ENSHGLT00000018399	Promoter (<=1kb)	0	27.4	21.04	60.43	72.39	50.89	62.19	70.18	47.4	42.33	73.6	48.06	57.07	56.91	66.89	62.87	817.8	729.9	538.54	569.7	661.93	597.99	722.11	883.64	831.79	590.43	671.36	712.64	446.34	488.92	536.85
ENSMUSG00000004771	ENSHGLG00000005396	Rab11a	9	64737562	64737962	ENSMUST00000172298	Promoter (<=1kb)	0	JH602094.1	6717778	6718178	ENSHGLT00000007493	Promoter (<=1kb)	0	441.93	339.4	974.52	1031.82	725.36	886.43	837.65	565.77	505.27	652.6	426.17	506.03	784.76	922.39	866.94	1391.95	1242.35	916.64	976.53	1134.62	1025.02	1067.73	1306.58	1229.92	954.17	1084.97	1151.68	868.99	951.89	1045.2
ENSMUSG00000004788	ENSHGLG00000016520	Eif2b2	12	85219199	85219599	ENSMUST00000004910	Promoter (<=1kb)	0	JH602047.1	26688392	26688792	ENSHGLT00000023386	Promoter (<=1kb)	0	445.73	342.32	982.91	957.45	673.08	822.54	839.81	567.23	506.58	690.47	450.89	535.39	812.53	955.03	897.62	1365	1218.3	898.9	1012.02	1175.86	1062.27	1117.54	1367.52	1287.29	1022.99	1163.23	1234.75	933.27	1022.3	1122.51
ENSMUSG00000004789	ENSHGLG00000009814	Dlst	12	85110615	85111015	ENSMUST00000053811	Promoter (<=1kb)	0	JH602047.1	26824137	26824537	ENSHGLT00000013889	Promoter (<=1kb)	735	188.44	144.72	415.54	573.51	403.17	492.7	463.11	312.8	279.35	272.34	177.85	211.17	420.44	494.17	464.47	502.52	448.52	330.93	353.19	410.37	370.73	460.12	563.05	530.01	406.87	462.64	491.09	345.77	378.76	415.89
ENSMUSG00000004791	ENSHGLG00000018678	Pgf	12	85175145	85175545	ENSMUST00000220985	Promoter (<=1kb)	729	JH602047.1	26751905	26752305	ENSHGLT00000026483	Promoter (<=1kb)	375	14.6	11.21	32.19	40.73	28.63	34.99	31.2	21.07	18.82	41.35	27	32.06	31.12	36.57	34.38	267.4	238.66	176.09	197.28	229.22	207.08	243.82	298.36	280.85	221.83	252.24	267.75	181.38	198.69	218.16
ENSMUSG00000004798	ENSHGLG00000015142	Ulk2	11	61854751	61855151	ENSMUST00000004920	Promoter (<=1kb)	0	JH602162.1	6353934	6354334	ENSHGLT00000021395	Promoter (<=1kb)	-344	296.29	227.55	653.37	871.46	612.63	748.67	699.16	472.23	421.74	364.29	237.89	282.47	590.27	693.79	652.09	1134.59	1012.65	747.16	847.68	984.91	889.77	958.34	1172.72	1103.91	941.26	1070.29	1136.1	841.97	922.29	1012.7
ENSMUSG00000004815	ENSHGLG00000005112	Dgkq	5	108670775	108671175	ENSMUST00000132708	Promoter (1-2kb)	-1103	JH602068.1	26178789	26179189	ENSHGLT00000007083	Promoter (<=1kb)	0	59.32	45.55	130.8	143.89	101.16	123.62	134.65	90.95	81.22	102.35	66.84	79.36	111.08	130.57	122.72	1262.7	1126.99	831.53	928.67	1079.01	974.78	1029.31	1259.57	1185.66	901.79	1025.41	1088.45	846.62	927.39	1018.3
ENSMUSG00000004843	ENSHGLG00000000954	Chmp2b	16	65562594	65562994	ENSMUST00000004965	Promoter (<=1kb)	0	JH602102.1	3557577	3557977	ENSHGLT00000001267	Promoter (<=1kb)	0	98.53	75.67	217.27	288.66	202.93	247.99	237.57	160.46	143.3	160.18	104.6	124.2	224.16	263.47	247.63	518.4	462.69	341.38	349.98	406.64	367.36	417.36	510.72	480.76	421.05	478.77	508.2	297.62	326.01	357.97
ENSMUSG00000004846	ENSHGLG00000016800	Plod3	5	136986708	136987108	ENSMUST00000004968	Promoter (<=1kb)	0	JH602053.1	16073879	16074279	ENSHGLT00000023774	Promoter (<=1kb)	0	356.36	273.68	785.83	841.78	591.77	723.17	672.92	454.51	405.91	549.9	359.1	426.39	669.71	787.16	739.84	1237.98	1104.93	815.25	814.32	946.15	854.76	996.36	1219.25	1147.71	793.65	902.45	957.93	715.71	783.98	860.84
ENSMUSG00000004849	ENSHGLG00000014847	Ap1s1	5	137045889	137046289	ENSMUST00000111080	Promoter (<=1kb)	0	JH602053.1	16116792	16117192	ENSHGLT00000020962	Promoter (<=1kb)	0	198.77	152.66	438.33	421.38	296.23	362.01	330.38	223.15	199.29	375.39	245.14	291.08	363.56	427.32	401.63	548.49	489.54	361.19	372.55	432.87	391.05	474.13	580.19	546.15	345.17	392.49	416.62	352.78	386.44	424.32
ENSMUSG00000004865	ENSHGLG00000010559	Srpk1	17	28592955	28593355	ENSMUST00000232882	Promoter (<=1kb)	-161	JH602067.1	21679163	21679563	ENSHGLT00000014925	Promoter (<=1kb)	-15	99.5	76.42	219.42	318.24	223.72	273.4	258.96	174.91	156.2	274.51	179.26	212.85	307.73	361.7	339.96	1199.34	1070.44	789.8	861.18	1000.6	903.94	1093.4	1338	1259.49	886.09	1007.56	1069.51	713.76	781.85	858.5
ENSMUSG00000004872	ENSHGLG00000017244	Pax3	1	78196840	78197240	ENSMUST00000087086	Promoter (<=1kb)	0	JH602136.1	2870552	2870952	ENSHGLT00000024413	Promoter (<=1kb)	-210	17.27	13.26	38.08	49.15	34.55	42.22	39.08	26.4	23.57	37.45	24.45	29.04	40.83	47.99	45.11	179.04	159.8	117.9	145.77	169.37	153.01	169.31	207.18	195.03	152.68	173.61	184.28	121.18	132.74	145.75
ENSMUSG00000004891	ENSHGLG00000013140	Nes	3	87970803	87971203	ENSMUST00000159830	Promoter (<=1kb)	0	JH602198.1	1845555	1845955	ENSHGLT00000018518	Promoter (<=1kb)	-660	233.52	179.34	514.94	635.91	447.04	546.31	461.79	311.9	278.55	288.41	188.34	223.64	444.4	522.34	490.94	188.95	168.64	124.43	149.26	173.43	156.68	176.67	216.19	203.51	149.24	169.7	180.14	135.57	148.5	163.06
ENSMUSG00000004892	ENSHGLG00000004251	Bcan	3	87997261	87997661	ENSMUST00000191627	Promoter (<=1kb)	0	JH602198.1	1820052	1820452	ENSHGLT00000005896	Promoter (<=1kb)	0	109.43	84.04	241.31	245.61	172.66	211	185.16	125.06	111.69	250.15	163.36	193.97	168.31	197.83	185.94	125.58	112.09	82.7	91.78	106.64	96.34	98.44	120.46	113.39	92.43	105.1	111.56	94.42	103.42	113.56
ENSMUSG00000004895	ENSHGLG00000004540	Prcc	3	87885519	87885919	ENSMUST00000005015	Promoter (<=1kb)	0	JH602198.1	1925379	1925779	ENSHGLT00000006296	Promoter (<=1kb)	350	895.12	687.44	1973.88	1158.22	814.22	995.02	1147.73	775.21	692.32	1395.18	911.09	1081.82	1301.58	1529.85	1437.89	3357.99	2997.09	2211.34	2645.13	3073.34	2776.47	2889.94	3536.41	3328.92	2605.76	2962.97	3145.14	2322.39	2543.94	2793.31
ENSMUSG00000004896	ENSHGLG00000017472	Rrnad1	3	87930020	87930420	ENSMUST00000159091	Promoter (<=1kb)	0	JH602198.1	1885158	1885558	ENSHGLT00000024736	Promoter (<=1kb)	14	369.82	284.02	815.52	739.9	520.14	635.64	632.68	427.33	381.63	474.71	310	368.09	608.5	715.22	672.22	853.8	762.03	562.25	600.61	697.85	630.44	688.24	842.2	792.78	629.88	716.22	760.26	523.67	573.63	629.86
ENSMUSG00000004897	ENSHGLG00000003927	Hdgf	3	87905953	87906353	ENSMUST00000005017	Promoter (<=1kb)	0	JH602198.1	1910421	1910821	ENSHGLT00000005433	Promoter (<=1kb)	-306	618.61	475.08	1364.12	1295.29	910.57	1112.77	1160.84	784.06	700.22	804.47	525.34	623.78	1040.26	1222.69	1149.2	1415.67	1263.52	932.26	974.9	1132.72	1023.31	1118.76	1369.02	1288.69	1001.42	1138.69	1208.7	886.9	971.51	1066.74
ENSMUSG00000004902	ENSHGLG00000018530	Slc25a18	6	120772039	120772439	ENSMUST00000112682	Promoter (1-2kb)	-1139	JH602048.1	9737474	9737874	ENSHGLT00000026252	Promoter (1-2kb)	1295	17.75	13.63	39.14	40.95	28.79	35.18	30.31	20.47	18.28	53.02	34.62	41.11	39.67	46.62	43.82	72.34	64.56	47.64	64.41	74.84	67.61	55	67.3	63.35	55.15	62.71	66.56	52.59	57.61	63.26
ENSMUSG00000004929	ENSHGLG00000019144	Thop1	10	81069736	81070136	ENSMUST00000005057	Promoter (<=1kb)	0	JH602141.1	5857432	5857832	ENSHGLT00000027158	Promoter (<=1kb)	-14	430.41	330.55	949.11	830.31	583.7	713.31	677.1	457.33	408.43	722.52	471.83	560.25	738.22	867.69	815.53	939.78	838.78	618.88	658.71	765.35	691.42	747.24	914.4	860.75	632.17	718.82	763.02	557.61	610.8	670.68
ENSMUSG00000004933	ENSHGLG00000006614	Matk	10	81254975	81255375	ENSMUST00000117488	Promoter (1-2kb)	-1924	JH602141.1	6420062	6420462	ENSHGLT00000009309	Promoter (<=1kb)	-240	36.73	28.21	81	76.37	53.69	65.61	59.29	40.05	35.76	74.88	48.9	58.06	66.12	77.71	73.04	145.88	130.2	96.06	108.01	125.5	113.37	110.74	135.51	127.56	102.1	116.1	123.24	90.24	98.84	108.53
ENSMUSG00000004934	ENSHGLG00000006172	Pias4	10	81168876	81169276	ENSMUST00000005064	Promoter (<=1kb)	-953	JH602141.1	5572536	5572936	ENSHGLT00000008647	Promoter (<=1kb)	0	189.57	145.59	418.04	360.08	253.13	309.34	337.9	228.23	203.82	280.85	183.4	217.77	290.86	341.87	321.32	988.18	881.97	650.75	660.33	767.23	693.11	807.2	987.77	929.81	646.09	734.66	779.83	582.16	637.7	700.21
ENSMUSG00000004936	ENSHGLG00000010036	Map2k1	9	64188959	64189359	ENSMUST00000152675	Promoter (<=1kb)	-703	JH602094.1	6285374	6285774	ENSHGLT00000014198	Promoter (<=1kb)	0	24.36	18.71	53.71	54.8	38.52	47.08	37.39	25.25	22.55	49.02	32.01	38.01	37.83	44.46	41.79	1612.36	1439.07	1061.79	1190.87	1383.66	1250	1327.36	1624.29	1528.99	1193.25	1356.83	1440.25	1047.34	1147.25	1259.72
ENSMUSG00000004937	ENSHGLG00000018547	Sgta	10	81060200	81060600	ENSMUST00000220202	Promoter (<=1kb)	-19	JH602141.1	5844194	5844594	ENSHGLT00000026277	Promoter (<=1kb)	-666	209.58	160.96	462.16	474.56	333.61	407.69	350.06	236.44	211.16	323.16	211.03	250.58	369.26	434.02	407.93	54.78	48.89	36.07	47.31	54.97	49.66	62.51	76.49	72	51.5	58.56	62.16	46.44	50.87	55.86
ENSMUSG00000004939	ENSHGLG00000005723	Nmrk2	10	81202401	81202801	ENSMUST00000005069	Promoter (<=1kb)	-350	JH602141.1	6499194	6499594	ENSHGLT00000007990	Promoter (1-2kb)	-1618	63.2	48.54	139.37	157.47	110.7	135.28	172.47	116.49	104.03	242.16	158.13	187.77	201.7	237.07	222.82	62	55.34	40.83	45.4	52.76	47.66	42.04	51.45	48.43	49.38	56.15	59.6	55.13	60.39	66.31
ENSMUSG00000004945	ENSHGLG00000010228	Tmem242	17	5440465	5440865	ENSMUST00000188282	Promoter (<=1kb)	-206	JH602098.1	840351	840751	ENSHGLT00000014445	Promoter (<=1kb)	0	235.14	180.58	518.51	526.16	369.89	452.02	464.48	313.72	280.18	349.64	228.32	271.11	426.66	501.49	471.34	1149.8	1026.22	757.18	782.25	908.88	821.09	903.49	1105.59	1040.72	826.76	940.1	997.9	715.11	783.33	860.12
ENSMUSG00000004947	ENSHGLG00000016235	Dtx2	5	136019845	136020245	ENSMUST00000142041	Promoter (<=1kb)	287	JH602053.1	15055809	15056209	ENSHGLT00000022978	Promoter (<=1kb)	0	37.83	29.06	83.43	68.71	48.3	59.02	82.23	55.54	49.6	75.19	49.1	58.3	54.94	64.57	60.69	418.15	373.21	275.37	277.82	322.8	291.62	334.81	409.71	385.67	299.23	340.24	361.16	242.67	265.82	291.88
ENSMUSG00000004951	ENSHGLG00000017409	Hspb1	5	135887751	135888151	ENSMUST00000005077	Promoter (<=1kb)	0	JH602053.1	14939936	14940336	ENSHGLT00000024643	Promoter (<=1kb)	491	634.02	486.92	1398.11	1676.75	1178.74	1440.49	1468.48	991.85	885.8	908.89	593.53	704.76	1014.16	1192.02	1120.36	1618.27	1444.35	1065.68	1245.11	1446.68	1306.94	1425.17	1743.97	1641.64	1200.26	1364.79	1448.71	932.49	1021.44	1121.57
ENSMUSG00000004952	ENSHGLG00000006980	Rasa4	5	136083677	136084077	ENSMUST00000042135	Promoter (<=1kb)	0	JH602053.1	15140541	15140941	ENSHGLT00000009837	Promoter (1-2kb)	1115	447.04	343.32	985.78	1346.7	946.72	1156.95	1153.97	779.42	696.08	705.41	460.65	546.97	914.99	1075.45	1010.81	182.95	163.29	120.48	146.05	169.7	153.3	124.86	152.79	143.82	132.38	150.52	159.78	130.91	143.39	157.45
ENSMUSG00000004961	ENSHGLG00000015144	Syt5	7	4546510	4546910	ENSMUST00000065957	Promoter (<=1kb)	0	JH602145.1	2072134	2072534	ENSHGLT00000021397	Promoter (<=1kb)	364	21.29	16.35	46.95	60.28	42.37	51.78	34.42	23.25	20.76	65.58	42.82	50.85	42.36	49.79	46.8	545.13	486.55	358.99	381.58	443.35	400.53	394.7	482.99	454.65	464.43	528.1	560.57	354.17	387.96	425.99
ENSMUSG00000004994	ENSHGLG00000008180	Ccdc130	8	84270284	84270684	ENSMUST00000098578	Promoter (<=1kb)	0	JH602214.1	1099023	1099423	ENSHGLT00000011538	Promoter (1-2kb)	1068	434.6	333.77	958.37	951.65	669	817.56	896.91	605.8	541.02	687.17	448.74	532.83	818.25	961.75	903.94	115.55	103.13	76.09	106.75	124.03	112.05	91.39	111.83	105.27	105.98	120.51	127.92	88.05	96.45	105.91
ENSMUSG00000004996	ENSHGLG00000010969	Mri1	8	84257069	84257469	ENSMUST00000126435	Promoter (<=1kb)	0	JH602214.1	1106234	1106634	ENSHGLT00000015510	Promoter (<=1kb)	175	212.12	162.9	467.75	535.44	376.41	460	446.12	301.32	269.1	299.75	195.74	232.42	416.71	489.79	460.35	380.52	339.63	250.59	245.27	284.98	257.45	306.04	374.5	352.52	267.74	304.44	323.16	239.41	262.25	287.96
ENSMUSG00000005034	ENSHGLG00000011472	Prkacb	3	146812823	146813223	ENSMUST00000102515	Promoter (<=1kb)	0	JH602055.1	13315332	13315732	ENSHGLT00000016209	Promoter (1-2kb)	-1920	161.58	124.09	356.31	493.54	346.95	423.99	424.47	286.7	256.04	210.37	137.38	163.12	347.06	407.93	383.41	80.37	71.73	52.93	59.49	69.12	62.45	63.61	77.84	73.27	57.72	65.63	69.67	50.89	55.74	61.2
ENSMUSG00000005043	ENSHGLG00000007683	Sgsh	11	119355291	119355691	ENSMUST00000136523	Promoter (<=1kb)	0	JH602114.1	9296646	9297046	ENSHGLT00000010839	Promoter (<=1kb)	105	231.18	177.55	509.79	693.88	487.79	596.11	580.85	392.32	350.37	366.04	239.03	283.82	502.93	591.13	555.6	536.98	479.27	353.62	354.81	412.25	372.42	443	542.1	510.29	394.74	448.85	476.45	328.21	359.52	394.76
ENSMUSG00000005045	ENSHGLG00000018184	Chd5	4	152343281	152343681	ENSMUST00000136134	Promoter (1-2kb)	1686	JH602131.1	5210242	5210642	ENSHGLT00000025760	Promoter (<=1kb)	-951	25.34	19.46	55.89	69.06	48.55	59.33	51.73	34.94	31.2	51.7	33.76	40.09	52.38	61.56	57.86	234.72	209.5	154.57	157.19	182.64	165	165.75	202.83	190.93	148.24	168.56	178.93	153.42	168.05	184.53
ENSMUSG00000005054	ENSHGLG00000014028	Cstb	10	78425445	78425845	ENSMUST00000005185	Promoter (<=1kb)	0	JH602058.1	30152914	30153314	ENSHGLT00000019783	Promoter (<=1kb)	0	164.93	126.67	363.7	639.87	449.82	549.71	459.88	310.61	277.4	264.07	172.45	204.76	418.97	492.45	462.85	1146.11	1022.93	754.75	754.88	877.09	792.36	907.66	1110.7	1045.53	838.91	953.91	1012.55	784.62	859.47	943.72
ENSMUSG00000005057	ENSHGLG00000015375	Sh2b2	5	136244866	136245266	ENSMUST00000005188	Promoter (<=1kb)	0	JH602053.1	15276949	15277349	ENSHGLT00000021729	Promoter (<=1kb)	816	439.49	337.52	969.14	1200.24	843.76	1031.12	1011.84	683.42	610.34	708.78	462.85	549.59	912.32	1072.33	1007.87	122.96	109.74	80.97	82.17	95.47	86.25	83.11	101.71	95.74	72.89	82.88	87.98	87.62	95.98	105.39
ENSMUSG00000005069	ENSHGLG00000001679	Pex5	6	124415305	124415705	ENSMUST00000080557	Promoter (<=1kb)	-238	JH602173.1	3771533	3771933	ENSHGLT00000002264	Promoter (<=1kb)	-30	380.04	291.87	838.05	807.45	567.63	693.68	818.58	552.89	493.77	705.21	460.52	546.82	923.9	1085.93	1020.65	864.69	771.76	569.42	598.32	695.18	628.03	724.04	886	834.02	598.71	680.78	722.64	573.18	627.86	689.41
ENSMUSG00000005078	ENSHGLG00000016840	Jkamp	12	72085520	72085920	ENSMUST00000125764	Promoter (<=1kb)	0	JH602047.1	41625608	41626008	ENSHGLT00000023827	Promoter (<=1kb)	0	980.98	753.38	2163.21	1894.6	1331.89	1627.64	1601.8	1081.9	966.21	1388.91	906.99	1076.96	1502.53	1766.04	1659.88	1495.6	1334.86	984.9	1034.89	1202.43	1086.28	1321.63	1617.28	1522.38	1056.97	1201.86	1275.75	897.54	983.16	1079.54
ENSMUSG00000005087	ENSHGLG00000011767	Cd44	2	102901398	102901798	ENSMUST00000005218	Promoter (<=1kb)	0	JH602080.1	12024795	12025195	ENSHGLT00000016600	Promoter (<=1kb)	0	585.72	449.83	1291.6	1588.8	1116.91	1364.93	1357.54	916.92	818.88	827.06	540.09	641.3	1160	1363.44	1281.48	2211.83	1974.11	1456.56	1801.19	2092.78	1890.63	2137.86	2616.09	2462.59	1958.44	2226.91	2363.83	1638.42	1794.72	1970.65
ENSMUSG00000005089	ENSHGLG00000010072	Slc1a2	2	102658619	102659019	ENSMUST00000080210	Promoter (<=1kb)	0	JH602080.1	11768802	11769202	ENSHGLT00000014247	Promoter (<=1kb)	0	23.69	18.19	52.24	46.92	32.98	40.31	42.85	28.94	25.85	55.95	36.54	43.38	44.27	52.03	48.91	198.84	177.47	130.94	127.28	147.89	133.61	177.99	217.81	205.03	148.76	169.15	179.55	86.96	95.25	104.59
ENSMUSG00000005102	ENSHGLG00000006278	Eif2ak4	2	118388354	118388754	ENSMUST00000110877	Promoter (<=1kb)	0	JH602117.1	7261920	7262320	ENSHGLT00000008806	Promoter (<=1kb)	0	532.34	408.83	1173.88	1345.74	946.04	1156.12	1063.87	718.57	641.73	770.06	502.87	597.11	996.35	1171.09	1100.69	1661.2	1482.66	1093.95	1087.61	1263.68	1141.61	1277.26	1562.98	1471.27	1102.35	1253.47	1330.53	917.19	1004.68	1103.17
ENSMUSG00000005103	ENSHGLG00000017187	Wdr1	5	38531992	38532392	ENSMUST00000202496	Promoter (<=1kb)	0	JH602068.1	21090182	21090582	ENSHGLT00000024330	Promoter (<=1kb)	-135	27.27	20.94	60.13	51.44	36.16	44.19	44.17	29.84	26.65	67.43	44.03	52.28	49.71	58.42	54.91	1046.57	934.09	689.2	829.35	963.61	870.53	923.41	1129.98	1063.68	760.73	865.02	918.2	669.97	733.88	805.82
ENSMUSG00000005107	ENSHGLG00000017198	Slc2a9	5	38478979	38479379	ENSMUST00000143758	Promoter (<=1kb)	752	JH602068.1	21176315	21176715	ENSHGLT00000024346	Promoter (<=1kb)	0	22.38	17.19	49.36	72.49	50.96	62.28	51.04	34.47	30.79	49.16	32.1	38.12	42.12	49.51	46.53	973.71	869.06	641.22	750.7	872.23	787.97	1000.65	1224.5	1152.65	1042.15	1185.01	1257.87	690.05	755.88	829.97
ENSMUSG00000005124	ENSHGLG00000013133	Ccn4	15	66891222	66891622	ENSMUST00000005255	Promoter (<=1kb)	0	JH602048.1	22819329	22819729	ENSHGLT00000018510	Promoter (<=1kb)	0	677.79	520.54	1494.63	1548.35	1088.48	1330.18	1437.17	970.7	866.9	1095.05	715.09	849.1	1430.84	1681.78	1580.69	981.61	876.11	646.42	664.62	772.22	697.62	870.54	1065.27	1002.77	753.43	856.71	909.38	693.42	759.57	834.03
ENSMUSG00000005125	ENSHGLG00000014089	Ndrg1	15	66969435	66969835	ENSMUST00000171266	Promoter (<=1kb)	0	JH602048.1	22735289	22735689	ENSHGLT00000019873	Promoter (1-2kb)	1061	1017.41	781.36	2243.54	2786.84	1959.12	2394.16	2388.6	1613.32	1440.81	1481.21	967.27	1148.53	1704.83	2003.82	1883.37	815.27	727.65	536.88	696.77	809.57	731.36	841.24	1029.42	969.02	778.9	885.68	940.13	648.04	709.86	779.45
ENSMUSG00000005142	ENSHGLG00000008472	Man2b1	8	85083039	85083439	ENSMUST00000210991	Promoter (<=1kb)	0	JH602214.1	307012	307412	ENSHGLT00000011965	Promoter (<=1kb)	0	143.7	110.36	316.88	549.12	386.03	471.74	490.74	331.46	296.02	228.46	149.19	177.15	308.14	362.18	340.41	810.22	723.14	533.56	541.69	629.38	568.58	632.94	774.52	729.08	545.23	619.97	658.09	473.46	518.62	569.46
ENSMUSG00000005148	ENSHGLG00000005790	Klf5	14	99298393	99298793	ENSMUST00000005279	Promoter (<=1kb)	0	JH602064.1	27505719	27506119	ENSHGLT00000008084	Promoter (<=1kb)	-225	431.24	331.19	950.95	1310.96	921.59	1126.24	1078.54	728.47	650.58	647.6	422.9	502.15	871.61	1024.47	962.89	1531	1366.45	1008.21	1226.87	1425.49	1287.79	1474.38	1804.19	1698.33	1208.88	1374.59	1459.11	1075.85	1178.49	1294.01
ENSMUSG00000005161	ENSHGLG00000017972	Prdx2	8	84969719	84970119	ENSMUST00000109733	Promoter (<=1kb)	0	JH602214.1	410688	411088	ENSHGLT00000025447	Promoter (<=1kb)	0	92.96	71.39	205	381.97	268.52	328.15	326.56	220.57	196.98	147.34	96.22	114.25	233.19	274.09	257.61	483.55	431.58	318.43	315.97	367.12	331.66	417.36	510.72	480.76	368.8	419.35	445.14	324.62	355.58	390.44
ENSMUSG00000005198	ENSHGLG00000012381	Polr2a	11	69758468	69758868	ENSMUST00000058470	Promoter (<=1kb)	0	JH602099.1	10097940	10098340	ENSHGLT00000017471	Promoter (<=1kb)	0	1158.56	889.76	2554.81	2338.08	1643.65	2008.63	1985.29	1340.91	1197.53	1576.05	1029.2	1222.07	1558.62	1831.97	1721.84	2195.05	1959.14	1445.51	1588.21	1845.32	1667.07	1675.98	2050.89	1930.55	1452.8	1651.96	1753.52	1372.6	1503.54	1650.93
ENSMUSG00000005204	ENSHGLG00000012728	Senp3	11	69681835	69682235	ENSMUST00000005336	Promoter (<=1kb)	0	JH602099.1	10179300	10179700	ENSHGLT00000017962	Promoter (<=1kb)	0	371.96	285.66	820.23	950.6	668.26	816.65	853.21	576.28	514.66	573.65	374.61	444.81	722.95	849.73	798.66	822.89	734.45	541.9	604.45	702.3	634.46	743.78	910.16	856.76	666.6	757.98	804.58	520.97	570.67	626.61
ENSMUSG00000005220	ENSHGLG00000006527	Corin	5	72505728	72506128	ENSMUST00000167460	Promoter (1-2kb)	-1255	JH602074.1	19087661	19088061	ENSHGLT00000009185	Promoter (1-2kb)	-1363	18.6	14.28	41.01	35.92	25.25	30.86	34.27	23.15	20.67	51.03	33.33	39.57	44.24	52	48.87	91.39	81.56	60.18	71.25	82.78	74.79	82.62	101.1	95.17	78.83	89.63	95.14	73.45	80.46	88.35
ENSMUSG00000005225	ENSHGLG00000005404	Plekha8	6	54595015	54595415	ENSMUST00000119706	Promoter (<=1kb)	0	JH602052.1	769041	769441	ENSHGLT00000007506	Promoter (<=1kb)	-179	225.05	172.84	496.27	680.31	478.25	584.45	546.07	368.83	329.39	355.03	231.84	275.29	446.3	524.57	493.04	1020.26	910.61	671.87	762.93	886.43	800.81	1031.72	1262.51	1188.44	844.16	959.88	1018.9	713.76	781.85	858.49
ENSMUSG00000005233	ENSHGLG00000004724	Spc25	2	69206024	69206424	ENSMUST00000112320	Promoter (<=1kb)	0	JH602100.1	6624357	6624757	ENSHGLT00000006542	Promoter (<=1kb)	0	370.22	284.33	816.4	854.35	600.6	733.97	688.82	465.25	415.5	520.2	339.7	403.36	666.8	783.74	736.63	404.26	360.81	266.22	303.81	352.99	318.9	376.75	461.03	433.98	355.7	404.46	429.32	294.59	322.69	354.32
ENSMUSG00000005251	ENSHGLG00000011078	Ripk4	16	97765080	97765480	ENSMUST00000019386	Promoter (1-2kb)	-1293	JH602058.1	28460635	28461035	ENSHGLT00000015655	Promoter (<=1kb)	-865	11.66	8.96	25.72	25.36	17.83	21.79	30.19	20.39	18.21	43.14	28.17	33.45	55.75	65.52	61.59	526.06	469.52	346.43	401.26	466.22	421.19	523.82	641	603.39	541.34	615.55	653.39	383.24	419.8	460.95
ENSMUSG00000005267	ENSHGLG00000001276	Zfp287	11	62731644	62732044	ENSMUST00000150336	Promoter (<=1kb)	0	JH602190.1	3877346	3877746	ENSHGLT00000001719	Promoter (1-2kb)	-1164	129.59	99.53	285.77	417.6	293.57	358.76	347.13	234.46	209.39	224.42	146.55	174.01	325.56	382.65	359.65	1156.42	1032.13	761.54	788.74	916.43	827.91	872.5	1067.67	1005.03	746.92	849.31	901.52	701.21	768.11	843.4
ENSMUSG00000005268	ENSHGLG00000009051	Prlr	15	10313773	10314173	ENSMUST00000127467	Promoter (<=1kb)	0	JH602072.1	19653587	19653987	ENSHGLT00000012799	Promoter (<=1kb)	0	26.47	20.33	58.38	66.64	46.85	57.25	56.41	38.1	34.03	66.59	43.48	51.63	74.37	87.41	82.15	38.18	34.08	25.14	25.92	30.12	27.21	25.2	30.84	29.03	38.95	44.29	47.01	29.18	31.96	35.1
ENSMUSG00000005299	ENSHGLG00000004719	Letm1	5	33782616	33783016	ENSMUST00000005431	Promoter (<=1kb)	0	JH602068.1	25604140	25604540	ENSHGLT00000006536	Promoter (<=1kb)	0	433.65	333.04	956.27	762.02	535.69	654.65	698.85	472.02	421.55	604.74	394.91	468.91	701.03	823.98	774.45	2506.01	2236.68	1650.28	1800.78	2092.31	1890.2	1988.51	2433.34	2290.56	1796.06	2042.27	2167.83	1568.87	1718.54	1887.01
ENSMUSG00000005312	ENSHGLG00000007961	Ubqln1	13	58215476	58215876	ENSMUST00000058735	Promoter (<=1kb)	0	JH602122.1	6487697	6488097	ENSHGLT00000011219	Promoter (<=1kb)	-446	164.04	125.98	361.74	504.26	354.49	433.21	440.97	297.85	266	273.62	178.68	212.17	386.93	454.79	427.45	716.64	639.62	471.93	553.14	642.69	580.61	677.99	829.66	780.98	562.06	639.11	678.4	507.49	555.9	610.4
ENSMUSG00000005338	ENSHGLG00000006499	Cadm3	1	173366873	173367273	ENSMUST00000126963	Promoter (<=1kb)	360	JH602107.1	2153664	2154064	ENSHGLT00000009147	Promoter (<=1kb)	270	18.11	13.91	39.94	47.27	33.23	40.61	31.69	21.4	19.12	56.44	36.85	43.76	45.03	52.93	49.75	98.84	88.22	65.09	71.98	83.63	75.55	90.32	110.53	104.04	98.39	111.88	118.75	88.51	96.96	106.46
ENSMUSG00000005354	ENSHGLG00000016755	Txn2	15	77928806	77929206	ENSMUST00000109748	Promoter (<=1kb)	0	JH602065.1	11248477	11248877	ENSHGLT00000023714	Promoter (<=1kb)	-779	1509.36	1159.17	3328.36	3514.93	2470.97	3019.66	3201.14	2162.13	1930.94	2278.74	1488.07	1766.94	2677.55	3147.14	2957.96	1165.35	1040.1	767.42	851.9	989.82	894.2	1044.98	1278.73	1203.7	878.39	998.81	1060.21	788.52	863.74	948.41
ENSMUSG00000005357	ENSHGLG00000007719	Slc1a6	10	78780161	78780561	ENSMUST00000005490	Promoter (<=1kb)	0	JH602214.1	2048386	2048786	ENSHGLT00000010882	Promoter (<=1kb)	-104	12.86	9.87	28.35	65.31	45.91	56.11	37.25	25.16	22.47	30.93	20.2	23.98	36.02	42.34	39.8	333.13	297.33	219.38	209.71	243.66	220.12	266.59	326.23	307.09	215.77	245.35	260.43	179.05	196.13	215.36
ENSMUSG00000005360	ENSHGLG00000011585	Slc1a3	15	8643936	8644336	ENSMUST00000128879	Promoter (<=1kb)	-689	JH602072.1	18400185	18400585	ENSHGLT00000016351	Promoter (<=1kb)	0	86.46	66.4	190.66	167	117.4	143.47	195.71	132.18	118.05	113.63	74.2	88.11	209.56	246.31	231.5	300.24	267.97	197.72	202.83	235.67	212.9	270.18	330.62	311.22	268.3	305.08	323.84	196.6	215.35	236.46
ENSMUSG00000005362	ENSHGLG00000003957	Crbn	6	106799911	106800311	ENSMUST00000013882	Promoter (<=1kb)	0	JH602086.1	13406709	13407109	ENSHGLT00000005478	Promoter (<=1kb)	82	152.98	117.49	337.35	411.17	289.05	353.24	345.4	233.29	208.34	239.34	156.29	185.58	341.24	401.08	376.97	718.87	641.61	473.4	537.26	624.24	563.94	571.83	699.75	658.69	545.16	619.89	658.01	459.39	503.21	552.54
ENSMUSG00000005370	ENSHGLG00000014307	Msh6	17	87974757	87975157	ENSMUST00000005503	Promoter (<=1kb)	0	JH602051.1	29083494	29083894	ENSHGLT00000020175	Promoter (<=1kb)	0	424.76	326.21	936.65	1012.69	711.92	870	894.62	604.25	539.64	590.71	385.75	458.04	771.16	906.4	851.91	1026.63	916.29	676.07	712.34	827.66	747.71	849.73	1039.82	978.81	740.51	842.02	893.79	658.83	721.68	792.42
ENSMUSG00000005371	ENSHGLG00000014524	Fbxo11	17	88066082	88066482	ENSMUST00000005504	Promoter (<=1kb)	-791	JH602051.1	29191194	29191594	ENSHGLT00000020503	Promoter (<=1kb)	0	1167.87	896.91	2575.32	2521.94	1772.9	2166.58	2086.66	1409.39	1258.69	1663.37	1086.22	1289.78	1869.33	2197.17	2065.1	2177	1943.03	1433.62	1680.16	1952.16	1763.59	1960.87	2399.51	2258.72	1663.79	1891.87	2008.19	1511.56	1655.75	1818.06
ENSMUSG00000005373	ENSHGLG00000018232	Mlxipl	5	135089709	135090109	ENSMUST00000202431	Promoter (<=1kb)	0	JH602053.1	14169280	14169680	ENSHGLT00000025830	Promoter (1-2kb)	1042	14.68	11.28	32.38	33.26	23.38	28.58	28.49	19.24	17.18	33.84	22.1	26.24	18.89	22.21	20.87	461.99	412.34	304.23	365.05	424.15	383.18	399.83	489.27	460.56	382.74	435.2	461.96	323.62	354.49	389.24
ENSMUSG00000005374	ENSHGLG00000016175	Tbl2	5	135149234	135149634	ENSMUST00000153183	Promoter (<=1kb)	-23	JH602053.1	14210004	14210404	ENSHGLT00000022894	Promoter (<=1kb)	0	1393.87	1070.48	3073.7	2664.28	1872.96	2288.87	2599.54	1755.79	1568.05	2192.91	1432.02	1700.39	2228.75	2619.63	2462.16	1288.62	1150.13	848.6	945.24	1098.26	992.17	1079.35	1320.8	1243.3	900.91	1024.41	1087.39	834.41	914.02	1003.61
ENSMUSG00000005378	ENSHGLG00000010016	Bud23	5	135063981	135064381	ENSMUST00000111205	Promoter (<=1kb)	0	JH602053.1	14131340	14131740	ENSHGLT00000014170	Promoter (<=1kb)	0	299.92	230.33	661.36	777.38	546.49	667.84	676.24	456.75	407.91	468.42	305.89	363.21	595.1	699.46	657.42	981.49	876	646.34	711.76	826.99	747.1	818	1000.99	942.26	696.93	792.47	841.19	610.4	668.63	734.17
ENSMUSG00000005410	ENSHGLG00000008256	Mcm5	8	75109284	75109684	ENSMUST00000164309	Promoter (<=1kb)	0	JH602063.1	340704	341104	ENSHGLT00000011641	Promoter (<=1kb)	221	337.74	259.38	744.76	866.38	609.06	744.31	675	455.91	407.16	501.93	327.77	389.19	642.84	755.58	710.16	1269.11	1132.72	835.75	926.26	1076.21	972.25	1170.94	1432.88	1348.8	925.26	1052.1	1116.79	859.07	941.02	1033.26
ENSMUSG00000005413	ENSHGLG00000008950	Hmox1	8	75093452	75093852	ENSMUST00000005548	Promoter (<=1kb)	0	JH602063.1	347365	347765	ENSHGLT00000012654	Promoter (1-2kb)	-1478	415.76	319.3	916.82	1867.08	1312.54	1604	1359.93	918.53	820.32	646.39	422.11	501.21	764.79	898.92	844.88	830.68	741.4	547.03	549.94	638.97	577.25	647.53	792.38	745.89	584.79	664.95	705.83	521.99	571.78	627.83
ENSMUSG00000005417	ENSHGLG00000003388	Mprip	11	59759648	59760048	ENSMUST00000156111	Promoter (<=1kb)	-700	JH602162.1	4368642	4369042	ENSHGLT00000004693	Promoter (<=1kb)	-287	60.66	46.59	133.77	113.94	80.1	97.89	131.2	88.61	79.14	186.96	122.09	144.97	172.54	202.79	190.6	1705.48	1522.18	1123.11	1432.59	1664.51	1503.72	1758.34	2151.68	2025.43	1431.5	1627.74	1727.81	1251.66	1371.06	1505.47
ENSMUSG00000005442	ENSHGLG00000019229	Cic	7	25267897	25268297	ENSMUST00000169392	Promoter (<=1kb)	-90	JH602220.1	485843	486243	ENSHGLT00000027281	Promoter (<=1kb)	0	1466.74	1126.44	3234.38	2682.22	1885.58	2304.28	2615.67	1766.69	1577.78	2308.6	1507.57	1790.08	2352.92	2765.57	2599.33	4145.05	3699.57	2729.65	3382.38	3929.95	3550.33	3663.92	4483.52	4220.45	3287.33	3737.97	3967.79	3073.46	3366.65	3696.68
ENSMUSG00000005447	ENSHGLG00000003652	Pafah1b3	7	25297701	25298101	ENSMUST00000005583	Promoter (<=1kb)	0	JH602220.1	454603	455003	ENSHGLT00000005048	Promoter (<=1kb)	0	135.23	103.85	298.2	404.64	284.46	347.62	340.68	230.1	205.5	238.18	155.54	184.68	368.8	433.48	407.43	1190.22	1062.3	783.8	836.19	971.56	877.71	991.85	1213.72	1142.51	867.3	986.19	1046.82	758.09	830.4	911.81
ENSMUSG00000005465	ENSHGLG00000008513	Il27ra	8	84042037	84042437	ENSMUST00000210790	Promoter (<=1kb)	103	JH602214.1	1275090	1275490	ENSHGLT00000012023	Promoter (<=1kb)	250	50.68	38.93	111.77	144.74	101.75	124.35	118.62	80.12	71.55	112.11	73.21	86.93	127.11	149.4	140.42	376.82	336.32	248.15	273.34	317.6	286.92	325.26	398.02	374.66	275.6	313.39	332.65	240.99	263.98	289.86
ENSMUSG00000005469	ENSHGLG00000007137	Prkaca	8	83972622	83973022	ENSMUST00000005606	Promoter (<=1kb)	0	JH602214.1	1333485	1333885	ENSHGLT00000010058	Promoter (1-2kb)	-1388	835.89	641.96	1843.27	1887.5	1326.9	1621.55	1749.14	1181.41	1055.09	1287.13	840.53	998.04	1479.47	1738.94	1634.41	48.31	43.12	31.81	40.11	46.6	42.1	46.72	57.17	53.81	40.42	45.96	48.79	38.82	42.52	46.69
ENSMUSG00000005470	ENSHGLG00000009203	Asf1b	8	83955309	83955709	ENSMUST00000005607	Promoter (<=1kb)	0	JH602214.1	1354199	1354599	ENSHGLT00000013009	Promoter (<=1kb)	-34	1056.57	811.43	2329.9	2392.39	1681.83	2055.29	2179.73	1472.24	1314.82	1671.03	1091.22	1295.72	1809.09	2126.36	1998.54	3088.98	2756.99	2034.19	2525	2933.77	2650.38	2720.52	3329.09	3133.76	2404.39	2733.99	2902.08	2149.85	2354.94	2585.79
ENSMUSG00000005474	ENSHGLG00000008103	Myl10	5	136697631	136698031	ENSMUST00000199074	Promoter (<=1kb)	0	JH602053.1	15772303	15772703	ENSHGLT00000011421	Promoter (<=1kb)	-514	14	10.75	30.88	34.53	24.28	29.67	18.99	12.82	11.45	39.76	25.96	30.83	28.13	33.06	31.07	54.18	48.35	35.68	31.52	36.62	33.08	35.09	42.94	40.42	39.56	44.98	47.75	37.08	40.61	44.6
ENSMUSG00000005481	ENSHGLG00000018263	Ddx39	8	83714969	83715369	ENSMUST00000019576	Promoter (<=1kb)	0	JH602214.1	1582393	1582793	ENSHGLT00000025873	Promoter (<=1kb)	0	586.29	450.26	1292.85	1390.57	977.56	1194.63	1198.6	809.56	723	885.97	578.56	686.98	1067.99	1255.29	1179.84	281.82	251.53	185.59	195.89	227.6	205.62	245.21	300.06	282.46	173.62	197.42	209.56	159.08	174.25	191.34
ENSMUSG00000005483	ENSHGLG00000016171	Dnajb1	8	83608059	83608459	ENSMUST00000005620	Promoter (<=1kb)	0	JH602214.1	1635298	1635698	ENSHGLT00000022889	Promoter (<=1kb)	0	778.29	597.72	1716.25	2510.41	1764.79	2156.68	1807.03	1220.51	1090.01	1126.78	735.82	873.71	1250.37	1469.65	1381.31	1662.58	1483.9	1094.86	1262.65	1467.06	1325.35	1416.85	1733.79	1632.06	1202.64	1367.5	1451.58	1029.91	1128.16	1238.75
ENSMUSG00000005493	ENSHGLG00000005307	Msh4	3	153904571	153904971	ENSMUST00000188338	Promoter (<=1kb)	0	JH602055.1	21167139	21167539	ENSHGLT00000007372	Promoter (<=1kb)	0	44.28	34	97.64	105	73.81	90.2	118.74	80.2	71.63	80.53	52.59	62.44	105.56	124.07	116.61	152.51	136.11	100.43	104.59	121.52	109.78	143.66	175.79	165.48	137.36	156.19	165.79	110.92	121.5	133.41
ENSMUSG00000005510	ENSHGLG00000018368	Ndufs3	2	90896129	90896529	ENSMUST00000140248	Promoter (1-2kb)	1925	JH602080.1	1243702	1244102	ENSHGLT00000026036	Promoter (<=1kb)	0	134.61	103.38	296.84	170.51	119.87	146.49	248.91	168.12	150.14	384.52	251.1	298.16	336.3	395.28	371.52	788.05	703.36	518.96	492.23	571.92	516.67	581.69	711.81	670.05	525.05	597.02	633.73	458.62	502.37	551.61
ENSMUSG00000005514	ENSHGLG00000009789	Por	5	135688833	135689233	ENSMUST00000005651	Promoter (<=1kb)	0	JH602053.1	14732364	14732764	ENSHGLT00000013838	Promoter (<=1kb)	-663	856.88	658.07	1889.54	1879.75	1321.45	1614.89	1705.18	1151.72	1028.57	1368.44	893.62	1061.09	1538.12	1807.87	1699.2	40.22	35.9	26.49	28.66	33.3	30.08	34.13	41.76	39.31	32.56	37.03	39.3	34.9	38.23	41.98
ENSMUSG00000005533	ENSHGLG00000015148	Igf1r	7	67951112	67951512	ENSMUST00000005671	Promoter (1-2kb)	-1315	JH602081.1	5394553	5394953	ENSHGLT00000021403	Promoter (1-2kb)	-1203	311.72	239.4	687.4	896.57	630.28	770.24	794.4	536.56	479.19	463.97	302.98	359.76	666.36	783.23	736.15	847.7	756.6	558.24	598.55	695.45	628.27	791.27	968.27	911.46	656.64	746.65	792.56	559.33	612.69	672.75
ENSMUSG00000005534	ENSHGLG00000016034	Insr	8	3279369	3279769	ENSMUST00000091291	Promoter (<=1kb)	0	JH602141.1	485974	486374	ENSHGLT00000022693	Promoter (<=1kb)	0	137.64	105.71	303.52	382.31	268.76	328.44	327.98	221.53	197.84	167.1	109.12	129.57	282.94	332.57	312.57	315.8	281.86	207.96	219.88	255.48	230.8	260.35	318.59	299.9	222.21	252.67	268.21	185.56	203.26	223.19
ENSMUSG00000005540	ENSHGLG00000017734	Fcer2a	8	3691493	3691893	ENSMUST00000207463	Promoter (<=1kb)	-330	JH602141.1	753561	753961	ENSHGLT00000025101	Promoter (<=1kb)	0	23.63	18.15	52.1	38.29	26.92	32.89	18.35	12.39	11.07	39.63	25.88	30.73	38.49	45.24	42.52	116.47	103.95	76.7	68.85	80	72.27	73.49	89.93	84.65	78.96	89.78	95.3	69.18	75.78	83.21
ENSMUSG00000005566	ENSHGLG00000004444	Trim28	7	13024015	13024415	ENSMUST00000005705	Promoter (<=1kb)	0	JH602145.1	56434	56834	ENSHGLT00000006155	Promoter (<=1kb)	154	386.15	296.56	851.52	968.98	681.18	832.45	746.42	504.15	450.25	475.92	310.78	369.02	587.37	690.38	648.88	1426.53	1273.21	939.41	1034.28	1201.71	1085.63	1164.4	1424.88	1341.27	1048.89	1192.68	1266.01	885.21	969.65	1064.7
ENSMUSG00000005575	ENSHGLG00000015641	Ube2m	7	13037789	13038189	ENSMUST00000138357	Promoter (<=1kb)	-43	JH602145.1	42163	42563	ENSHGLT00000022130	Promoter (<=1kb)	-57	422.1	324.17	930.8	798.25	561.16	685.77	708.35	478.44	427.28	555.6	362.82	430.81	674.86	793.21	745.53	1486.23	1326.5	978.73	1036.04	1203.77	1087.49	1112.84	1361.78	1281.88	981.69	1116.26	1184.89	910.17	997	1094.74
ENSMUSG00000005580	ENSHGLG00000009339	Adcy9	16	4420281	4420681	ENSMUST00000120080	Promoter (<=1kb)	0	JH602137.1	1902128	1902528	ENSHGLT00000013200	Promoter (<=1kb)	370	249.55	191.65	550.29	777.71	546.73	668.13	565.83	382.18	341.31	346.59	226.33	268.74	552.89	649.86	610.8	561.38	501.05	369.69	370.05	429.95	388.42	447.57	547.68	515.55	409.44	465.56	494.19	323.92	354.82	389.6
ENSMUSG00000005609	ENSHGLG00000004887	Ctr9	7	111049655	111050055	ENSMUST00000123681	Promoter (<=1kb)	-938	JH602079.1	2823611	2824011	ENSHGLT00000006774	Promoter (<=1kb)	382	48.07	36.92	106	106.81	75.08	91.76	85.27	57.59	51.43	84.05	54.89	65.17	97.23	114.29	107.42	727.02	648.89	478.77	505.55	587.39	530.65	588.02	719.55	677.33	522.1	593.67	630.17	400.74	438.97	482
ENSMUSG00000005610	ENSHGLG00000007052	Eif4g2	7	111082871	111083271	ENSMUST00000162415	Promoter (<=1kb)	0	JH602079.1	2878259	2878659	ENSHGLT00000009937	Promoter (<=1kb)	-795	1141.78	876.88	2517.8	2386.03	1677.36	2049.83	2086.25	1409.11	1258.44	1463.82	955.91	1135.05	1612.45	1895.24	1781.31	2833.7	2529.15	1866.08	2147.66	2495.35	2254.3	2484.76	3040.59	2862.18	2243.9	2551.5	2708.37	1928.21	2112.16	2319.21
ENSMUSG00000005611	ENSHGLG00000004404	Mrvi1	7	110982419	110982819	ENSMUST00000005751	Promoter (<=1kb)	0	JH602079.1	2728146	2728546	ENSHGLT00000006098	Promoter (<=1kb)	954	57.89	44.46	127.65	198.94	139.85	170.91	118.67	80.15	71.58	61.04	39.86	47.33	90.04	105.83	99.47	110.29	98.44	72.63	74.37	86.41	78.06	88.61	108.43	102.07	74.15	84.32	89.5	80.66	88.35	97.02
ENSMUSG00000005615	ENSHGLG00000019156	Pcyt1a	16	32430491	32430891	ENSMUST00000115137	Promoter (<=1kb)	-30	JH602043.1	61465854	61466254	ENSHGLT00000027174	Promoter (<=1kb)	0	395.63	303.84	872.41	1230.77	865.22	1057.35	1049.41	708.8	633.01	624.49	407.81	484.23	971.99	1142.45	1073.78	872.65	778.87	574.67	571.24	663.72	599.61	682.95	835.73	786.69	643.62	731.85	776.85	509.31	557.89	612.58
ENSMUSG00000005625	ENSHGLG00000015318	Psmd4	3	95042430	95042830	ENSMUST00000107237	Promoter (<=1kb)	0	JH602085.1	18609678	18610078	ENSHGLT00000021654	Promoter (<=1kb)	0	314.8	241.76	694.18	701.56	493.19	602.7	619	418.09	373.38	471.7	308.03	365.76	547.38	643.37	604.7	893.44	797.42	588.36	719.52	836	755.24	765.53	936.78	881.81	679.47	772.61	820.11	627.26	687.1	754.45
ENSMUSG00000005628	ENSHGLG00000010575	Tmod4	3	95124201	95124601	ENSMUST00000131597	Promoter (<=1kb)	0	JH602085.1	18674597	18674997	ENSHGLT00000014961	Promoter (<=1kb)	0	21.5	16.51	47.42	52.06	36.6	44.73	42.27	28.55	25.5	48.16	31.45	37.35	51.54	60.58	56.93	162.14	144.71	106.77	130.2	151.28	136.66	128.83	157.65	148.4	132.07	150.18	159.41	118.6	129.92	142.65
ENSMUSG00000005640	ENSHGLG00000006437	Insrr	3	87796897	87797297	ENSMUST00000029711	Promoter (<=1kb)	0	JH602198.1	1987359	1987759	ENSHGLT00000009052	Promoter (<=1kb)	-128	29.92	22.97	65.97	99.13	69.68	85.16	72.62	49.05	43.81	64.47	42.1	49.99	69.15	81.28	76.39	211.91	189.13	139.55	172.5	200.43	181.07	231.03	282.72	266.13	186.47	212.03	225.07	140.46	153.86	168.94
ENSMUSG00000005656	ENSHGLG00000002236	Snx6	12	54795505	54795905	ENSMUST00000005798	Promoter (<=1kb)	0	JH602151.1	2105404	2105804	ENSHGLT00000003048	Promoter (<=1kb)	0	111.72	85.8	246.36	335.65	235.96	288.35	252.39	170.47	152.24	173.28	113.16	134.36	264.84	311.29	292.58	423.29	377.79	278.75	321.91	374.03	337.9	373.08	456.53	429.75	335.17	381.12	404.55	295.62	323.83	355.57
ENSMUSG00000005674	ENSHGLG00000009702	Tomm40l	1	171222382	171222782	ENSMUST00000005817	Promoter (<=1kb)	0	JH602107.1	161945	162345	ENSHGLT00000013708	Promoter (<=1kb)	0	1038.64	797.66	2290.35	2098.83	1475.46	1803.09	1801.43	1216.73	1086.63	1628.92	1063.72	1263.06	1629.32	1915.07	1799.95	2118.13	1890.49	1394.86	1640.17	1905.69	1721.61	1809.69	2214.51	2084.57	1641.75	1866.8	1981.58	1497.51	1640.37	1801.17
ENSMUSG00000005682	ENSHGLG00000005647	Pan2	10	128303081	128303481	ENSMUST00000005825	Promoter (<=1kb)	0	JH602115.1	11668790	11669190	ENSHGLT00000007869	Promoter (<=1kb)	-718	436.25	335.04	962	890.38	625.93	764.92	812.77	548.96	490.26	648.76	423.65	503.05	775.76	911.81	857	713.97	637.24	470.17	558.2	648.57	585.92	639.72	782.83	736.9	580.93	660.57	701.18	499.8	547.48	601.15
ENSMUSG00000005686	ENSHGLG00000018258	Ampd3	7	110773711	110774111	ENSMUST00000143786	Promoter (<=1kb)	39	JH602079.1	2546188	2546588	ENSHGLT00000025866	Promoter (<=1kb)	256	109.63	84.2	241.75	374.07	262.97	321.36	328.36	221.78	198.07	158.41	103.44	122.83	291.19	342.25	321.68	438.97	391.79	289.07	336.36	390.82	353.06	381.81	467.22	439.8	657.06	747.14	793.07	337.18	369.35	405.56
ENSMUSG00000005687	ENSHGLG00000013708	Bcas2	3	103169817	103170217	ENSMUST00000005830	Promoter (1-2kb)	-1438	JH602085.1	10224491	10224891	ENSHGLT00000019307	Promoter (<=1kb)	0	33.87	26.01	74.69	100.75	70.83	86.55	84.69	57.2	51.09	78.13	51.02	60.58	77.14	90.67	85.22	762.95	680.96	502.43	528.31	613.84	554.54	628.88	769.56	724.41	551.91	627.57	666.16	480.69	526.55	578.17
ENSMUSG00000005698	ENSHGLG00000010775	Ctcf	8	105636325	105636725	ENSMUST00000132679	Promoter (<=1kb)	0	JH602059.1	18760557	18760957	ENSHGLT00000015195	Promoter (<=1kb)	-354	474.36	364.3	1046.04	995.43	699.78	855.17	794.49	536.62	479.24	622.65	406.61	482.8	741.03	871	818.64	1479.89	1320.84	974.56	1029.51	1196.18	1080.63	1159.45	1418.82	1335.57	1117.22	1270.38	1348.48	942.19	1032.07	1133.25
ENSMUSG00000005699	ENSHGLG00000018571	Pard6a	8	105701368	105701768	ENSMUST00000093195	Promoter (<=1kb)	0	JH602059.1	18688610	18689010	ENSHGLT00000026321	Promoter (<=1kb)	0	212.95	163.55	469.6	508.73	357.63	437.05	426.41	288.01	257.21	331.2	216.28	256.81	384.53	451.97	424.8	941.09	839.95	619.74	723.82	841	759.76	831.82	1017.89	958.17	715.06	813.09	863.08	626.65	686.43	753.72
ENSMUSG00000005716	ENSHGLG00000013165	Pvalb	15	78205241	78205641	ENSMUST00000120592	Promoter (<=1kb)	759	JH602065.1	10971792	10972192	ENSHGLT00000018551	Promoter (<=1kb)	323	42.02	32.27	92.66	122.38	86.03	105.14	114.86	77.58	69.29	105.06	68.61	81.46	114.07	134.08	126.02	168.21	150.13	110.77	109.45	127.17	114.89	98.22	120.2	113.14	126.06	143.34	152.16	108.99	119.39	131.09
ENSMUSG00000005718	ENSHGLG00000013646	Tfap4	16	4558519	4558919	ENSMUST00000230875	Promoter (<=1kb)	0	JH602137.1	2058179	2058579	ENSHGLT00000019236	Promoter (<=1kb)	83	260.99	200.44	575.52	547.23	384.7	470.13	478.65	323.29	288.72	445.35	290.82	345.32	555.15	652.51	613.29	1011.48	902.77	666.09	727.47	845.24	763.59	817.6	1000.49	941.79	743.15	845.03	896.98	663.34	726.62	797.85
ENSMUSG00000005763	ENSHGLG00000003271	Cd247	1	165858382	165858782	ENSMUST00000159070	Promoter (<=1kb)	166	JH602139.1	5572875	5573275	ENSHGLT00000004537	Promoter (<=1kb)	508	30.47	23.4	67.19	79.5	55.89	68.3	63.32	42.76	38.19	63.49	41.46	49.23	66.73	78.44	73.72	70.41	62.84	46.37	41.44	48.15	43.5	56.62	69.28	65.22	71.25	81.01	85.99	53.11	58.18	63.88
ENSMUSG00000005774	ENSHGLG00000005034	Rfx5	3	94953887	94954287	ENSMUST00000107260	Promoter (<=1kb)	0	JH602085.1	18517654	18518054	ENSHGLT00000006977	Promoter (<=1kb)	349	385.03	295.7	849.05	1047.69	736.52	900.06	947.61	640.04	571.6	579.37	378.34	449.25	804.13	945.16	888.34	1085.42	968.77	714.78	802.11	931.97	841.94	928.15	1135.78	1069.13	840.66	955.9	1014.67	674.63	738.98	811.43
ENSMUSG00000005779	ENSHGLG00000011939	Psmb4	3	94888675	94889075	ENSMUST00000005923	Promoter (1-2kb)	-1714	JH602085.1	19124124	19124524	ENSHGLT00000016853	Promoter (<=1kb)	0	119.69	91.92	263.94	291.3	204.78	250.25	293.19	198.03	176.86	239.33	156.29	185.58	326.2	383.41	360.36	541.97	483.72	356.9	410.5	476.95	430.88	472.07	577.67	543.77	401.94	457.04	485.14	364.59	399.38	438.53
ENSMUSG00000005802	ENSHGLG00000016667	Slc30a4	2	122702460	122702860	ENSMUST00000005952	Promoter (<=1kb)	0	JH602044.1	13843780	13844180	ENSHGLT00000023599	Promoter (<=1kb)	-143	91.74	70.46	202.31	401.36	282.16	344.81	282.11	190.55	170.17	130.4	85.15	101.11	236.75	278.27	261.55	1399.78	1249.34	921.8	1007.82	1170.97	1057.86	1076.46	1317.27	1239.98	946.12	1075.82	1141.96	830.02	909.2	998.33
ENSMUSG00000005804	ENSHGLG00000019337	Bloc1s6	2	122738364	122738764	ENSMUST00000005954	Promoter (<=1kb)	0	JH602044.1	13783318	13783718	ENSHGLT00000027430	Promoter (1-2kb)	1648	245.83	188.8	542.1	570.45	401.02	490.07	498.62	336.78	300.77	374.24	244.38	290.18	519.96	611.15	574.42	44.38	39.61	29.23	30.5	35.44	32.02	35.26	43.15	40.62	39.51	44.92	47.68	31.25	34.23	37.59
ENSMUSG00000005813	ENSHGLG00000000109	Metap1	3	138489278	138489678	ENSMUST00000029804	Promoter (<=1kb)	0	JH602337.1	157691	158091	ENSHGLT00000000114	Promoter (<=1kb)	0	379.96	291.81	837.87	780.46	548.65	670.49	609.02	411.35	367.36	537.98	351.32	417.15	651.91	766.24	720.18	929.46	829.57	612.08	652.17	757.75	684.55	782.55	957.61	901.42	672.88	765.12	812.16	574.16	628.93	690.58
ENSMUSG00000005823	ENSHGLG00000010354	Gpr108	17	57247692	57248092	ENSMUST00000005975	Promoter (<=1kb)	-3	JH602141.1	3811976	3812376	ENSHGLT00000014602	Promoter (<=1kb)	0	1137.03	873.23	2507.33	2193.37	1541.92	1884.31	2011.14	1358.37	1213.13	1813.8	1184.45	1406.42	1845.59	2169.26	2038.86	1961.29	1750.5	1291.57	1520.99	1767.22	1596.51	1725.25	2111.19	1987.31	1560.21	1774.09	1883.16	1376.81	1508.16	1656
ENSMUSG00000005836	ENSHGLG00000003667	Gata6	18	11052362	11052762	ENSMUST00000231831	Promoter (<=1kb)	0	JH602083.1	9799499	9799899	ENSHGLT00000005065	Promoter (1-2kb)	-1240	449.59	345.28	991.42	1132.72	796.29	973.11	953.06	643.72	574.89	556.39	363.34	431.42	744.1	874.6	822.03	823.85	735.31	542.53	607.82	706.22	638	696.13	851.85	801.87	604.15	686.97	729.2	531.64	582.36	639.44
ENSMUSG00000005846	ENSHGLG00000006774	Rsl1d1	16	11203133	11203533	ENSMUST00000119953	Promoter (<=1kb)	0	JH602095.1	6456445	6456845	ENSHGLT00000009550	Promoter (<=1kb)	0	371.94	285.64	820.18	905.88	636.83	778.24	797	538.32	480.76	472.45	308.52	366.34	650.18	764.21	718.27	902.06	805.11	594.03	623.22	724.12	654.17	731.01	894.53	842.04	660.13	750.62	796.77	537.14	588.38	646.05
ENSMUSG00000005871	ENSHGLG00000009943	Apc	18	34220709	34221109	ENSMUST00000171187	Promoter (<=1kb)	0	JH602056.1	30546415	30546815	ENSHGLT00000014054	Promoter (<=1kb)	92	221.15	169.84	487.66	624.24	438.84	536.28	499.62	337.46	301.37	321.45	209.91	249.25	431.77	507.49	476.99	749.25	668.73	493.41	525.51	610.59	551.61	624.03	763.62	718.81	543.09	617.54	655.5	441.62	483.75	531.17
ENSMUSG00000005873	ENSHGLG00000018574	Reep5	18	34373412	34373812	ENSMUST00000006027	Promoter (<=1kb)	0	JH602056.1	30729008	30729408	ENSHGLT00000026326	Promoter (<=1kb)	377	176.17	135.3	388.48	463.35	325.73	398.06	372.19	251.39	224.51	274.77	179.43	213.06	339.63	399.19	375.19	733.39	654.57	482.96	490.64	570.07	515	610.74	747.36	703.51	520.46	591.81	628.19	425.19	465.75	511.41
ENSMUSG00000005881	ENSHGLG00000005886	Ergic3	2	156018217	156018617	ENSMUST00000149381	Promoter (<=1kb)	569	JH602155.1	3881800	3882200	ENSHGLT00000008221	Promoter (<=1kb)	0	23.76	18.25	52.39	45.35	31.88	38.96	33.7	22.76	20.33	61.8	40.36	47.92	35.4	41.61	39.11	783.25	699.07	515.79	548.01	636.72	575.22	630.59	771.66	726.38	538.36	612.16	649.8	469.12	513.87	564.25
ENSMUSG00000005882	ENSHGLG00000017446	Uqcc1	2	155929876	155930276	ENSMUST00000136933	Promoter (<=1kb)	0	JH602155.1	3977875	3978275	ENSHGLT00000024697	Promoter (<=1kb)	0	201.4	154.67	444.12	596.51	419.34	512.46	438.93	296.46	264.76	247.49	161.61	191.9	429.57	504.91	474.56	720.75	643.28	474.63	475.58	552.57	499.19	540.68	661.63	622.81	493.34	560.97	595.46	433.79	475.17	521.75
ENSMUSG00000005883	ENSHGLG00000005570	Spo11	2	172986606	172987006	ENSMUST00000156471	Promoter (<=1kb)	729	JH602054.1	23784203	23784603	ENSHGLT00000007765	Promoter (<=1kb)	0	12.32	9.46	27.16	32.46	22.82	27.88	30.07	20.31	18.14	36.55	23.87	28.34	32.58	38.3	36	41.71	37.23	27.47	36.16	42.02	37.96	39.67	48.54	45.69	39.79	45.24	48.02	36.49	39.97	43.89
ENSMUSG00000005886	ENSHGLG00000016603	Ncoa2	1	13372374	13372774	ENSMUST00000081713	Promoter (<=1kb)	0	JH602057.1	20971251	20971651	ENSHGLT00000023510	Promoter (<=1kb)	-279	412.4	316.72	909.41	1109.34	779.85	953.02	787.35	531.8	474.94	545.16	356	422.72	755.89	888.46	835.05	39.77	35.5	26.19	24.97	29.01	26.21	30.21	36.96	34.79	26.37	29.98	31.83	28.78	31.53	34.62
ENSMUSG00000005897	ENSHGLG00000012602	Nr2c1	10	94147674	94148074	ENSMUST00000105290	Promoter (<=1kb)	0	JH602063.1	11982317	11982717	ENSHGLT00000017789	Promoter (<=1kb)	534	149.91	115.13	330.57	344.84	242.42	296.25	327.1	220.93	197.31	227.31	148.44	176.26	369.6	434.42	408.3	68.12	60.8	44.86	50.21	58.34	52.7	53.9	65.95	62.08	59.54	67.71	71.87	52.57	57.59	63.23
ENSMUSG00000005899	ENSHGLG00000019565	Smpd4	16	17618215	17618615	ENSMUST00000006053	Promoter (<=1kb)	-739	JH602258.1	585285	585685	ENSHGLT00000027761	Promoter (1-2kb)	-1374	36.17	27.78	79.75	120.18	84.49	103.25	78.85	53.26	47.56	82.58	53.93	64.03	84.39	99.19	93.23	70.8	63.19	46.63	32.38	37.62	33.98	34.27	41.93	39.47	35.69	40.58	43.07	34.08	37.33	40.99
ENSMUSG00000005917	ENSHGLG00000007005	Otx1	11	22001585	22001985	ENSMUST00000006071	Promoter (<=1kb)	0	JH602075.1	10386664	10387064	ENSHGLT00000009871	Promoter (<=1kb)	0	415.47	319.08	916.18	1183.16	831.75	1016.45	922.59	623.14	556.51	595.4	388.81	461.67	765.23	899.44	845.37	761.26	679.45	501.32	564.85	656.29	592.9	681.81	834.33	785.38	569.73	647.83	687.66	483.89	530.05	582.01
ENSMUSG00000005936	ENSHGLG00000017397	Kctd20	17	28952307	28952707	ENSMUST00000118762	Promoter (<=1kb)	0	JH602067.1	21303528	21303928	ENSHGLT00000024626	Promoter (1-2kb)	-1642	363.11	278.87	800.72	1194.09	839.44	1025.84	969.25	654.66	584.66	533.92	348.66	414	878	1031.98	969.94	717.66	640.53	472.6	508.37	590.67	533.61	600.42	734.74	691.63	545.35	620.11	658.23	443.73	486.06	533.71
ENSMUSG00000005950	ENSHGLG00000012071	P2rx5	11	73160827	73161227	ENSMUST00000136894	Promoter (<=1kb)	242	JH602099.1	6342953	6343353	ENSHGLT00000017053	Promoter (<=1kb)	0	232.49	178.55	512.67	846.85	595.33	727.53	724.47	489.33	437.01	329.76	215.34	255.7	567.96	667.57	627.44	311.76	278.26	205.31	197.15	229.07	206.94	240.19	293.92	276.68	256.91	292.13	310.09	162.15	177.62	195.03
ENSMUSG00000005951	ENSHGLG00000010604	Shpk	11	73199101	73199501	ENSMUST00000131927	Promoter (<=1kb)	0	JH602099.1	6296688	6297088	ENSHGLT00000015000	Promoter (<=1kb)	538	331.72	254.76	731.5	686.33	482.48	589.62	628.19	424.29	378.93	501.14	327.26	388.58	612.94	720.44	677.14	960.02	856.85	632.21	669.65	778.06	702.9	815.87	998.38	939.8	706.95	803.86	853.28	600.84	658.16	722.68
ENSMUSG00000005958	ENSHGLG00000011167	Ephb3	16	21204502	21204902	ENSMUST00000006112	Promoter (<=1kb)	0	JH602043.1	71982904	71983304	ENSHGLT00000015778	Promoter (<=1kb)	-311	1072.31	823.52	2364.6	2302.03	1618.31	1977.66	1982.06	1338.73	1195.58	1567.31	1023.49	1215.29	1583.85	1861.62	1749.72	1771.98	1581.54	1166.9	1265	1469.79	1327.81	1362.27	1667.01	1569.2	1211.36	1377.41	1462.1	1152.7	1262.67	1386.44
ENSMUSG00000005968	ENSHGLG00000014891	Tuft1	3	94657684	94658084	ENSMUST00000196655	Promoter (<=1kb)	716	JH602085.1	19250336	19250736	ENSHGLT00000021032	Promoter (<=1kb)	0	25.38	19.49	55.97	59.02	41.49	50.7	52.4	35.39	31.61	41.97	27.41	32.55	40.26	47.32	44.47	1107.54	988.51	729.35	758.49	881.28	796.15	950.5	1163.12	1094.87	798.08	907.48	963.28	654.3	716.71	786.97
ENSMUSG00000005973	ENSHGLG00000004070	Rcn1	2	105399144	105399544	ENSMUST00000006128	Promoter (<=1kb)	0	JH602079.1	20732163	20732563	ENSHGLT00000005634	Promoter (<=1kb)	0	268.31	206.06	591.67	935.99	657.99	804.1	699.19	472.25	421.75	277.65	181.31	215.29	527.81	620.38	583.08	468.74	418.37	308.68	275.75	320.39	289.44	352.3	431.11	405.81	286.63	325.92	345.96	253.97	278.2	305.48
ENSMUSG00000005981	ENSHGLG00000010156	Trap1	16	4045530	4045930	ENSMUST00000137945	Promoter (<=1kb)	-832	JH602137.1	1510821	1511221	ENSHGLT00000014357	Promoter (<=1kb)	4	44.18	33.93	97.43	72.26	50.8	62.08	69.75	47.11	42.07	120.1	78.43	93.12	70.2	82.51	77.55	1037.19	925.72	683.02	667.69	775.78	700.84	789.85	966.53	909.82	735.78	836.64	888.08	594.74	651.48	715.34
ENSMUSG00000005982	ENSHGLG00000017748	Naa60	16	3884412	3884812	ENSMUST00000186375	Promoter (<=1kb)	0	JH602137.1	1264232	1264632	ENSHGLT00000025120	Promoter (<=1kb)	-28	356.36	273.68	785.83	941.84	662.11	809.13	797.91	538.93	481.3	499.95	326.48	387.66	714.02	839.25	788.8	676.31	603.62	445.37	467.45	543.12	490.66	558.82	683.83	643.7	508.93	578.69	614.27	411.39	450.64	494.81
ENSMUSG00000005986	ENSHGLG00000019254	Ankrd13d	19	4283023	4283423	ENSMUST00000056888	Promoter (<=1kb)	0	JH602080.1	19208793	19209193	ENSHGLT00000027315	Promoter (<=1kb)	141	271.61	208.59	598.93	663.14	466.18	569.7	562.26	379.76	339.16	400.06	261.25	310.21	442.74	520.39	489.11	295.54	263.77	194.62	234.35	272.29	245.98	284.82	348.54	328.08	243.76	277.17	294.21	233.13	255.37	280.41
ENSMUSG00000006005	ENSHGLG00000018823	Tpr	1	150393000	150393400	ENSMUST00000119161	Promoter (<=1kb)	0	JH602127.1	7248928	7249328	ENSHGLT00000026693	Promoter (<=1kb)	0	1062.2	815.76	2342.3	1775.17	1247.93	1525.04	1654.76	1117.66	998.16	1473.16	962.01	1142.29	1543.23	1813.88	1704.84	2337.46	2086.25	1539.29	1689.25	1962.72	1773.13	1841.49	2253.43	2121.21	1712.87	1947.67	2067.42	1494.57	1637.14	1797.63
ENSMUSG00000006019	ENSHGLG00000004917	Dhx34	7	16221888	16222288	ENSMUST00000121123	Promoter (<=1kb)	0	JH602145.1	6400496	6400896	ENSHGLT00000006814	Promoter (<=1kb)	0	192.37	147.73	424.2	485.62	341.39	417.2	405.66	273.99	244.69	272.89	178.2	211.6	398.22	468.06	439.92	976.23	871.31	642.88	741.74	861.82	778.57	799.84	978.76	921.33	702.9	799.25	848.39	586.27	642.19	705.15
ENSMUSG00000006021	ENSHGLG00000013757	Kptn	7	16119696	16120096	ENSMUST00000130170	Promoter (<=1kb)	0	JH602145.1	6324869	6325269	ENSHGLT00000019365	Promoter (<=1kb)	0	159.03	122.14	350.7	398.16	279.9	342.05	392.17	264.88	236.56	242.27	158.21	187.85	314.58	369.75	347.53	566.05	505.22	372.76	435.12	505.56	456.73	501.15	613.25	577.27	430.26	489.24	519.32	440.35	482.35	529.64
ENSMUSG00000006024	ENSHGLG00000017294	Napa	7	16098109	16098509	ENSMUST00000006181	Promoter (<=1kb)	0	JH602145.1	6300863	6301263	ENSHGLT00000024480	Promoter (<=1kb)	192	770.17	591.48	1698.34	1609.25	1131.29	1382.5	1460.37	986.37	880.9	1301.62	849.99	1009.28	1362.49	1601.44	1505.18	3195.98	2852.49	2104.65	2521.96	2930.24	2647.19	2698.52	3302.18	3108.42	2448.55	2784.21	2955.39	2168.87	2375.77	2608.66
ENSMUSG00000006050	ENSHGLG00000010259	Sra1	18	36670141	36670541	ENSMUST00000174125	Promoter (<=1kb)	0	JH602056.1	33321622	33322022	ENSHGLT00000014480	Promoter (<=1kb)	0	198.27	152.27	437.21	638.41	448.8	548.46	517.15	349.3	311.95	372.1	242.99	288.53	533.18	626.68	589.01	265.23	236.72	174.66	176.13	204.65	184.88	242.88	297.22	279.78	212.03	241.1	255.92	179.26	196.36	215.61
ENSMUSG00000006058	ENSHGLG00000011519	Snf8	11	96034663	96035063	ENSMUST00000006217	Promoter (<=1kb)	0	JH602108.1	5328378	5328778	ENSHGLT00000016271	Promoter (<=1kb)	0	112.09	86.08	247.17	260.11	182.85	223.46	228.97	154.65	138.11	153.78	100.42	119.24	227.34	267.22	251.15	332.88	297.1	219.21	249.11	289.44	261.48	266.43	326.03	306.9	235.96	268.3	284.8	218.28	239.1	262.54
ENSMUSG00000006127	ENSHGLG00000009859	Inpp5k	11	75630680	75631080	ENSMUST00000006286	Promoter (<=1kb)	0	JH602099.1	4236623	4237023	ENSHGLT00000013944	Promoter (<=1kb)	-60	612.83	470.64	1351.38	1302.52	915.66	1118.99	1248.04	842.96	752.83	1018.32	664.99	789.61	1138.46	1338.12	1257.69	1726.3	1540.77	1136.82	1303.79	1514.85	1368.52	1495.25	1829.73	1722.38	1242.89	1413.27	1500.16	1134.13	1242.33	1364.11
ENSMUSG00000006134	ENSHGLG00000010811	Crkl	16	17451735	17452135	ENSMUST00000006293	Promoter (<=1kb)	0	JH602258.1	767072	767472	ENSHGLT00000015248	Promoter (<=1kb)	0	431.06	331.05	950.55	1101.75	774.52	946.51	926.52	625.79	558.88	649.73	424.29	503.8	856.82	1007.09	946.55	1993	1778.81	1312.46	1541.37	1790.89	1617.9	1785.56	2184.99	2056.78	1605.59	1825.69	1937.94	1427.63	1563.82	1717.12
ENSMUSG00000006143	ENSHGLG00000005352	Upk3bl	5	136061546	136061946	ENSMUST00000122979	Promoter (1-2kb)	1425	JH602053.1	15116031	15116431	ENSHGLT00000007426	Promoter (1-2kb)	-1859	60.5	46.47	133.42	171.41	120.5	147.26	139.88	94.48	84.37	110.97	72.47	86.05	134.36	157.92	148.43	857.74	765.55	564.85	671.34	780.02	704.68	758.82	928.57	874.08	701.64	797.82	846.87	631.75	692.02	759.86
ENSMUSG00000006154	ENSHGLG00000009349	Eps8l1	7	4478347	4478747	ENSMUST00000164987	Promoter (<=1kb)	681	JH602145.1	2138114	2138514	ENSHGLT00000013216	Promoter (<=1kb)	314	292.23	224.43	644.4	959.78	674.72	824.54	923.74	623.92	557.21	515.77	336.81	399.93	657.66	772.99	726.53	180.58	161.17	118.92	121.17	140.79	127.19	111.79	136.8	128.77	147.82	168.08	178.41	134.78	147.64	162.11
ENSMUSG00000006169	ENSHGLG00000005890	Clint1	11	45881131	45881531	ENSMUST00000133715	Promoter (<=1kb)	-866	JH602046.1	31612277	31612677	ENSHGLT00000008228	Promoter (<=1kb)	505	33.94	26.07	74.85	71.82	50.49	61.7	78.9	53.29	47.6	51.05	33.33	39.58	67.2	78.98	74.23	415.15	370.53	273.39	293.15	340.61	307.71	332.19	406.5	382.65	298.84	339.8	360.7	226.6	248.21	272.54
ENSMUSG00000006179	ENSHGLG00000010498	Prss16	13	22005961	22006361	ENSMUST00000150547	Promoter (<=1kb)	51	JH602069.1	24223772	24224172	ENSHGLT00000014808	Promoter (<=1kb)	0	147.38	113.18	324.99	622.57	437.66	534.85	448.98	303.25	270.83	356.45	232.77	276.39	410.04	481.95	452.98	340.5	303.9	224.23	262.19	304.64	275.21	289.94	354.8	333.99	254.78	289.7	307.52	219.56	240.5	264.08
ENSMUSG00000006205	ENSHGLG00000011897	Htra1	7	130982409	130982809	ENSMUST00000150905	Promoter (<=1kb)	0	JH602050.1	24267616	24268016	ENSHGLT00000016802	Promoter (<=1kb)	0	106.56	81.84	234.98	356.32	250.49	306.11	355.73	240.27	214.58	239.87	156.64	186	373	438.41	412.06	709.07	632.87	466.95	403	468.24	423.01	526.99	644.88	607.04	446.16	507.32	538.51	342.25	374.9	411.65
ENSMUSG00000006215	ENSHGLG00000011895	Zbtb17	4	141467264	141467664	ENSMUST00000130482	Promoter (1-2kb)	1849	JH602077.1	2173834	2174234	ENSHGLT00000016799	Promoter (<=1kb)	311	31.08	23.87	68.53	66.62	46.84	57.24	55.8	37.69	33.66	55.93	36.53	43.37	63.18	74.26	69.8	640.53	571.69	421.81	415.12	482.32	435.73	523.04	640.04	602.48	461.75	525.05	557.33	403.26	441.73	485.04
ENSMUSG00000006216	ENSHGLG00000012896	Clcnkb	4	141404786	141405186	ENSMUST00000135486	Promoter (<=1kb)	171	JH602077.1	2201866	2202266	ENSHGLT00000018186	Promoter (<=1kb)	-313	162.73	124.98	358.85	335.35	235.75	288.1	315.56	213.14	190.35	267.78	174.87	207.64	313.07	367.98	345.86	139.28	124.31	91.72	92.65	107.65	97.25	110.48	135.19	127.26	118.3	134.51	142.78	105.91	116.01	127.38
ENSMUSG00000006218	ENSHGLG00000010221	Fam131c	4	141365889	141366289	ENSMUST00000006380	Promoter (1-2kb)	-1931	JH602077.1	2233621	2234021	ENSHGLT00000014437	Promoter (<=1kb)	-47	90.15	69.23	198.79	274.35	192.87	235.69	221.51	149.61	133.61	195.06	127.38	151.25	242.85	285.44	268.28	529.58	472.66	348.75	391.34	454.7	410.78	489.31	598.77	563.64	401.25	456.26	484.31	345.96	378.96	416.11
ENSMUSG00000006219	ENSHGLG00000019134	Fblim1	4	141605894	141606294	ENSMUST00000105785	Promoter (<=1kb)	0	JH602077.1	1999190	1999590	ENSHGLT00000027144	Promoter (<=1kb)	0	92.24	70.84	203.41	235.9	165.84	202.66	205.37	138.71	123.88	171.04	111.69	132.63	222.76	261.83	246.09	525.2	468.75	345.86	377.54	438.66	396.29	423.07	517.71	487.33	342.51	389.46	413.4	343.13	375.87	412.71
ENSMUSG00000006221	ENSHGLG00000010635	Hspb7	4	141419894	141420294	ENSMUST00000102486	Promoter (<=1kb)	-485	JH602077.1	2197700	2198100	ENSHGLT00000015034	Promoter (<=1kb)	0	29.22	22.44	64.44	74.1	52.09	63.66	58.89	39.78	35.52	65.28	42.63	50.62	85	99.91	93.9	132.9	118.61	87.52	92.88	107.92	97.49	104.18	127.48	120	88.59	100.73	106.93	90.07	98.66	108.34
ENSMUSG00000006235	ENSHGLG00000017626	Epor	9	21962413	21962813	ENSMUST00000213181	Promoter (<=1kb)	0	JH602141.1	3185608	3186008	ENSHGLT00000024944	Promoter (1-2kb)	1223	89.5	68.74	197.36	333.06	234.14	286.13	260.3	175.81	157.01	155.96	101.85	120.93	203.92	239.68	225.27	269.67	240.69	177.58	215.55	250.44	226.25	236.87	289.85	272.85	230.06	261.6	277.68	187.85	205.77	225.94
ENSMUSG00000006262	ENSHGLG00000000771	Mob1b	5	88720672	88721072	ENSMUST00000155298	Promoter (<=1kb)	0	JH602203.1	2252438	2252838	ENSHGLT00000000996	Promoter (<=1kb)	0	279.42	214.59	616.17	727.35	511.32	624.86	538.58	363.77	324.87	365.59	238.74	283.48	477.46	561.2	527.47	758.12	676.64	499.24	504.79	586.51	529.85	660.35	808.06	760.65	601.42	683.86	725.91	481.37	527.29	578.98
ENSMUSG00000006269	ENSHGLG00000017255	Atp6v1b1	6	83758227	83758627	ENSMUST00000206052	Promoter (1-2kb)	1088	JH602075.1	2480198	2480598	ENSHGLT00000024430	Promoter (<=1kb)	0	21.76	16.71	47.99	48.99	34.44	42.09	37.95	25.63	22.89	35.1	22.92	27.22	42.38	49.81	46.82	105.26	93.95	69.32	73.4	85.28	77.05	92.9	113.68	107.01	90.74	103.18	109.52	77	84.35	92.62
ENSMUSG00000006273	ENSHGLG00000007965	Atp6v1b2	8	69088475	69088875	ENSMUST00000006435	Promoter (<=1kb)	0	JH602071.1	15909970	15910370	ENSHGLT00000011223	Promoter (<=1kb)	0	244.04	187.42	538.14	565.34	397.43	485.68	427.6	288.81	257.93	337.73	220.55	261.88	400.38	470.59	442.31	535.62	478.06	352.72	399.21	463.83	419.03	467.1	571.59	538.05	417.33	474.54	503.71	351.69	385.24	423
ENSMUSG00000006276	ENSHGLG00000005235	Eps15l1	8	72421416	72421816	ENSMUST00000163643	Promoter (<=1kb)	0	JH602221.1	965688	966088	ENSHGLT00000007261	Promoter (<=1kb)	0	660.57	507.31	1456.66	1568.11	1102.37	1347.16	1332.49	900	803.77	963.03	628.88	746.73	1117.95	1314.02	1235.03	992.98	886.26	653.91	710.47	825.48	745.74	779.82	954.26	898.27	672.32	764.48	811.49	596.09	652.95	716.96
ENSMUSG00000006288	ENSHGLG00000018917	Ttc5	14	50785341	50785741	ENSMUST00000006451	Promoter (<=1kb)	0	JH602138.1	4863399	4863799	ENSHGLT00000026834	Promoter (<=1kb)	371	94.19	72.34	207.71	210.32	147.85	180.69	189.99	128.33	114.6	150.7	98.41	116.86	189.16	222.33	208.97	550.55	491.38	362.55	384.47	446.71	403.56	491.79	601.8	566.49	434.23	493.76	524.12	356.94	390.99	429.32
ENSMUSG00000006301	ENSHGLG00000015989	Tmbim1	1	74295516	74295916	ENSMUST00000152603	Promoter (<=1kb)	0	JH602136.1	6736028	6736428	ENSHGLT00000022631	Promoter (<=1kb)	531	1201.27	922.56	2648.98	2576.24	1811.08	2213.24	2853.28	1927.18	1721.11	2270	1482.36	1760.16	2445.18	2874.01	2701.25	831.07	741.75	547.29	586.36	681.28	615.47	680.75	833.03	784.15	619.21	704.09	747.38	538.86	590.27	648.13
ENSMUSG00000006307	ENSHGLG00000015062	Kmt2b	7	30588807	30589207	ENSMUST00000108154	Promoter (<=1kb)	-81	JH602107.1	10022944	10023344	ENSHGLT00000021283	Promoter (<=1kb)	-148	804.91	618.16	1774.94	1577.64	1109.07	1355.34	1433.7	968.36	864.82	1137.42	742.76	881.96	1317.78	1548.89	1455.78	2131.23	1902.18	1403.48	1515.37	1760.69	1590.61	1733.85	2121.71	1997.22	1561.37	1775.4	1884.56	1360.1	1489.85	1635.9
ENSMUSG00000006311	ENSHGLG00000006342	Etv2	7	30634608	30635008	ENSMUST00000108147	Promoter (<=1kb)	844	JH602107.1	7987048	7987448	ENSHGLT00000008916	Promoter (<=1kb)	848	27.02	20.75	59.58	87.3	61.37	75	72	48.63	43.43	67.72	44.22	52.51	66.46	78.12	73.42	1064.17	949.8	700.79	814.6	946.47	855.05	907.02	1109.92	1044.8	781.87	889.05	943.72	734.3	804.35	883.19
ENSMUSG00000006315	ENSHGLG00000018035	Tmem147	7	30729391	30729791	ENSMUST00000207779	Promoter (<=1kb)	0	JH602107.1	8063766	8064166	ENSHGLT00000025530	Promoter (<=1kb)	-16	292.87	224.92	645.82	761.56	535.37	654.25	670.5	452.87	404.45	522.07	340.92	404.81	672	789.86	742.38	823.77	735.24	542.48	567.37	659.23	595.55	597	730.55	687.68	552.07	627.75	666.35	452.47	495.64	544.22
ENSMUSG00000006333	ENSHGLG00000017784	Rps9	7	3703825	3704225	ENSMUST00000006496	Promoter (<=1kb)	0	JH602145.1	2394069	2394469	ENSHGLT00000025180	Promoter (<=1kb)	0	369.07	283.44	813.85	848.27	596.32	728.74	687.25	464.19	414.55	439.78	287.18	341	481.73	566.21	532.17	1801.78	1608.14	1186.53	1294.83	1504.45	1359.13	1407.08	1721.84	1620.81	1203.84	1368.87	1453.03	1069.84	1171.9	1286.78
ENSMUSG00000006335	ENSHGLG00000011259	Tfpt	7	3629640	3630040	ENSMUST00000155592	Promoter (<=1kb)	0	JH602145.1	2455194	2455594	ENSHGLT00000015900	Promoter (<=1kb)	0	141.39	108.59	311.79	312.65	219.79	268.6	282.62	190.89	170.48	215.84	140.95	167.36	294.71	346.4	325.58	1122.77	1002.1	739.38	758.14	880.88	795.79	883.16	1080.72	1017.31	743.34	845.23	897.2	609.97	668.16	733.66
ENSMUSG00000006356	ENSHGLG00000017645	Crip2	12	113139955	113140355	ENSMUST00000084882	Promoter (<=1kb)	0	JH602047.1	65952	66352	ENSHGLT00000024971	Promoter (<=1kb)	0	77.04	59.17	169.88	192.06	135.02	165	141.77	95.75	85.52	157.77	103.03	122.34	152.46	179.2	168.43	873.78	779.87	575.41	507.86	590.08	533.08	580.3	710.11	668.45	475.79	541.02	574.28	445.85	488.38	536.26
ENSMUSG00000006360	ENSHGLG00000015816	Crip1	12	113146044	113146444	ENSMUST00000198597	Promoter (<=1kb)	0	JH602047.1	58318	58718	ENSHGLT00000022384	Promoter (<=1kb)	-887	26.6	20.43	58.66	77.53	54.5	66.61	61.42	41.49	37.05	60.33	39.4	46.78	61.22	71.96	67.63	1174.24	1048.04	773.28	761.92	885.26	799.75	872.23	1067.34	1004.71	847.92	964.15	1023.43	811.99	889.45	976.64
ENSMUSG00000006362	ENSHGLG00000013795	Cbfa2t3	8	122676782	122677182	ENSMUST00000006525	Promoter (<=1kb)	890	JH602059.1	756997	757397	ENSHGLT00000019417	Promoter (<=1kb)	905	25.35	19.46	55.89	66.41	46.68	57.05	64.33	43.45	38.8	124.16	81.08	96.28	62.48	73.44	69.02	127.8	114.07	84.16	86.38	100.36	90.67	92.14	112.75	106.13	83.54	94.99	100.83	88.21	96.63	106.1
ENSMUSG00000006369	ENSHGLG00000015844	Fbln1	15	85205824	85206224	ENSMUST00000057410	Promoter (<=1kb)	0	JH602065.1	4187942	4188342	ENSHGLT00000022433	Promoter (1-2kb)	1724	335.58	257.72	740	940.19	660.95	807.71	838.36	566.25	505.7	539.26	352.15	418.14	675.51	793.98	746.25	190.08	169.65	125.17	124.18	144.28	130.35	154.92	189.58	178.45	154.31	175.46	186.25	130.65	143.11	157.14
ENSMUSG00000006373	ENSHGLG00000011689	Pgrmc1	X	36596632	36597032	ENSMUST00000073339	Promoter (1-2kb)	-1174	JH602208.1	3265124	3265524	ENSHGLT00000016475	Promoter (<=1kb)	326	49.11	37.72	108.29	89.34	62.8	76.75	102.18	69.01	61.63	102.78	67.12	79.7	121.58	142.9	134.31	391.31	349.26	257.69	286.14	332.46	300.34	345.42	422.69	397.89	285.45	324.58	344.54	272.25	298.23	327.46
ENSMUSG00000006378	ENSHGLG00000009456	Gcat	15	79030692	79031092	ENSMUST00000006544	Promoter (<=1kb)	0	JH602065.1	10103282	10103682	ENSHGLT00000013379	Promoter (<=1kb)	0	479.92	368.57	1058.29	1268.54	891.77	1089.79	1044.85	705.72	630.26	738.68	482.37	572.77	900.15	1058.02	994.42	1071.36	956.22	705.52	820.11	952.88	860.83	908.92	1112.24	1046.98	859.98	977.87	1037.99	747.07	818.34	898.56
ENSMUSG00000006390	ENSHGLG00000004848	Elovl1	4	118427805	118428205	ENSMUST00000006557	Promoter (<=1kb)	0	JH602205.1	2684385	2684785	ENSHGLT00000006715	Promoter (<=1kb)	0	477.81	366.95	1053.65	1112.71	782.23	955.93	951.9	642.94	574.19	697	455.16	540.46	899.7	1057.49	993.92	996.43	889.34	656.18	634.22	736.89	665.71	829.91	1015.55	955.97	696.48	791.95	840.64	596.98	653.93	718.04
ENSMUSG00000006392	ENSHGLG00000007081	Med8	4	118409096	118409496	ENSMUST00000084319	Promoter (<=1kb)	0	JH602205.1	2703689	2704089	ENSHGLT00000009976	Promoter (<=1kb)	0	123.54	94.88	272.42	333.7	234.59	286.68	323.53	218.52	195.16	197.2	128.77	152.91	314.95	370.18	347.93	396.9	354.25	261.37	251.57	292.3	264.06	287.1	351.32	330.71	263.75	299.91	318.35	221.71	242.86	266.67
ENSMUSG00000006395	ENSHGLG00000010078	Hyi	4	118359920	118360320	ENSMUST00000194248	Promoter (<=1kb)	0	JH602205.1	2755399	2755799	ENSHGLT00000014259	Promoter (<=1kb)	0	48.24	37.04	106.37	129.1	90.76	110.91	127.07	85.82	76.65	70.8	46.23	54.9	111.1	130.59	122.74	471.31	420.66	310.37	358.44	416.47	376.24	446.65	546.57	514.5	393.03	446.9	474.38	343.22	375.96	412.81
ENSMUSG00000006398	ENSHGLG00000006336	Cdc20	4	118437260	118437660	ENSMUST00000006565	Promoter (<=1kb)	0	JH602205.1	2675406	2675806	ENSHGLT00000008907	Promoter (<=1kb)	0	740.55	568.74	1633.03	1788.41	1257.23	1536.41	1598.74	1079.83	964.37	1029.16	672.07	798.01	1245.23	1463.62	1375.64	1536.78	1371.62	1012.02	1134.87	1318.59	1191.22	1345.27	1646.2	1549.61	1211.06	1377.08	1461.75	1016.04	1112.96	1222.07
ENSMUSG00000006403	ENSHGLG00000009213	Adamts4	1	171250164	171250564	ENSMUST00000111315	Promoter (<=1kb)	0	JH602107.1	189788	190188	ENSHGLT00000013021	Promoter (1-2kb)	1581	135.43	104.01	298.63	553.53	389.13	475.53	421.71	284.83	254.37	194.92	127.29	151.14	245.61	288.69	271.33	476.55	425.34	313.82	342.19	397.59	359.18	357.71	437.72	412.04	338.49	384.89	408.56	306.84	336.12	369.06
ENSMUSG00000006418	ENSHGLG00000005669	Rnf114	2	167491105	167491505	ENSMUST00000109214	Promoter (1-2kb)	-1140	JH602103.1	5552808	5553208	ENSHGLT00000007899	Promoter (<=1kb)	0	45.1	34.64	99.46	113.69	79.93	97.67	95.21	64.31	57.43	68.26	44.57	52.93	94.76	111.38	104.69	677.55	604.73	446.19	466.9	542.49	490.08	547.49	669.97	630.66	477.61	543.08	576.47	413.35	452.78	497.16
ENSMUSG00000006423	ENSHGLG00000017843	C330007P06Rik	X	36864033	36864433	ENSMUST00000115249	Promoter (<=1kb)	0	JH602208.1	3535734	3536134	ENSHGLT00000025262	Promoter (<=1kb)	0	56.97	43.75	125.63	157.89	111	135.65	132.14	89.25	79.7	78.5	51.26	60.87	124.93	146.85	138.02	153.77	137.25	101.26	129.96	150.99	136.41	141.42	173.06	162.9	142.55	162.1	172.06	113.87	124.73	136.96
ENSMUSG00000006435	ENSHGLG00000001530	Neurl1a	19	47176968	47177368	ENSMUST00000111808	Promoter (1-2kb)	-1452	JH602144.1	2749858	2750258	ENSHGLT00000002058	Promoter (<=1kb)	0	390.36	299.79	860.81	797.62	560.72	685.23	795.78	537.49	480.02	799.34	521.99	619.81	820.12	963.96	906.01	588.55	525.29	387.58	355.11	412.59	372.74	348.84	426.87	401.83	309.12	351.5	373.11	280.58	307.35	337.48
ENSMUSG00000006442	ENSHGLG00000012195	Srm	4	148591210	148591610	ENSMUST00000006611	Promoter (<=1kb)	0	JH602131.1	1725207	1725607	ENSHGLT00000017206	Promoter (<=1kb)	0	501.02	384.78	1104.82	1112.11	781.8	955.4	956.31	645.92	576.85	709.25	463.16	549.95	861.72	1012.84	951.96	1885.8	1683.12	1241.86	1301.88	1512.64	1366.53	1489.71	1822.96	1716	1264.94	1438.35	1526.78	1123.56	1230.75	1351.4
ENSMUSG00000006445	ENSHGLG00000012989	Epha2	4	141303397	141303797	ENSMUST00000131026	Promoter (<=1kb)	990	JH602077.1	2294777	2295177	ENSHGLT00000018358	Promoter (1-2kb)	1020	61.95	47.58	136.6	226.89	159.5	194.92	183.5	123.94	110.69	91.77	59.93	71.16	116.61	137.06	128.82	232.73	207.72	153.26	162.7	189.04	170.78	200.81	245.73	231.31	181.22	206.06	218.73	158.55	173.67	190.7
ENSMUSG00000006456	ENSHGLG00000012589	Rbm14	19	4811551	4811951	ENSMUST00000006625	Promoter (<=1kb)	0	JH602080.1	19791755	19792155	ENSHGLT00000017767	Promoter (<=1kb)	-2	798.79	613.46	1761.45	1749.54	1229.91	1503.02	1653.12	1116.56	997.17	1255.12	819.62	973.22	1460.16	1716.24	1613.08	1682.41	1501.6	1107.92	1257.62	1461.21	1320.06	1457.29	1783.28	1678.65	1265.94	1439.48	1527.98	1076.53	1179.22	1294.82
ENSMUSG00000006463	ENSHGLG00000011814	Zdhhc24	19	4878406	4878806	ENSMUST00000162088	Promoter (<=1kb)	0	JH602080.1	19859150	19859550	ENSHGLT00000016708	Promoter (<=1kb)	0	527.54	405.14	1163.29	1510.38	1061.78	1297.56	1322.05	892.95	797.47	807.16	527.09	625.87	1049.56	1233.63	1159.48	1773.77	1583.14	1168.08	1389.75	1614.73	1458.76	1638.27	2004.75	1887.12	1502.39	1708.34	1813.38	1231.13	1348.57	1480.77
ENSMUSG00000006464	ENSHGLG00000012550	Bbs1	19	4906409	4906809	ENSMUST00000053506	Promoter (<=1kb)	0	JH602080.1	19893449	19893849	ENSHGLT00000017707	Promoter (<=1kb)	0	33.39	25.64	73.63	93.48	65.72	80.31	79.12	53.44	47.73	70.4	45.97	54.58	81.66	95.98	90.21	209.13	186.65	137.72	175.18	203.54	183.88	276.55	338.42	318.56	237.8	270.39	287.02	202.93	222.29	244.08
ENSMUSG00000006476	ENSHGLG00000011789	Nsmf	2	25054222	25054622	ENSMUST00000100334	Promoter (<=1kb)	0	JH602073.1	575498	575898	ENSHGLT00000016660	Promoter (<=1kb)	-55	144.11	110.67	317.78	416.41	292.73	357.73	367.06	247.92	221.41	220.02	143.68	170.6	342.07	402.07	377.9	666.03	594.45	438.6	457.55	531.62	480.27	528.1	646.23	608.31	492.16	559.62	594.03	393.55	431.1	473.36
ENSMUSG00000006494	ENSHGLG00000004143	Pdk1	2	71872954	71873354	ENSMUST00000006669	Promoter (<=1kb)	0	JH602100.1	9917056	9917456	ENSHGLT00000005739	Promoter (<=1kb)	0	425.44	326.73	938.15	1099.7	773.08	944.75	925.79	625.3	558.44	709.46	463.29	550.11	840.64	988.07	928.67	1584.85	1414.52	1043.68	1024.68	1190.56	1075.56	1187.05	1452.59	1367.36	1055.45	1200.13	1273.92	886.61	971.19	1066.39
ENSMUSG00000006498	ENSHGLG00000019392	Ptbp1	10	79854242	79854642	ENSMUST00000172282	Promoter (<=1kb)	0	JH602141.1	7762568	7762968	ENSHGLT00000027514	Promoter (<=1kb)	0	1475.05	1132.82	3252.7	2671.97	1878.37	2295.48	2444.59	1651.14	1474.59	2254.96	1472.54	1748.5	2194.09	2578.89	2423.87	3204.8	2860.37	2110.46	2447.83	2844.11	2569.37	2690.44	3292.28	3099.11	2278.67	2591.03	2750.33	2072.9	2270.65	2493.24
ENSMUSG00000006517	ENSHGLG00000018342	Mvd	8	122443293	122443693	ENSMUST00000211883	Promoter (<=1kb)	0	JH602059.1	903993	904393	ENSHGLT00000025999	Promoter (1-2kb)	-1364	771.04	592.15	1700.25	1607.11	1129.79	1380.66	1441.69	973.75	869.63	1153.6	753.33	894.5	1268.71	1491.22	1401.58	414.56	370.01	273	294.24	341.87	308.85	301.44	368.87	347.22	294.89	335.31	355.93	256.11	280.54	308.04
ENSMUSG00000006519	ENSHGLG00000017034	Cyba	8	122432719	122433119	ENSMUST00000212600	Promoter (<=1kb)	0	JH602059.1	911631	912031	ENSHGLT00000024112	Promoter (<=1kb)	0	88.35	67.85	194.83	278.73	195.94	239.46	201.22	135.91	121.37	140.05	91.46	108.6	196.28	230.7	216.83	669.73	597.75	441.04	333.14	387.07	349.68	428.92	524.87	494.07	331.97	377.48	400.69	287.42	314.84	345.71
ENSMUSG00000006526	ENSHGLG00000006080	Tmem110	14	30867050	30867450	ENSMUST00000227776	Promoter (<=1kb)	605	JH602135.1	4329532	4329932	ENSHGLT00000008501	Promoter (<=1kb)	0	95.56	73.39	210.73	247.53	174.01	212.65	265.44	179.29	160.12	220.11	143.74	170.67	230.41	270.82	254.54	508.88	454.19	335.11	301.97	350.85	316.96	380.66	465.81	438.48	348.8	396.62	421	253.32	277.49	304.69
ENSMUSG00000006529	ENSHGLG00000019403	Itih1	14	30944074	30944474	ENSMUST00000163118	Promoter (<=1kb)	-785	JH602135.1	4445120	4445520	ENSHGLT00000027533	Promoter (<=1kb)	734	82.86	63.63	182.71	152.81	107.42	131.27	178.44	120.52	107.63	182.86	119.41	141.79	207.61	244.02	229.35	39.06	34.86	25.72	22.13	25.71	23.23	27.26	33.36	31.4	32.97	37.49	39.79	37.93	41.55	45.62
ENSMUSG00000006538	ENSHGLG00000018522	Ihh	1	74950110	74950510	ENSMUST00000189364	Promoter (<=1kb)	932	JH602136.1	5959220	5959620	ENSHGLT00000026244	Promoter (<=1kb)	0	20.43	15.69	45.05	62.68	44.07	53.85	52.16	35.23	31.46	66.79	43.61	51.79	56.17	66.02	62.05	92.57	82.62	60.96	74.28	86.31	77.97	81.61	99.86	94	79.18	90.03	95.57	56.49	61.88	67.95
ENSMUSG00000006542	ENSHGLG00000018906	Prkag3	1	74749317	74749717	ENSMUST00000081636	Promoter (<=1kb)	-96	JH602136.1	6184137	6184537	ENSHGLT00000026812	Promoter (<=1kb)	-264	160.99	123.64	355	461.56	324.47	396.52	401.95	271.48	242.46	302.29	197.41	234.4	459.78	540.42	507.94	286.21	255.45	188.48	291.3	338.46	305.76	414.11	506.74	477.01	316.25	359.61	381.72	277.16	303.6	333.36
ENSMUSG00000006546	ENSHGLG00000017973	Cryba2	1	74894975	74895375	ENSMUST00000006721	Promoter (1-2kb)	-1832	JH602136.1	6023869	6024269	ENSHGLT00000025448	Promoter (<=1kb)	519	37.99	29.18	83.78	106.35	74.77	91.37	73.7	49.78	44.46	110.88	72.41	85.98	99.4	116.83	109.81	343.13	306.25	225.96	263.54	306.21	276.63	306.38	374.92	352.92	290.82	330.69	351.02	258.95	283.65	311.45
ENSMUSG00000006575	ENSHGLG00000017650	Rundc3a	11	102393275	102393675	ENSMUST00000107102	Promoter (<=1kb)	0	JH602108.1	726885	727285	ENSHGLT00000024980	Promoter (<=1kb)	0	89.26	68.55	196.84	210.45	147.94	180.79	185.15	125.06	111.69	177.07	115.63	137.3	152.78	179.57	168.78	321.65	287.08	211.82	218.89	254.33	229.76	247.22	302.52	284.77	185.82	211.29	224.28	177.83	194.79	213.89
ENSMUSG00000006576	ENSHGLG00000015552	Slc4a3	1	75546304	75546704	ENSMUST00000150142	Promoter (<=1kb)	0	JH602136.1	5453268	5453668	ENSHGLT00000021981	Promoter (<=1kb)	133	275.28	211.41	607.04	687.64	483.4	590.74	558.18	377.01	336.69	411.23	268.54	318.87	515.86	606.33	569.88	476.32	425.13	313.67	330.5	384	346.91	388.5	475.4	447.51	300.68	341.9	362.92	258.06	282.68	310.39
ENSMUSG00000006585	ENSHGLG00000012988	Cdt1	8	122567354	122567754	ENSMUST00000006760	Promoter (<=1kb)	-261	JH602059.1	812976	813376	ENSHGLT00000018357	Promoter (<=1kb)	0	937.73	720.17	2067.85	1837.5	1291.75	1578.59	1757.04	1186.75	1059.85	1573.27	1027.39	1219.92	1686.82	1982.65	1863.47	1500.99	1339.67	988.45	1120.33	1301.7	1175.96	1197.74	1465.67	1379.67	1037.98	1180.27	1252.84	999.18	1094.5	1201.79
ENSMUSG00000006586	ENSHGLG00000009229	Runx1t1	4	13743059	13743459	ENSMUST00000006761	Promoter (<=1kb)	0	JH602057.1	20701	21101	ENSHGLT00000013047	Promoter (<=1kb)	-918	244.35	187.66	538.84	571.22	401.56	490.73	502.92	339.69	303.37	318.14	207.75	246.69	469.28	551.59	518.43	34.13	30.46	22.48	24.25	28.18	25.45	29.07	35.57	33.48	32.67	37.15	39.43	26.81	29.37	32.25
ENSMUSG00000006587	ENSHGLG00000018681	Snai3	8	122461386	122461786	ENSMUST00000006762	Promoter (<=1kb)	-653	JH602059.1	891944	892344	ENSHGLT00000026486	Promoter (1-2kb)	-1608	133.11	102.22	293.52	346.86	243.84	297.99	342.11	231.07	206.36	277.41	181.16	215.11	343.56	403.82	379.54	117.57	104.94	77.43	82.15	95.45	86.23	87.43	106.99	100.71	76.09	86.52	91.84	79.12	86.67	95.17
ENSMUSG00000006589	ENSHGLG00000011392	Aprt	8	122576750	122577150	ENSMUST00000006764	Promoter (<=1kb)	0	JH602059.1	805395	805795	ENSHGLT00000016110	Promoter (<=1kb)	0	204.69	157.2	451.37	578.58	406.74	497.06	478.44	323.15	288.59	347.2	226.73	269.22	586.95	689.89	648.42	1156.54	1032.24	761.62	722.85	839.87	758.74	879.98	1076.82	1013.64	701.98	798.21	847.28	765.73	838.78	921.01
ENSMUSG00000006611	ENSHGLG00000006448	Hfe	13	23709539	23709939	ENSMUST00000006787	Promoter (<=1kb)	775	JH602069.1	830807	831207	ENSHGLT00000009066	Promoter (<=1kb)	169	17.74	13.62	39.12	47.41	33.33	40.73	30.65	20.7	18.49	34.53	22.55	26.77	36.59	43.01	40.43	487.17	434.81	320.81	373.46	433.92	392.01	460.84	563.93	530.84	464.39	528.05	560.52	378	414.06	454.65
ENSMUSG00000006649	ENSHGLG00000017771	Nphs1	7	30484198	30484598	ENSMUST00000131004	Promoter (<=1kb)	-317	JH602107.1	10136247	10136647	ENSHGLT00000025160	Promoter (<=1kb)	-284	33.49	25.72	73.84	71	49.91	61	69.86	47.18	42.14	91	59.43	70.56	64.62	75.96	71.39	120.69	107.72	79.48	92.6	107.59	97.2	110.82	135.6	127.65	90.39	102.78	109.1	93.92	102.88	112.96
ENSMUSG00000006651	ENSHGLG00000017091	Aplp1	7	30440632	30441032	ENSMUST00000207514	Promoter (<=1kb)	-200	JH602107.1	10148335	10148735	ENSHGLT00000024193	Promoter (<=1kb)	0	24.82	19.06	54.74	57.67	40.54	49.54	60.49	40.86	36.49	73.49	47.99	56.98	72.26	84.93	79.83	462.76	413.03	304.74	337.59	392.24	354.35	424.57	519.54	489.06	351.43	399.6	424.17	281.87	308.76	339.03
ENSMUSG00000006673	ENSHGLG00000013818	Qrich1	9	108516909	108517309	ENSMUST00000195513	Promoter (<=1kb)	0	JH602043.1	3122576	3122976	ENSHGLT00000019461	Promoter (<=1kb)	-311	582.86	447.63	1285.3	1293	908.97	1110.81	1078.94	728.74	650.82	793.24	518	615.08	840.79	988.25	928.85	2139.62	1909.67	1409.01	1452.24	1687.34	1524.35	1694.95	2074.11	1952.41	1394.06	1585.16	1682.62	1322.14	1448.26	1590.24
ENSMUSG00000006675	ENSHGLG00000012350	P4htm	9	108597453	108597853	ENSMUST00000006853	Promoter (<=1kb)	0	JH602043.1	3042692	3043092	ENSHGLT00000017413	Promoter (<=1kb)	-130	73.53	56.47	162.14	193.55	136.07	166.28	194.31	131.24	117.21	144.85	94.59	112.31	187.24	220.08	206.85	1539.94	1374.44	1014.1	1070	1243.22	1123.13	1380.73	1689.6	1590.46	1123.17	1277.14	1355.66	898.01	983.68	1080.11
ENSMUSG00000006676	ENSHGLG00000014432	Usp19	9	108490449	108490849	ENSMUST00000006854	Promoter (<=1kb)	0	JH602043.1	3145268	3145668	ENSHGLT00000020362	Promoter (<=1kb)	0	332.17	255.1	732.48	736.45	517.72	632.68	627.25	423.66	378.36	465.75	304.15	361.14	606.45	712.81	669.96	722.52	644.87	475.8	517.01	600.7	542.68	555.75	680.07	640.17	478.97	544.63	578.11	481.18	527.09	578.76
ENSMUSG00000006678	ENSHGLG00000008558	Pola1	X	93632035	93632435	ENSMUST00000006856	Promoter (<=1kb)	0	JH602210.1	969140	969540	ENSHGLT00000012079	Promoter (<=1kb)	0	225.17	172.93	496.54	523.3	367.87	449.56	431.25	291.28	260.13	358.87	234.35	278.27	443	520.69	489.39	741.83	662.1	488.52	593.58	689.67	623.05	693.48	848.6	798.81	587.57	668.11	709.19	547.99	600.26	659.11
ENSMUSG00000006705	ENSHGLG00000016151	Pknox1	17	31564314	31564714	ENSMUST00000175806	Promoter (<=1kb)	-35	JH602058.1	27753882	27754282	ENSHGLT00000022858	Promoter (<=1kb)	0	948.24	728.24	2091.01	1698.09	1193.74	1458.82	1383.94	934.75	834.8	1349.22	881.07	1046.18	1457.18	1712.74	1609.78	1065.54	951.02	701.69	743.47	863.83	780.38	812.03	993.68	935.37	719.23	817.82	868.1	685.41	750.79	824.39
ENSMUSG00000006715	ENSHGLG00000007358	Gmnn	13	24761313	24761713	ENSMUST00000175689	Promoter (<=1kb)	0	JH602069.1	2278292	2278692	ENSHGLT00000010371	Promoter (<=1kb)	-163	344.32	264.43	759.27	887.15	623.66	762.15	802.9	542.3	484.31	474.77	310.04	368.14	701.64	824.7	775.12	1318.34	1176.66	868.17	909.19	1056.38	954.34	1104	1350.96	1271.69	960.69	1092.38	1159.55	814.11	891.77	979.19
ENSMUSG00000006728	ENSHGLG00000009434	Cdk4	10	127063221	127063621	ENSMUST00000006911	Promoter (<=1kb)	0	JH602115.1	10191426	10191826	ENSHGLT00000013344	Promoter (<=1kb)	412	632.02	485.39	1393.71	1477.01	1038.33	1268.9	1235.24	834.31	745.1	906.37	591.88	702.8	1204.31	1415.52	1330.43	1894.31	1690.72	1247.46	1493.64	1735.44	1567.8	1764.86	2159.66	2032.94	1456.95	1656.68	1758.53	1310.71	1435.74	1576.49
ENSMUSG00000006731	ENSHGLG00000016963	B4galnt1	10	127164945	127165345	ENSMUST00000006914	Promoter (<=1kb)	0	JH602115.1	10328975	10329375	ENSHGLT00000024008	Promoter (<=1kb)	0	196.92	151.23	434.23	522.32	367.19	448.73	451.06	304.66	272.08	282.66	184.59	219.18	390.36	458.83	431.24	621.24	554.47	409.1	442.32	513.93	464.28	550.26	673.35	633.84	459.14	522.08	554.18	350.15	383.56	421.16
ENSMUSG00000006732	ENSHGLG00000018274	Mettl1	10	127041831	127042231	ENSMUST00000006915	Promoter (<=1kb)	0	JH602115.1	10171910	10172310	ENSHGLT00000025896	Promoter (<=1kb)	0	197.15	151.41	434.76	506.97	356.39	435.53	392.03	264.79	236.47	254.81	166.4	197.58	339.38	398.9	374.92	1647.56	1470.49	1084.97	1242.73	1443.91	1304.43	1461.07	1787.91	1683.01	1269.61	1443.65	1532.41	1146.49	1255.87	1378.98
ENSMUSG00000006736	ENSHGLG00000009305	Tspan31	10	127070128	127070528	ENSMUST00000060991	Promoter (<=1kb)	0	JH602115.1	10197271	10197671	ENSHGLT00000013151	Promoter (<=1kb)	0	202.97	155.88	447.58	593.78	417.42	510.11	482.36	325.8	290.96	292.13	190.77	226.52	373.91	439.49	413.07	1049.39	936.61	691.06	781.18	907.65	819.97	927.36	1134.81	1068.22	822.01	934.7	992.16	700.24	767.04	842.23
ENSMUSG00000006740	ENSHGLG00000018736	Kif5b	18	6241296	6241696	ENSMUST00000163210	Promoter (<=1kb)	0	JH602118.1	4515023	4515423	ENSHGLT00000026568	Promoter (<=1kb)	-153	212.47	163.17	468.52	736.37	517.66	632.61	578.19	390.52	348.77	337.92	220.67	262.02	476.88	560.51	526.82	614.46	548.42	404.64	408.59	474.73	428.88	511.55	625.98	589.25	454.14	516.39	548.14	343.39	376.15	413.03
ENSMUSG00000006763	ENSHGLG00000007181	Saal1	7	46710459	46710859	ENSMUST00000143082	Promoter (<=1kb)	0	JH602079.1	9712424	9712824	ENSHGLT00000010115	Promoter (<=1kb)	297	229.29	176.09	505.62	656.52	461.53	564.02	580.13	391.83	349.94	337.61	220.47	261.78	552.87	649.83	610.77	718.82	641.56	473.36	506.05	587.97	531.18	585.46	716.43	674.39	539.75	613.74	651.47	472.74	517.83	568.59
ENSMUSG00000006764	ENSHGLG00000009477	Tph2	10	115184757	115185157	ENSMUST00000006949	Promoter (<=1kb)	0	JH602063.1	25801361	25801761	ENSHGLT00000013405	Promoter (<=1kb)	0	67.74	52.02	149.37	107.59	75.64	92.43	105.21	71.06	63.47	133.27	87.03	103.34	113.32	133.2	125.19	194.45	173.55	128.05	162.56	188.88	170.63	150.36	183.99	173.2	156.3	177.73	188.66	138.33	151.52	166.38
ENSMUSG00000006782	ENSHGLG00000016638	Cnp	11	100574868	100575268	ENSMUST00000103120	Promoter (<=1kb)	0	JH602108.1	1863044	1863444	ENSHGLT00000023562	Promoter (1-2kb)	-1991	48.01	36.87	105.86	126.46	88.9	108.64	106.38	71.85	64.17	88.79	57.98	68.85	125.81	147.88	138.99	595.46	531.46	392.13	423.83	492.44	444.87	490.8	600.58	565.35	414.62	471.46	500.45	393.55	431.09	473.35
ENSMUSG00000006784	ENSHGLG00000016605	Ttc25	11	100545439	100545839	ENSMUST00000092684	Promoter (<=1kb)	0	JH602108.1	1876245	1876645	ENSHGLT00000023512	Promoter (<=1kb)	92	242.86	186.51	535.55	431.25	303.17	370.49	405.08	273.6	244.35	445.35	290.82	345.32	430.72	506.26	475.82	635.62	567.31	418.58	487.13	566	511.32	554.88	679	639.16	493.4	561.03	595.53	411.98	451.28	495.52
ENSMUSG00000006800	ENSHGLG00000005167	Sulf2	2	166155172	166155572	ENSMUST00000088086	Promoter (<=1kb)	0	JH602103.1	7130063	7130463	ENSHGLT00000007160	Promoter (<=1kb)	248	40.45	31.07	89.2	115.26	81.03	99.02	114.88	77.59	69.29	107.27	70.05	83.18	115.87	136.19	128	392.27	350.11	258.32	290.63	337.68	305.06	345.65	422.97	398.15	315.55	358.81	380.87	240.36	263.29	289.1
ENSMUSG00000006818	ENSHGLG00000016518	Sod2	17	13009852	13010252	ENSMUST00000233278	Promoter (<=1kb)	-88	JH602168.1	3260593	3260993	ENSHGLT00000023384	Promoter (<=1kb)	0	163.56	125.62	360.68	311.62	219.07	267.71	284.71	192.3	171.74	218.59	142.74	169.49	255.02	299.74	281.73	1342.86	1198.53	884.31	832.58	967.36	873.92	1046.64	1280.77	1205.62	870.72	990.09	1050.96	753.14	824.98	905.85
ENSMUSG00000006850	ENSHGLG00000007817	Tmco6	18	36734862	36735262	ENSMUST00000007046	Promoter (<=1kb)	0	JH602056.1	33383012	33383412	ENSHGLT00000011023	Promoter (<=1kb)	39	286.93	220.36	632.72	757.53	532.54	650.79	642.94	434.26	387.83	407.55	266.14	316.02	580.64	682.47	641.44	601.38	536.75	396.03	407	472.89	427.21	482.35	590.25	555.61	411.54	467.96	496.73	353.13	386.82	424.74
ENSMUSG00000006906	ENSHGLG00000014430	Stambp	6	83572309	83572709	ENSMUST00000205648	Promoter (<=1kb)	0	JH602062.1	29667453	29667853	ENSHGLT00000020358	Promoter (<=1kb)	0	139.91	107.45	308.53	389.73	273.98	334.82	313.67	211.86	189.21	232.37	151.74	180.18	304.26	357.62	336.12	723.7	645.92	476.58	519.28	603.34	545.06	641.8	785.37	739.29	521.7	593.21	629.68	450.68	493.67	542.07
ENSMUSG00000006931	ENSHGLG00000016255	P3h4	11	100414579	100414979	ENSMUST00000066489	Promoter (<=1kb)	0	JH602108.1	1942920	1943320	ENSHGLT00000023005	Promoter (<=1kb)	0	573.49	440.43	1264.62	1312.62	922.76	1127.67	1149	776.06	693.08	799.56	522.13	619.98	905.98	1064.87	1000.86	1207.63	1077.84	795.26	667.26	775.28	700.39	781.65	956.5	900.38	612.18	696.1	738.9	685.89	751.33	824.98
ENSMUSG00000006932	ENSHGLG00000014308	Ctnnb1	9	120933354	120933754	ENSMUST00000007130	Promoter (<=1kb)	0	JH602043.1	77886787	77887187	ENSHGLT00000020176	Promoter (<=1kb)	47	582.2	447.12	1283.84	1195.92	840.72	1027.41	927.88	626.72	559.7	764.93	499.52	593.13	695.5	817.48	768.34	58.38	52.1	38.44	57.59	66.91	60.45	60.15	73.6	69.29	60.23	68.49	72.7	64.09	70.2	77.08
ENSMUSG00000006958	ENSHGLG00000012005	Chrd	16	20732939	20733339	ENSMUST00000115423	Promoter (<=1kb)	0	JH602043.1	72210221	72210621	ENSHGLT00000016947	Promoter (<=1kb)	-378	101.7	78.1	224.26	415.23	291.9	356.72	345.83	233.58	208.61	194.49	127.01	150.81	274.59	322.75	303.35	162.34	144.89	106.9	116.33	135.16	122.11	132.9	162.62	153.08	149.94	170.5	180.98	126.17	138.21	151.75
ENSMUSG00000006998	ENSHGLG00000014466	Psmd2	16	20651439	20651839	ENSMUST00000007212	Promoter (<=1kb)	0	JH602043.1	72297303	72297703	ENSHGLT00000020420	Promoter (<=1kb)	0	232.66	178.68	513.06	662.71	465.88	569.33	569.13	384.4	343.3	363.13	237.13	281.57	514.6	604.85	568.49	1347.38	1202.58	887.29	919.47	1068.33	965.13	1102.04	1348.56	1269.43	951.36	1081.78	1148.29	865.5	948.07	1041
ENSMUSG00000007021	ENSHGLG00000002099	Syngr3	17	24689114	24689514	ENSMUST00000007236	Promoter (<=1kb)	441	JH602226.1	270178	270578	ENSHGLT00000002843	Promoter (<=1kb)	0	26.95	20.69	59.42	81.92	57.59	70.38	56.11	37.9	33.84	56.1	36.63	43.5	57.88	68.03	63.94	578.53	516.35	380.98	394.72	458.62	414.32	423.58	518.34	487.92	351.86	400.1	424.7	309.13	338.62	371.82
ENSMUSG00000007029	ENSHGLG00000011646	Vars	17	35000917	35001317	ENSMUST00000087315	Promoter (<=1kb)	0	JH602067.1	24430226	24430626	ENSHGLT00000016421	Promoter (<=1kb)	-294	548.91	421.55	1210.42	1064.63	748.43	914.62	826.37	558.15	498.47	541.2	353.42	419.65	788.68	927	871.28	1035.72	924.41	682.06	725.23	842.64	761.24	818.35	1001.41	942.65	713.58	811.4	861.28	646.99	708.71	778.18
ENSMUSG00000007030	ENSHGLG00000012234	Vwa7	17	35016273	35016673	ENSMUST00000007245	Promoter (<=1kb)	0	JH602067.1	24442111	24442511	ENSHGLT00000017257	Promoter (<=1kb)	-210	35.43	27.21	78.13	93.37	65.64	80.21	70.25	47.45	42.38	68.63	44.81	53.21	72	84.62	79.54	1494	1333.44	983.85	1099.84	1277.89	1154.45	1245.97	1524.69	1435.23	1066.1	1212.25	1286.78	985.21	1079.19	1184.99
ENSMUSG00000007034	ENSHGLG00000018523	Slc44a4	17	34915264	34915664	ENSMUST00000007249	Promoter (<=1kb)	794	JH602067.1	24369822	24370222	ENSHGLT00000026245	Promoter (1-2kb)	1106	88.59	68.03	195.34	200.41	140.89	172.17	159.25	107.56	96.06	162.02	105.8	125.63	153.69	180.64	169.78	80.72	72.04	53.16	60.42	70.2	63.42	59.73	73.09	68.8	55.74	63.38	67.27	57.66	63.16	69.35
ENSMUSG00000007035	ENSHGLG00000012630	Msh5	17	35046562	35046962	ENSMUST00000007250	Promoter (<=1kb)	0	JH602067.1	24472699	24473099	ENSHGLT00000017826	Promoter (<=1kb)	0	547.82	420.72	1208.04	1124.34	790.4	965.91	1022.61	690.7	616.84	821.05	536.17	636.64	970.63	1140.86	1072.28	1424.46	1271.37	938.05	1143.96	1329.16	1200.77	1316.04	1610.44	1515.94	1075.28	1222.68	1297.85	985.3	1079.3	1185.1
ENSMUSG00000007036	ENSHGLG00000011099	Abhd16a	17	35089048	35089448	ENSMUST00000173134	Promoter (<=1kb)	0	JH602067.1	24505380	24505780	ENSHGLT00000015682	Promoter (<=1kb)	0	275.73	211.76	608.03	778.43	547.23	668.75	708.42	478.48	427.32	491.18	320.75	380.86	601.09	706.5	664.03	1126.96	1005.84	742.14	800.29	929.85	840.03	916.54	1121.57	1055.76	827.99	941.5	999.38	692.6	758.67	833.04
ENSMUSG00000007038	ENSHGLG00000018544	Neu1	17	34930977	34931377	ENSMUST00000007253	Promoter (<=1kb)	0	JH602067.1	24382149	24382549	ENSHGLT00000026273	Promoter (<=1kb)	0	436.32	335.09	962.16	1172.54	824.28	1007.32	1045.94	706.45	630.91	698.4	456.07	541.54	843.19	991.07	931.49	1253.89	1119.13	825.73	933.89	1085.07	980.26	1066.75	1305.38	1228.78	926.85	1053.9	1118.7	849.86	930.94	1022.2
ENSMUSG00000007039	ENSHGLG00000013079	Ddah2	17	35059545	35059945	ENSMUST00000173520	Promoter (<=1kb)	0	JH602067.1	24482681	24483081	ENSHGLT00000018452	Promoter (<=1kb)	567	178.48	137.07	393.58	553.79	389.31	475.75	467.85	315.99	282.21	318.4	207.92	246.89	448.56	527.23	495.54	687.08	613.24	452.47	508.8	591.17	534.06	578.18	707.52	666.01	513.92	584.37	620.3	471.72	516.72	567.37
ENSMUSG00000007041	ENSHGLG00000012777	Clic1	17	35050067	35050467	ENSMUST00000007257	Promoter (<=1kb)	101	JH602067.1	24477426	24477826	ENSHGLT00000018019	Promoter (1-2kb)	1213	131.37	100.89	289.69	377.53	265.4	324.34	302.85	204.56	182.68	186.46	121.77	144.58	279.81	328.89	309.12	718.83	641.57	473.37	538.58	625.76	565.32	799.16	977.92	920.54	755.63	859.21	912.04	585.55	641.41	704.28
ENSMUSG00000007050	ENSHGLG00000011299	Lsm2	17	34981756	34982156	ENSMUST00000172523	Promoter (<=1kb)	0	JH602067.1	24425187	24425587	ENSHGLT00000015949	Promoter (<=1kb)	0	338.88	260.26	747.28	816.32	573.86	701.3	715.05	482.96	431.32	443.7	289.75	344.05	611.54	718.79	675.58	422.82	377.38	278.44	284.84	330.95	298.98	362.5	443.59	417.56	282.41	321.13	340.87	259.76	284.54	312.44
ENSMUSG00000007080	ENSHGLG00000017701	Pole	5	110286080	110286480	ENSMUST00000007296	Promoter (<=1kb)	0	JH602060.1	28068249	28068649	ENSHGLT00000025048	Promoter (<=1kb)	0	564.12	433.23	1243.96	1353.91	951.79	1163.14	1182.26	798.53	713.15	836.52	546.26	648.63	967.21	1136.84	1068.5	1249.56	1115.27	822.87	890.09	1034.19	934.29	988.24	1209.31	1138.35	896.13	1018.98	1081.63	761.82	834.49	916.29
ENSMUSG00000007122	ENSHGLG00000018966	Casq1	1	172220399	172220799	ENSMUST00000003554	Promoter (<=1kb)	-531	JH602107.1	1065180	1065580	ENSHGLT00000026896	Promoter (<=1kb)	0	53.25	40.89	117.42	111.86	78.64	96.1	128.59	86.86	77.57	104.4	68.18	80.95	131.19	154.2	144.93	150.15	134.01	98.88	136.59	158.7	143.37	220.41	269.71	253.89	158.78	180.55	191.65	153.7	168.36	184.87
ENSMUSG00000007207	ENSHGLG00000010000	Stx1a	5	135021610	135022010	ENSMUST00000005509	Promoter (1-2kb)	-1472	JH602053.1	14103825	14104225	ENSHGLT00000014148	Promoter (<=1kb)	0	56.71	43.55	125.06	125.86	88.48	108.13	108.02	72.96	65.16	179.67	117.33	139.31	97.27	114.33	107.45	373.52	333.37	245.97	266.64	309.81	279.88	344.53	421.6	396.86	264.09	300.29	318.75	247.25	270.83	297.38
ENSMUSG00000007279	ENSHGLG00000005418	Scube2	7	109865610	109866010	ENSMUST00000106729	Promoter (<=1kb)	0	JH602079.1	1243686	1244086	ENSHGLT00000007531	Promoter (1-2kb)	-1912	25.97	19.94	57.26	79.96	56.21	68.7	61.04	41.23	36.82	52.37	34.2	40.61	48.49	56.99	53.56	38.25	34.14	25.19	26.48	30.76	27.79	31.64	38.72	36.45	30.46	34.64	36.77	30.06	32.93	36.16
ENSMUSG00000007338	ENSHGLG00000012648	Mrpl49	19	6057640	6058040	ENSMUST00000007482	Promoter (<=1kb)	0	JH602080.1	21280040	21280440	ENSHGLT00000017859	Promoter (<=1kb)	0	403.17	309.63	889.06	898.64	631.74	772.02	710	479.55	428.28	525.54	343.19	407.5	628.27	738.45	694.06	1427.17	1273.79	939.84	1137.91	1322.13	1194.41	1300.23	1591.09	1497.74	1113.86	1266.55	1344.42	1006.8	1102.84	1210.95
ENSMUSG00000007411	ENSHGLG00000007571	Mark3	12	111574227	111574627	ENSMUST00000075281	Promoter (<=1kb)	0	JH602047.1	1469773	1470173	ENSHGLT00000010673	Promoter (<=1kb)	0	403.17	309.63	889.06	977.61	687.25	839.86	798.32	539.21	481.55	594.28	388.08	460.8	731.53	859.83	808.14	1386.57	1237.55	913.1	1025.4	1191.4	1076.31	1221.74	1495.04	1407.32	1096.94	1247.32	1324	895.9	981.37	1077.57
ENSMUSG00000007415	ENSHGLG00000013060	Gatad1	5	3647763	3648163	ENSMUST00000007559	Promoter (<=1kb)	0	JH602122.1	746571	746971	ENSHGLT00000018430	Promoter (<=1kb)	0	190.25	146.11	419.52	568.99	400	488.82	477.66	322.62	288.13	280.59	183.23	217.57	409.54	481.37	452.43	1512.12	1349.61	995.78	1087.83	1263.94	1141.85	1188.68	1454.59	1369.24	1128.91	1283.66	1362.58	948.61	1039.1	1140.96
ENSMUSG00000007458	ENSHGLG00000000946	M6pr	6	122308547	122308947	ENSMUST00000007602	Promoter (<=1kb)	0	JH602173.1	4710724	4711124	ENSHGLT00000001258	Promoter (<=1kb)	58	952.69	731.66	2100.83	2005.46	1409.82	1722.88	1856.9	1254.2	1120.09	1561.56	1019.74	1210.83	1644.76	1933.21	1817	1964.36	1753.24	1293.59	1460.56	1697.01	1533.08	1675.51	2050.31	1930.01	1520.33	1728.75	1835.03	1238.94	1357.13	1490.17
ENSMUSG00000007476	ENSHGLG00000014722	Lrrc8a	2	30237428	30237828	ENSMUST00000113654	Promoter (<=1kb)	0	JH602073.1	6147399	6147799	ENSHGLT00000020789	Promoter (<=1kb)	-323	534.28	410.32	1178.17	1376.01	967.32	1182.12	1167.27	788.41	704.1	787.63	514.34	610.73	936.49	1100.73	1034.57	1572.68	1403.66	1035.66	1022.84	1188.42	1073.63	1132.64	1386.01	1304.68	1119.55	1273.02	1351.29	880.28	964.26	1058.78
ENSMUSG00000007480	ENSHGLG00000011573	Mc5r	18	68337212	68337612	ENSMUST00000172148	Promoter (<=1kb)	0	JH602083.1	20312283	20312683	ENSHGLT00000016337	Promoter (<=1kb)	0	84.32	64.76	185.93	181.35	127.49	155.8	163.55	110.46	98.65	133.07	86.89	103.18	149.09	175.24	164.71	825.69	736.95	543.74	548.31	637.07	575.53	635.12	777.19	731.59	529.57	602.16	639.18	465.03	509.4	559.33
ENSMUSG00000007564	ENSHGLG00000016742	Ppp2r1a	17	20945052	20945452	ENSMUST00000007708	Promoter (<=1kb)	0	JH602145.1	2979041	2979441	ENSHGLT00000023693	Promoter (<=1kb)	0	980.79	753.23	2162.79	1959.91	1377.8	1683.75	1752.25	1183.51	1056.96	1425.48	930.87	1105.32	1594.18	1873.77	1761.13	3102.98	2769.49	2043.41	2386.45	2772.79	2504.95	2607.44	3190.71	3003.5	2320.05	2638.09	2800.29	2089.92	2289.29	2513.71
ENSMUSG00000007570	ENSHGLG00000012417	Fance	17	28313241	28313641	ENSMUST00000114803	Promoter (<=1kb)	0	JH602067.1	22000134	22000534	ENSHGLT00000017517	Promoter (<=1kb)	0	925.37	710.67	2040.57	2004.02	1408.81	1721.64	1739.01	1174.57	1048.98	1409.63	920.52	1093.03	1542.38	1812.88	1703.91	734.47	655.53	483.67	491.96	571.6	516.38	610.64	747.24	703.39	481.77	547.81	581.5	421.32	461.51	506.75
ENSMUSG00000007589	ENSHGLG00000003920	Tinf2	14	55681686	55682086	ENSMUST00000227842	Promoter (<=1kb)	0	JH602133.1	8261865	8262265	ENSHGLT00000005426	Promoter (<=1kb)	-330	521.51	400.51	1150.01	1227.93	863.22	1054.91	1048.83	708.41	632.66	841.31	549.4	652.35	925.92	1088.31	1022.89	1078.14	962.27	709.99	839.57	975.49	881.26	972.35	1189.86	1120.04	816.35	928.25	985.33	686.63	752.13	825.86
ENSMUSG00000007603	ENSHGLG00000013475	Dus3l	17	56764937	56765337	ENSMUST00000233549	Promoter (<=1kb)	153	JH602141.1	4431074	4431474	ENSHGLT00000018995	Promoter (<=1kb)	0	339.84	261	749.41	602.54	423.58	517.64	505.34	341.32	304.82	498.62	325.61	386.63	559.97	658.17	618.61	1008.19	899.84	663.93	757.91	880.61	795.55	829.68	1015.28	955.71	740.98	842.56	894.36	681.4	746.4	819.57
ENSMUSG00000007610	ENSHGLG00000002806	Gtpbp3	8	71488424	71488824	ENSMUST00000095259	Promoter (<=1kb)	0	JH602221.1	619844	620244	ENSHGLT00000003868	Promoter (<=1kb)	0	308.06	236.59	679.33	702.14	493.6	603.21	573.25	387.19	345.79	446.99	291.9	346.6	537.57	631.85	593.87	1240.84	1107.48	817.13	910.99	1058.47	956.22	1061.57	1299.04	1222.82	923.92	1050.58	1115.17	825.36	904.09	992.72
ENSMUSG00000007613	ENSHGLG00000002925	Tgfbr1	4	47352971	47353371	ENSMUST00000007757	Promoter (<=1kb)	0	JH602138.1	1898972	1899372	ENSHGLT00000004030	Promoter (<=1kb)	0	759.33	583.16	1674.44	1884.27	1324.63	1618.77	1565.26	1057.21	944.17	1041.56	680.16	807.63	1236.99	1453.93	1366.54	1486.94	1327.14	979.2	1043.16	1212.04	1094.96	1292.77	1581.96	1489.14	1054.6	1199.17	1272.9	887.2	971.83	1067.1
ENSMUSG00000007617	ENSHGLG00000001109	Homer1	13	93303625	93304025	ENSMUST00000109494	Promoter (<=1kb)	0	JH602182.1	4012713	4013113	ENSHGLT00000001476	Promoter (<=1kb)	-473	622.74	478.25	1373.23	2129.6	1497.09	1829.53	1492.3	1007.93	900.16	815.52	532.55	632.35	1145.33	1346.2	1265.27	1914.75	1708.96	1260.92	1476.72	1715.78	1550.04	1630.44	1995.16	1878.1	1426.03	1621.52	1721.21	1185.97	1299.11	1426.46
ENSMUSG00000007646	ENSHGLG00000009926	Rad51c	11	87404380	87404780	ENSMUST00000067692	Promoter (<=1kb)	0	JH602184.1	707903	708303	ENSHGLT00000014028	Promoter (<=1kb)	0	274.17	210.56	604.58	659.79	463.83	566.82	587.12	396.56	354.15	435.88	284.64	337.98	505.08	593.66	557.97	627.59	560.14	413.29	428.33	497.67	449.6	499.84	611.65	575.76	472.53	537.31	570.34	393.84	431.41	473.7
ENSMUSG00000007655	ENSHGLG00000002922	Cav1	6	17307461	17307861	ENSMUST00000115453	Promoter (<=1kb)	0	JH602140.1	2878328	2878728	ENSHGLT00000004027	Promoter (<=1kb)	-94	308.95	237.27	681.29	753.69	529.83	647.49	620.05	418.8	374.01	444.24	290.1	344.47	515.75	606.21	569.77	1599.59	1427.68	1053.38	1265.73	1470.63	1328.58	1443.69	1766.64	1662.99	1212.68	1378.92	1463.7	1124.3	1231.55	1352.28
ENSMUSG00000007656	ENSHGLG00000009821	Arpp19	9	75050015	75050415	ENSMUST00000170310	Promoter (1-2kb)	-1562	JH602044.1	8080025	8080425	ENSHGLT00000013898	Promoter (1-2kb)	-1469	31.28	24.02	68.98	94.63	66.53	81.3	84.83	57.3	51.17	74.99	48.97	58.15	77.69	91.32	85.83	951.03	848.82	626.28	755.25	877.52	792.75	829.86	1015.49	955.91	763.89	868.6	922	670.23	734.17	806.14
ENSMUSG00000007659	ENSHGLG00000016419	Bcl2l1	2	152831187	152831587	ENSMUST00000128172	Promoter (<=1kb)	-75	JH602054.1	788527	788927	ENSHGLT00000023233	Promoter (<=1kb)	-428	710.34	545.53	1566.4	1489.64	1047.2	1279.74	1278.75	863.7	771.35	1058.47	691.21	820.74	1291.51	1518.02	1426.77	1344.74	1200.21	885.55	948.46	1102	995.55	1115.72	1365.31	1285.2	988.06	1123.51	1192.59	931.02	1019.83	1119.81
ENSMUSG00000007670	ENSHGLG00000013239	Khsrp	17	57031537	57031937	ENSMUST00000233480	Promoter (<=1kb)	-15	JH602141.1	3546088	3546488	ENSHGLT00000018674	Promoter (<=1kb)	-110	1595.58	1225.39	3518.5	2961.12	2081.64	2543.88	2802.12	1892.63	1690.25	2401.87	1568.48	1862.41	2470.38	2903.63	2729.09	3604.2	3216.84	2373.48	2741.76	3185.62	2877.9	3045.68	3726.99	3508.31	2741.87	3117.74	3309.42	2476.84	2713.13	2979.09
ENSMUSG00000007682	ENSHGLG00000013705	Dio2	12	90738762	90739162	ENSMUST00000082432	Promoter (<=1kb)	-324	JH602047.1	21787759	21788159	ENSHGLT00000019304	Promoter (<=1kb)	-459	18.36	14.1	40.5	55.58	39.07	47.75	37.83	25.55	22.82	34.06	22.24	26.41	39.33	46.22	43.44	216.01	192.8	142.25	161.62	187.78	169.65	207.64	254.09	239.18	248.45	282.51	299.87	174.99	191.68	210.47
ENSMUSG00000007721	ENSHGLG00000002655	Ccdc124	8	70873382	70873782	ENSMUST00000212680	Promoter (<=1kb)	0	JH602221.1	1422261	1422661	ENSHGLT00000003651	Promoter (<=1kb)	0	464.36	356.63	1023.99	1050.54	738.52	902.52	848.02	572.78	511.53	618.36	403.81	479.48	747.99	879.18	826.33	923.78	824.5	608.34	692.35	804.43	726.73	783.25	958.46	902.22	647.96	736.78	782.08	594	650.66	714.45
ENSMUSG00000007739	ENSHGLG00000002885	Cct4	11	22990315	22990715	ENSMUST00000173867	Promoter (<=1kb)	0	JH602146.1	45780	46180	ENSHGLT00000003970	Promoter (<=1kb)	0	433.52	332.94	955.98	1019.54	716.73	875.88	847.04	572.11	510.94	555.48	362.74	430.72	725.97	853.29	802	947.93	846.05	624.24	681.7	792.06	715.55	790.84	967.75	910.97	665.33	756.54	803.05	599.09	656.24	720.57
ENSMUSG00000007783	ENSHGLG00000005229	Cpt1c	7	44964509	44964909	ENSMUST00000212890	Promoter (1-2kb)	1278	JH602145.1	4591291	4591691	ENSHGLT00000007255	Promoter (<=1kb)	0	16.42	12.61	36.2	47.9	33.67	41.15	42.86	28.95	25.85	49.24	32.15	38.18	44.51	52.31	49.17	390.19	348.25	256.95	301.58	350.4	316.55	404.5	494.98	465.94	345.68	393.06	417.23	321.8	352.49	387.05
ENSMUSG00000007805	ENSHGLG00000019006	Twist2	1	91801283	91801683	ENSMUST00000007949	Promoter (<=1kb)	0	JH602160.1	3729883	3730283	ENSHGLT00000026955	Promoter (<=1kb)	-8	371.73	285.49	819.73	1022.95	719.13	878.81	775.14	523.55	467.57	477.48	311.81	370.24	660.99	776.91	730.21	547.09	488.29	360.28	323.66	376.06	339.73	399.5	488.87	460.18	348.45	396.22	420.58	294.13	322.19	353.78
ENSMUSG00000007812	ENSHGLG00000005530	Zfp655	5	145231579	145231979	ENSMUST00000200039	Promoter (<=1kb)	0	JH602053.1	32982755	32983155	ENSHGLT00000007708	Promoter (<=1kb)	0	256.61	197.07	565.85	871.25	612.48	748.49	720.14	486.4	434.39	396.69	259.05	307.59	587.4	690.42	648.92	1249.76	1115.45	823.01	808.66	939.57	848.81	995.57	1218.28	1146.8	858.74	976.46	1036.5	733.31	803.26	882
ENSMUSG00000007817	ENSHGLG00000019319	Zmiz1	14	25459004	25459404	ENSMUST00000161766	Promoter (<=1kb)	0	JH602067.1	12207122	12207522	ENSHGLT00000027404	Promoter (1-2kb)	-1644	359.31	275.94	792.33	822.37	578.12	706.49	687.2	464.15	414.52	560.03	365.71	434.25	661.57	777.59	730.85	220.55	196.85	145.24	190.94	221.85	200.42	211.71	259.07	243.87	188.21	214.01	227.17	162.74	178.26	195.74
ENSMUSG00000007836	ENSHGLG00000018216	Hnrnpa0	13	58128742	58129142	ENSMUST00000007980	Promoter (<=1kb)	-186	JH602046.1	9265776	9266176	ENSHGLT00000025809	Promoter (<=1kb)	-431	553.29	424.92	1220.08	1032.08	725.54	886.65	965.27	651.97	582.26	747.73	488.28	579.79	889.21	1045.16	982.33	1832.93	1635.94	1207.04	1411.45	1639.94	1481.53	1525.24	1866.43	1756.92	1411.54	1605.04	1703.72	1242.7	1361.25	1494.69
ENSMUSG00000007850	ENSHGLG00000018565	Hnrnph1	11	50377617	50378017	ENSMUST00000069304	Promoter (<=1kb)	0	JH602046.1	42547701	42548101	ENSHGLT00000026311	Promoter (<=1kb)	0	788.15	605.29	1737.99	1930.58	1357.18	1658.55	1506.26	1017.37	908.58	905.27	591.16	701.95	925.32	1087.6	1022.23	1248.8	1114.59	822.38	910.46	1057.86	955.67	1018	1245.72	1172.63	842.2	957.65	1016.53	816.66	894.57	982.26
ENSMUSG00000007867	ENSHGLG00000006159	Ift43	12	86082379	86082779	ENSMUST00000221194	Promoter (<=1kb)	0	JH602047.1	25713445	25713845	ENSHGLT00000008628	Promoter (<=1kb)	30	63.93	49.1	140.97	181.82	127.82	156.2	149.13	100.72	89.95	116.08	75.8	90	154.94	182.12	171.17	599.32	534.91	394.67	453.14	526.49	475.64	508.51	622.27	585.76	400.26	455.12	483.11	348.71	381.97	419.42
ENSMUSG00000007872	ENSHGLG00000015126	Id3	4	136143602	136144002	ENSMUST00000151001	Promoter (<=1kb)	0	JH602077.1	8177316	8177716	ENSHGLT00000021375	Promoter (<=1kb)	0	1354.07	1039.91	2985.93	2811.53	1976.48	2415.37	2599.94	1756.07	1568.3	1760.6	1149.71	1365.17	1588.36	1866.93	1754.7	1895.62	1691.89	1248.33	1556.91	1808.95	1634.21	1738.6	2127.52	2002.69	1450.73	1649.6	1751.02	1356.11	1485.48	1631.1
ENSMUSG00000007877	ENSHGLG00000013010	Tcap	11	98384388	98384788	ENSMUST00000008021	Promoter (<=1kb)	577	JH602108.1	3414405	3414805	ENSHGLT00000018379	Promoter (1-2kb)	-1353	23.71	18.21	52.28	56.68	39.85	48.7	35.48	23.97	21.4	74.71	48.79	57.93	43.06	50.61	47.57	97.99	87.46	64.53	73.85	85.81	77.52	69.45	84.98	79.99	64.34	73.15	77.65	69.43	76.05	83.51
ENSMUSG00000007880	ENSHGLG00000010530	Arid1a	4	133757066	133757466	ENSMUST00000008024	Promoter (<=1kb)	-297	JH602077.1	10671759	10672159	ENSHGLT00000014874	Promoter (<=1kb)	-576	500.29	384.22	1103.22	809.89	569.34	695.77	804.44	543.34	485.24	628.13	410.18	487.05	672.35	790.27	742.76	1128.64	1007.34	743.24	804.69	934.96	844.64	920.45	1126.35	1060.26	800.43	910.15	966.11	687.09	752.63	826.41
ENSMUSG00000007888	ENSHGLG00000006747	Crlf1	8	70503111	70503511	ENSMUST00000127983	Promoter (1-2kb)	1978	JH602221.1	1761037	1761437	ENSHGLT00000009513	Promoter (<=1kb)	738	123.36	94.74	272.02	378.17	265.85	324.88	278.3	187.97	167.87	205.01	133.87	158.96	252.26	296.5	278.67	681.54	608.29	448.82	536.6	623.47	563.25	681.63	834.11	785.17	649.96	739.06	784.5	527.91	578.27	634.95
ENSMUSG00000007891	ENSHGLG00000019025	Ctsd	7	142387770	142388170	ENSMUST00000151120	Promoter (<=1kb)	0	JH602080.1	14670920	14671320	ENSHGLT00000026986	Promoter (<=1kb)	351	243.98	187.37	538	996.25	700.36	855.88	730.22	493.21	440.47	333.7	217.91	258.75	570.77	670.87	630.54	1124.42	1003.58	740.47	760.65	883.79	798.42	939.22	1149.32	1081.89	820.03	932.44	989.77	731.75	801.56	880.14
ENSMUSG00000007944	ENSHGLG00000003628	Ttc9b	7	27653776	27654176	ENSMUST00000008088	Promoter (<=1kb)	0	JH602238.1	254539	254939	ENSHGLT00000005018	Promoter (1-2kb)	-1816	132.38	101.66	291.91	343.28	241.32	294.91	302.94	204.61	182.74	298.7	195.06	231.61	249.77	293.57	275.93	897.46	801.01	591.01	649.53	754.68	681.78	670.37	820.33	772.2	621.68	706.9	750.36	528.86	579.32	636.11
ENSMUSG00000007946	ENSHGLG00000005982	Phox2a	7	101820381	101820781	ENSMUST00000209878	Promoter (<=1kb)	0	JH602130.1	4774882	4775282	ENSHGLT00000008359	Promoter (<=1kb)	0	10.89	8.37	24.02	45.83	32.22	39.37	26.87	18.15	16.21	40.88	26.69	31.69	25.9	30.44	28.61	100.27	89.49	66.03	74.64	86.72	78.35	64.97	79.5	74.84	64.43	73.26	77.76	60.87	66.68	73.21
ENSMUSG00000007950	ENSHGLG00000003401	Abhd8	8	71463523	71463923	ENSMUST00000008094	Promoter (<=1kb)	0	JH602221.1	640944	641344	ENSHGLT00000004711	Promoter (<=1kb)	-497	255.86	196.5	564.21	701.3	493.01	602.49	529.69	357.76	319.51	358.63	234.19	278.08	457.99	538.31	505.96	759.73	678.07	500.3	588.48	683.75	617.7	666.83	816	768.12	585.27	665.49	706.41	513.39	562.37	617.5
ENSMUSG00000007987	ENSHGLG00000017792	Ift22	5	136907883	136908283	ENSMUST00000200157	Promoter (<=1kb)	0	JH602053.1	15997376	15997776	ENSHGLT00000025190	Promoter (<=1kb)	543	122.35	93.96	269.8	276.5	194.37	237.54	229.43	154.96	138.39	221.56	144.68	171.79	251.4	295.49	277.73	1394.34	1244.49	918.22	1072.76	1246.43	1126.03	1283.12	1570.15	1478.03	1064.82	1210.79	1285.23	962.63	1054.46	1157.83
ENSMUSG00000007989	ENSHGLG00000015551	Fzd3	14	65262206	65262606	ENSMUST00000131309	Promoter (<=1kb)	0	JH602071.1	23148127	23148527	ENSHGLT00000021979	Promoter (<=1kb)	675	227.57	174.77	501.83	677.37	476.19	581.93	578.98	391.06	349.24	368.05	240.34	285.38	487.11	572.54	538.12	112.53	100.44	74.11	64.14	74.52	67.32	85.19	104.25	98.13	90.9	103.36	109.72	80.48	88.16	96.8
ENSMUSG00000008028	ENSHGLG00000004545	1700008O03Rik	7	44373760	44374160	ENSMUST00000150886	Promoter (<=1kb)	-160	JH602145.1	3985762	3986162	ENSHGLT00000006302	Promoter (<=1kb)	57	199.56	153.26	440.05	279.37	196.4	240.01	228.77	154.52	138	268.08	175.06	207.87	245.46	288.5	271.16	147.5	131.65	97.14	108.66	126.25	114.06	98.54	120.58	113.51	94.16	107.07	113.66	89.41	97.94	107.54
ENSMUSG00000008035	ENSHGLG00000006303	Mid1ip1	X	10717180	10717580	ENSMUST00000008179	Promoter (<=1kb)	0	JH602075.1	16680534	16680934	ENSHGLT00000008853	Promoter (<=1kb)	0	391.57	300.72	863.46	929.59	653.49	798.61	812.92	549.07	490.36	535.35	349.59	415.11	629.39	739.78	695.31	933.32	833.02	614.62	757.1	879.67	794.69	1026.25	1255.82	1182.14	819.86	932.25	989.56	692.65	758.73	833.11
ENSMUSG00000008036	ENSHGLG00000018471	Ap2s1	7	16738141	16738541	ENSMUST00000086112	Promoter (<=1kb)	0	JH602145.1	6787967	6788367	ENSHGLT00000026180	Promoter (<=1kb)	-14	417.28	320.46	920.16	634.87	446.31	545.42	586.53	396.16	353.8	637.47	416.28	494.3	658.21	773.64	727.14	765.98	683.65	504.42	550.4	639.5	577.73	570.99	698.72	657.73	519.21	590.38	626.68	497.89	545.39	598.85
ENSMUSG00000008090	ENSHGLG00000004872	Fgfrl1	5	108693944	108694344	ENSMUST00000197255	Promoter (<=1kb)	0	JH602068.1	26144809	26145209	ENSHGLT00000006754	Promoter (<=1kb)	-484	353.31	271.34	779.1	1020.97	717.73	877.11	829.81	560.47	500.54	549.57	358.88	426.13	717.16	842.93	792.26	627.1	559.7	412.97	430.6	500.31	451.98	510.75	625	588.33	454.18	516.44	548.19	397.54	435.46	478.15
ENSMUSG00000008136	ENSHGLG00000009265	Fhl2	1	43163756	43164156	ENSMUST00000008280	Promoter (<=1kb)	0	JH602062.1	9482244	9482644	ENSHGLT00000013095	Promoter (<=1kb)	365	195.96	150.49	432.12	827.12	581.46	710.57	657.14	443.85	396.39	310.81	202.97	241	574.21	674.91	634.34	875.67	781.56	576.65	588.41	683.66	617.62	815.32	997.7	939.16	618.93	703.78	747.05	536.08	587.22	644.78
ENSMUSG00000008140	ENSHGLG00000007630	Emc10	7	44496339	44496739	ENSMUST00000118808	Promoter (<=1kb)	0	JH602145.1	4084723	4085123	ENSHGLT00000010768	Promoter (<=1kb)	0	507.93	390.08	1120.06	1283.72	902.45	1102.84	1056.78	713.78	637.45	774.45	505.73	600.5	949.93	1116.53	1049.41	1709.44	1525.72	1125.72	1241.14	1442.07	1302.77	1331.55	1629.42	1533.81	1190.07	1353.21	1436.41	1060.18	1161.32	1275.17
ENSMUSG00000008153	ENSHGLG00000001611	Clstn3	6	124452082	124452482	ENSMUST00000147947	Promoter (1-2kb)	-1910	JH602173.1	3710134	3710534	ENSHGLT00000002172	Promoter (<=1kb)	995	20.02	15.37	44.14	65.19	45.83	56.01	32.97	22.27	19.89	52.29	34.14	40.54	40.28	47.35	44.5	373.85	333.67	246.19	252.63	293.53	265.17	328.99	402.58	378.96	266.69	303.25	321.89	254.37	278.64	305.96
ENSMUSG00000008167	ENSHGLG00000017922	Fbxw9	8	85059895	85060295	ENSMUST00000095220	Promoter (<=1kb)	0	JH602214.1	332974	333374	ENSHGLT00000025380	Promoter (<=1kb)	661	129.39	99.37	285.32	361.57	254.18	310.62	298.18	201.4	179.87	253.42	165.49	196.5	289.05	339.75	319.32	1130.8	1009.27	744.67	747.36	868.35	784.47	838.5	1026.07	965.86	760.26	864.48	917.63	693.41	759.56	834.02
ENSMUSG00000008193	ENSHGLG00000007080	Spib	7	44532253	44532653	ENSMUST00000035323	Promoter (<=1kb)	-182	JH602145.1	4116468	4116868	ENSHGLT00000009975	Promoter (<=1kb)	0	22.1	16.97	48.73	39.91	28.06	34.29	36.99	24.99	22.32	45.78	29.9	35.5	28.91	33.98	31.94	149.91	133.8	98.72	139.16	161.69	146.07	135.35	165.63	155.91	104.13	118.41	125.69	123.22	134.98	148.21
ENSMUSG00000008200	ENSHGLG00000015855	Fnbp4	2	90745173	90745573	ENSMUST00000013759	Promoter (<=1kb)	0	JH602080.1	1145710	1146110	ENSHGLT00000022450	Promoter (<=1kb)	-19	735.09	564.54	1620.98	1497.01	1052.39	1286.08	1277.71	863	770.72	1072.17	700.15	831.36	1218.42	1432.1	1346.02	1610	1436.97	1060.24	1172.2	1361.96	1230.4	1363.84	1668.93	1571.01	1164.72	1324.39	1405.81	1075.07	1177.63	1293.07
ENSMUSG00000008206	ENSHGLG00000015118	Cers4	8	4493197	4493597	ENSMUST00000008350	Promoter (<=1kb)	0	JH602141.1	1074395	1074795	ENSHGLT00000021362	Promoter (<=1kb)	-147	176.68	135.69	389.61	687.91	483.6	590.98	499.84	337.61	301.51	227.31	148.44	176.25	370.51	435.48	409.31	532.01	474.84	350.35	378.73	440.05	397.54	456.63	558.78	526	342.66	389.64	413.59	324.98	355.99	390.88
ENSMUSG00000008301	ENSHGLG00000004831	Phax	18	56572712	56573112	ENSMUST00000008445	Promoter (<=1kb)	0	JH602087.1	15029054	15029454	ENSHGLT00000006689	Promoter (<=1kb)	0	304.03	233.49	670.43	644.56	453.12	553.74	580.41	392.02	350.1	462.86	302.26	358.9	539.35	633.94	595.83	520.48	464.54	342.75	376.36	437.29	395.05	470.37	575.59	541.82	398.12	452.69	480.53	331.88	363.55	399.18
ENSMUSG00000008305	ENSHGLG00000001072	Tle1	4	72200842	72201242	ENSMUST00000074216	Promoter (<=1kb)	0	JH602124.1	9318685	9319085	ENSHGLT00000001429	Promoter (<=1kb)	866	587.16	450.93	1294.78	1298.57	912.89	1115.6	1060.11	716.02	639.46	771.04	503.51	597.86	925.78	1088.14	1022.73	34.52	30.81	22.73	26.88	31.24	28.22	33.62	41.14	38.73	34.32	39.03	41.43	25.84	28.31	31.08
ENSMUSG00000008318	ENSHGLG00000005986	Relt	7	100863175	100863575	ENSMUST00000008462	Promoter (<=1kb)	0	JH602130.1	3575736	3576136	ENSHGLT00000008363	Promoter (<=1kb)	0	512.48	393.58	1130.09	1521.2	1069.39	1306.86	1225.94	828.03	739.49	707	461.69	548.21	900.3	1058.2	994.59	643.07	573.95	423.48	433.15	503.27	454.66	528.66	646.92	608.96	458.31	521.14	553.18	380.57	416.87	457.74
ENSMUSG00000008333	ENSHGLG00000006969	Snrpb2	2	143062824	143063224	ENSMUST00000008477	Promoter (<=1kb)	0	JH602054.1	17892728	17893128	ENSHGLT00000009822	Promoter (<=1kb)	0	52.27	40.14	115.25	147.4	103.62	126.63	114.12	77.08	68.84	101.33	66.17	78.57	116.07	136.43	128.22	287.55	256.65	189.36	228.58	265.59	239.93	274.41	335.8	316.09	265.06	301.39	319.92	215.48	236.03	259.17
ENSMUSG00000008384	ENSHGLG00000004515	Sertad1	7	27486883	27487283	ENSMUST00000008528	Promoter (<=1kb)	0	JH602238.1	417263	417663	ENSHGLT00000006256	Promoter (<=1kb)	0	993.45	762.96	2190.71	2417.94	1699.79	2077.24	2034.23	1373.97	1227.06	1348.63	880.69	1045.73	1668.25	1960.82	1842.95	2712.85	2421.29	1786.49	2091.98	2430.65	2195.86	2401.46	2938.66	2766.24	2216.68	2520.54	2675.51	1840.87	2016.48	2214.16
ENSMUSG00000008393	ENSHGLG00000008429	Carhsp1	16	8671994	8672394	ENSMUST00000008537	Promoter (<=1kb)	0	JH602137.1	6257167	6257567	ENSHGLT00000011890	Promoter (<=1kb)	119	496.99	381.69	1095.95	1280.85	900.43	1100.37	1135.83	767.17	685.13	858.98	560.94	666.06	990.43	1164.13	1094.15	182.51	162.89	120.19	125.89	146.27	132.14	177.55	217.27	204.52	167.81	190.81	202.54	141.25	154.73	169.89
ENSMUSG00000008398	ENSHGLG00000008439	Elk3	10	93310817	93311217	ENSMUST00000008542	Promoter (<=1kb)	0	JH602063.1	11088063	11088463	ENSHGLT00000011907	Promoter (1-2kb)	1755	127.37	97.82	280.87	385.67	271.12	331.33	291.4	196.82	175.77	202.19	132.04	156.78	284.26	334.11	314.03	121.84	108.75	80.24	117.36	136.36	123.19	133.17	162.96	153.4	130.19	148.03	157.13	110.04	120.54	132.36
ENSMUSG00000008429	ENSHGLG00000012970	Herpud2	9	25151666	25152066	ENSMUST00000008573	Promoter (<=1kb)	0	JH602053.1	25264072	25264472	ENSHGLT00000018337	Promoter (<=1kb)	0	1283.52	985.73	2830.36	2649.71	1862.73	2276.36	2446.94	1652.72	1476	1927.63	1258.79	1494.69	2118.82	2490.41	2340.71	1139.23	1016.79	750.22	711.3	826.45	746.61	934.3	1143.3	1076.22	859.49	977.31	1037.4	634.56	695.1	763.24
ENSMUSG00000008435	ENSHGLG00000011245	Rdh13	7	4445185	4445585	ENSMUST00000138798	Promoter (<=1kb)	-4	JH602145.1	2141611	2142011	ENSHGLT00000015882	Promoter (<=1kb)	0	199.38	153.12	439.67	589.6	414.49	506.53	483.76	326.75	291.81	268.33	175.23	208.06	392.25	461.04	433.32	612.11	546.32	403.09	425.81	494.74	446.95	501.48	613.67	577.66	446.49	507.7	538.92	372.98	408.56	448.61
ENSMUSG00000008450	ENSHGLG00000011174	Nutf2	8	105860280	105860680	ENSMUST00000008594	Promoter (<=1kb)	0	JH602059.1	18525118	18525518	ENSHGLT00000015787	Promoter (<=1kb)	-161	1240.77	952.9	2736.09	2523.9	1774.28	2168.27	2302.27	1555.01	1388.74	1845.18	1204.95	1430.75	2028.57	2384.34	2241.02	1847	1648.5	1216.31	1337.44	1553.96	1403.85	1566.29	1916.67	1804.21	1446.51	1644.8	1745.92	1159.4	1270.01	1394.5
ENSMUSG00000008489	ENSHGLG00000005423	Elavl2	4	91374880	91375280	ENSMUST00000176469	Promoter (1-2kb)	1027	JH602049.1	27852122	27852522	ENSHGLT00000007538	Promoter (<=1kb)	0	116.21	89.25	256.27	250.16	175.86	214.91	202.41	136.71	122.09	230.14	150.28	178.45	207.37	243.73	229.08	58.08	51.84	38.25	35.74	41.53	37.51	42.7	52.25	49.18	47.04	53.49	56.78	40.1	43.92	48.23
ENSMUSG00000008496	ENSHGLG00000002691	Pou2f2	7	25120281	25120681	ENSMUST00000147146	Promoter (<=1kb)	177	JH602220.1	603580	603980	ENSHGLT00000003698	Promoter (<=1kb)	-657	30.67	23.55	67.63	70.28	49.41	60.38	61.24	41.36	36.94	58.47	38.18	45.34	62.46	73.42	69	328.49	293.19	216.32	247.78	287.9	260.09	308.25	377.2	355.07	266.71	303.27	321.92	207.46	227.25	249.53
ENSMUSG00000008540	ENSHGLG00000009617	Mgst1	6	138141052	138141452	ENSMUST00000120230	Promoter (<=1kb)	0	JH602065.1	21737624	21738024	ENSHGLT00000013590	Promoter (<=1kb)	0	131.82	101.24	290.68	296.56	208.48	254.77	306.63	207.11	184.96	245.67	160.43	190.49	258.67	304.03	285.76	657.93	587.22	433.27	449.4	522.16	471.72	526.56	644.35	606.55	484.46	550.88	584.75	404.11	442.66	486.05
ENSMUSG00000008575	ENSHGLG00000010895	Nfib	4	82505987	82506387	ENSMUST00000135024	Promoter (<=1kb)	-208	JH602049.1	18586066	18586466	ENSHGLT00000015386	Promoter (<=1kb)	0	350.12	268.88	772.06	941.44	661.83	808.79	797.86	538.9	481.27	470.1	306.99	364.52	617.81	726.16	682.51	234.33	209.14	154.31	160.17	186.1	168.13	167.55	205.04	193.01	172.77	196.45	208.53	142.9	156.53	171.88
ENSMUSG00000008683	ENSHGLG00000009963	Rps15a	7	118116018	118116418	ENSMUST00000131374	Promoter (<=1kb)	0	JH602095.1	2235938	2236338	ENSHGLT00000014090	Promoter (<=1kb)	0	322.72	247.84	711.65	757.36	532.42	650.64	597.13	403.31	360.19	421.61	275.32	326.91	535	628.83	591.03	1242.26	1108.75	818.07	918.25	1066.9	963.84	1077.21	1318.18	1240.84	954.24	1085.05	1151.76	818.89	897.01	984.94
ENSMUSG00000008730	ENSHGLG00000008264	Hipk1	3	103791160	103791560	ENSMUST00000029438	Promoter (<=1kb)	0	JH602085.1	9605370	9605770	ENSHGLT00000011650	Promoter (<=1kb)	-68	198.14	152.17	436.93	475.06	333.96	408.12	388.31	262.28	234.23	327.44	213.83	253.9	416.97	490.1	460.64	725.26	647.31	477.6	515.71	599.2	541.32	606.98	742.75	699.17	540.79	614.92	652.73	444.87	487.3	535.07
ENSMUSG00000008734	ENSHGLG00000013392	Gprc5b	7	118982692	118983092	ENSMUST00000208394	Promoter (1-2kb)	1552	JH602095.1	3176118	3176518	ENSHGLT00000018885	Promoter (<=1kb)	0	14.53	11.16	32.03	34.36	24.15	29.51	34.21	23.11	20.64	35.62	23.26	27.62	31.11	36.57	34.37	51.62	46.07	33.99	43.92	51.03	46.1	50.96	62.36	58.7	54.67	62.17	65.99	44	48.19	52.92
ENSMUSG00000008822	ENSHGLG00000014222	Acyp1	12	85280242	85280642	ENSMUST00000008966	Promoter (<=1kb)	0	JH602047.1	26619680	26620080	ENSHGLT00000020061	Promoter (<=1kb)	580	255.97	196.59	564.46	705.77	496.15	606.32	646.83	436.88	390.17	377.57	246.56	292.77	613.82	721.47	678.1	382.59	341.47	251.95	361.66	420.21	379.62	393.58	481.63	453.37	376.49	428.1	454.43	323.74	354.62	389.39
ENSMUSG00000008855	ENSHGLG00000013443	Hdac5	11	102230012	102230412	ENSMUST00000107151	Promoter (<=1kb)	0	JH602108.1	821665	822065	ENSHGLT00000018957	Promoter (<=1kb)	-129	243.99	187.38	538.04	651.69	458.13	559.87	524.17	354.04	316.18	343.18	224.1	266.1	459.04	539.54	507.11	475.53	424.42	313.15	356.09	413.74	373.77	438.35	536.41	504.94	364.5	414.47	439.95	348.26	381.48	418.88
ENSMUSG00000008859	ENSHGLG00000007794	Rala	13	17944029	17944429	ENSMUST00000009003	Promoter (<=1kb)	0	JH602053.1	21346964	21347364	ENSHGLT00000010987	Promoter (<=1kb)	-36	244.94	188.11	540.14	662.32	465.6	569	506.91	342.38	305.77	352.01	229.87	272.95	457.64	537.9	505.57	1121.06	1000.58	738.25	852.74	990.78	895.08	995.01	1217.59	1146.15	938.68	1067.36	1132.98	669.35	733.2	805.08
ENSMUSG00000008892	ENSHGLG00000018734	Vdac3	8	22593726	22594126	ENSMUST00000179233	Promoter (<=1kb)	0	JH602093.1	869749	870149	ENSHGLT00000026565	Promoter (<=1kb)	0	379.54	291.49	836.95	749.56	526.94	643.95	616.98	416.73	372.17	499.75	326.35	387.51	647.83	761.44	715.67	732.92	654.15	482.65	435.97	506.55	457.62	553.9	677.81	638.04	434.74	494.34	524.73	377.95	414.01	454.59
ENSMUSG00000008958	ENSHGLG00000009189	Vps72	3	95110937	95111337	ENSMUST00000009102	Promoter (<=1kb)	0	JH602085.1	18662581	18662981	ENSHGLT00000012993	Promoter (<=1kb)	471	145.4	111.66	320.62	355.53	249.93	305.43	275.12	185.82	165.95	183.38	119.75	142.2	305.54	359.12	337.53	379.46	338.68	249.89	278.76	323.89	292.6	366.26	448.19	421.89	336.16	382.24	405.74	245.17	268.56	294.89
ENSMUSG00000008999	ENSHGLG00000010163	Bmp7	2	172940167	172940567	ENSMUST00000009143	Promoter (<=1kb)	0	JH602054.1	23737696	23738096	ENSHGLT00000014366	Promoter (<=1kb)	0	29.82	22.9	65.76	90.44	63.58	77.7	74.54	50.35	44.97	88.87	58.03	68.91	72.93	85.72	80.57	53.77	47.99	35.41	42.99	49.95	45.13	56.39	69.01	64.96	58.36	66.36	70.44	54.22	59.4	65.22
ENSMUSG00000009013	ENSHGLG00000013536	Dynll1	5	115300813	115301213	ENSMUST00000009157	Promoter (<=1kb)	0	JH602060.1	13172294	13172694	ENSHGLT00000019071	Promoter (<=1kb)	0	1352.14	1038.42	2981.66	2671.79	1878.25	2295.32	2332.69	1575.56	1407.09	1897.58	1239.17	1471.39	1733.01	2036.94	1914.49	1102.26	983.8	725.88	813.25	944.9	853.63	942.19	1152.95	1085.3	753.74	857.06	909.76	670.17	734.1	806.07
ENSMUSG00000009030	ENSHGLG00000012794	Pdcl	2	37358673	37359073	ENSMUST00000138314	Promoter (<=1kb)	116	JH602073.1	12088836	12089236	ENSHGLT00000018041	Promoter (<=1kb)	74	847.72	651.04	1869.35	2066.26	1452.56	1775.12	1772.15	1196.95	1068.97	1179.66	770.34	914.7	1416.58	1665.02	1564.93	1158.65	1034.12	763	866.41	1006.67	909.43	972.18	1189.66	1119.85	936.03	1064.34	1129.78	788.03	863.21	947.83
ENSMUSG00000009073	ENSHGLG00000018674	Nf2	11	4849404	4849804	ENSMUST00000109910	Promoter (<=1kb)	0	JH602060.1	5923488	5923888	ENSHGLT00000026472	Promoter (<=1kb)	0	786.9	604.33	1735.22	1642.81	1154.88	1411.33	1438.74	971.76	867.86	1217.44	795.02	944	1409.15	1656.28	1556.72	2589.89	2311.54	1705.52	1965.7	2283.92	2063.3	2229.83	2728.63	2568.53	2014.43	2290.58	2431.41	1787.7	1958.24	2150.2
ENSMUSG00000009076	ENSHGLG00000018180	Zmat5	11	4704419	4704819	ENSMUST00000009220	Promoter (<=1kb)	0	JH602060.1	6080251	6080651	ENSHGLT00000025749	Promoter (<=1kb)	0	248.92	191.17	548.91	550.53	387.02	472.96	408.07	275.62	246.15	391	255.33	303.18	525.1	617.19	580.09	852.21	760.62	561.2	608.66	707.2	638.88	663.13	811.47	763.86	585.82	666.12	707.08	524.36	574.38	630.68
ENSMUSG00000009090	ENSHGLG00000017960	Ap1b1	11	5009710	5010110	ENSMUST00000101613	Promoter (<=1kb)	180	JH602060.1	5755161	5755561	ENSHGLT00000025430	Promoter (<=1kb)	0	93.1	71.5	205.29	156.8	110.23	134.7	197.05	133.1	118.86	242.84	158.58	188.3	279.19	328.16	308.43	377.24	336.7	248.43	253.08	294.05	265.65	339.05	414.9	390.55	281.36	319.93	339.6	203.26	222.65	244.47
ENSMUSG00000009112	ENSHGLG00000011796	Bcl2l13	6	120835972	120836372	ENSMUST00000203584	Promoter (<=1kb)	0	JH602048.1	9686935	9687335	ENSHGLT00000016671	Promoter (<=1kb)	0	299.95	230.36	661.44	793.85	558.07	681.99	668.1	451.25	403	513.74	335.48	398.35	653.82	768.49	722.29	1082.28	965.97	712.72	829.05	963.27	870.22	988.11	1209.14	1138.2	907.62	1032.03	1095.49	773.04	846.79	929.8
ENSMUSG00000009210	ENSHGLG00000005332	Prr29	11	106364797	106365197	ENSMUST00000009354	Promoter (<=1kb)	-275	JH602162.1	1489653	1490053	ENSHGLT00000007401	Promoter (<=1kb)	0	24.11	18.52	53.17	40.96	28.79	35.19	39.16	26.45	23.62	53.77	35.11	41.69	36.61	43.03	40.44	99.07	88.42	65.24	67.96	78.96	71.33	87.01	106.47	100.22	75.58	85.94	91.22	67.22	73.63	80.85
ENSMUSG00000009214	ENSHGLG00000019250	Mymk	2	27071140	27071540	ENSMUST00000009358	Promoter (<=1kb)	639	JH602073.1	1942588	1942988	ENSHGLT00000027309	Promoter (1-2kb)	-1439	20.48	15.73	45.16	41.31	29.04	35.49	45.87	30.98	27.67	81.23	53.05	62.99	53.89	63.34	59.53	168.32	150.23	110.85	120.44	139.94	126.42	117.8	144.15	135.69	119.14	135.48	143.8	106.98	117.18	128.67
ENSMUSG00000009216	ENSHGLG00000011385	Fam163b	2	27142324	27142724	ENSMUST00000151224	Promoter (<=1kb)	0	JH602073.1	1999077	1999477	ENSHGLT00000016103	Promoter (1-2kb)	1933	25.79	19.8	56.86	64.09	45.05	55.06	56.53	38.18	34.1	67.29	43.94	52.18	54.05	63.52	59.71	244.38	218.12	160.94	184.76	214.66	193.93	206.42	252.59	237.77	173.73	197.54	209.69	147.28	161.33	177.14
ENSMUSG00000009246	ENSHGLG00000014492	Trpm5	7	143085674	143086074	ENSMUST00000146075	Promoter (1-2kb)	1055	JH602080.1	15230050	15230450	ENSHGLT00000020460	Promoter (1-2kb)	1750	56.85	43.66	125.37	136.79	96.16	117.52	119.53	80.73	72.1	148.61	97.05	115.23	116.54	136.97	128.74	483.07	431.15	318.11	349.05	405.55	366.38	385.4	471.61	443.94	348.8	396.62	421	322.56	353.33	387.96
ENSMUSG00000009248	ENSHGLG00000013994	Ascl2	7	142967384	142967784	ENSMUST00000121862	Promoter (<=1kb)	933	JH602080.1	15107563	15107963	ENSHGLT00000019739	Promoter (1-2kb)	1228	36.8	28.26	81.15	84.23	59.21	72.36	87.11	58.83	52.54	179.57	117.26	139.24	122.25	143.7	135.06	575.08	513.27	378.71	470.19	546.3	493.53	630.75	771.85	726.56	607.06	690.28	732.72	422.1	462.36	507.69
ENSMUSG00000009291	ENSHGLG00000015000	Pttg1ip	10	77581487	77581887	ENSMUST00000009435	Promoter (<=1kb)	0	JH602058.1	30441011	30441411	ENSHGLT00000021195	Promoter (<=1kb)	0	600.01	460.8	1323.12	1276	897.02	1096.21	1035.16	699.17	624.41	855.9	558.92	663.66	915.59	1076.16	1011.47	895.07	798.87	589.43	629.67	731.61	660.94	717.7	878.25	826.72	606.04	689.12	731.49	562.83	616.53	676.96
ENSMUSG00000009292	ENSHGLG00000018785	Trpm2	10	77972160	77972560	ENSMUST00000154996	Promoter (1-2kb)	-1597	JH602058.1	29804205	29804605	ENSHGLT00000026638	Promoter (1-2kb)	1926	18.55	14.25	40.91	42.94	30.18	36.89	39.71	26.82	23.95	53.95	35.23	41.83	46.03	54.1	50.85	78.57	70.13	51.74	54.76	63.63	57.48	49.31	60.34	56.8	64.39	73.22	77.72	60.13	65.87	72.33
ENSMUSG00000009293	ENSHGLG00000009258	Ube2g2	10	77622058	77622458	ENSMUST00000174510	Promoter (<=1kb)	0	JH602058.1	30382619	30383019	ENSHGLT00000013084	Promoter (<=1kb)	0	292.28	224.47	644.52	767.44	539.5	659.3	614.87	415.3	370.89	467.36	305.19	362.39	576.43	677.52	636.79	401.58	358.42	264.45	271.56	315.52	285.04	354.93	434.33	408.85	310.46	353.02	374.72	260.31	285.14	313.1
ENSMUSG00000009350	ENSHGLG00000019104	Mpo	11	87802007	87802407	ENSMUST00000146650	Promoter (<=1kb)	-131	JH602184.1	133112	133512	ENSHGLT00000027101	Promoter (1-2kb)	-1789	20.36	15.64	44.89	47.62	33.48	40.91	47.94	32.38	28.92	80.71	52.7	62.58	53.98	63.44	59.63	61.4	54.8	40.43	47.72	55.45	50.09	45.06	55.14	51.9	44.29	50.36	53.46	51.07	55.94	61.42
ENSMUSG00000009356	ENSHGLG00000018067	Lpo	11	87816998	87817398	ENSMUST00000157004	Promoter (<=1kb)	107	JH602184.1	106975	107375	ENSHGLT00000025579	Promoter (1-2kb)	1730	22.38	17.19	49.35	55.76	39.2	47.9	38.71	26.14	23.35	38.33	25.03	29.72	46.14	54.23	50.97	75.27	67.18	49.56	71.64	83.23	75.19	94.06	115.1	108.35	85.32	97.02	102.99	101.52	111.21	122.11
ENSMUSG00000009376	ENSHGLG00000002836	Met	6	17490756	17491156	ENSMUST00000080469	Promoter (<=1kb)	-85	JH602140.1	2724226	2724626	ENSHGLT00000003903	Promoter (<=1kb)	-231	19.6	15.05	43.22	23.04	16.2	19.8	30.66	20.71	18.49	53.59	35	41.55	57.51	67.6	63.54	528.55	471.75	348.07	366.46	425.78	384.65	495.72	606.61	571.02	409.83	466.01	494.66	307.08	336.38	369.35
ENSMUSG00000009406	ENSHGLG00000000926	Elk1	X	20950551	20950951	ENSMUST00000009550	Promoter (<=1kb)	0	JH602291.1	208109	208509	ENSHGLT00000001229	Promoter (<=1kb)	-6	319.73	245.55	705.05	966.11	679.17	829.98	884.92	597.7	533.79	501.32	327.38	388.73	655.83	770.85	724.51	1923.15	1716.46	1266.45	1558.75	1811.1	1636.15	1736.22	2124.6	1999.94	1494.18	1699	1803.46	1270.97	1392.21	1528.69
ENSMUSG00000009418	ENSHGLG00000011311	Nav1	1	135605555	135605955	ENSMUST00000190298	Promoter (1-2kb)	1340	JH602120.1	9103926	9104326	ENSHGLT00000015975	Promoter (1-2kb)	1677	45.93	35.28	101.29	81.56	57.33	70.07	96.6	65.25	58.27	77.39	50.54	60.01	81.46	95.74	89.99	395.83	353.29	260.67	250.83	291.44	263.29	347.9	425.73	400.75	278.45	316.62	336.08	244.32	267.63	293.86
ENSMUSG00000009470	ENSHGLG00000000970	Tnpo1	13	98890820	98891220	ENSMUST00000109399	Promoter (<=1kb)	0	JH602218.1	1935971	1936371	ENSHGLT00000001286	Promoter (<=1kb)	0	200.61	154.07	442.38	495.73	348.49	425.88	454.74	307.15	274.3	277.29	181.08	215.01	416.81	489.91	460.46	869	775.6	572.26	662.37	769.6	695.26	725.22	887.45	835.38	693.16	788.18	836.64	552.18	604.85	664.15
ENSMUSG00000009545	ENSHGLG00000016045	Kcnq1	7	143110881	143111281	ENSMUST00000187213	Promoter (1-2kb)	1687	JH602080.1	15253061	15253461	ENSHGLT00000022710	Promoter (<=1kb)	0	13.9	10.68	30.66	43.65	30.68	37.5	35.52	23.99	21.43	56.13	36.66	43.53	35.39	41.6	39.1	189.3	168.96	124.66	142.78	165.89	149.87	152.57	186.7	175.74	139.06	158.12	167.84	115.73	126.77	139.2
ENSMUSG00000009549	ENSHGLG00000013126	Srp14	2	118479541	118479941	ENSMUST00000009693	Promoter (<=1kb)	0	JH602117.1	7374986	7375386	ENSHGLT00000018503	Promoter (<=1kb)	881	303.75	233.27	669.81	624.63	439.11	536.62	538.65	363.82	324.92	483.14	315.5	374.63	566.72	666.11	626.07	888.35	792.88	585.01	654.2	760.11	686.69	759.54	929.45	874.92	746.91	849.3	901.52	593.3	649.89	713.6
ENSMUSG00000009555	ENSHGLG00000012565	Cdk9	2	32712778	32713178	ENSMUST00000009699	Promoter (<=1kb)	0	JH602073.1	7765328	7765728	ENSHGLT00000017737	Promoter (<=1kb)	271	442.67	339.97	976.15	1007.98	708.6	865.95	834.73	563.8	503.51	561.76	366.84	435.59	702.31	825.48	775.86	721.44	643.91	475.09	495.93	576.22	520.56	563.4	689.43	648.98	473.97	538.94	572.08	438.05	479.84	526.88
ENSMUSG00000009563	ENSHGLG00000019225	Tor2a	2	32756979	32757379	ENSMUST00000009707	Promoter (<=1kb)	0	JH602073.1	7802389	7802789	ENSHGLT00000027272	Promoter (<=1kb)	89	311.18	238.98	686.19	696.6	489.7	598.44	559.34	377.8	337.4	521.03	340.24	404	587.6	690.65	649.14	1832.33	1635.4	1206.65	1415.46	1644.6	1485.74	1479.99	1811.06	1704.8	1353.94	1539.54	1634.19	1206.86	1321.99	1451.58
ENSMUSG00000009566	ENSHGLG00000012155	Fpgs	2	32694027	32694427	ENSMUST00000028148	Promoter (<=1kb)	0	JH602073.1	7755131	7755531	ENSHGLT00000017164	Promoter (<=1kb)	-137	598.58	459.7	1319.96	1333.27	937.28	1145.4	1230.05	830.81	741.97	916	598.17	710.26	1065.08	1251.87	1176.62	68.59	61.22	45.17	36.75	42.7	38.57	51.87	63.47	59.74	51.62	58.7	62.31	48.82	53.48	58.72
ENSMUSG00000009569	ENSHGLG00000019009	Mrtfb	16	13357868	13358268	ENSMUST00000149359	Promoter (<=1kb)	-153	JH602095.1	4286590	4286990	ENSHGLT00000026960	Promoter (<=1kb)	-184	325.69	250.13	718.2	639.96	449.89	549.79	742.07	501.21	447.62	730.65	477.13	566.55	771.61	906.93	852.41	582.64	520.02	383.69	289.8	336.71	304.18	387.06	473.64	445.85	390.8	444.37	471.69	310.96	340.63	374.02
ENSMUSG00000009575	ENSHGLG00000002997	Cbx5	15	103215082	103215482	ENSMUST00000122182	Promoter (<=1kb)	0	JH602217.1	2296695	2297095	ENSHGLT00000004127	Promoter (<=1kb)	0	258.05	198.18	569.04	747.26	525.32	641.97	657.25	443.92	396.46	387.9	253.31	300.78	746.02	876.85	824.14	377.46	336.89	248.57	364.37	423.36	382.46	448.19	548.45	516.27	412.84	469.44	498.3	334.53	366.44	402.36
ENSMUSG00000009588	ENSHGLG00000016533	St6galnac1	11	116774843	116775243	ENSMUST00000009732	Promoter (<=1kb)	264	JH602114.1	6499853	6500253	ENSHGLT00000023410	Promoter (<=1kb)	0	17.51	13.45	38.61	41.46	29.15	35.62	22.81	15.41	13.76	74.06	48.36	57.43	35.75	42.02	39.49	68.61	61.23	45.18	34.52	40.1	36.23	39.97	48.91	46.04	48.21	54.82	58.19	50.72	55.55	61
ENSMUSG00000009614	ENSHGLG00000013184	Sardh	2	27247165	27247565	ENSMUST00000102886	Promoter (<=1kb)	0	JH602073.1	2064885	2065285	ENSHGLT00000018576	Promoter (1-2kb)	1299	359.12	275.8	791.92	750.75	527.77	644.97	712.52	481.25	429.79	476.26	311.01	369.29	545.26	640.89	602.36	1031.6	920.73	679.34	755.48	877.78	792.99	798.38	976.98	919.65	703.54	799.99	849.17	640.86	701.99	770.81
ENSMUSG00000009621	ENSHGLG00000016929	Vav2	2	27428041	27428441	ENSMUST00000056176	Promoter (1-2kb)	-1008	JH602073.1	2202806	2203206	ENSHGLT00000023946	Promoter (<=1kb)	-872	168.48	129.39	371.51	343.69	241.61	295.26	311.7	210.53	188.02	279.39	182.45	216.64	300.17	352.81	331.6	680.85	607.68	448.36	546.86	635.39	574.01	658.02	805.22	757.97	600.73	683.08	725.08	532.51	583.31	640.49
ENSMUSG00000009628	ENSHGLG00000007084	Tex15	8	33517127	33517527	ENSMUST00000124496	Promoter (<=1kb)	0	JH602093.1	13199199	13199599	ENSHGLT00000009982	Promoter (<=1kb)	607	10.06	7.73	22.19	39.81	27.99	34.2	37.6	25.4	22.68	29.47	19.25	22.85	25.93	30.48	28.65	60.97	54.42	40.15	44.93	52.21	47.17	39.22	47.99	45.17	47.39	53.89	57.2	35.71	39.11	42.95
ENSMUSG00000009630	ENSHGLG00000004398	Ppp2cb	8	33599399	33599799	ENSMUST00000009774	Promoter (<=1kb)	0	JH602093.1	13332557	13332957	ENSHGLT00000006088	Promoter (<=1kb)	18	291.09	223.55	641.9	907.6	638.03	779.71	681.66	460.41	411.18	394.45	257.58	305.86	599.75	704.94	662.56	674.45	601.96	444.14	459.15	533.48	481.95	546.12	668.28	629.07	495.59	563.52	598.17	421.95	462.2	507.51
ENSMUSG00000009640	ENSHGLG00000000925	Dmap1	4	117682131	117682531	ENSMUST00000135582	Promoter (<=1kb)	0	JH602219.1	109004	109404	ENSHGLT00000001228	Promoter (<=1kb)	0	81.55	62.63	179.84	188	132.16	161.51	160.33	108.29	96.71	139.49	91.09	108.16	165.49	194.51	182.82	836.61	746.7	550.94	578.42	672.06	607.14	668.69	818.28	770.27	616.68	701.22	744.33	510.2	558.87	613.65
ENSMUSG00000009647	ENSHGLG00000014506	Mcu	10	59616543	59616943	ENSMUST00000020312	Promoter (<=1kb)	0	JH602067.1	6600118	6600518	ENSHGLT00000020478	Promoter (<=1kb)	-799	364.59	280	803.97	992.11	697.45	852.32	891.71	602.29	537.89	573.99	374.83	445.07	776.03	912.13	857.3	60.52	54.01	39.85	49.08	57.02	51.51	59.13	72.36	68.11	61.84	70.32	74.64	53.65	58.77	64.53
ENSMUSG00000009681	ENSHGLG00000010295	Bcr	10	75059444	75059844	ENSMUST00000164107	Promoter (<=1kb)	-748	JH602060.1	9527044	9527444	ENSHGLT00000014524	Promoter (1-2kb)	-1552	156.26	120	344.57	412.23	289.79	354.14	305.38	206.26	184.21	218.39	142.61	169.34	294.15	345.74	324.96	616.82	550.53	406.19	440.59	511.92	462.47	509.8	623.84	587.23	495.58	563.52	598.17	424.04	464.49	510.03
ENSMUSG00000009731	ENSHGLG00000001895	Kcnd1	X	7821899	7822299	ENSMUST00000009875	Promoter (<=1kb)	0	JH602206.1	750713	751113	ENSHGLT00000002565	Promoter (<=1kb)	302	31.85	24.46	70.23	118.66	83.42	101.94	66.82	45.13	40.31	34.2	22.33	26.52	49.06	57.66	54.2	54.83	48.94	36.11	44.52	51.73	46.73	54.44	66.61	62.71	44.35	50.43	53.53	46.62	51.06	56.07
ENSMUSG00000009733	ENSHGLG00000006837	Tfcp2	15	100551805	100552205	ENSMUST00000009877	Promoter (<=1kb)	0	JH602129.1	1082582	1082982	ENSHGLT00000009638	Promoter (<=1kb)	0	1282.17	984.69	2827.39	2765.69	1944.26	2375.99	2599.37	1755.68	1567.95	1787.62	1167.36	1386.12	2187.33	2570.94	2416.39	1746.59	1558.88	1150.19	1222.19	1420.05	1282.88	1473.16	1802.7	1696.93	1268.54	1442.43	1531.12	1044.5	1144.14	1256.3
ENSMUSG00000009741	ENSHGLG00000002333	Ubp1	9	113930741	113931141	ENSMUST00000009885	Promoter (<=1kb)	0	JH602101.1	11410267	11410667	ENSHGLT00000003180	Promoter (<=1kb)	-300	949.83	729.46	2094.53	1983.78	1394.58	1704.26	1758.92	1188.02	1060.99	1318.61	861.08	1022.45	1524.02	1791.3	1683.63	2564.86	2289.2	1689.04	1893.67	2200.23	1987.7	2126.84	2602.6	2449.89	1937.68	2203.3	2338.76	1690.65	1851.93	2033.48
ENSMUSG00000009772	ENSHGLG00000018780	Nuak2	1	132326488	132326888	ENSMUST00000133246	Promoter (<=1kb)	-708	JH602120.1	5850638	5851038	ENSHGLT00000026628	Promoter (<=1kb)	38	10.83	8.32	23.88	56.01	39.37	48.11	37.79	25.52	22.8	31.71	20.71	24.59	30.15	35.44	33.31	359.77	321.11	236.92	264.47	307.28	277.6	333.65	408.28	384.32	293.27	333.47	353.97	239.47	262.31	288.03
ENSMUSG00000009863	ENSHGLG00000010219	Sdhb	4	140961062	140961462	ENSMUST00000010007	Promoter (<=1kb)	0	JH602077.1	2678927	2679327	ENSHGLT00000014435	Promoter (<=1kb)	0	395.6	303.82	872.36	905.76	636.74	778.14	731.07	493.79	440.99	521.99	340.87	404.75	699.81	822.54	773.09	1143.06	1020.21	752.74	767.61	891.87	805.72	916.46	1121.46	1055.66	809.94	920.97	977.59	722.9	791.86	869.48
ENSMUSG00000009900	ENSHGLG00000001502	Wnt3a	11	59292133	59292533	ENSMUST00000010044	Promoter (1-2kb)	-1381	JH602250.1	815057	815457	ENSHGLT00000002024	Promoter (1-2kb)	-1302	32.64	25.07	71.98	80.4	56.52	69.07	66.12	44.66	39.88	51.97	33.94	40.3	64	75.23	70.71	125.17	111.72	82.43	86.51	100.52	90.81	90.81	111.12	104.6	82.11	93.36	99.1	87.6	95.96	105.37
ENSMUSG00000009905	ENSHGLG00000003269	Kdsr	1	106759541	106759941	ENSMUST00000010049	Promoter (<=1kb)	0	JH602105.1	9081335	9081735	ENSHGLT00000004535	Promoter (<=1kb)	419	806.24	619.19	1777.89	1416.71	995.93	1217.09	1286.99	869.27	776.32	1075.84	702.55	834.21	1135.45	1334.58	1254.36	1875.97	1674.35	1235.39	1297.92	1508.03	1362.36	1435.12	1756.15	1653.11	1319.38	1500.25	1592.49	1172.64	1284.5	1410.42
ENSMUSG00000009907	ENSHGLG00000001894	Vps4b	1	106796518	106796918	ENSMUST00000112736	Promoter (<=1kb)	0	JH602105.1	9128565	9128965	ENSHGLT00000002564	Promoter (<=1kb)	0	233.19	179.09	514.23	635.21	446.55	545.71	536.83	362.59	323.82	363.94	237.66	282.2	526.98	619.4	582.17	836.95	747	551.16	605.65	703.7	635.73	742.77	908.93	855.59	607.03	690.24	732.68	502.25	550.16	604.09
ENSMUSG00000009995	ENSHGLG00000009984	Taz	X	74281814	74282214	ENSMUST00000146260	Promoter (<=1kb)	0	JH602259.1	871461	871861	ENSHGLT00000014126	Promoter (<=1kb)	-40	124.94	95.96	275.52	313.49	220.38	269.32	277.49	187.43	167.39	160.01	104.49	124.08	251.13	295.17	277.43	292.09	260.7	192.35	211	245.16	221.48	257.85	315.53	297.02	208.04	236.56	251.1	203.02	222.39	244.19
ENSMUSG00000010021	ENSHGLG00000010834	Kif19a	11	114789060	114789460	ENSMUST00000134165	Promoter (1-2kb)	1115	JH602114.1	4287301	4287701	ENSHGLT00000015278	Promoter (<=1kb)	0	108.49	83.32	239.24	259.41	182.36	222.86	227.05	153.36	136.96	218.11	142.43	169.12	231.53	272.13	255.78	243.17	217.04	160.14	179.32	208.35	188.23	208.28	254.87	239.91	201.8	229.46	243.57	142.36	155.94	171.23
ENSMUSG00000010025	ENSHGLG00000004669	Aldh3a2	11	61266978	61267378	ENSMUST00000066277	Promoter (<=1kb)	0	JH602162.1	5911764	5912164	ENSHGLT00000006474	Promoter (<=1kb)	-109	491.79	377.69	1084.47	1253.3	881.06	1076.71	1128.85	762.45	680.93	822.49	537.11	637.76	1068.45	1255.83	1180.34	2378.74	2123.09	1566.47	1792.66	2082.87	1881.67	2154.75	2636.77	2482.06	1941.98	2208.19	2343.96	1571.46	1721.37	1890.12
ENSMUSG00000010044	ENSHGLG00000010267	Zmynd10	9	107545578	107545978	ENSMUST00000010188	Promoter (1-2kb)	-1320	JH602043.1	4195838	4196238	ENSHGLT00000014491	Promoter (<=1kb)	-875	55.86	42.9	123.19	141.62	99.55	121.66	121.95	82.37	73.56	131.28	85.73	101.79	119.69	140.68	132.22	314.05	280.3	206.81	236.85	275.2	248.61	254.99	312.03	293.72	244.22	277.7	294.77	222.25	243.45	267.32
ENSMUSG00000010045	ENSHGLG00000011123	Tmem115	9	107533786	107534186	ENSMUST00000010189	Promoter (<=1kb)	0	JH602043.1	4209055	4209455	ENSHGLT00000015707	Promoter (<=1kb)	0	737.76	566.59	1626.86	1214.05	853.47	1042.99	1078.41	728.39	650.5	1111.66	725.94	861.98	1082.5	1272.35	1195.87	2038.37	1819.29	1342.33	1481.8	1721.69	1555.38	1678.96	2054.54	1933.99	1490.68	1695.03	1799.24	1271.29	1392.57	1529.08
ENSMUSG00000010047	ENSHGLG00000013405	Hyal2	9	107568913	107569313	ENSMUST00000010191	Promoter (<=1kb)	0	JH602043.1	4173976	4174376	ENSHGLT00000018902	Promoter (<=1kb)	-21	233.46	179.29	514.81	538.48	378.54	462.6	466.77	315.27	281.56	312.96	204.37	242.67	433.52	509.55	478.92	1364.45	1217.81	898.53	927.93	1078.15	974	1076.31	1317.08	1239.8	905.96	1030.15	1093.49	846.88	927.67	1018.61
ENSMUSG00000010048	ENSHGLG00000012660	Ifrd2	9	107587390	107587790	ENSMUST00000010192	Promoter (<=1kb)	0	JH602043.1	4154374	4154774	ENSHGLT00000017877	Promoter (<=1kb)	0	723.03	555.28	1594.39	1406.14	988.51	1208.01	1310.54	885.17	790.52	1148.13	749.75	890.26	1221.12	1435.28	1349	1542.4	1376.63	1015.72	1084.41	1259.97	1138.26	1189.45	1455.52	1370.12	1056.23	1201.02	1274.86	997.68	1092.85	1199.98
ENSMUSG00000010051	ENSHGLG00000013173	Hyal1	9	107576686	107577086	ENSMUST00000112387	Promoter (<=1kb)	0	JH602043.1	4166413	4166813	ENSHGLT00000018560	Promoter (<=1kb)	-824	133.15	102.26	293.62	330.19	232.12	283.66	236.77	159.92	142.82	199.73	130.43	154.87	230.96	271.46	255.14	363.33	324.28	239.26	208.03	241.71	218.36	259.16	317.13	298.52	298.02	338.88	359.71	222.18	243.38	267.23
ENSMUSG00000010054	ENSHGLG00000013681	Tusc2	9	107563006	107563406	ENSMUST00000010198	Promoter (<=1kb)	0	JH602043.1	4180237	4180637	ENSHGLT00000019280	Promoter (<=1kb)	0	228.48	175.47	503.84	644.55	453.11	553.73	570.54	385.36	344.15	453.86	296.38	351.93	538.98	633.51	595.42	1066.93	952.27	702.61	834.86	970.01	876.31	976.75	1195.24	1125.11	872.24	991.81	1052.79	744.17	815.16	895.06
ENSMUSG00000010057	ENSHGLG00000010655	Nprl2	9	107541976	107542376	ENSMUST00000010201	Promoter (<=1kb)	0	JH602043.1	4199952	4200352	ENSHGLT00000015058	Promoter (<=1kb)	0	159.87	122.78	352.54	367.3	258.21	315.54	336.33	227.16	202.87	248.18	162.07	192.44	326.92	384.26	361.16	935.36	834.83	615.96	626.34	727.74	657.44	704.51	862.11	811.53	604.18	687	729.24	555.8	608.82	668.5
ENSMUSG00000010064	ENSHGLG00000016846	Slc38a3	9	107660926	107661326	ENSMUST00000167868	Promoter (1-2kb)	-1398	JH602043.1	4077888	4078288	ENSHGLT00000023835	Promoter (<=1kb)	0	19.32	14.84	42.6	44.57	31.33	38.29	37.78	25.51	22.79	61.42	40.11	47.62	35.71	41.97	39.45	226.29	201.97	149.02	161.7	187.88	169.73	192.85	235.99	222.14	144.27	164.05	174.14	121.61	133.21	146.26
ENSMUSG00000010066	ENSHGLG00000011344	Cacna2d2	9	107524729	107525129	ENSMUST00000168959	Promoter (1-2kb)	-1528	JH602043.1	4345890	4346290	ENSHGLT00000016042	Promoter (<=1kb)	-41	21.85	16.78	48.18	73.58	51.72	63.21	46.39	31.34	27.99	70.75	46.2	54.86	49.33	57.99	54.5	249.91	223.05	164.57	168.56	195.85	176.93	213.07	260.74	245.44	170.04	193.35	205.24	121.45	133.03	146.07
ENSMUSG00000010067	ENSHGLG00000014052	Rassf1	9	107554327	107554727	ENSMUST00000010211	Promoter (<=1kb)	0	JH602043.1	4187822	4188222	ENSHGLT00000019813	Promoter (<=1kb)	0	640.14	491.62	1411.61	1303.01	916.01	1119.41	1040.95	703.08	627.9	865.77	565.37	671.32	966.99	1136.58	1068.26	1890.53	1687.35	1244.97	1407.22	1635.04	1477.1	1618.1	1980.07	1863.89	1422.72	1617.75	1717.21	1302.19	1426.41	1566.24
ENSMUSG00000010080	ENSHGLG00000018546	Epn3	11	94498091	94498491	ENSMUST00000142992	Promoter (<=1kb)	0	JH602108.1	6418293	6418693	ENSHGLT00000026276	Promoter (<=1kb)	-77	19.33	14.84	42.62	59.21	41.62	50.87	42.58	28.76	25.68	58.39	38.13	45.28	43.57	51.21	48.13	402.71	359.43	265.2	264.46	307.27	277.59	301.97	369.53	347.84	274.56	312.2	331.39	256.63	281.11	308.66
ENSMUSG00000010095	ENSHGLG00000004557	Slc3a2	19	8723195	8723595	ENSMUST00000170157	Promoter (<=1kb)	0	JH602239.1	1301535	1301935	ENSHGLT00000006321	Promoter (<=1kb)	0	1073.57	824.49	2367.37	1982.09	1393.39	1702.8	1752.9	1183.95	1057.36	1489.48	972.67	1154.94	1353.44	1590.81	1495.18	1427.83	1274.38	940.27	1003.6	1166.07	1053.43	1060.85	1298.15	1221.98	904.79	1028.82	1092.07	812.6	890.12	977.38
ENSMUSG00000010097	ENSHGLG00000002936	Nxf1	19	8756945	8757345	ENSMUST00000010241	Promoter (<=1kb)	0	JH602239.1	1268902	1269302	ENSHGLT00000004047	Promoter (<=1kb)	0	333.38	256.03	735.15	863.22	606.84	741.59	577.2	389.85	348.17	396.09	258.66	307.13	531.21	624.38	586.84	1785.16	1593.3	1175.58	1237.73	1438.11	1299.19	1386.29	1696.4	1596.86	1228	1396.34	1482.19	1122.75	1229.86	1350.42
ENSMUSG00000010110	ENSHGLG00000003553	Stx5a	19	8741184	8741584	ENSMUST00000177322	Promoter (<=1kb)	0	JH602239.1	1286279	1286679	ENSHGLT00000004902	Promoter (<=1kb)	-219	559.51	429.69	1233.79	1256.78	883.5	1079.69	1146.77	774.56	691.74	918.37	599.72	712.11	968.75	1138.65	1070.2	1847.14	1648.62	1216.4	1221.57	1419.33	1282.23	1333.16	1631.38	1535.66	1198.21	1362.47	1446.23	1028.17	1126.26	1236.66
ENSMUSG00000010154	ENSHGLG00000012720	Spire2	8	123331341	123331741	ENSMUST00000010298	Promoter (<=1kb)	-972	JH602059.1	178832	179232	ENSHGLT00000017954	Promoter (<=1kb)	167	389.56	299.18	859.04	980.47	689.26	842.32	780.01	526.84	470.5	556.75	363.57	431.7	725.7	852.97	801.7	161.94	144.53	106.64	116.9	135.82	122.7	121.7	148.92	140.18	146.84	166.97	177.24	104.26	114.2	125.4
ENSMUSG00000010205	ENSHGLG00000015460	Raver1	9	21091837	21092237	ENSMUST00000115487	Promoter (<=1kb)	0	JH602141.1	2486804	2487204	ENSHGLT00000021845	Promoter (<=1kb)	723	528.92	406.21	1166.36	1112.51	782.09	955.76	1016.92	686.86	613.41	792.57	517.56	614.56	878.54	1032.61	970.54	2280.65	2035.54	1501.88	1757.32	2041.81	1844.58	1959.49	2397.82	2257.13	1803.45	2050.67	2176.75	1553.03	1701.19	1867.95
ENSMUSG00000010277	ENSHGLG00000017729	2610507B11Rik	11	78261379	78261779	ENSMUST00000125459	Promoter (<=1kb)	0	JH602099.1	1225877	1226277	ENSHGLT00000025088	Promoter (<=1kb)	0	488.71	375.33	1077.68	1100.33	773.53	945.29	861.63	581.97	519.74	614.86	401.52	476.76	796.67	936.39	880.1	1285.97	1147.76	846.85	904.41	1050.83	949.32	1049.46	1284.22	1208.87	878.04	998.4	1059.79	746.81	818.05	898.24
ENSMUSG00000010290	ENSHGLG00000009244	AI597479	1	43098404	43098804	ENSMUST00000010434	Promoter (<=1kb)	0	JH602062.1	9437026	9437426	ENSHGLT00000013065	Promoter (<=1kb)	0	405.75	311.61	894.74	1120.08	787.41	962.26	1063.35	718.21	641.41	549.4	358.77	426.01	788.99	927.36	871.61	1317.28	1175.7	867.47	956.16	1110.95	1003.63	1112.09	1360.86	1281.01	987.45	1122.81	1191.84	831.98	911.34	1000.68
ENSMUSG00000010307	ENSHGLG00000008436	Tmem86a	7	47052379	47052779	ENSMUST00000211066	Promoter (<=1kb)	514	JH602079.1	10121631	10122031	ENSHGLT00000011903	Promoter (1-2kb)	1152	56.96	43.75	125.61	140.68	98.9	120.86	155.08	104.74	93.54	95.33	62.25	73.92	106.7	125.41	117.87	96.49	86.12	63.54	78.79	91.55	82.7	81.19	99.36	93.53	88.5	100.63	106.81	69.42	76.04	83.49
ENSMUSG00000010358	ENSHGLG00000012617	Ifi35	11	101448177	101448577	ENSMUST00000010502	Promoter (<=1kb)	0	JH602108.1	1262687	1263087	ENSHGLT00000017808	Promoter (<=1kb)	-607	269.06	206.63	593.31	677.25	476.1	581.82	638.82	431.47	385.34	509.95	333.01	395.41	533.36	626.89	589.21	363.98	324.87	239.69	257.01	298.61	269.77	301.58	369.05	347.39	269.01	305.89	324.69	244.03	267.31	293.52
ENSMUSG00000010392	ENSHGLG00000017424	Gosr1	11	76763425	76763825	ENSMUST00000010536	Promoter (<=1kb)	0	JH602099.1	2952230	2952630	ENSHGLT00000024661	Promoter (<=1kb)	0	279.8	214.88	617	627.71	441.28	539.27	533.88	360.6	322.04	420.7	274.73	326.21	564.8	663.86	623.95	1232.64	1100.16	811.73	906.66	1053.43	951.67	1076.17	1316.91	1239.64	932.44	1060.26	1125.45	806.15	883.06	969.62
ENSMUSG00000010406	ENSHGLG00000003398	Mrpl52	14	54426681	54427081	ENSMUST00000010550	Promoter (<=1kb)	0	JH602133.1	9682918	9683318	ENSHGLT00000004708	Promoter (<=1kb)	0	141.17	108.41	311.29	382.4	268.82	328.52	320.78	216.66	193.5	202.17	132.02	156.77	289.35	340.1	319.65	513.23	458.07	337.98	382.42	444.32	401.4	506.93	620.33	583.93	414.17	470.94	499.9	373.91	409.58	449.73
ENSMUSG00000010453	ENSHGLG00000004660	Kansl3	1	36368713	36369113	ENSMUST00000188957	Promoter (<=1kb)	0	JH602062.1	2566464	2566864	ENSHGLT00000006456	Promoter (<=1kb)	-175	129.41	99.38	285.36	428.83	301.46	368.4	329.03	222.24	198.47	200.63	131.01	155.57	304.3	357.67	336.17	601.84	537.16	396.33	394.43	458.28	414.01	532.3	651.37	613.15	394.56	448.64	476.23	381.21	417.58	458.51
ENSMUSG00000010476	ENSHGLG00000016339	Ebf3	7	137314281	137314681	ENSMUST00000169486	Promoter (<=1kb)	0	JH602050.1	17078004	17078404	ENSHGLT00000023119	Promoter (<=1kb)	-279	90.12	69.21	198.73	395.64	278.13	339.89	290.54	196.24	175.25	201.4	131.52	156.17	263.12	309.27	290.68	1135.71	1013.65	747.9	810.48	941.69	850.72	943.43	1154.48	1086.74	776.31	882.73	937.01	655.46	717.99	788.37
ENSMUSG00000010505	ENSHGLG00000019065	Myt1	2	181764619	181765019	ENSMUST00000081125	Promoter (1-2kb)	1287	JH602054.1	29776679	29777079	ENSHGLT00000027045	Promoter (1-2kb)	1175	12.49	9.59	27.53	33.94	23.86	29.16	22.44	15.16	13.54	37.46	24.46	29.04	29.89	35.13	33.02	68.2	60.87	44.91	40.47	47.02	42.48	51.57	63.11	59.41	53.19	60.48	64.2	43.35	47.48	52.14
ENSMUSG00000010517	ENSHGLG00000000538	Faf1	4	109676154	109676554	ENSMUST00000102724	Promoter (<=1kb)	-34	JH602172.1	2105232	2105632	ENSHGLT00000000654	Promoter (<=1kb)	-252	539.36	414.23	1189.38	1401.45	985.2	1203.97	1170.07	790.3	705.79	605.64	395.5	469.62	908.64	1067.99	1003.8	936.01	835.42	616.39	669.96	778.42	703.23	824.47	1008.9	949.7	710.52	807.92	857.59	584.41	640.16	702.91
ENSMUSG00000010554	ENSHGLG00000016522	Mettl16	11	74770627	74771027	ENSMUST00000010698	Promoter (<=1kb)	0	JH602099.1	5134222	5134622	ENSHGLT00000023391	Promoter (<=1kb)	47	410.46	315.23	905.12	952	669.25	817.86	798.89	539.59	481.9	627.99	410.09	486.94	768.26	902.99	848.71	959.5	856.38	631.86	597.28	693.97	626.93	698.38	854.61	804.46	703.21	799.6	848.77	606.82	664.71	729.87
ENSMUSG00000010601	ENSHGLG00000011979	Apol7a	15	77397848	77398248	ENSMUST00000175789	Promoter (<=1kb)	203	JH602065.1	11468934	11469334	ENSHGLT00000016916	Promoter (<=1kb)	-387	577.14	443.24	1272.69	940.32	661.04	807.82	970.3	655.36	585.29	1096.16	715.82	849.96	1029.95	1210.58	1137.81	480.01	428.42	316.1	355.83	413.44	373.5	366.38	448.34	422.04	319.95	363.81	386.18	336.25	368.33	404.43
ENSMUSG00000010608	ENSHGLG00000014745	Rbm25	12	83632015	83632415	ENSMUST00000048155	Promoter (<=1kb)	0	JH602047.1	28339455	28339855	ENSHGLT00000020814	Promoter (<=1kb)	0	486.67	373.76	1073.19	911.64	640.88	783.19	789.58	533.3	476.28	647.72	422.98	502.24	700.74	823.64	774.13	1017.39	908.04	669.98	785.31	912.45	824.31	844.57	1033.5	972.86	769.06	874.48	928.25	684.01	749.27	822.72
ENSMUSG00000010609	ENSHGLG00000005464	Psen2	1	180230509	180230909	ENSMUST00000130711	Promoter (<=1kb)	-444	JH602084.1	17204689	17205089	ENSHGLT00000007607	Promoter (<=1kb)	505	15.89	12.2	35.03	40.22	28.27	34.55	25.81	17.43	15.57	36.92	24.11	28.63	28.96	34.04	31.99	140.23	125.16	92.35	96.92	112.61	101.74	108.84	133.19	125.37	117.16	133.22	141.42	100.59	110.18	120.99
ENSMUSG00000010651	ENSHGLG00000010813	Acaa1b	9	119149632	119150032	ENSMUST00000127952	Promoter (<=1kb)	31	JH602086.1	19991965	19992365	ENSHGLT00000015250	Promoter (<=1kb)	877	97.21	74.66	214.37	149.72	105.25	128.62	154.29	104.21	93.07	231.21	150.98	179.28	178.1	209.33	196.75	162.73	145.24	107.16	146.92	170.71	154.22	159.31	194.95	183.51	151.96	172.79	183.42	128.7	140.97	154.79
ENSMUSG00000010660	ENSHGLG00000019434	Plcd1	9	119091604	119092004	ENSMUST00000010804	Promoter (1-2kb)	1498	JH602086.1	20112251	20112651	ENSHGLT00000027575	Promoter (<=1kb)	0	187.31	143.85	413.04	485.99	341.64	417.51	411.69	278.07	248.33	340.02	222.04	263.65	409.49	481.31	452.38	1310.07	1169.27	862.72	990.71	1151.1	1039.91	1175.89	1438.93	1354.5	1027.69	1168.56	1240.41	903.03	989.18	1086.14
ENSMUSG00000010663	ENSHGLG00000002762	Fads1	19	10182836	10183236	ENSMUST00000010807	Promoter (<=1kb)	0	JH602239.1	598761	599161	ENSHGLT00000003809	Promoter (<=1kb)	0	400.63	307.68	883.45	979.29	688.43	841.3	840.56	567.73	507.03	520.83	340.12	403.85	698.17	820.61	771.28	1085.57	968.9	714.88	844.93	981.72	886.89	988.14	1209.19	1138.24	823.64	936.54	994.12	672.02	736.13	808.29
ENSMUSG00000010721	ENSHGLG00000010444	Lmbr1	5	29293239	29293639	ENSMUST00000200149	Promoter (1-2kb)	-1025	JH602113.1	1493971	1494371	ENSHGLT00000014744	Promoter (<=1kb)	0	19.53	15	43.07	50.57	35.55	43.44	49.62	33.51	29.93	47.27	30.87	36.65	49.74	58.47	54.95	762.9	680.91	502.39	532	618.12	558.42	639.96	783.12	737.17	566.86	644.56	684.19	457.58	501.23	550.37
ENSMUSG00000010755	ENSHGLG00000010898	Cars	7	143600006	143600406	ENSMUST00000010899	Promoter (<=1kb)	0	JH602080.1	15809804	15810204	ENSHGLT00000015391	Promoter (<=1kb)	0	450.8	346.21	994.08	1106.47	777.84	950.56	946.07	639	570.67	699.35	456.69	542.27	875.29	1028.79	966.95	705.79	629.93	464.78	456.32	530.19	478.98	592.44	724.97	682.43	513.94	584.4	620.33	447.93	490.67	538.76
ENSMUSG00000010760	ENSHGLG00000020737	Phlda2	7	143501902	143502302	ENSMUST00000010904	Promoter (<=1kb)	239	JH602080.1	15679965	15680365	ENSHGLT00000028947	Promoter (<=1kb)	-89	39.42	30.27	86.92	113.37	79.7	97.4	83.29	56.26	50.24	100.9	65.89	78.24	108.54	127.58	119.91	1769.68	1579.49	1165.39	1517.9	1763.62	1593.26	1872.15	2290.94	2156.52	1658.43	1885.77	2001.71	1407.86	1542.16	1693.34
ENSMUSG00000010797	ENSHGLG00000002291	Wnt2	6	18030221	18030621	ENSMUST00000010941	Promoter (<=1kb)	0	JH602140.1	2044403	2044803	ENSHGLT00000003119	Promoter (<=1kb)	-792	26.36	20.25	58.14	77.13	54.22	66.27	97.69	65.98	58.93	65.7	42.91	50.95	91.46	107.5	101.04	140.28	125.2	92.38	100.83	117.16	105.84	129.09	157.96	148.7	135.12	153.65	163.09	102.46	112.23	123.24
ENSMUSG00000010825	ENSHGLG00000009097	Grid2ip	5	143372769	143373169	ENSMUST00000196148	Promoter (<=1kb)	0	JH602053.1	30791434	30791834	ENSHGLT00000012855	Promoter (<=1kb)	210	68.84	52.87	151.8	206.94	145.48	177.78	176.54	119.24	106.49	180.45	117.84	139.92	171.19	201.21	189.12	102.14	91.16	67.26	73.16	85	76.79	88.63	108.46	102.1	72.93	82.93	88.03	65.71	71.98	79.03
ENSMUSG00000010830	ENSHGLG00000013680	Kdelr3	15	79516149	79516549	ENSMUST00000010974	Promoter (<=1kb)	0	JH602065.1	9629048	9629448	ENSHGLT00000019279	Promoter (<=1kb)	559	498.93	383.17	1100.22	1145.71	805.43	984.28	957.87	646.97	577.79	727.78	475.26	564.32	975.99	1147.16	1078.21	679.59	606.55	447.53	473.55	550.22	497.07	560.31	685.65	645.42	521.88	593.42	629.9	416.25	455.96	500.65
ENSMUSG00000010911	ENSHGLG00000011839	Apip	2	103073396	103073796	ENSMUST00000011055	Promoter (<=1kb)	0	JH602080.1	12257318	12257718	ENSHGLT00000016736	Promoter (<=1kb)	0	631.02	484.61	1391.49	1439.11	1011.68	1236.33	1219.06	823.38	735.34	935.49	610.9	725.38	1149.69	1351.32	1270.09	2179.06	1944.87	1434.98	1602.74	1862.2	1682.32	1820.07	2227.21	2096.53	1640.54	1865.42	1980.12	1413.66	1548.52	1700.32
ENSMUSG00000010936	ENSHGLG00000009916	Vac14	8	110646077	110646477	ENSMUST00000213015	Promoter (<=1kb)	497	JH602059.1	12992144	12992544	ENSHGLT00000014015	Promoter (<=1kb)	0	59.33	45.56	130.83	163.72	115.09	140.65	144.88	97.86	87.39	131.19	85.67	101.72	127.02	149.29	140.32	605.41	540.34	398.68	462.71	537.62	485.69	542.91	664.36	625.38	457.37	520.06	552.04	372.35	407.87	447.85
ENSMUSG00000011096	ENSHGLG00000016305	Akt1s1	7	44848813	44849213	ENSMUST00000107885	Promoter (<=1kb)	0	JH602145.1	4454062	4454462	ENSHGLT00000023074	Promoter (<=1kb)	0	894.73	687.15	1973.02	1497.98	1053.07	1286.91	1444.12	975.4	871.1	1281.82	837.06	993.92	1315.13	1545.77	1452.85	1988.56	1774.84	1309.53	1560.95	1813.65	1638.46	1632.63	1997.84	1880.62	1514.64	1722.27	1828.15	1398.76	1532.2	1682.39
ENSMUSG00000011114	ENSHGLG00000002891	Tbrg1	9	37657092	37657492	ENSMUST00000117654	Promoter (<=1kb)	0	JH602240.1	623094	623494	ENSHGLT00000003980	Promoter (<=1kb)	0	136.89	105.13	301.87	379.07	266.48	325.66	346.34	233.93	208.91	199.45	130.24	154.65	334.39	393.04	369.41	1226.98	1095.11	808	805.67	936.1	845.67	901.59	1103.27	1038.54	816.62	928.57	985.66	699.8	766.55	841.7
ENSMUSG00000011148	ENSHGLG00000010136	Adssl1	12	112617972	112618372	ENSMUST00000021726	Promoter (1-2kb)	-1673	JH602047.1	552444	552844	ENSHGLT00000014327	Promoter (<=1kb)	0	41.68	32.01	91.92	108.4	76.21	93.13	114.73	77.49	69.21	71.99	47.01	55.82	86.76	101.97	95.84	1640.09	1463.82	1080.05	1149.88	1336.03	1206.97	1358.95	1662.94	1565.37	1146.19	1303.31	1383.44	1129.71	1237.48	1358.79
ENSMUSG00000011158	ENSHGLG00000017851	Brf1	12	113000722	113001122	ENSMUST00000011302	Promoter (<=1kb)	-18	JH602047.1	213272	213672	ENSHGLT00000025274	Promoter (<=1kb)	-223	982.02	754.18	2165.5	2001.54	1407.06	1719.51	1810.43	1222.81	1092.06	1530.09	999.19	1186.43	1598.21	1878.5	1765.58	814.93	727.34	536.65	537.46	624.46	564.14	716.77	877.11	825.64	539.54	613.51	651.23	465.68	510.11	560.11
ENSMUSG00000011171	ENSHGLG00000019103	Vipr2	12	116077586	116077986	ENSMUST00000176078	Promoter (<=1kb)	0	JH602113.1	124172	124572	ENSHGLT00000027099	Promoter (1-2kb)	-1114	22.51	17.29	49.65	63.51	44.65	54.56	43.79	29.57	26.41	50.34	32.87	39.03	44.77	52.62	49.46	38.9	34.72	25.62	28.62	33.25	30.04	29.1	35.61	33.52	33.25	37.81	40.13	31.83	34.87	38.28
ENSMUSG00000011179	ENSHGLG00000000300	Odc1	12	17544695	17545095	ENSMUST00000171737	Promoter (<=1kb)	0	JH602178.1	4851000	4851400	ENSHGLT00000000343	Promoter (<=1kb)	-478	628.65	482.79	1386.26	1363.63	958.62	1171.49	1108.77	748.89	668.81	882.15	576.06	684.02	919.51	1080.77	1015.81	1217.52	1086.67	801.77	849.1	986.56	891.26	918.74	1124.26	1058.29	830	943.78	1001.8	750.92	822.56	903.19
ENSMUSG00000011254	ENSHGLG00000008948	Thg1l	11	45955187	45955587	ENSMUST00000109254	Promoter (<=1kb)	0	JH602046.1	31738858	31739258	ENSHGLT00000012652	Promoter (<=1kb)	119	234.08	179.77	516.19	637.5	448.15	547.67	526.2	355.41	317.41	409.95	267.7	317.87	540.43	635.21	597.03	816.37	728.63	537.61	615.85	715.55	646.43	781.01	955.72	899.64	697.94	793.62	842.41	564.65	618.52	679.15
ENSMUSG00000011257	ENSHGLG00000011162	Pabpc4	4	123283612	123284012	ENSMUST00000078734	Promoter (<=1kb)	517	JH602077.1	22086937	22087337	ENSHGLT00000015765	Promoter (<=1kb)	0	79.56	61.1	175.45	168.17	118.22	144.48	153.98	104	92.88	111.21	72.63	86.24	153.42	180.33	169.49	1047.62	935.03	689.89	753.03	874.94	790.42	814.66	996.9	938.41	682.99	776.62	824.37	626.71	686.49	753.79
ENSMUSG00000011306	ENSHGLG00000004593	Sugp1	8	70042539	70042939	ENSMUST00000011450	Promoter (<=1kb)	0	JH602221.1	2164787	2165187	ENSHGLT00000006370	Promoter (<=1kb)	0	281.98	216.56	621.82	634.5	446.05	545.09	519.65	350.98	313.45	375.78	245.39	291.38	488.13	573.74	539.25	793.08	707.84	522.27	513.02	596.07	538.49	570.79	698.47	657.49	500.53	569.14	604.13	449.18	492.03	540.26
ENSMUSG00000011589	ENSHGLG00000006238	Fsd1	17	55986235	55986635	ENSMUST00000233772	Promoter (<=1kb)	0	JH602141.1	5359609	5360009	ENSHGLT00000008749	Promoter (<=1kb)	0	33.83	25.98	74.59	79.11	55.62	67.96	62.41	42.16	37.65	82.55	53.91	64.01	66.53	78.19	73.49	501.09	447.24	329.99	360.5	418.86	378.4	400.34	489.89	461.15	324.75	369.27	391.97	291.94	319.79	351.14
ENSMUSG00000011658	ENSHGLG00000012909	Fuz	7	44895907	44896307	ENSMUST00000071207	Promoter (<=1kb)	0	JH602145.1	4509008	4509408	ENSHGLT00000018218	Promoter (<=1kb)	-97	412.77	317	910.22	744.49	523.37	639.59	657.95	444.39	396.88	632.58	413.09	490.5	663.54	779.91	733.03	924.51	825.15	608.82	748.44	869.6	785.6	728.1	890.97	838.69	702.39	798.68	847.78	666.78	730.39	801.99
ENSMUSG00000011752	ENSHGLG00000016865	Pgam1	19	41911538	41911938	ENSMUST00000011896	Promoter (<=1kb)	0	JH602050.1	9088222	9088622	ENSHGLT00000023859	Promoter (<=1kb)	0	550.28	422.61	1213.45	999.68	702.77	858.82	878.79	593.56	530.09	895.3	584.65	694.22	992.58	1166.66	1096.53	1689.9	1508.28	1112.85	1232.59	1432.13	1293.79	1344.59	1645.37	1548.83	1216.79	1383.59	1468.66	1120.39	1227.27	1347.58
ENSMUSG00000011831	ENSHGLG00000005267	Evi5	5	107874895	107875295	ENSMUST00000112642	Promoter (<=1kb)	0	JH602055.1	5013493	5013893	ENSHGLT00000007319	Promoter (1-2kb)	-1916	22.83	17.54	50.35	78.75	55.36	67.66	63.42	42.84	38.26	53.01	34.62	41.1	62.4	73.35	68.94	164.56	146.87	108.37	120.88	140.45	126.88	114.78	140.45	132.21	119.14	135.47	143.8	115.23	126.22	138.6
ENSMUSG00000011832	ENSHGLG00000006112	Evi5l	8	4165987	4166387	ENSMUST00000177499	Promoter (<=1kb)	-180	JH602141.1	828335	828735	ENSHGLT00000008545	Promoter (<=1kb)	0	1408.1	1081.41	3105.08	2898.03	2037.29	2489.69	2799.02	1890.53	1688.38	2198.8	1435.87	1704.95	2266.72	2664.25	2504.1	241.56	215.6	159.08	199.07	231.3	208.96	217.05	265.6	250.02	200.43	227.9	241.92	180.15	197.34	216.69
ENSMUSG00000011837	ENSHGLG00000011707	Snapc2	8	4252360	4252760	ENSMUST00000011981	Promoter (<=1kb)	-320	JH602141.1	881110	881510	ENSHGLT00000016502	Promoter (1-2kb)	-1684	123.5	94.85	272.35	184.88	129.97	158.83	169.1	114.22	102	244.9	159.92	189.89	228.72	268.83	252.67	241.91	215.91	159.31	157.17	182.61	164.97	198.25	242.6	228.37	163.6	186.02	197.46	175.73	192.5	211.37
ENSMUSG00000011877	ENSHGLG00000006956	Git1	11	77501409	77501809	ENSMUST00000127302	Promoter (<=1kb)	421	JH602099.1	2088562	2088962	ENSHGLT00000009802	Promoter (1-2kb)	-1652	62.37	47.9	137.54	154.38	108.53	132.63	149.94	101.27	90.44	110.64	72.25	85.79	133.52	156.94	147.5	895.46	799.22	589.69	674.55	783.75	708.04	800.59	979.68	922.19	744.12	846.12	898.14	645.34	706.9	776.19
ENSMUSG00000011884	ENSHGLG00000015946	Gltp	5	114690884	114691284	ENSMUST00000012028	Promoter (<=1kb)	0	JH602060.1	10613470	10613870	ENSHGLT00000022572	Promoter (<=1kb)	0	171.8	131.94	378.84	497.19	349.52	427.13	415.67	280.75	250.73	299.66	195.69	232.36	390.83	459.38	431.76	1116.04	996.09	734.95	793.25	921.67	832.64	875.65	1071.53	1008.66	792.37	901	956.39	668.44	732.21	803.98
ENSMUSG00000011960	ENSHGLG00000003361	Ccnt1	15	98567615	98568015	ENSMUST00000012104	Promoter (<=1kb)	0	JH602129.1	3421332	3421732	ENSHGLT00000004654	Promoter (<=1kb)	0	1053.3	808.92	2322.69	2073.87	1457.91	1781.65	1805.4	1219.41	1089.02	1525.01	995.87	1182.49	1724.4	2026.82	1904.99	1743.61	1556.21	1148.22	1262.06	1466.37	1324.72	1377.14	1685.2	1586.32	1302.8	1481.39	1572.47	1135.03	1243.31	1365.19
ENSMUSG00000012017	ENSHGLG00000001801	Scarf2	16	17798114	17798514	ENSMUST00000231329	Promoter (<=1kb)	764	JH602258.1	403394	403794	ENSHGLT00000002427	Promoter (1-2kb)	1164	215.65	165.61	475.53	689.98	485.05	592.76	560.33	378.46	337.99	331.94	216.77	257.39	523.03	614.76	577.81	557.69	497.75	367.25	395.09	459.04	414.7	544.07	665.78	626.71	420.56	478.21	507.61	346.86	379.95	417.2
ENSMUSG00000012076	ENSHGLG00000000511	Brms1l	12	55836078	55836478	ENSMUST00000059250	Promoter (<=1kb)	0	JH602151.1	1020349	1020749	ENSHGLT00000000619	Promoter (<=1kb)	0	559.91	430	1234.69	947.67	666.21	814.14	966.88	653.05	583.22	813.48	531.22	630.77	925.56	1087.88	1022.49	1763.27	1573.76	1161.17	1284.88	1492.88	1348.67	1434.15	1754.96	1651.99	1333.15	1515.9	1609.1	1193.21	1307.03	1435.16
ENSMUSG00000012114	ENSHGLG00000000846	Med15	16	17732930	17733330	ENSMUST00000231413	Promoter (<=1kb)	-39	JH602258.1	488354	488754	ENSHGLT00000001096	Promoter (<=1kb)	0	503.8	386.91	1110.96	1442.04	1013.74	1238.85	1330.77	898.84	802.73	859.51	561.28	666.46	1213.41	1426.22	1340.49	993.86	887.05	654.49	702.67	816.42	737.56	786.31	962.2	905.75	703.75	800.23	849.43	604.9	662.6	727.55
ENSMUSG00000012117	ENSHGLG00000015297	Dhdds	4	134000750	134001150	ENSMUST00000144668	Promoter (<=1kb)	0	JH602077.1	10443459	10443859	ENSHGLT00000021615	Promoter (<=1kb)	0	268.55	206.24	592.19	792.05	556.8	680.45	660.66	446.23	398.51	402.57	262.89	312.16	574.32	675.04	634.46	841.18	750.77	553.94	625.62	726.9	656.69	759.08	928.89	874.39	668.13	759.71	806.42	549.68	602.12	661.14
ENSMUSG00000012123	ENSHGLG00000014835	Crybg2	4	134092444	134092844	ENSMUST00000143295	Promoter (1-2kb)	1294	JH602077.1	10381471	10381871	ENSHGLT00000020940	Promoter (<=1kb)	-132	35.67	27.39	78.66	99.21	69.74	85.23	92.22	62.29	55.63	83.2	54.33	64.52	89.61	105.33	99	529.34	472.45	348.59	409.94	476.31	430.3	484.15	592.45	557.69	394.01	448.02	475.57	332.98	364.75	400.5
ENSMUSG00000012187	ENSHGLG00000016287	Mogat1	1	78537503	78537903	ENSMUST00000125458	Promoter (<=1kb)	0	JH602053.1	16084381	16084781	ENSHGLT00000023047	Promoter (<=1kb)	0	237.29	182.23	523.25	733.54	515.67	630.18	721.36	487.22	435.13	719.18	469.64	557.65	781.65	918.74	863.51	116.86	104.3	76.96	75.35	87.55	79.09	93.12	113.95	107.26	72.73	82.7	87.79	82.05	89.88	98.69
ENSMUSG00000012422	ENSHGLG00000010260	Tmem167	13	90089474	90089874	ENSMUST00000161457	Promoter (<=1kb)	0	JH602056.1	3299008	3299408	ENSHGLT00000014482	Promoter (<=1kb)	0	778.48	597.86	1716.66	1710.29	1202.32	1469.3	1570.52	1060.77	947.35	1092.63	713.51	847.23	1316.48	1547.36	1454.35	1488.8	1328.79	980.42	1105.29	1284.22	1160.17	1246.09	1524.83	1435.37	1127.05	1281.55	1360.35	947.15	1037.5	1139.21
ENSMUSG00000012428	ENSHGLG00000004401	Steap4	5	7960186	7960586	ENSMUST00000115421	Promoter (<=1kb)	0	JH602122.1	5084969	5085369	ENSHGLT00000006094	Promoter (<=1kb)	155	77.72	59.69	171.39	168.54	118.48	144.79	154.93	104.64	93.46	73.8	48.19	57.22	117.35	137.94	129.64	437.36	390.36	288.02	311.34	361.74	326.8	396.92	485.71	457.21	385	437.78	464.69	284.26	311.38	341.9
ENSMUSG00000012483	ENSHGLG00000002681	Rpa3	6	8259080	8259480	ENSMUST00000012627	Promoter (<=1kb)	0	JH602126.1	5252040	5252440	ENSHGLT00000003684	Promoter (<=1kb)	973	491.01	377.09	1082.76	1159.18	814.89	995.85	1045.57	706.21	630.69	771.9	504.07	598.53	919.22	1080.43	1015.48	1906.95	1702	1255.79	1432.76	1664.71	1503.9	1706.46	2088.19	1965.67	1541.01	1752.26	1859.99	1286.32	1409.03	1547.16
ENSMUSG00000012535	ENSHGLG00000004463	Tnpo3	6	29609689	29610089	ENSMUST00000012679	Promoter (<=1kb)	0	JH602096.1	7168642	7169042	ENSHGLT00000006183	Promoter (<=1kb)	0	204.88	157.34	451.79	552.83	388.64	474.94	443.45	299.52	267.49	295.8	193.17	229.37	438.45	515.34	484.37	660.27	589.31	434.81	459.34	533.7	482.14	568.17	695.27	654.48	486.12	552.76	586.74	399.04	437.11	479.96
ENSMUSG00000012777	ENSHGLG00000004949	Acp4	7	44254845	44255245	ENSMUST00000012921	Promoter (1-2kb)	1960	JH602145.1	3901616	3902016	ENSHGLT00000006862	Promoter (<=1kb)	-323	16.15	12.4	35.6	107.83	75.8	92.63	79.02	53.37	47.67	30.03	19.61	23.29	40.87	48.04	45.15	275.95	246.29	181.72	244.7	284.32	256.85	229.15	280.41	263.95	147.7	167.94	178.27	173.81	190.39	209.05
ENSMUSG00000012848	ENSHGLG00000007229	Rps5	7	12921982	12922382	ENSMUST00000108539	Promoter (<=1kb)	0	JH602145.1	184314	184714	ENSHGLT00000010186	Promoter (<=1kb)	0	629.29	483.29	1387.69	1218.39	856.52	1046.71	1018.66	688.03	614.46	886.11	578.65	687.09	970.42	1140.61	1072.04	1753.01	1564.6	1154.41	1216.46	1413.38	1276.86	1325.94	1622.54	1527.34	1178.8	1340.39	1422.8	1068.89	1170.86	1285.64
ENSMUSG00000012889	ENSHGLG00000008104	Podnl1	8	84125613	84126013	ENSMUST00000093380	Promoter (<=1kb)	0	JH602214.1	1210159	1210559	ENSHGLT00000011423	Promoter (<=1kb)	0	844.21	648.34	1861.6	1662.57	1168.77	1428.3	1612.86	1089.37	972.89	1613.35	1053.55	1250.99	1594.78	1874.47	1761.8	926.34	826.79	610.03	662.64	769.92	695.54	817.8	1000.74	942.02	628.51	714.66	758.6	623.33	682.8	749.73
ENSMUSG00000013033	ENSHGLG00000011314	Adgrl1	8	83921552	83921952	ENSMUST00000139575	Promoter (1-2kb)	-1140	JH602214.1	1419164	1419564	ENSHGLT00000015985	Promoter (1-2kb)	-1096	65.74	50.49	144.97	178.91	125.77	153.7	145.68	98.4	87.87	146.5	95.67	113.6	158.03	185.75	174.58	1127.5	1006.33	742.5	850.1	987.72	892.31	962.65	1178	1108.88	924.21	1050.91	1115.52	801.71	878.19	964.27
ENSMUSG00000013076	ENSHGLG00000010959	Amotl1	9	14641880	14642280	ENSMUST00000160770	Promoter (1-2kb)	1249	JH602048.1	39435129	39435529	ENSHGLT00000015499	Promoter (<=1kb)	0	177.92	136.64	392.34	285.71	200.85	245.46	381.2	257.47	229.94	256.99	167.82	199.27	338.01	397.29	373.4	998.11	890.84	657.29	729.58	847.69	765.8	869.65	1064.19	1001.75	798.13	907.54	963.34	684.04	749.3	822.75
ENSMUSG00000013089	ENSHGLG00000016507	Etv5	16	22439531	22439931	ENSMUST00000079601	Promoter (<=1kb)	0	JH602043.1	70631364	70631764	ENSHGLT00000023364	Promoter (<=1kb)	0	1117.54	858.26	2464.35	2440.57	1715.7	2096.68	2244.42	1515.94	1353.84	1723.9	1125.75	1336.72	1859.2	2185.27	2053.91	2382.49	2126.43	1568.94	1885.33	2190.54	1978.94	2069.27	2532.16	2383.58	1833.83	2085.21	2213.42	1658.62	1816.84	1994.94
ENSMUSG00000013150	ENSHGLG00000011082	Gfod2	8	105758486	105758886	ENSMUST00000013294	Promoter (<=1kb)	0	JH602059.1	18634383	18634783	ENSHGLT00000015662	Promoter (<=1kb)	0	160.75	123.45	354.47	502.15	353.01	431.39	396.82	268.03	239.37	249.6	162.99	193.54	376.31	442.31	415.72	558.76	498.71	367.96	391.4	454.76	410.83	452.51	553.74	521.25	398.82	453.5	481.38	331.73	363.38	399
ENSMUSG00000013160	ENSHGLG00000011430	Atp6v0d1	8	105565899	105566299	ENSMUST00000013304	Promoter (<=1kb)	0	JH602059.1	18827799	18828199	ENSHGLT00000016154	Promoter (<=1kb)	0	520.44	399.69	1147.66	1232.82	866.66	1059.11	951.96	642.98	574.22	771.46	503.78	598.19	931.47	1094.83	1029.01	1577.47	1407.93	1038.81	1128.41	1311.09	1184.44	1278.18	1564.11	1472.33	1144.76	1301.68	1381.71	979.37	1072.8	1177.97
ENSMUSG00000013236	ENSHGLG00000017435	Ptprs	17	56462239	56462639	ENSMUST00000086828	Promoter (<=1kb)	-23	JH602141.1	4714221	4714621	ENSHGLT00000024680	Promoter (1-2kb)	-1628	1315.33	1010.16	2900.49	2564.3	1802.68	2202.98	2285.31	1543.56	1378.51	2007.65	1311.04	1556.73	2045.61	2404.37	2259.84	218.69	195.19	144.02	162.62	188.95	170.7	180.93	221.41	208.42	157.4	178.98	189.98	145	158.83	174.4
ENSMUSG00000013275	ENSHGLG00000014413	Slc41a1	1	131827780	131828180	ENSMUST00000086559	Promoter (<=1kb)	0	JH602120.1	5444847	5445247	ENSHGLT00000020335	Promoter (<=1kb)	0	367.58	282.3	810.56	1084.1	762.11	931.34	950.21	641.8	573.17	495.39	323.5	384.13	722.03	848.65	797.64	1435.77	1281.46	945.5	947.9	1101.35	994.96	1090.85	1334.87	1256.55	961.41	1093.2	1160.41	776.12	850.16	933.5
ENSMUSG00000013415	ENSHGLG00000010492	Igf2bp1	11	95982521	95982921	ENSMUST00000152896	Promoter (<=1kb)	0	JH602108.1	5350853	5351253	ENSHGLT00000014801	Promoter (1-2kb)	-1752	35.82	27.51	78.98	93.31	65.6	80.16	84.81	57.28	51.16	42.86	27.99	33.23	54.63	64.22	60.35	88.16	78.69	58.06	72.86	84.65	76.47	76.02	93.03	87.57	71.3	81.07	86.05	54.5	59.69	65.55
ENSMUSG00000013465	ENSHGLG00000015793	Nelfb	2	25211269	25211669	ENSMUST00000059849	Promoter (<=1kb)	0	JH602073.1	703391	703791	ENSHGLT00000022344	Promoter (1-2kb)	1537	261.26	200.64	576.11	636.26	447.28	546.61	555.64	375.3	335.17	432.82	282.64	335.61	565.09	664.19	624.26	960.79	857.53	632.71	746.74	867.63	783.82	748.35	915.76	862.03	741.68	843.36	895.21	668.61	732.39	804.18
ENSMUSG00000013539	ENSHGLG00000017694	Tango2	16	18343779	18344179	ENSMUST00000115628	Promoter (<=1kb)	0	JH602060.1	647362	647762	ENSHGLT00000025040	Promoter (<=1kb)	-130	443.47	340.58	977.91	1097.81	771.75	943.12	942.65	636.69	568.61	724.33	473.01	561.65	868.07	1020.31	958.98	1422.36	1269.5	936.67	1065.62	1238.13	1118.53	1249.15	1528.58	1438.89	1106.79	1258.51	1335.89	958.15	1049.55	1152.44
ENSMUSG00000013593	ENSHGLG00000013603	Ndufs2	1	171247042	171247442	ENSMUST00000013737	Promoter (<=1kb)	0	JH602107.1	184928	185328	ENSHGLT00000019171	Promoter (<=1kb)	0	690.11	529.99	1521.79	1222.36	859.31	1050.12	1100.97	743.62	664.11	1052.38	687.23	816.02	1111.95	1306.96	1228.4	545.7	487.05	359.36	397.85	462.26	417.6	439.9	538.3	506.72	418.92	476.34	505.63	356.76	390.8	429.11
ENSMUSG00000013611	ENSHGLG00000005963	Snx31	15	36548083	36548483	ENSMUST00000160936	Promoter (1-2kb)	-1938	JH602076.1	7514861	7515261	ENSHGLT00000008333	Promoter (<=1kb)	0	29.38	22.57	64.8	67.74	47.62	58.19	60.39	40.79	36.43	80.03	52.26	62.05	83.49	98.13	92.23	154.11	137.55	101.48	103.83	120.64	108.99	123.49	151.11	142.25	100.9	114.73	121.78	79.62	87.22	95.77
ENSMUSG00000013629	ENSHGLG00000006039	Cad	5	31054609	31055009	ENSMUST00000013773	Promoter (<=1kb)	0	JH602051.1	9318055	9318455	ENSHGLT00000008431	Promoter (<=1kb)	0	360.85	277.13	795.73	853.89	600.28	733.58	693.43	468.36	418.28	508.48	332.05	394.28	628.92	739.22	694.79	815.17	727.56	536.82	552.74	642.22	580.18	605.64	741.12	697.63	521.67	593.19	629.66	508.15	556.63	611.19
ENSMUSG00000013646	ENSHGLG00000009131	Sh3bp5l	11	58330493	58330893	ENSMUST00000116376	Promoter (<=1kb)	0	JH602056.1	732410	732810	ENSHGLT00000012905	Promoter (<=1kb)	20	331.1	254.28	730.13	649.76	456.77	558.2	562.93	380.22	339.56	474.79	310.05	368.15	541.43	636.38	598.13	986.31	880.31	649.51	655.94	762.13	688.51	758.41	928.06	873.61	681.11	774.48	822.1	615.91	674.67	740.81
ENSMUSG00000013662	ENSHGLG00000007685	Atad1	19	32712139	32712539	ENSMUST00000070210	Promoter (<=1kb)	0	JH602104.1	13917454	13917854	ENSHGLT00000010841	Promoter (1-2kb)	1616	239.31	183.79	527.72	634.54	446.08	545.13	539.79	364.59	325.6	396.43	258.88	307.39	535.57	629.5	591.66	176.4	157.44	116.16	120.51	140.01	126.49	131.33	160.71	151.28	123.09	139.97	148.57	101.11	110.75	121.61
ENSMUSG00000013698	ENSHGLG00000013655	Pea15a	1	172205811	172206211	ENSMUST00000155109	Promoter (<=1kb)	486	JH602107.1	1049865	1050265	ENSHGLT00000019245	Promoter (<=1kb)	783	96.43	74.06	212.64	309.8	217.79	266.15	295.44	199.55	178.21	147.76	96.49	114.57	353.43	415.41	390.44	959.63	856.49	631.94	787.09	914.52	826.18	1023.33	1252.25	1178.77	782.54	889.81	944.52	680.01	744.88	817.9
ENSMUSG00000013701	ENSHGLG00000001351	Timm23	14	32201725	32202125	ENSMUST00000013845	Promoter (<=1kb)	0	JH602241.1	54372	54772	ENSHGLT00000001824	Promoter (<=1kb)	0	124.91	95.93	275.45	390.66	274.63	335.62	305.36	206.25	184.2	167.2	109.19	129.65	296.31	348.28	327.34	843.04	752.43	555.17	597.05	693.7	626.69	668.5	818.05	770.05	655.69	745.58	791.42	493.63	540.72	593.72
ENSMUSG00000013707	ENSHGLG00000005573	Tnfaip8l2	3	95142595	95142995	ENSMUST00000013851	Promoter (<=1kb)	-235	JH602085.1	18698557	18698957	ENSHGLT00000007772	Promoter (<=1kb)	-869	72.45	55.64	159.76	198.11	139.27	170.19	156.76	105.88	94.56	132.68	86.64	102.88	156.35	183.77	172.72	233.59	208.49	153.83	188.32	218.8	197.67	211.06	258.28	243.12	168.75	191.88	203.68	148.63	162.81	178.77
ENSMUSG00000013766	ENSHGLG00000017266	Ly6g6e	17	35077263	35077663	ENSMUST00000172959	Promoter (<=1kb)	108	JH602067.1	24498584	24498984	ENSHGLT00000024443	Promoter (<=1kb)	768	23.55	18.08	51.93	58.11	40.85	49.92	37.28	25.18	22.49	45.11	29.46	34.98	49.75	58.47	54.96	172.21	153.7	113.41	121.4	141.05	127.43	135.87	166.26	156.51	125.54	142.75	151.53	106.34	116.49	127.91
ENSMUSG00000013787	ENSHGLG00000019509	Ehmt2	17	34912027	34912427	ENSMUST00000124002	Promoter (1-2kb)	1052	JH602067.1	24354018	24354418	ENSHGLT00000027673	Promoter (<=1kb)	0	52.72	40.49	116.26	163.41	114.88	140.39	124.92	84.38	75.35	105.05	68.6	81.45	128.62	151.17	142.09	613.5	547.56	404.01	435.39	505.87	457.01	518.05	633.94	596.74	433.4	492.81	523.11	370.4	405.74	445.51
ENSMUSG00000013822	ENSHGLG00000015081	Elof1	9	22116967	22117367	ENSMUST00000013966	Promoter (<=1kb)	0	JH602141.1	3295406	3295806	ENSHGLT00000021313	Promoter (<=1kb)	443	156.9	120.5	346	488.22	343.21	419.42	389.45	263.05	234.92	241.97	158.01	187.62	370.21	435.13	408.98	465.55	415.52	306.58	332.37	386.18	348.87	367.49	449.7	423.32	323.37	367.69	390.3	303.11	332.03	364.58
ENSMUSG00000013833	ENSHGLG00000014721	Med16	10	79908495	79908895	ENSMUST00000163125	Promoter (<=1kb)	0	JH602141.1	7695350	7695750	ENSHGLT00000020788	Promoter (<=1kb)	34	524.29	402.65	1156.14	1138.15	800.11	977.78	1023.53	691.32	617.4	859.24	561.1	666.25	951.69	1118.6	1051.36	1038.58	926.96	683.93	771.07	895.9	809.35	932.09	1140.59	1073.67	716.04	814.2	864.25	673.26	737.48	809.78
ENSMUSG00000013921	ENSHGLG00000009452	Clip3	7	30295170	30295570	ENSMUST00000125935	Promoter (1-2kb)	-1547	JH602107.1	10295417	10295817	ENSHGLT00000013374	Promoter (<=1kb)	0	53.56	41.14	118.11	97.23	68.35	83.53	86.83	58.65	52.38	160.54	104.84	124.48	95.88	112.69	105.92	298.47	266.39	196.55	187.68	218.06	196.99	249.9	305.8	287.86	206.71	235.05	249.5	187.74	205.65	225.8
ENSMUSG00000013936	ENSHGLG00000010408	Myl2	5	122104224	122104624	ENSMUST00000126006	Promoter (<=1kb)	311	JH602060.1	21110521	21110921	ENSHGLT00000014680	Promoter (<=1kb)	700	50.88	39.08	112.2	150.96	106.12	129.69	104.46	70.56	63.01	117.26	76.57	90.92	135.84	159.66	150.07	45.96	41.02	30.27	37.03	43.02	38.87	33.74	41.29	38.87	39.78	45.23	48.01	39.21	42.95	47.16
ENSMUSG00000013997	ENSHGLG00000010991	Nit1	1	171344306	171344706	ENSMUST00000136339	Promoter (<=1kb)	0	JH602107.1	257697	258097	ENSHGLT00000015538	Promoter (<=1kb)	0	55.11	42.32	121.52	164.62	115.72	141.42	129.03	87.15	77.83	129.17	84.35	100.16	124.13	145.9	137.13	1395.96	1245.93	919.28	1007.37	1170.46	1057.39	1158.21	1417.3	1334.14	1072.72	1219.78	1294.77	902.29	988.37	1085.26
ENSMUSG00000014030	ENSHGLG00000001494	Pax5	4	44704305	44704705	ENSMUST00000146335	Promoter (<=1kb)	-299	JH602243.1	661260	661660	ENSHGLT00000002013	Promoter (<=1kb)	-965	35.03	26.91	77.25	67.79	47.66	58.24	75.57	51.05	45.59	87.57	57.19	67.91	75.03	88.19	82.89	1364.6	1217.94	898.63	1020.09	1185.23	1070.74	1107.41	1355.13	1275.62	981.88	1116.48	1185.13	826.62	905.48	994.24
ENSMUSG00000014039	ENSHGLG00000016972	Prdm15	16	97851087	97851487	ENSMUST00000095849	Promoter (<=1kb)	0	JH602058.1	28398239	28398639	ENSHGLT00000024024	Promoter (1-2kb)	-1485	242.96	186.59	535.76	460.15	323.48	395.32	451.69	305.08	272.46	258.86	169.04	200.72	382.12	449.13	422.14	128.09	114.33	84.35	97.54	113.33	102.39	103.74	126.94	119.5	97.41	110.77	117.58	91.79	100.55	110.41
ENSMUSG00000014075	ENSHGLG00000012816	Tctex1d2	16	32419616	32420016	ENSMUST00000014220	Promoter (<=1kb)	0	JH602043.1	61479078	61479478	ENSHGLT00000018066	Promoter (<=1kb)	278	343.8	264.04	758.14	800.93	563.05	688.07	690.06	466.08	416.25	503.52	328.81	390.43	646.96	760.43	714.72	1708.99	1525.32	1125.42	1209.94	1405.82	1270.02	1305.67	1597.75	1504	1193.22	1356.79	1440.21	1069.92	1171.99	1286.88
ENSMUSG00000014164	ENSHGLG00000005852	Klhl3	13	58113404	58113804	ENSMUST00000160860	Promoter (<=1kb)	0	JH602046.1	9299289	9299689	ENSHGLT00000008171	Promoter (<=1kb)	60	40.44	31.06	89.17	104.31	73.33	89.61	89.54	60.48	54.01	69.27	45.23	53.71	90.44	106.3	99.91	288.08	257.12	189.71	167.33	194.42	175.64	202.39	247.66	233.13	231.72	263.49	279.69	192.05	210.37	231
ENSMUSG00000014195	ENSHGLG00000016992	Dnajc7	11	100619449	100619849	ENSMUST00000155152	Promoter (<=1kb)	0	JH602108.1	1832042	1832442	ENSHGLT00000024056	Promoter (<=1kb)	27	363.94	279.5	802.54	759.29	533.77	652.3	667.02	450.52	402.35	521.74	340.71	404.55	667.51	784.57	737.41	590.22	526.79	388.68	431.65	501.53	453.08	561.06	686.56	646.28	546.11	620.98	659.16	425.1	465.66	511.3
ENSMUSG00000014198	ENSHGLG00000013481	Zfp385c	11	100690374	100690774	ENSMUST00000153494	Promoter (1-2kb)	1681	JH602108.1	1821743	1822143	ENSHGLT00000019002	Promoter (<=1kb)	26	31.37	24.09	69.17	84.96	59.72	72.99	63.2	42.69	38.12	90.1	58.84	69.86	72.28	84.95	79.85	82.01	73.19	54.01	63.86	74.2	67.03	63.38	77.56	73.01	46.3	52.64	55.88	53.3	58.38	64.11
ENSMUSG00000014226	ENSHGLG00000007093	Cacybp	1	160212834	160213234	ENSMUST00000014370	Promoter (<=1kb)	0	JH602084.1	6993654	6994054	ENSHGLT00000009997	Promoter (<=1kb)	0	782.42	600.89	1725.35	1576.68	1108.39	1354.52	1347.15	909.9	812.61	1148.69	750.12	890.7	1267.18	1489.41	1399.88	2123.41	1895.2	1398.33	1535.85	1784.49	1612.11	1762.64	2156.93	2030.38	1569.79	1784.99	1894.73	1393.33	1526.25	1675.87
ENSMUSG00000014232	ENSHGLG00000014230	Cluap1	16	3908787	3909187	ENSMUST00000145150	Promoter (<=1kb)	0	JH602137.1	1299910	1300310	ENSHGLT00000020071	Promoter (<=1kb)	0	381.4	292.91	841.04	816.3	573.85	701.28	798.07	539.04	481.4	620.32	405.08	481	677.29	796.07	748.21	1036.71	925.29	682.7	836.33	971.72	877.85	911.91	1115.9	1050.42	807.8	918.53	975.01	705.74	773.06	848.85
ENSMUSG00000014294	ENSHGLG00000009165	Ndufa2	18	36744387	36744787	ENSMUST00000014438	Promoter (<=1kb)	0	JH602056.1	33400160	33400560	ENSHGLT00000012951	Promoter (<=1kb)	0	312.04	239.64	688.09	877.9	617.16	754.2	720.4	486.58	434.55	502.05	327.85	389.29	662.39	778.56	731.76	1439.29	1284.6	947.81	1077.13	1251.51	1130.61	1245.56	1524.19	1434.76	1142.14	1298.71	1378.56	981.34	1074.95	1180.33
ENSMUSG00000014301	ENSHGLG00000017996	Pam16	16	4619245	4619645	ENSMUST00000139534	Promoter (1-2kb)	-1091	JH602137.1	2137978	2138378	ENSHGLT00000025483	Promoter (<=1kb)	0	18.61	14.29	41.03	63.11	44.37	54.22	41.34	27.92	24.94	44.59	29.12	34.57	47.47	55.79	52.44	594.35	530.47	391.4	395	458.95	414.61	457.16	559.43	526.61	433.73	493.18	523.51	394.19	431.79	474.12
ENSMUSG00000014303	ENSHGLG00000015549	Glis2	16	4592895	4593295	ENSMUST00000014447	Promoter (1-2kb)	-1418	JH602137.1	2098869	2099269	ENSHGLT00000021977	Promoter (<=1kb)	485	103.06	79.15	227.27	267.21	187.84	229.56	247.94	167.46	149.56	166.14	108.5	128.83	221.42	260.25	244.6	1438.21	1283.64	947.11	1105.58	1284.56	1160.48	1345.71	1646.74	1550.12	1073.49	1220.65	1295.7	988.76	1083.08	1189.26
ENSMUSG00000014313	ENSHGLG00000017404	Cox6c	15	35937838	35938238	ENSMUST00000156915	Promoter (<=1kb)	0	JH602076.1	6877545	6877945	ENSHGLT00000024636	Promoter (<=1kb)	0	93.8	72.04	206.85	295.79	207.93	254.11	229.66	155.12	138.53	147.76	96.49	114.57	232.64	273.44	257.01	362.49	323.53	238.71	248.76	289.04	261.12	308.61	377.65	355.49	294.95	335.38	356	234.25	256.6	281.75
ENSMUSG00000014329	ENSHGLG00000005632	Bicc1	10	71147002	71147402	ENSMUST00000131445	Promoter (<=1kb)	-142	JH602104.1	5057991	5058391	ENSHGLT00000007849	Promoter (<=1kb)	-123	255.98	196.59	564.47	724.59	509.38	622.49	699.54	472.49	421.97	323.99	211.57	251.22	567.59	667.13	627.03	481.05	429.35	316.79	360.4	418.75	378.3	500.87	612.91	576.95	383.23	435.77	462.56	312.34	342.13	375.67
ENSMUSG00000014349	ENSHGLG00000016280	Ube2z	11	96065205	96065605	ENSMUST00000100528	Promoter (<=1kb)	0	JH602108.1	5306672	5307072	ENSHGLT00000023039	Promoter (<=1kb)	944	375.85	288.65	828.81	964.07	677.73	828.23	807.57	545.46	487.13	533.87	348.63	413.96	729.6	857.56	806.01	124.31	110.95	81.86	90.6	105.26	95.09	122.25	149.59	140.81	90.95	103.42	109.78	79.36	86.93	95.45
ENSMUSG00000014353	ENSHGLG00000013328	Tmem87b	2	128818155	128818555	ENSMUST00000152210	Promoter (<=1kb)	0	JH602062.1	307559	307959	ENSHGLT00000018807	Promoter (<=1kb)	0	415.42	319.04	916.07	1208.74	849.73	1038.42	1060.48	716.28	639.69	676.15	441.54	524.29	924.71	1086.88	1021.55	1108.03	988.95	729.67	852.04	989.97	894.34	1063.08	1300.89	1224.56	885.19	1006.53	1068.42	749.93	821.47	902
ENSMUSG00000014355	ENSHGLG00000008271	Anapc1	2	128687202	128687602	ENSMUST00000014499	Promoter (<=1kb)	0	JH602062.1	458511	458911	ENSHGLT00000011662	Promoter (1-2kb)	-1788	234.91	180.41	518.02	491.54	345.55	422.28	417.34	281.88	251.74	361.57	236.11	280.36	480.14	564.34	530.42	546.61	487.86	359.96	335.35	389.64	352.01	429.4	525.46	494.63	392.65	446.47	473.92	312.45	342.25	375.8
ENSMUSG00000014361	ENSHGLG00000005187	Mertk	2	128698105	128698505	ENSMUST00000014505	Promoter (<=1kb)	-451	JH602062.1	443940	444340	ENSHGLT00000007190	Promoter (<=1kb)	-300	413.16	317.3	911.07	978.94	688.19	841.01	857.82	579.4	517.44	593.85	387.8	460.47	767.72	902.36	848.12	690.19	616.01	454.51	543.22	631.16	570.19	725.69	888.02	835.91	584.46	664.58	705.44	456.58	500.14	549.17
ENSMUSG00000014402	ENSHGLG00000013227	Tsg101	7	46919575	46919975	ENSMUST00000014546	Promoter (<=1kb)	0	JH602079.1	9977224	9977624	ENSHGLT00000018649	Promoter (<=1kb)	0	226.68	174.09	499.86	691.24	485.93	593.84	546.51	369.13	329.66	292.25	190.84	226.61	516.6	607.19	570.7	395.04	352.58	260.15	283.88	329.84	297.98	345.75	423.09	398.27	295.48	335.99	356.64	254.6	278.89	306.23
ENSMUSG00000014418	ENSHGLG00000010391	Hps5	7	46795563	46795963	ENSMUST00000142663	Promoter (<=1kb)	0	JH602079.1	9804881	9805281	ENSHGLT00000014655	Promoter (1-2kb)	-1014	282.11	216.65	622.09	720.91	506.8	619.33	613.69	414.5	370.18	412.95	269.67	320.2	518.43	609.35	572.72	228.38	203.83	150.39	160.22	186.16	168.17	163.22	199.73	188.01	166.4	189.21	200.84	145.97	159.89	175.57
ENSMUSG00000014426	ENSHGLG00000011068	Map3k4	17	12266057	12266457	ENSMUST00000233252	Promoter (<=1kb)	-71	JH602168.1	2298044	2298444	ENSHGLT00000015641	Promoter (<=1kb)	0	30.37	23.32	66.97	62.62	44.02	53.8	61.65	41.64	37.19	66.72	43.57	51.73	58.83	69.15	65	1510.66	1348.3	994.82	1090.61	1267.17	1144.77	1333.63	1631.96	1536.2	1132.43	1287.66	1366.83	937.18	1026.58	1127.22
ENSMUSG00000014444	ENSHGLG00000013281	Piezo1	8	122500854	122501254	ENSMUST00000128383	Promoter (<=1kb)	-969	JH602059.1	822689	823089	ENSHGLT00000018744	Promoter (<=1kb)	963	69.84	53.64	154.01	199.46	140.22	171.36	167.04	112.83	100.76	119.4	77.97	92.58	160.05	188.12	176.81	284.5	253.93	187.35	225.03	261.46	236.2	294.65	360.56	339.41	279.83	318.19	337.76	237.71	260.39	285.91
ENSMUSG00000014470	ENSHGLG00000014545	Rnf166	8	122475925	122476325	ENSMUST00000014614	Promoter (<=1kb)	0	JH602059.1	877864	878264	ENSHGLT00000020535	Promoter (<=1kb)	0	309.91	238.01	683.41	727.48	511.41	624.97	638.27	431.1	385.01	409.4	267.35	317.45	558.98	657.02	617.52	882.03	787.23	580.84	541.48	629.14	568.37	591.78	724.16	681.67	549.85	625.23	663.67	537.6	588.88	646.61
ENSMUSG00000014496	ENSHGLG00000007756	Ankrd28	14	31781539	31781939	ENSMUST00000227089	Promoter (<=1kb)	0	JH602134.1	1155328	1155728	ENSHGLT00000010928	Promoter (<=1kb)	-200	280.75	215.61	619.1	752.25	528.83	646.26	677.25	457.43	408.52	482.79	315.27	374.36	721.06	847.51	796.57	1460.87	1303.86	962.03	1007.01	1170.03	1057.01	1221.93	1495.27	1407.53	939.51	1068.3	1133.98	824.85	903.54	992.11
ENSMUSG00000014498	ENSHGLG00000011688	Ankrd52	10	128376834	128377234	ENSMUST00000167990	Promoter (<=1kb)	0	JH602115.1	11748657	11749057	ENSHGLT00000016474	Promoter (<=1kb)	0	336.48	258.42	742	800	562.39	687.27	666.67	450.28	402.14	453.81	296.35	351.89	606.85	713.28	670.4	722.53	644.87	475.81	483.3	561.54	507.3	555.88	680.23	640.31	482.66	548.82	582.57	413.69	453.15	497.57
ENSMUSG00000014503	ENSHGLG00000019407	Pkd2l2	18	34409187	34409587	ENSMUST00000166156	Promoter (<=1kb)	0	JH602056.1	30742773	30743173	ENSHGLT00000027540	Promoter (<=1kb)	0	51.46	39.52	113.48	154.38	108.53	132.63	128.17	86.57	77.31	91.71	59.89	71.11	119.31	140.23	131.8	557.5	497.59	367.13	396.14	460.27	415.81	441.79	540.62	508.9	430.95	490.03	520.16	362.18	396.73	435.63
ENSMUSG00000014504	ENSHGLG00000006075	Srp19	18	34330855	34331255	ENSMUST00000131713	Promoter (<=1kb)	0	JH602056.1	30645070	30645470	ENSHGLT00000008492	Promoter (<=1kb)	0	614.07	471.6	1354.12	1090.85	766.86	937.14	952.41	643.28	574.5	904.49	590.66	701.34	971.14	1141.46	1072.84	947.9	846.03	624.22	685.51	796.49	719.55	796.59	974.78	917.59	720.92	819.75	870.15	604.33	661.98	726.88
ENSMUSG00000014547	ENSHGLG00000002396	Wdfy2	14	62837254	62837654	ENSMUST00000014691	Promoter (<=1kb)	-24	JH602061.1	2612435	2612835	ENSHGLT00000003278	Promoter (<=1kb)	0	754.78	579.66	1664.41	1477.48	1038.66	1269.3	1120.62	756.9	675.97	1112.38	726.41	862.54	1144.24	1344.92	1264.08	2090.22	1865.58	1376.48	1582.6	1838.8	1661.18	1786.54	2186.18	2057.91	1601.34	1820.86	1932.81	1416.07	1551.16	1703.22
ENSMUSG00000014550	ENSHGLG00000007514	Rbsn	6	92214722	92215122	ENSMUST00000014694	Promoter (<=1kb)	0	JH602185.1	915103	915503	ENSHGLT00000010588	Promoter (<=1kb)	0	200.93	154.31	443.09	505.76	355.55	434.5	375.32	253.5	226.4	276.92	180.83	214.72	436.23	512.73	481.91	620.33	553.66	408.51	434.18	504.46	455.73	465.05	569.08	535.69	459.12	522.06	554.16	385.96	422.78	464.22
ENSMUSG00000014554	ENSHGLG00000009167	Dguok	6	83506779	83507179	ENSMUST00000014698	Promoter (<=1kb)	0	JH602062.1	29560717	29561117	ENSHGLT00000012953	Promoter (<=1kb)	103	610.96	469.21	1347.26	1146.26	805.81	984.75	1036.86	700.32	625.44	912.16	595.66	707.29	1011.55	1188.96	1117.49	584.87	522.01	385.16	477.88	555.24	501.6	577.6	706.8	665.33	493.09	560.69	595.16	427.7	468.5	514.43
ENSMUSG00000014592	ENSHGLG00000004844	Camta1	4	151861796	151862196	ENSMUST00000097774	Promoter (<=1kb)	0	JH602131.1	4097754	4098154	ENSHGLT00000006706	Promoter (1-2kb)	-1428	1294.93	994.49	2855.51	2409.34	1693.74	2069.85	2236.12	1510.33	1348.83	1918.23	1252.65	1487.39	1958.37	2301.82	2163.46	660.3	589.34	434.83	452.86	526.18	475.35	493.17	603.49	568.08	441.74	502.3	533.18	406.96	445.78	489.48
ENSMUSG00000014599	ENSHGLG00000018247	Csf1	3	107760125	107760525	ENSMUST00000118593	Promoter (<=1kb)	0	JH602085.1	5663285	5663685	ENSHGLT00000025852	Promoter (<=1kb)	215	544.18	417.92	1200	1068.59	751.21	918.02	1006.47	679.79	607.1	693.32	452.75	537.6	880.19	1034.56	972.37	1219.74	1088.65	803.24	843.42	979.96	885.3	970.51	1187.61	1117.93	914.06	1039.37	1103.27	771.38	844.97	927.8
ENSMUSG00000014601	ENSHGLG00000014558	Strip1	3	107631575	107631975	ENSMUST00000064759	Promoter (<=1kb)	0	JH602085.1	5802171	5802571	ENSHGLT00000020568	Promoter (<=1kb)	106	220.1	169.03	485.35	485.89	341.58	417.43	400.87	270.76	241.8	341.74	223.17	264.99	440.9	518.22	487.07	537.66	479.88	354.07	389.35	452.38	408.69	430.22	526.45	495.56	414.45	471.27	500.24	321.39	352.05	386.56
ENSMUSG00000014602	ENSHGLG00000002911	Kif1a	1	93101031	93101431	ENSMUST00000171796	Promoter (<=1kb)	391	JH602160.1	5031916	5032316	ENSHGLT00000004013	Promoter (1-2kb)	1250	13.08	10.05	28.85	40.01	28.13	34.38	41.42	27.98	24.99	42.72	27.9	33.13	35.4	41.6	39.1	98.78	88.16	65.05	71.31	82.85	74.85	69.04	84.49	79.53	67.11	76.31	81	65.48	71.73	78.76
ENSMUSG00000014606	ENSHGLG00000013874	Slc25a11	11	70647014	70647414	ENSMUST00000014750	Promoter (<=1kb)	0	JH602099.1	8797841	8798241	ENSHGLT00000019560	Promoter (<=1kb)	0	555.46	426.59	1224.88	1056.3	742.57	907.46	873.04	589.67	526.62	731.66	477.79	567.33	869.94	1022.51	961.05	2276.24	2031.6	1498.97	1675.15	1946.34	1758.32	1869.38	2287.56	2153.33	1621.73	1844.04	1957.41	1425.29	1561.26	1714.3
ENSMUSG00000014668	ENSHGLG00000015975	Chfr	5	110135566	110135966	ENSMUST00000200038	Promoter (<=1kb)	0	JH602060.1	28221635	28222035	ENSHGLT00000022610	Promoter (<=1kb)	-110	305.85	234.89	674.44	845.07	594.07	725.99	710.34	479.78	428.48	475.15	310.28	368.43	667.93	785.06	737.87	1827.34	1630.95	1203.36	1277.73	1484.58	1341.17	1449.55	1773.81	1669.73	1324.13	1505.64	1598.21	1145.88	1255.19	1378.24
ENSMUSG00000014748	ENSHGLG00000015951	Tex261	6	83775662	83776062	ENSMUST00000014892	Promoter (<=1kb)	0	JH602075.1	2417006	2417406	ENSHGLT00000022581	Promoter (<=1kb)	-120	511.01	392.45	1126.86	1035.83	728.18	889.87	988.39	667.59	596.2	712.73	465.43	552.65	847.1	995.67	935.82	943.71	842.29	621.46	691.25	803.16	725.58	764.63	935.67	880.77	705.22	801.89	851.19	644.74	706.25	775.48
ENSMUSG00000014767	ENSHGLG00000004038	Tbp	17	15499631	15500031	ENSMUST00000159197	Promoter (<=1kb)	0	JH602163.1	6359132	6359532	ENSHGLT00000005575	Promoter (<=1kb)	0	304.4	233.78	671.26	690.84	485.65	593.49	543.2	366.89	327.66	449.55	293.57	348.58	559.46	657.58	618.05	1075.31	959.74	708.13	819.92	952.66	860.64	933.97	1142.89	1075.83	808.44	919.26	975.78	725.17	794.35	872.22
ENSMUSG00000014769	ENSHGLG00000003932	Psmb1	17	15498116	15498516	ENSMUST00000014913	Promoter (<=1kb)	0	JH602163.1	6357674	6358074	ENSHGLT00000005438	Promoter (<=1kb)	0	247.13	189.79	544.95	573.8	403.38	492.95	502.51	339.41	303.12	389.53	254.37	302.04	481.71	566.2	532.16	563.96	503.35	371.39	409.51	475.81	429.85	499.6	611.36	575.49	416.61	473.72	502.85	345.95	378.96	416.1
ENSMUSG00000014771	ENSHGLG00000004142	Pdcd2	17	15527087	15527487	ENSMUST00000154293	Promoter (<=1kb)	0	JH602163.1	6383544	6383944	ENSHGLT00000005738	Promoter (<=1kb)	2	371.38	285.22	818.96	1053.65	740.71	905.18	902.94	609.87	544.66	612.75	400.14	475.13	767.4	901.98	847.76	755.88	674.64	497.77	482.94	561.13	506.92	607.93	743.92	700.27	507.28	576.82	612.28	407.52	446.4	490.16
ENSMUSG00000014773	ENSHGLG00000002650	Dll1	17	15377915	15378315	ENSMUST00000143460	Promoter (1-2kb)	-1043	JH602163.1	6143470	6143870	ENSHGLT00000003643	Promoter (<=1kb)	-66	88.19	67.73	194.47	206.37	145.08	177.29	153.55	103.71	92.62	173.44	113.26	134.48	153.42	180.33	169.49	268.34	239.5	176.71	197.94	229.98	207.76	222.31	272.03	256.07	194.82	221.52	235.14	164.08	179.74	197.36
ENSMUSG00000014782	ENSHGLG00000010252	Plekhg4	8	105372607	105373007	ENSMUST00000160650	Promoter (<=1kb)	-267	JH602059.1	19041150	19041550	ENSHGLT00000014472	Promoter (<=1kb)	0	211.65	162.55	466.73	548.75	385.76	471.43	567.89	383.57	342.55	538.1	351.39	417.24	524.39	616.36	579.31	56.71	50.61	37.34	34.89	40.54	36.62	43.42	53.13	50.02	39.77	45.23	48.01	38.87	42.58	46.75
ENSMUSG00000014786	ENSHGLG00000012224	Slc9a5	8	105355431	105355831	ENSMUST00000212772	Promoter (<=1kb)	0	JH602059.1	19073983	19074383	ENSHGLT00000017242	Promoter (<=1kb)	0	92	70.66	202.88	191.75	134.8	164.73	179.95	121.55	108.55	321.18	209.74	249.05	249.89	293.72	276.06	1348.96	1203.98	888.33	1005.82	1168.65	1055.77	1204.76	1474.26	1387.75	1066.88	1213.13	1287.72	913.32	1000.45	1098.52
ENSMUSG00000014837	ENSHGLG00000011035	4931428F04Rik	8	105289009	105289409	ENSMUST00000212922	Promoter (<=1kb)	0	JH602059.1	19132242	19132642	ENSHGLT00000015595	Promoter (1-2kb)	-1735	722.28	554.7	1592.74	1472.3	1035.01	1264.84	1382	933.43	833.63	1157.89	756.13	897.83	1287.1	1512.83	1421.89	542.2	483.93	357.06	424.99	493.79	446.09	455.36	557.22	524.52	438.72	498.87	529.54	394.32	431.93	474.28
ENSMUSG00000014846	ENSHGLG00000011640	Tppp3	8	105469286	105469686	ENSMUST00000177126	Promoter (<=1kb)	0	JH602059.1	18922386	18922786	ENSHGLT00000016414	Promoter (<=1kb)	222	20.38	15.65	44.93	67.11	47.18	57.66	52.37	35.37	31.59	79.33	51.81	61.51	45.73	53.75	50.52	410.01	365.94	270	319.56	371.29	335.43	321.64	393.59	370.5	305.32	347.17	368.52	284.2	311.31	341.83
ENSMUSG00000014856	ENSHGLG00000015097	Tmem208	8	105326126	105326526	ENSMUST00000015000	Promoter (<=1kb)	0	JH602059.1	19093132	19093532	ENSHGLT00000021336	Promoter (<=1kb)	0	473.75	363.83	1044.68	1124.31	790.38	965.89	966.52	652.81	583.01	574.06	374.87	445.12	866.74	1018.75	957.51	1612.73	1439.4	1062.03	1145.68	1331.16	1202.57	1236.29	1512.85	1424.08	1135.81	1291.51	1370.92	979.03	1072.43	1177.55
ENSMUSG00000014859	ENSHGLG00000014276	E2f4	8	105297470	105297870	ENSMUST00000015003	Promoter (<=1kb)	0	JH602059.1	19124124	19124524	ENSHGLT00000020135	Promoter (<=1kb)	0	167.38	128.54	369.09	386.82	271.93	332.32	320.74	216.64	193.47	229.11	149.61	177.65	306.26	359.97	338.33	678.56	605.63	446.85	445.14	517.2	467.24	486.39	595.19	560.27	469.51	533.87	566.69	412.78	452.16	496.49
ENSMUSG00000014867	ENSHGLG00000019385	Surf4	2	26933251	26933651	ENSMUST00000153641	Promoter (<=1kb)	0	JH602073.1	1833229	1833629	ENSHGLT00000027505	Promoter (<=1kb)	0	296.8	227.94	654.5	941.33	661.75	808.69	716.68	484.06	432.3	417.6	272.7	323.81	628.23	738.41	694.02	824.38	735.78	542.88	562.95	654.09	590.91	642.98	786.82	740.65	502.83	571.76	606.91	503.93	552.01	606.12
ENSMUSG00000014905	ENSHGLG00000017354	Dnajb9	12	44209956	44210356	ENSMUST00000015049	Promoter (<=1kb)	0	JH602052.1	21193181	21193581	ENSHGLT00000024569	Promoter (<=1kb)	0	749.6	575.68	1652.97	1757.68	1235.63	1510.01	1484.76	1002.85	895.62	1000.16	653.13	775.52	1043.1	1226.04	1152.34	1180.46	1053.59	777.37	863.07	1002.8	905.93	1122.38	1373.45	1292.87	934.32	1062.4	1127.72	790.71	866.14	951.05
ENSMUSG00000014907	ENSHGLG00000014899	Naf1	8	66859985	66860385	ENSMUST00000118009	Promoter (<=1kb)	0	JH602071.1	13686419	13686819	ENSHGLT00000021046	Promoter (<=1kb)	431	117.45	90.2	258.99	430.91	302.92	370.19	315.97	213.41	190.59	188.41	123.04	146.09	288.24	338.79	318.43	552.62	493.23	363.92	386.22	448.75	405.4	485.24	593.79	558.95	435.72	495.45	525.91	345.9	378.89	416.03
ENSMUSG00000014932	ENSHGLG00000010134	Yes1	5	32610979	32611379	ENSMUST00000202543	Promoter (<=1kb)	0	JH602073.1	12734735	12735135	ENSHGLT00000014325	Promoter (<=1kb)	-512	192.17	147.58	423.76	670.22	471.16	575.79	459.62	310.44	277.24	196.86	128.55	152.64	390.62	459.13	431.53	81.34	72.59	53.56	65.35	75.92	68.59	71.74	87.79	82.64	80.47	91.5	97.13	58.4	63.97	70.24
ENSMUSG00000014956	ENSHGLG00000013887	Ppp1cb	5	32458781	32459181	ENSMUST00000015100	Promoter (<=1kb)	0	JH602051.1	10689156	10689556	ENSHGLT00000019577	Promoter (<=1kb)	4	919.88	706.46	2028.48	1768.16	1243	1519.01	1518.58	1025.69	916.01	1322.72	863.77	1025.64	1529.45	1797.68	1689.62	1087.85	970.93	716.38	766.55	890.65	804.61	843.39	1032.06	971.5	795.93	905.04	960.68	678.78	743.53	816.42
ENSMUSG00000014959	ENSHGLG00000010836	Gorasp2	2	70661304	70661704	ENSMUST00000112201	Promoter (<=1kb)	0	JH602100.1	8442078	8442478	ENSHGLT00000015281	Promoter (<=1kb)	0	500.97	384.74	1104.72	1121.84	788.64	963.77	959.75	648.24	578.93	693.5	452.87	537.74	894.88	1051.83	988.6	1112.29	992.75	732.48	821.72	954.74	862.52	931.8	1140.24	1073.33	835.08	949.55	1007.93	702.92	769.97	845.45
ENSMUSG00000014980	ENSHGLG00000018727	Tsen15	1	152386443	152386843	ENSMUST00000015124	Promoter (<=1kb)	0	JH602127.1	9611138	9611538	ENSHGLT00000026552	Promoter (<=1kb)	0	82.66	63.48	182.28	294.88	207.3	253.33	227.62	153.74	137.3	143.29	93.57	111.11	225.83	265.44	249.48	772.7	689.65	508.84	542.71	630.57	569.66	633.42	775.12	729.64	531.44	604.29	641.45	507.48	555.89	610.39
ENSMUSG00000015002	ENSHGLG00000019086	Efr3a	15	65852941	65853341	ENSMUST00000174615	Promoter (1-2kb)	1777	JH602048.1	23963592	23963992	ENSHGLT00000027075	Promoter (<=1kb)	101	120.73	92.72	266.22	300.46	211.22	258.12	327.29	221.06	197.43	266.23	173.86	206.44	362.84	426.48	400.84	882.17	787.36	580.94	634.64	737.38	666.15	784.86	960.43	904.08	708.65	805.8	855.34	642.94	704.28	773.32
ENSMUSG00000015013	ENSHGLG00000010329	Trappc2l	8	122611339	122611739	ENSMUST00000212477	Promoter (<=1kb)	0	JH602059.1	785980	786380	ENSHGLT00000014570	Promoter (<=1kb)	0	645.28	495.57	1422.95	1486.33	1044.87	1276.9	1241.91	838.82	749.13	970.87	634	752.81	1181.02	1388.14	1304.7	1100.94	982.62	725.01	761.2	884.43	798.99	867.3	1061.32	999.04	741.06	842.65	894.46	627	686.81	754.14
ENSMUSG00000015016	ENSHGLG00000009893	Acsf3	8	122775798	122776198	ENSMUST00000212790	Promoter (<=1kb)	220	JH602059.1	655696	656096	ENSHGLT00000013982	Promoter (<=1kb)	0	88.05	67.62	194.16	240.93	169.37	206.99	155.82	105.24	93.99	192.57	125.76	149.32	177.17	208.24	195.72	474.94	423.9	312.76	314.97	365.96	330.61	380.95	466.16	438.81	348.18	395.9	420.25	279.13	305.76	335.73
ENSMUSG00000015023	ENSHGLG00000011681	Ddx19a	8	110997795	110998195	ENSMUST00000040416	Promoter (<=1kb)	0	JH602059.1	12594898	12595298	ENSHGLT00000016465	Promoter (<=1kb)	0	229.1	175.94	505.19	644.6	453.15	553.77	555.45	375.17	335.05	292.21	190.82	226.58	489.97	575.9	541.28	940.24	839.19	619.17	670.7	779.28	704	773.12	946.07	890.56	729.46	829.46	880.46	569.82	624.18	685.37
ENSMUSG00000015087	ENSHGLG00000011916	Rabl6	2	25608257	25608657	ENSMUST00000058137	Promoter (<=1kb)	0	JH602073.1	1028996	1029396	ENSHGLT00000016828	Promoter (<=1kb)	-67	130.19	99.98	287.08	417.16	293.26	358.38	354.41	239.38	213.78	220.59	144.05	171.05	335.28	394.08	370.39	493.03	440.04	324.68	347.21	403.42	364.45	403.78	494.1	465.11	317.16	360.63	382.81	312.24	342.02	375.55
ENSMUSG00000015092	ENSHGLG00000014528	Edf1	2	25557588	25557988	ENSMUST00000015236	Promoter (<=1kb)	0	JH602073.1	986592	986992	ENSHGLT00000020512	Promoter (<=1kb)	0	147.08	112.96	324.34	416.65	292.9	357.94	373.6	252.34	225.36	233.91	152.75	181.37	307.06	360.91	339.21	860.1	767.66	566.4	591.39	687.13	620.76	634.37	776.27	730.72	557.14	633.51	672.46	508.07	556.54	611.1
ENSMUSG00000015094	ENSHGLG00000016494	Npdc1	2	25403187	25403587	ENSMUST00000141567	Promoter (<=1kb)	0	JH602073.1	868476	868876	ENSHGLT00000023345	Promoter (1-2kb)	1906	160.6	123.34	354.16	515.2	362.18	442.6	384.65	259.8	232.02	234.92	153.41	182.16	367.76	432.25	406.27	228.14	203.62	150.24	182.52	212.07	191.58	181.35	221.92	208.9	174.55	198.48	210.68	146.95	160.97	176.75
ENSMUSG00000015120	ENSHGLG00000003283	Ube2i	17	25273568	25273968	ENSMUST00000172618	Promoter (<=1kb)	0	JH602226.1	2024828	2025228	ENSHGLT00000004552	Promoter (<=1kb)	-300	478.16	367.23	1054.43	1118.12	786.03	960.57	1053.55	711.59	635.5	647.27	422.68	501.89	810.06	952.12	894.89	973.56	868.93	641.12	695.6	808.2	730.13	833.79	1020.31	960.44	709.65	806.93	856.54	665.13	728.58	800
ENSMUSG00000015127	ENSHGLG00000001586	Unkl	17	25188040	25188440	ENSMUST00000039734	Promoter (<=1kb)	0	JH602226.1	2114844	2115244	ENSHGLT00000002135	Promoter (<=1kb)	-126	152.94	117.45	337.25	335.88	236.12	288.55	243.07	164.18	146.62	208.31	136.03	161.52	322.15	378.65	355.89	288.95	257.89	190.28	222.69	258.74	233.74	256	313.27	294.89	218.57	248.53	263.81	182.65	200.07	219.68
ENSMUSG00000015133	ENSHGLG00000013404	Lrrk1	7	66389184	66389584	ENSMUST00000015277	Promoter (<=1kb)	-834	JH602081.1	3849347	3849747	ENSHGLT00000018900	Promoter (<=1kb)	-696	105.46	80.99	232.56	261.62	183.92	224.76	208.26	140.66	125.62	171.84	112.22	133.25	216.69	254.7	239.39	241.5	215.55	159.04	170.03	197.56	178.48	232.82	284.9	268.19	175.43	199.48	211.74	155.73	170.59	187.31
ENSMUSG00000015134	ENSHGLG00000013998	Aldh1a3	7	66427345	66427745	ENSMUST00000015278	Promoter (<=1kb)	0	JH602081.1	3886307	3886707	ENSHGLT00000019743	Promoter (<=1kb)	-698	32.48	24.95	71.63	171.38	120.48	147.23	125.16	84.53	75.5	64.68	42.23	50.15	104.41	122.72	115.35	46.33	41.35	30.51	28.64	33.28	30.06	34.7	42.46	39.97	30.43	34.6	36.73	30.57	33.48	36.77
ENSMUSG00000015143	ENSHGLG00000012556	Actn1	12	80260219	80260619	ENSMUST00000021554	Promoter (<=1kb)	0	JH602047.1	32097149	32097549	ENSHGLT00000017726	Promoter (<=1kb)	-122	783.21	601.5	1727.1	2397.06	1685.11	2059.31	1778.56	1201.29	1072.84	1007.58	657.97	781.27	1361.73	1600.55	1504.34	2037.17	1818.22	1341.54	1547.29	1797.78	1624.12	1892.26	2315.55	2179.68	1537.28	1748.01	1855.48	1379.26	1510.83	1658.94
ENSMUSG00000015165	ENSHGLG00000010210	Hnrnpl	7	28810577	28810977	ENSMUST00000038572	Promoter (<=1kb)	0	JH602107.1	12220094	12220494	ENSHGLT00000014426	Promoter (1-2kb)	-1921	885.08	679.73	1951.73	1663.28	1169.27	1428.92	1526.34	1030.93	920.7	1238.25	808.61	960.14	1322.52	1554.46	1461.02	426.26	380.45	280.7	295.4	343.22	310.07	357.4	437.35	411.69	334.34	380.18	403.55	301.37	330.11	362.48
ENSMUSG00000015176	ENSHGLG00000003156	Nolc1	19	46075722	46076122	ENSMUST00000165017	Promoter (<=1kb)	0	JH602144.1	1613064	1613464	ENSHGLT00000004373	Promoter (<=1kb)	0	443.59	340.67	978.18	1049.99	738.13	902.04	879.89	594.3	530.75	539.33	352.19	418.2	733.12	861.7	809.9	1083.43	966.99	713.47	760.98	884.17	798.76	856.06	1047.56	986.09	756.93	860.7	913.61	698.31	764.93	839.92
ENSMUSG00000015189	ENSHGLG00000002281	Casd1	6	4600984	4601384	ENSMUST00000153963	Promoter (<=1kb)	0	JH602126.1	1281578	1281978	ENSHGLT00000003108	Promoter (<=1kb)	254	83.46	64.1	184.05	277.35	194.98	238.27	218.8	147.78	131.98	116.82	76.28	90.58	192.72	226.52	212.9	370.36	330.55	243.89	241.14	280.17	253.11	315.03	385.5	362.88	241.19	274.26	291.12	188.51	206.49	226.73
ENSMUSG00000015202	ENSHGLG00000003681	Cnksr3	10	7211891	7212291	ENSMUST00000015346	Promoter (<=1kb)	0	JH602098.1	3805313	3805713	ENSHGLT00000005082	Promoter (<=1kb)	0	224.34	172.29	494.71	646.48	454.47	555.39	486.64	328.69	293.54	277.82	181.42	215.42	374.11	439.72	413.29	1239.42	1106.22	816.2	794.92	923.61	834.39	953.38	1166.65	1098.2	831.69	945.7	1003.85	657.29	719.99	790.57
ENSMUSG00000015214	ENSHGLG00000000382	Mtmr1	X	71364648	71365048	ENSMUST00000146213	Promoter (<=1kb)	0	JH602236.1	1072822	1073222	ENSHGLT00000000448	Promoter (<=1kb)	0	88.74	68.15	195.68	306.74	215.63	263.51	246.27	166.34	148.55	147.88	96.57	114.66	212.74	250.05	235.02	160.72	143.45	105.84	110.44	128.32	115.92	133.05	162.81	153.26	121.51	138.17	146.67	90.66	99.31	109.04
ENSMUSG00000015217	ENSHGLG00000020226	Hmgb3	X	71555700	71556100	ENSMUST00000072699	Promoter (<=1kb)	0	JH602114.1	11073986	11074386	ENSHGLT00000028436	Promoter (1-2kb)	-1789	197.34	151.56	435.17	459.69	323.16	394.92	415.08	280.35	250.38	303.97	198.5	235.7	376.69	442.75	416.14	1388.38	1239.17	914.29	990.79	1151.19	1039.99	1124.71	1376.31	1295.55	946.94	1076.75	1142.95	844.99	925.6	1016.33
ENSMUSG00000015243	ENSHGLG00000011444	Abca1	4	53159831	53160231	ENSMUST00000030010	Promoter (<=1kb)	0	JH602071.1	6449428	6449828	ENSHGLT00000016174	Promoter (<=1kb)	0	402.67	309.25	887.95	919.25	646.22	789.72	774.06	522.82	466.92	509.83	332.93	395.32	624.66	734.22	690.08	719.22	641.93	473.63	529.72	615.48	556.02	624.14	763.76	718.95	557.03	633.39	672.34	440.35	482.35	529.64
ENSMUSG00000015289	ENSHGLG00000003264	Lage3	X	74353308	74353708	ENSMUST00000114153	Promoter (<=1kb)	0	JH602259.1	952866	953266	ENSHGLT00000004529	Promoter (<=1kb)	96	25	19.2	55.12	91.37	64.23	78.49	55.99	37.82	33.77	49.34	32.22	38.26	63.41	74.53	70.05	950.54	848.38	625.96	651.82	757.35	684.19	725.7	888.04	835.94	652.83	742.32	787.96	591.77	648.22	711.76
ENSMUSG00000015290	ENSHGLG00000003702	Ubl4a	X	74368388	74368788	ENSMUST00000155676	Promoter (<=1kb)	0	JH602259.1	958209	958609	ENSHGLT00000005115	Promoter (<=1kb)	240	110.55	84.9	243.77	320.68	225.44	275.5	245.64	165.91	148.17	178.55	116.6	138.45	247.15	290.49	273.03	209.71	187.17	138.1	153.11	177.89	160.71	200.77	245.69	231.27	163.83	186.29	197.74	132.04	144.64	158.82
ENSMUSG00000015291	ENSHGLG00000003275	Gdi1	X	74305101	74305501	ENSMUST00000145580	Promoter (<=1kb)	0	JH602259.1	903827	904227	ENSHGLT00000004542	Promoter (1-2kb)	1366	98.28	75.47	216.71	288.53	202.83	247.87	219.49	148.25	132.4	129.05	84.27	100.06	168.34	197.86	185.96	88.05	78.59	57.99	65.13	75.68	68.37	73.09	89.43	84.19	55.61	63.23	67.12	59.36	65.02	71.4
ENSMUSG00000015305	ENSHGLG00000019298	Sash1	10	8760549	8760949	ENSMUST00000212553	Promoter (1-2kb)	1525	JH602098.1	9736350	9736750	ENSHGLT00000027375	Promoter (<=1kb)	345	23.43	18	51.68	51.16	35.96	43.95	50.63	34.19	30.54	47.4	30.95	36.75	43.57	51.22	48.14	438.06	390.98	288.47	309.67	359.8	325.05	415.34	508.25	478.43	393.65	447.61	475.13	251.32	275.29	302.28
ENSMUSG00000015312	ENSHGLG00000015117	Gadd45b	10	80929802	80930202	ENSMUST00000015456	Promoter (<=1kb)	0	JH602141.1	5663359	5663759	ENSHGLT00000021361	Promoter (<=1kb)	0	1153.75	886.06	2544.19	2252.29	1583.34	1934.93	1973.86	1333.19	1190.64	1505.44	983.09	1167.32	1454.79	1709.92	1607.14	1135.12	1013.13	747.51	943.46	1096.19	990.3	1089.19	1332.84	1254.63	921.41	1047.71	1112.13	839.84	919.96	1010.14
ENSMUSG00000015335	ENSHGLG00000014429	Zdhhc12	2	30093556	30093956	ENSMUST00000102865	Promoter (<=1kb)	0	JH602073.1	6273660	6274060	ENSHGLT00000020356	Promoter (<=1kb)	0	496.85	381.57	1095.62	1059.48	744.8	910.19	821.05	554.56	495.26	657.47	429.34	509.8	798.42	938.44	882.03	1426.77	1273.43	939.57	1017.57	1182.31	1068.1	1178.29	1441.87	1357.27	950.7	1081.03	1147.49	929.96	1018.67	1118.53
ENSMUSG00000015337	ENSHGLG00000011977	Endog	2	30171338	30171738	ENSMUST00000015481	Promoter (<=1kb)	0	JH602073.1	6195955	6196355	ENSHGLT00000016908	Promoter (<=1kb)	19	156.26	120.01	344.59	568.61	399.73	488.49	512.21	345.96	308.97	260.98	170.43	202.36	352.8	414.68	389.75	841.32	750.9	554.04	547.32	635.93	574.5	666.61	815.73	767.86	554.78	630.83	669.62	519.82	569.4	625.22
ENSMUSG00000015341	ENSHGLG00000002828	Golga7	8	23256905	23257305	ENSMUST00000051094	Promoter (<=1kb)	0	JH602093.1	13551587	13551987	ENSHGLT00000003895	Promoter (1-2kb)	-1649	234.3	179.94	516.68	573.26	403	492.49	484.8	327.45	292.43	350.63	228.97	271.88	497.39	584.62	549.48	63.81	56.95	42.02	56.31	65.43	59.11	66.18	80.98	76.23	65.07	73.99	78.54	66	72.29	79.38
ENSMUSG00000015342	ENSHGLG00000013937	Xk	X	9272374	9272774	ENSMUST00000015486	Promoter (<=1kb)	0	JH602075.1	17914877	17915277	ENSHGLT00000019655	Promoter (<=1kb)	0	34.83	26.75	76.8	115.63	81.29	99.34	86.48	58.41	52.17	45.83	29.93	35.53	70.85	83.28	78.27	151.89	135.57	100.03	126.04	146.44	132.3	171.49	209.86	197.54	132.95	151.18	160.47	117.68	128.91	141.54
ENSMUSG00000015357	ENSHGLG00000008735	Clpx	9	65294034	65294434	ENSMUST00000015501	Promoter (<=1kb)	0	JH602094.1	7320366	7320766	ENSHGLT00000012350	Promoter (<=1kb)	0	338.74	260.15	746.97	683.27	480.33	586.99	577.99	390.39	348.65	524.84	342.73	406.96	609.25	716.1	673.05	1013.16	904.27	667.2	725.23	842.64	761.24	856.27	1047.82	986.34	730.08	830.16	881.2	634.49	695.01	763.14
ENSMUSG00000015377	ENSHGLG00000006881	Dennd6b	15	89196396	89196796	ENSMUST00000229755	Promoter (<=1kb)	0	JH602065.1	459472	459872	ENSHGLT00000009700	Promoter (<=1kb)	385	564.02	433.16	1243.75	1315.4	924.71	1130.05	1237.94	836.14	746.73	898.23	586.57	696.49	1069.83	1257.46	1181.87	687.64	613.74	452.83	469.97	546.05	493.31	571.82	699.73	658.68	472.58	537.36	570.4	423.4	463.79	509.26
ENSMUSG00000015461	ENSHGLG00000016687	Atf6b	17	34646908	34647308	ENSMUST00000015605	Promoter (<=1kb)	0	JH602067.1	24184933	24185333	ENSHGLT00000023624	Promoter (<=1kb)	672	460.36	353.55	1015.16	1061.22	746.03	911.69	1017.42	687.19	613.71	839.89	548.47	651.25	927.51	1090.18	1024.65	1687.69	1506.31	1111.4	1217.29	1414.35	1277.73	1388.95	1699.65	1599.92	1197.8	1361.99	1445.73	1085.63	1189.2	1305.77
ENSMUSG00000015468	ENSHGLG00000012427	Notch4	17	34577573	34577973	ENSMUST00000174707	Promoter (<=1kb)	-35	JH602067.1	24109797	24110197	ENSHGLT00000017532	Promoter (<=1kb)	-35	14.52	11.15	32.02	51.44	36.16	44.19	41.03	27.71	24.75	45.77	29.89	35.49	28.06	32.98	31	86.85	77.52	57.2	57.27	66.54	60.11	72.37	88.56	83.36	59.29	67.41	71.56	66.42	72.75	79.88
ENSMUSG00000015474	ENSHGLG00000016656	Ppt2	17	34627374	34627774	ENSMUST00000171121	Promoter (<=1kb)	0	JH602067.1	24169154	24169554	ENSHGLT00000023587	Promoter (<=1kb)	0	301.36	231.44	664.55	555.93	390.81	477.6	499.03	337.06	301.02	460.4	300.65	356.99	500.47	588.24	552.88	63.03	56.25	41.51	55.98	65.05	58.76	51.16	62.61	58.93	50.85	57.82	61.38	50.08	54.85	60.23
ENSMUSG00000015478	ENSHGLG00000013772	Rnf5	17	34603593	34603993	ENSMUST00000015622	Promoter (<=1kb)	0	JH602067.1	24143422	24143822	ENSHGLT00000019383	Promoter (<=1kb)	0	1133.6	870.59	2499.76	2499.42	1757.07	2147.24	2339.58	1580.21	1411.25	1892.16	1235.63	1467.18	2050.28	2409.85	2264.99	3419.78	3052.24	2252.03	2740.33	3183.96	2876.4	2985.41	3653.23	3438.88	2645.96	3008.68	3193.66	2358.54	2583.54	2836.8
ENSMUSG00000015488	ENSHGLG00000019453	Cacfd1	2	27009752	27010152	ENSMUST00000114005	Promoter (<=1kb)	0	JH602073.1	1889511	1889911	ENSHGLT00000027601	Promoter (<=1kb)	-38	274.2	210.58	604.66	844.73	593.84	725.7	692.5	467.74	417.72	483.48	315.72	374.89	665.32	782	734.99	947.89	846.01	624.21	717.09	833.18	752.69	766.1	937.47	882.46	663.67	754.65	801.04	598.14	655.2	719.43
ENSMUSG00000015501	ENSHGLG00000016127	Hivep2	10	13965538	13965938	ENSMUST00000187083	Promoter (<=1kb)	-137	JH602066.1	11382146	11382546	ENSHGLT00000022822	Promoter (<=1kb)	-734	403.48	309.87	889.73	1080.81	759.8	928.52	903.39	610.18	544.93	620.08	404.93	480.81	825.25	969.98	911.67	55.09	49.17	36.28	42.38	49.24	44.48	53.02	64.87	61.07	40.87	46.47	49.33	34.32	37.59	41.28
ENSMUSG00000015522	ENSHGLG00000005864	Arnt	3	95434087	95434487	ENSMUST00000147765	Promoter (<=1kb)	0	JH602085.1	18948959	18949359	ENSHGLT00000008186	Promoter (<=1kb)	0	395.58	303.8	872.3	880.68	619.11	756.59	802.47	542.01	484.05	654.47	427.38	507.47	789.17	927.58	871.82	1170.92	1045.08	771.09	891.15	1035.41	935.4	1031.67	1262.46	1188.38	894.96	1017.64	1080.21	774.07	847.92	931.04
[truncated: 9,009 more rows]
