# Supplementary material for: Comparative time-series multi-omics analyses suggest H1.2 involvement in anoxic adaptation and cancer resistance
Source: PLoS Biol. 2024 Aug 23;22(8):e3002778. doi: 10.1371/journal.pbio.3002778 (PMC11376556; doi:10.1371/journal.pbio.3002778)
Supplement: S7 Table — 1 The gene expression normalized value at each time point in NEFs and MEFs. (XLSX) [file pbio.3002778.s023.xlsx]

## Sheet: Supplementary Data 7
Table 7. The gene expression normalized value of NEFs and MEFs
Ensembl_gene_id	Protein_IDs	Gene_name	Length.nmr	Length	MEF.0h.11	MEF.0h.2	MEF.0h.3	MEF.1h.1	MEF.1h.2	MEF.1h.3	MEF.2h.1	MEF.2h.2	MEF.2h.3	MEF.3h.1	MEF.3h.2	MEF.3h.3	MEF.4h.1	MEF.4h.2	MEF.4h.3	NEF.0h.1	NEF.0h.2	NEF.0h.3	NEF.1h.2	NEF.1h.3	NEF.2h.1	NEF.2h.2	NEF.2h.3	NEF.3h.1	NEF.3h.2	NEF.3h.3	NEF.4h.1	NEF.4h.2	NEF.4h.3
ENSMUSG00000000001	Q9DC51	Gnai3	2376	3262	38.2051	40.1105	36.9263	38.405	32.158	33.0649	33.3133	39.333	38.5562	36.6734	38.8739	37.4784	34.7164	38.1976	34.4989	39.2449	40.2905	38.8744	34.6507	33.1985	34.8206	32.2222	33.1213	31.8561	29.4182	32.4537	29.7837	29.4555	33.2976
ENSMUSG00000000028	Q9Z1X9	Cdc45	1824	2143	29.4999	30.4093	27.0075	24.8732	24.8538	26.4485	28.1852	26.7113	28.8614	28.9344	29.6829	26.5785	29.966	27.579	28.236	28.7384	27.5652	26.7511	24.8848	25.2081	25.0631	26.2896	28.2312	19.0436	17.8537	18.2066	19.2361	18.7209	19.9346
ENSMUSG00000000049	Q01339	Apoh	4582	1190	0.113611	0.0886121	0.0259809	0.100703	0.0947856	0.0198373	0.0646382	0.083548	0.0497128	0.0421061	0.0994959	0.123758	0.144344	0.360462	0.177792	0	0	0.0048295	0.00332867	0	0.00580401	0.00616335	0	0	0	0	0	0	0
ENSMUSG00000000056	Q9CYQ7	Narf	2485	4395	5.23563	4.83695	6.73216	8.16906	6.77026	7.27261	9.41584	9.55199	8.23773	7.22237	6.93025	6.7102	8.55914	9.2677	8.19814	8.8316	7.96051	7.23081	7.23625	7.16003	7.82301	9.02331	8.89352	9.56798	9.19581	9.75703	12.0373	12.3671	11.9273
ENSMUSG00000000058	Q9WVC3	Cav2	2775	2733	14.0095	14.8006	11.6746	9.93596	7.86634	8.7844	7.59906	7.71222	8.47436	8.28687	8.36122	7.43637	8.08071	8.38669	8.52329	15.9336	16.9623	16.5866	17.8572	17.2078	16.0905	14.8173	14.2794	18.1611	15.7518	15.9335	16.5477	14.6485	19.5777
ENSMUSG00000000078		Klf6	4130	4225	41.7464	40.5321	35.2128	68.0785	64.1956	65.6566	64.2937	52.5525	50.862	56.8009	51.8158	47.8026	56.9059	52.8909	56.9819	110.179	104.207	105.468	146.559	130.806	147.239	145.428	148.289	186.061	176.278	178.141	174.988	168.186	201.191
ENSMUSG00000000085	Q8K214	Scmh1	2406	3353	22.8622	22.398	24.85	25.2325	25.5799	24.9652	22.1834	23.2988	21.6308	19.7705	19.2096	20.0452	18.1788	18.7223	18.362	14.599	15.7097	18.9281	21.515	22.4435	21.2774	18.8035	17.6335	17.999	19.2188	19.7627	18.5143	19.2893	17.9606
ENSMUSG00000000088	P12787	Cox5a	1826	645	124.633	134.974	143.897	116.901	103.666	101.014	114.604	129.827	131.432	102.038	111.333	110.026	115.502	102.098	99.8492	115.667	106.352	93.3505	73.3865	72.9705	73.5485	87.2113	96.0357	70.1517	67.8066	65.5133	65.8063	64.3456	70.5118
ENSMUSG00000000093	Q60707	Tbx2	2133	3626	2.08799	2.05313	2.45565	3.27849	3.70176	3.28771	5.81244	6.47779	5.78367	5.80381	5.33878	5.32573	5.33267	5.04568	4.91297	8.39767	8.19773	9.78314	23.4393	22.5926	34.8227	39.3486	41.2237	59.3259	58.0683	57.7796	59.266	56.3512	56.5818
ENSMUSG00000000094	P70325	Tbx4	1641	3153	0	0	0	0.00760143	0.00715477	0	0	0	0.00938125	0	0	0.00583859	0	0	0	0.0163896	0	0.0134849	0.0278829	0.011132	0	0.0172093	0	0	0.013639	0.0383276	0	0	0.0199799
ENSMUSG00000000120		Ngfr	3329	3446	0	0.0122401	0.0179439	0.0139102	0.0261857	0.00685039	0.0613837	0.0144257	0.042918	0	0.0343587	0.0267108	0.00712084	0.0162362	0.0245586	0.775592	0.848898	0.850851	0.618509	0.685928	0.623109	0.755002	0.816308	1.45806	1.29086	1.17138	1.08473	1.32008	1.14247
ENSMUSG00000000125	P17553	Wnt3	3328	3076	0.0175809	0	0.0100511	0.00779171	0	0	0	0	0	0	0	0.00598474	0.00797738	0	0.00687818	0.0646521	0.114989	0.073142	0.0779097	0.0658689	0.0799097	0.0678857	0.0583252	0.159523	0.107604	0.103944	0.113364	0.053533	0.0985186
ENSMUSG00000000126		Wnt9a	3204	3320	0.553821	0.476424	0.540121	0.909603	0.917308	0.853245	1.23951	0.890906	0.730568	0.694243	0.65976	0.682023	0.628243	0.578599	0.732857	1.88032	2.19585	2.02364	2.47535	2.46305	2.18296	2.53847	2.6137	2.27242	2.28426	2.35564	2.43914	2.17785	2.42525
ENSMUSG00000000127	P70451	Fer	2472	2973	23.6198	23.2462	25.3016	24.1527	23.3633	23.6064	22.4898	20.8927	19.2219	16.7274	17.7919	20.0252	15.6491	21.6423	17.1436	1.62111	1.7267	2.34536	3.84384	4.11613	4.37854	2.49046	1.6714	3.62028	3.79364	3.88008	3.15051	3.01494	4.65543
ENSMUSG00000000131	Q924Z6	Xpo6	4222	4552	39.2702	39.6266	33.0092	30.9964	33.3677	32.7856	29.8249	29.9664	31.613	33.6995	34.0739	33.2633	32.9317	29.8146	34.1807	42.2349	41.7854	43.1726	43.6354	44.1547	40.9114	41.6583	40.7076	38.1455	37.1984	37.6822	37.7225	36.121	37.9978
ENSMUSG00000000134	Q64092	Tfe3	3375	3390	39.9291	39.9522	37.3379	48.2033	54.9268	54.6917	63.7024	59.6679	60.4234	50.0693	46.3035	49.3189	48.6353	43.2745	45.4101	28.1304	29.1669	28.6461	30.165	28.3405	29.8955	30.483	31.6568	36.0895	35.4192	35.9762	37.6238	36.6521	34.8951
ENSMUSG00000000142	O88566	Axin2	4956	4260	0.145988	0.123766	0.0653182	0.326316	0.270072	0.243822	0.207646	0.204212	0.145812	0.170549	0.152864	0.241997	0.120964	0.161983	0.153961	2.34438	2.7501	3.12107	2.35735	2.23001	2.1786	2.30779	2.03103	2.96114	3.11156	2.69679	3.07763	3.45699	3.22842
ENSMUSG00000000148	Q8C3R1	Brat1	3484	3854	5.83727	6.05768	6.7787	4.85068	4.07982	4.2325	2.5397	2.7216	2.55574	4.03684	4.43156	3.74964	5.55839	5.9376	5.70928	5.01005	5.06112	5.58301	6.7592	7.01553	6.48819	6.25764	5.91361	7.06392	6.98942	7.11276	7.77354	7.92607	7.22744
ENSMUSG00000000149	P27600	Gna12	4258	3416	42.6094	42.1547	43.2806	36.6456	31.6922	33.7373	28.5239	36.4829	31.3888	30.3556	31.6363	33.2991	26.7222	31.9878	29.1532	12.6454	13.253	13.9435	14.2347	14.6639	13.578	12.5882	11.3119	12.2099	12.0476	11.8317	10.8983	10.9344	11.3961
ENSMUSG00000000154		Slc22a18	1841	1552	0.0174224	0	0.119526	0.0772143	0.130819	0	0.0371711	0.096091	0.133411	0.0484274	0	0.047446	0	0.0841172	0.0272645	1.32942	1.39112	1.12988	1.06872	0.982344	0.794496	0.813006	1.15979	1.11229	0.923954	0.768685	0.863633	0.774178	0.819229
ENSMUSG00000000157		Itgb2l	2915	2806	0	0	0	0	0	0	0	0	0	0	0	0	0	0	0	0	0.0100986	0	0.00523224	0.0125335	0	0.00968798	0	0	0	0	0.00924469	0	0.0224954
ENSMUSG00000000159		Igsf5	2889	1851	0	0	0	0	0	0	0	0	0	0	0	0	0	0	0	0.00930954	0	0	0	0	0.00920525	0	0	0	0	0.0108853	0	0	0
ENSMUSG00000000167	Q8CHR9	Pih1d2	1036	1256	0.710433	0.755602	0.935395	1.01136	0.55679	0.601438	0.627726	0.534315	0.730057	0.558509	0.424204	0.571619	0.429813	0.534553	0.488504	1.27207	1.22182	1.23887	1.3397	0.98744	1.15514	0.790515	1.41859	1.1713	1.08019	1.06242	1.27458	1.00314	1.42415
ENSMUSG00000000168	Q8BMF4	Dlat	1968	4035	37.7481	38.066	33.5684	32.9484	34.6911	36.5476	35.8671	35.7217	35.6855	39.4951	36.5911	35.1483	35.862	32.775	36.9715	19.0235	20.1634	27.8409	37.9439	39.9419	42.8773	32.8324	25.1369	37.6126	38.8152	41.0675	42.4079	42.3969	37.0853
ENSMUSG00000000171	Q9CXV1	Sdhd	854	1231	46.4789	49.0151	49.5028	41.0423	33.4811	34.844	36.1321	46.9852	47.4803	41.0293	45.422	40.3175	38.2728	39.1028	37.4506	62.1362	58.392	58.7423	55.5608	51.2521	51.9112	51.8183	51.3353	51.9082	54.7746	51.2223	49.9521	46.6256	59.2776
ENSMUSG00000000182	Q9EPC2	Fgf23	624	1814	0.044718	0	0.102262	0.184974	0.0621802	0.0390404	0.0424032	0.0959144	0.048918	0	0	0.0405933	0.0270545	0.0411245	0.0116633	0.0431014	0.0943504	0.177314	0.0977691	0.146375	0.127856	0.271543	0.0888765	0.121541	0.179339	0	0.0431863	0.0951697	0.15763
ENSMUSG00000000183	P21658	Fgf6	627	4657	0	0	0	0	0	0	0	0	0	0	0	0	0	0	0	0	0	0.0352931	0	0	0	0	0	0	0	0.0501559	0	0.0473572	0
ENSMUSG00000000184	P30280	Ccnd2	5732	6330	76.4752	73.9338	63.2656	79.891	85.4497	86.1915	92.8653	96.9091	100.2	109.905	97.6848	100.47	108.395	117.586	118.775	4.01646	4.22147	4.66357	4.38508	4.52548	5.15919	4.74944	3.95721	3.99586	3.87343	3.9008	4.17952	4.04056	4.27283
ENSMUSG00000000194	Q8BUV8	Gpr107	5280	6134	9.77724	10.0532	10.8871	9.15478	8.1939	8.355	7.66498	8.25411	8.40984	8.49127	8.87422	9.46863	8.87288	8.95406	8.59535	18.0881	16.1403	16.3284	14.914	14.7352	13.7654	14.4358	15.0989	11.879	11.4451	11.0663	11.106	11.2867	12.3821
ENSMUSG00000000197		Nalcn	7439	7122	0	0	0	0.00336525	0.00633501	0.00994374	0.00540013	0.0104699	0	0.00703541	0.00415614	0.00516963	0	0	0	0.0108463	0.00395716	0.0029747	0.00615082	0.00491132	0.00357494	0.00759254	0.00372758	0	0.0180521	0.0126823	0.00362257	0.00798305	0.00440745
ENSMUSG00000000202	Q9DB72	Btbd17	2029	1717	0	0.0122829	0	0	0	0	0.0111997	0	0	0	0	0	0	0	0	0.159065	0.174099	0.229031	0.187925	0.198072	0.0917485	0.236613	0.341664	0.205584	0.143401	0.123993	0.0664078	0.10244	0.0646367
ENSMUSG00000000216	Q9WU39	Scnn1g	3558	2991	0	0	0	0	0	0	0	0	0	0	0	0	0.00820409	0.00623536	0.00707364	0	0	0.00621944	0.01286	0	0	0	0	0.0106579	0.012581	0.0265158	0.007574	0.0333816	0
ENSMUSG00000000223	Q05AA6	Drp2	7057	7135	0.208433	0.263067	0.160328	0.164597	0.173895	0.178661	0.150928	0.128893	0.140952	0.0948051	0.149348	0.116105	0.106614	0.117624	0.130472	0.0381115	0.00834273	0.0313572	0.0453863	0.0388288	0.0452214	0.0280124	0	0.0483617	0.0190293	0.0133688	0.0420052	0.0462835	0.0232301
ENSMUSG00000000244		Tspan32	800	1876	0.0864802	0.0449674	0.197765	0.0766545	0.108225	0.062917	0.123005	0.119243	0.0473013	0.106836	0.0315565	0.0686905	0.0392406	0.129238	0.0225557	0	0	0	0.019065	0.0456691	0.0664849	0.0353006	0	0	0	0	0.0336853	0	0
ENSMUSG00000000247	Q9Z0S2	Lhx2	1729	2840	4.01784	3.81694	3.57073	3.68793	4.55946	4.59661	4.76007	4.35847	4.22856	5.25763	5.10705	5.36715	6.44566	5.62783	6.18329	0.217775	0.289436	0.191979	0.132319	0.179612	0.13843	0.228668	0.208492	0.219323	0.181227	0.218261	0.218205	0.34347	0.208593
ENSMUSG00000000253	Q9DCZ1	Gmpr	2192	1580	12.5272	12.4936	12.3278	7.76662	6.96758	7.99332	5.58639	6.78021	6.90803	5.31189	5.8076	5.25474	4.65919	3.91886	4.91438	27.975	25.9188	23.2897	19.2807	19.401	18.0407	19.119	22.7706	16.1406	14.8564	15.2791	15.7116	14.7787	16.214
ENSMUSG00000000263	Q64018	Glra1	3650	2390	0.328094	0.352965	0.168169	0.140394	0.198217	0.296315	0.120689	0.187196	0.136138	0.157237	0.148619	0.138646	0.0924041	0.156067	0.177048	0.464219	0.338731	0.375886	0.388612	0.265256	0.400731	0.464227	0.39505	0.425961	0.521215	0.611724	0.509433	0.520643	0.55693
ENSMUSG00000000266		Mid2	3075	6271	5.47603	5.38761	3.75188	4.84238	4.95715	4.92758	3.92815	3.42452	3.45742	3.35187	2.90289	3.27024	2.97388	3.49445	3.61674	6.27993	6.64374	7.44822	8.49151	8.72688	8.83871	7.22772	6.54686	6.90593	7.53331	7.40429	7.3089	6.70143	7.13317
ENSMUSG00000000275	Q61510	Trim25	1887	5590	4.97256	5.18753	4.86159	4.18035	4.04367	4.34544	3.10292	2.99245	2.78858	2.89074	2.92294	3.14173	3.4503	3.6199	3.45178	4.97427	5.60042	8.7014	12.6736	12.6528	12.0215	10.3563	8.02348	15.5542	13.6994	14.1657	15.4663	14.5554	16.0026
ENSMUSG00000000276	Q9R1C6	Dgke	3974	8347	1.53873	1.64736	1.05194	1.20597	1.16754	1.1765	1.07588	0.976712	1.22611	1.26361	1.51422	1.48649	1.66392	1.43221	1.66277	1.82054	2.43706	3.47467	5.08527	5.02889	4.64424	3.42524	2.32358	4.23676	4.55066	4.77177	4.46199	4.12444	4.78522
ENSMUSG00000000278	Q920A5	Scpep1	2887	2097	86.302	84.7007	108.601	101.001	103.629	104.816	113.169	106.937	105.382	108.372	97.8057	111.411	109.516	119.673	109.59	41.4375	41.6935	41.1992	38.8775	39.4586	35.6582	36.3986	37.9299	42.3869	41.4916	42.4823	40.2311	38.5998	42.9513
ENSMUSG00000000282	O08789	Mnt	4902	4590	12.1059	10.7424	12.2928	10.8976	13.3486	12.4872	12.3884	13.7816	12.9014	19.9715	18.7918	20.6069	24.902	27.1623	24.9877	11.4834	12.0283	13.2764	10.1151	10.5872	9.55907	9.23489	9.147	7.00091	7.71621	7.39683	6.87176	7.81999	5.73873
ENSMUSG00000000295	Q3SXD3	Hddc2	730	858	15.5052	16.8373	17.4045	13.2127	12.4889	11.6381	12.551	14.108	12.9969	14.1325	16.4905	14.5899	14.2426	12.3246	14.2775	98.6282	91.296	77.4204	61.4258	61.0589	55.738	61.7808	74.0339	49.8167	51.263	50.2734	47.3256	44.8648	48.911
ENSMUSG00000000296	O54818	Tpd52l1	832	1308	4.15515	4.40175	4.37286	3.24328	2.81125	3.46517	2.69041	3.57251	3.0755	3.27529	3.6208	3.63115	2.8328	3.42201	3.04095	28.9641	26.5714	25.48	19.7982	19.8485	19.0185	23.7939	22.8302	16.3625	16.006	16.1019	15.3851	15.5959	17.1422
ENSMUSG00000000301	Q61907	Pemt	3189	1003	4.12467	4.20532	4.93197	3.53655	4.34086	4.58949	4.17957	3.84108	3.7748	4.39616	3.77747	4.42331	3.40064	3.81181	3.39613	2.68194	2.04003	2.18582	1.81742	1.53519	1.47605	1.77112	1.93037	1.51018	1.67739	1.44961	1.28446	1.42459	1.32628
ENSMUSG00000000303		Cdh1	2649	4430	0	0.0238033	0.0348953	0.0378716	0.0458309	0.0159863	0.0347266	0.0336644	0.020031	0.00565533	0.0334086	0.00415555	0.0276957	0.0336794	0.00477591	0.020306	0.0666757	0.0250609	0.063334	0.0827526	0	0	0.0209358	0.0143152	0.0675925	0.0712294	0.030519	0.0560456	0.0495085
ENSMUSG00000000305	P39038	Cdh4	2742	6388	0	0.00330145	0	0	0	0.00369544	0	0.00389097	0	0	0	0	0	0	0	0.0392345	0.0429428	0.0887733	0.100122	0.0732837	0.00969874	0.0823937	0.0707901	0.0968077	0.09795	0.126158	0.0687957	0.0649736	0.0239146
ENSMUSG00000000308	P30275	Ckmt1	1945	1620	0.150219	0.208293	0.0954237	0.133152	0.194954	0.0728594	0.106833	0.0920575	0.127811	0.247438	0.0365433	0.0681817	0.0605887	0.0920986	0.0914203	7.75745	7.05285	6.6557	5.71655	5.27836	5.49654	5.51742	6.54387	5.84899	5.22428	4.88289	5.56977	5.67906	5.66397
ENSMUSG00000000317	O88282	Bcl6b	4504	3366	0.0722981	0.0877171	0.0642962	0.0640837	0.0536161	0.0490924	0.114259	0.0516901	0.0790885	0.0521009	0.0791445	0.043753	0.0510306	0.0387849	0.0188567	0.0358285	0.0522865	0.0393051	0.0812716	0.0689498	0.0472362	0.0376205	0.0430964	0.0757745	0.0844775	0.0628397	0.0897478	0.0527406	0.0727953
ENSMUSG00000000320	P39655	Alox12	2380	3001	0.00901016	0	0.0206046	0	0.0150343	0	0.0128156	0.0248473	0	0.0166965	0.00986339	0.00613431	0.0245302	0.0186438	0.00705007	6.87072	6.71616	6.17374	5.92135	6.00222	6.07862	5.51757	6.74595	6.93093	6.42295	6.8313	6.43135	6.69963	6.43341
ENSMUSG00000000325	P98203	Arvcf	2910	4698	1.62882	1.75523	2.29017	1.49987	1.0468	1.10043	1.02739	1.10046	1.07663	0.84257	0.951385	0.952193	1.10731	1.31399	1.06282	5.05557	6.00885	6.25841	7.89853	7.70882	7.2745	7.26876	6.28916	8.00119	7.19133	7.43507	8.86237	8.63238	9.48682
ENSMUSG00000000326	O88587	Comt	792	1978	64.9467	60.209	77.1994	62.7536	58.8609	58.4671	56.9701	61.5357	55.2253	54.3746	55.7582	57.9634	51.682	55.7519	50.2191	38.0337	35.2727	31.5447	24.8807	26.1098	22.531	25.4949	30.6705	26.6691	21.6468	22.5932	22.8992	21.5199	25.6666
ENSMUSG00000000339	Q9D7H3	Rtca	1773	1594	14.8429	17.0676	16.7	13.6526	11.7182	12.3956	12.7153	13.7532	15.272	12.6366	14.5772	12.7963	13.5161	12.7765	13.0076	18.2639	18.2302	21.2052	24.6199	24.975	23.8041	20.8498	17.3759	23.3343	21.7378	22.0649	21.9933	20.5657	25.427
ENSMUSG00000000340	P53395	Dbt	3179	3301	5.63562	5.77555	5.28244	5.80124	4.92047	5.2276	4.72445	4.39734	4.27423	3.36976	3.36262	2.9836	2.89912	2.40681	2.96753	5.69377	6.21341	6.35532	6.72641	6.70024	6.94337	6.40496	5.69593	5.83307	5.62531	6.21239	5.69652	6.09924	6.22942
ENSMUSG00000000346	Q9DCP9	Dazap2	1598	2135	175.649	164.529	176.916	169.668	206.317	194.435	190.731	172.464	172.612	180.418	159.299	167.087	166.896	152.144	172.36	140.569	148.844	146.44	145.218	141.34	136.265	131.765	135.16	146.131	146.195	150.725	139.615	140.791	141.838
ENSMUSG00000000355	Q9DB27	Mcts1	1990	783	16.9903	16.2684	17.1763	14.5702	12.4751	13.4765	14.3671	13.9039	13.9773	14.3663	15.6884	12.3432	17.8632	11.1947	13.9157	9.63634	8.71285	8.47343	7.12781	7.58245	7.79109	8.31603	8.5836	8.59414	7.29932	8.07528	8.01677	8.53486	7.61185
ENSMUSG00000000359	O35929	Rem1	1915	1663	0.0487784	0.0760903	0.130139	0.0144121	0.0271305	0.0283902	0.0115634	0.0448386	0	0.03013	0	0	0.0737776	0.0112147	0.038167	0.547736	0.491903	0.623997	0.414153	0.333873	0.416615	0.427662	0.419924	0.217823	0.210375	0.312014	0.323661	0.51168	0.325302
ENSMUSG00000000365	Q99MV7	Rnf17	5920	5264	0	0.0040064	0	0	0	0.00448451	0	0	0	0	0	0	0	0	0	0.0272587	0.00994504	0.00747594	0.00257635	0	0.0134767	0.00954069	0	0.0128111	0	0	0.00455207	0	0
ENSMUSG00000000374		Trappc10	4902	5047	14.9529	14.6337	12.3375	11.929	11.3264	12.3388	10.9961	12.0018	11.95	13.5069	12.4805	13.3463	14.1581	14.5261	15.2004	11.3627	11.656	13.5833	14.8008	14.5224	14.0836	13.4923	12.5467	12.3231	12.5925	12.5034	12.7485	12.678	12.7416
ENSMUSG00000000378	Q8K2Y9	Ccm2	1857	1858	34.8399	36.6743	33.5631	27.6308	26.9421	27.9389	23.7423	25.5779	27.7165	28.0061	28.8353	26.7615	26.4534	23.3075	27.8073	27.4601	26.0133	24.0116	19.5639	20.363	19.0755	20.3629	21.6221	20.1347	17.1628	17.7984	17.5302	17.3169	17.9737
ENSMUSG00000000384	Q91YM4	Tbrg4	2145	2347	57.3279	56.7723	42.694	47.0768	54.3934	53.4489	56.8211	57.7174	59.6245	59.8414	57.674	49.0856	55.9355	39.2706	51.275	52.2608	51.7246	54.2542	54.5089	56.1826	53.3243	59.667	59.5958	54.15	53.1419	51.7092	52.0623	52.4091	48.9283
ENSMUSG00000000385	Q9JIQ8	Tmprss2	5236	3161	0	0	0	0.00758219	0.00713666	0	0	0	0	0	0	0	0	0	0	12.4665	12.5485	11.8927	9.72328	9.91881	9.30484	10.183	11.3862	10.5593	10.0067	9.36346	10.2111	10.0999	10.9645
ENSMUSG00000000392	P97321	Fap	2280	2751	0.697857	0.705289	1.43854	1.42009	0.902031	1.00398	0.845806	1.38237	0.870922	0.710339	0.785461	1.12422	0.695746	1.06436	0.638333	0.731362	0.568088	0.912327	0.62212	0.801212	0.583201	0.693625	0.620265	0.765072	0.804951	0.924123	0.626429	0.573022	0.877196
ENSMUSG00000000394	P55095	Gcg	770	1088	0	0	0	0.0220288	0.0207344	0	0	0	0	0	0	0	0	0	0	0.0349289	0	0	0	0	0.0345376	0	0	0	0	0	0	0	0.0425805
ENSMUSG00000000399	Q9DC69	Ndufa9	2092	1445	20.3966	23.3519	26.3385	20.4676	16.3455	17.3168	18.4713	23.0322	22.9059	21.6896	22.9631	21.0972	20.7685	21.0764	18.8585	38.6073	36.7404	34.7164	29.5197	29.7591	30.9797	30.9133	33.5087	24.9423	26.3829	25.3146	26.4717	25.2362	25.2171
ENSMUSG00000000402	Q9JJZ5	Egfl6	2137	2704	0	0	0.0114339	0	0	0.0174604	0	0	0	0	0	0	0	0	0	2.50452	2.20401	2.16421	1.87706	1.67546	1.89157	1.55937	1.62199	2.25361	2.17846	1.83948	1.92938	1.8202	2.17864
ENSMUSG00000000409	P06240	Lck	2073	2185	0.680628	0.415037	0.565991	0.647172	0.753687	0.583409	0.501648	0.318515	0.487344	0.229319	0.216751	0.395984	0.247069	0.443844	0.251757	0.142715	0.0710017	0.20282	0.154506	0.12337	0.10263	0.0681149	0.080259	0.0731711	0.161951	0.091021	0.103997	0.114589	0.0948972
ENSMUSG00000000411	Q9D2E1	Tssk3	1639	1280	0	0.0164763	0.0483082	0.0748979	0.123369	0.0553276	0.0150233	0.0776735	0.0924347	0.0587182	0.023125	0.0431462	0.0575119	0.0437109	0.0991747	2.93731	2.74796	2.32224	1.51682	1.57153	1.26561	1.51627	2.04714	1.57329	1.80254	1.63091	1.13449	1.5399	1.58034
ENSMUSG00000000416	B9EJA2	Cttnbp2	4968	5462	0	0	0	0	0	0	0	0	0	0	0	0	0	0	0	0.487233	0.509583	0.5746	0.804351	0.945005	0.8779	0.636661	0.463274	0.511414	0.608195	0.462095	0.374282	0.448263	0.422377
ENSMUSG00000000420	O08912	Galnt1	4096	4108	23.0705	24.4831	21.8107	22.3629	20.0494	20.2678	19.8712	19.9425	20.5858	21.9367	21.2489	20.2329	19.6642	20.2117	20.4465	34.1706	34.8921	35.6027	36.3798	35.1706	35.3266	30.2399	28.3794	33.6622	31.9003	33.7204	32.8827	30.4541	37.4617
ENSMUSG00000000439	Q9ERV1	Mkrn2	2882	6230	4.04941	4.00806	4.81377	4.65112	3.68258	3.81568	3.6299	4.47639	3.85525	3.69564	3.37336	3.66704	3.45035	4.03833	3.54546	32.2799	31.5823	30.7361	29.7154	29.753	28.2272	29.3379	28.7301	23.3157	23.2669	22.2164	24.9005	23.8203	25.6767
ENSMUSG00000000440		Pparg	4135	2125	0.0890713	0.0793965	0.0581972	0.112787	0.0743119	0.0666535	0.13574	0.116967	0.097437	0.0589485	0.139294	0.0693047	0.0346425	0.105318	0.0995636	0.253667	0.270524	0.299688	0.284015	0.273904	0.244394	0.211718	0.308478	0.220097	0.286874	0.319421	0.195513	0.258512	0.166512
ENSMUSG00000000441	Q99N57	Raf1	3127	3070	14.6824	14.7147	13.233	15.6763	15.4974	16.463	15.8036	14.7352	15.0497	14.7218	15.176	14.6673	15.4184	15.1022	15.2649	28.3918	30.6894	33.3524	32.7574	33.6085	32.5047	31.8168	29.8311	32.3183	35.1005	32.5138	32.0242	32.2188	31.7909
ENSMUSG00000000486	P42209	2022-09-01	1059	1486	1.03718	1.06442	1.12351	1.22578	1.26002	1.20733	1.21642	1.07049	1.1346	0.944128	1.1354	0.854795	1.17243	0.966385	1.11054	0.0507937	0.0833918	0	0.0432067	0.0517497	0.0502247	0.0266671	0.0261846	0	0.0634039	0.0593914	0.0763407	0	0.0619207
ENSMUSG00000000489		Pdgfb	2498	2944	2.42474	2.12043	2.3629	1.51424	1.5402	1.55559	1.43048	1.59568	1.30614	1.51476	2.01087	1.95096	1.12523	1.41269	1.14985	4.34975	3.75921	3.78262	5.47679	5.17022	5.13142	5.50564	5.92776	9.29048	8.691	8.93832	12.719	11.7322	11.5765
ENSMUSG00000000530	Q61288	Acvrl1	1926	3640	0.163425	0.150641	0.161381	0.0526754	0.0929628	0.0778234	0.0898097	0.12974	0.130018	0.0963581	0.0813188	0.111264	0.107861	0.11272	0.133686	0.642358	0.565514	0.574475	0.641438	0.673418	0.524699	0.615835	0.547103	0.37409	0.569417	0.473513	0.503706	0.524175	0.493677
ENSMUSG00000000531	Q9JJA9	Grasp	4781	2033	16.1067	16.0273	18.234	33.9999	34.3545	35.3806	47.9091	44.8084	40.3748	27.3699	25.3777	23.1992	22.2934	21.0902	20.8451	1.18134	1.26221	1.00438	1.14206	1.16155	1.15142	1.39991	1.65298	1.32458	1.36696	1.40104	1.60641	1.38497	1.74187
ENSMUSG00000000532	Q61271	Acvr1b	4482	4418	6.40184	6.44434	6.66912	4.18804	4.24832	4.14636	3.93041	4.86084	5.14856	8.95402	9.03813	8.85452	11.0584	10.9755	11.4406	9.74518	10.1934	10.8916	11.4849	10.8619	9.04859	9.42609	8.86576	7.40313	7.57038	8.34257	8.68814	8.73166	8.70516
ENSMUSG00000000538	Q5SRX1	Tom1l2	5567	4999	11.9917	11.2641	11.5654	12.1634	12.1662	12.3014	11.1402	11.2568	9.83997	7.54751	7.7686	8.40726	6.98503	7.92036	7.5081	32.3255	33.5671	37.8181	42.2436	41.1194	39.7643	35.4337	33.0144	34.5287	34.3624	34.6846	34.4223	33.8853	32.039
ENSMUSG00000000552	Q8VD12	Zfp385a	2430	2348	70.9384	64.7691	77.7014	70.3096	95.5106	85.3471	68.7049	58.8361	56.4245	47.332	43.9084	45.0897	42.6705	35.0203	42.5758	46.5852	44.483	40.0321	40.2075	38.986	36.4326	44.9174	50.7347	47.4402	53.5039	51.1059	47.7195	57.0764	35.7688
ENSMUSG00000000555		Itga5	5377	4415	253.62	256.028	186.757	252.658	312.341	288.656	318.175	357.824	378.009	486.638	454.191	422.8	460.366	387.315	449.2	299.764	310.786	303.728	260.296	261.818	257.982	268.896	275.119	308.953	301.6	296.891	277.562	277.204	278.68
ENSMUSG00000000561		Wdr77	2146	4286	6.53591	6.69694	5.53279	5.53608	4.49495	5.0121	6.04803	6.70972	6.96344	7.24237	7.76258	6.29241	5.7367	4.38183	5.19799	86.2127	89.1761	89.4122	78.6834	78.7228	83.0287	85.0504	88.37	76.1246	73.1416	75.7472	74.114	75.7267	75.3826
ENSMUSG00000000562		Adora3	1838	2370	0	0	0	0	0	0	0	0.0104876	0	0	0	0.00776754	0	0	0	0	0.0160159	0.0120396	0	0	0	0	0	0	0	0	0	0	0
ENSMUSG00000000563	Q9CQQ7	Atp5f1	1710	1604	94.0651	95.1797	103.893	90.6395	80.2222	80.9889	89.1718	95.8271	97.0725	92.3404	96.2555	91.437	85.4255	85.7387	81.6349	111.167	111.345	104.342	85.3308	84.0525	83.1567	89.5272	95.837	74.5557	72.0137	73.7827	68.6157	66.9394	81.1813
ENSMUSG00000000567	Q04887	Sox9	4124	4135	4.57088	4.11593	4.99462	40.3474	53.9615	51.4489	111.459	92.0406	90.5113	65.5743	56.0074	75.6486	74.8199	75.3306	65.6157	31.8387	35.2834	37.4322	56.0262	56.3267	71.6115	63.904	56.1852	117.404	127.077	120.064	132.997	146.269	115.144
ENSMUSG00000000568	Q60668	Hnrnpd	2621	6811	39.5846	41.7459	34.1039	37.8741	48.97	43.7192	45.535	35.5407	38.9119	38.4753	38.0528	35.6775	37.1049	26.9961	37.9563	176.364	185.317	169.693	149.849	147.542	144.841	152.591	169.868	149.08	143.836	149.668	140.808	141.282	140.793
ENSMUSG00000000579	P51807	Dynlt1c	1147	2589	0.2611	0.260668	0.274661	0.240691	0.191695	0.200595	0.126268	0.240011	0.194223	0.222565	0.262959	0.156431	0.227471	0.201699	0.220644	32.7808	35.7508	31.7366	27.1796	25.6416	25.5738	27.6495	30.8723	21.0929	24.6256	24.5934	23.3066	21.1242	24.04
ENSMUSG00000000581	O35473	C1d	426	2981	5.66006	5.61731	5.82875	5.14562	4.3665	4.28416	4.07046	4.93609	4.82235	4.66437	4.91513	4.52044	4.28867	4.21048	4.24423	0	0.0691017	0	0	0	0	0	0	0	0	0	0	0	0
ENSMUSG00000000594	Q60648	Gm2a	5110	4127	5.3201	4.73202	7.77614	6.7889	6.144	5.7486	6.59788	6.61288	5.64777	4.4497	4.66916	5.89697	4.48315	6.3221	4.44984	56.1011	51.6161	50.9525	48.4541	46.5807	42.9823	48.2022	52.279	56.1542	52.0601	52.9996	54.1971	51.8377	50.3739
ENSMUSG00000000600	Q6S5J6	Krit1	5509	5582	7.28061	7.72634	6.66311	7.6728	6.73294	6.93561	7.14488	6.038	6.09387	7.14521	7.68371	6.26278	7.95674	6.82919	8.19076	5.9317	6.2038	6.45908	7.49171	7.48744	7.88791	6.7	5.84388	6.51863	6.03315	6.30782	6.7652	6.43015	7.68343
ENSMUSG00000000605	Q61418	Clcn4	6161	4607	10.7935	10.2496	9.85165	9.82727	9.67093	9.95088	9.9885	10.0404	10.3113	11.6374	12.426	11.2844	12.469	10.8775	12.2204	0.506387	0.434799	0.438194	0.561954	0.515918	0.556828	0.44004	0.405073	0.51702	0.330583	0.444077	0.454897	0.38556	0.34591
ENSMUSG00000000617	Q5NCH9	Grm6	2604	4330	0	0	0	0	0	0	0.00444107	0	0	0	0	0	0	0	0	0.175583	0.14696	0.280434	0.345571	0.294639	0.234893	0.260281	0.26622	0.407752	0.421159	0.470992	0.43465	0.330682	0.428094
ENSMUSG00000000627	Q9Z123	Sema4f	3053	4086	0	0	0.00756664	0	0	0	0.00470628	0.0060831	0.00723913	0.0367887	0.0362213	0.0270324	0.0420384	0.0365149	0.0621359	1.50642	1.48488	1.58736	1.91337	2.2857	1.53309	1.62801	1.48048	1.20483	1.21695	1.17427	1.33285	1.41997	1.42832
ENSMUSG00000000628	O08528	Hk2	5655	5513	13.6644	14.8848	12.5228	25.0542	21.7692	23.0969	32.3904	44.8689	43.1963	47.2569	47.8229	59.104	49.3929	66.8327	49.468	7.0389	7.95406	9.12543	10.1275	10.5632	12.2318	10.8118	8.63022	10.1994	10.4566	10.7773	14.3581	13.5417	15.6253
ENSMUSG00000000631	Q9JMH9	Myo18a	7200	7513	11.0994	11.5708	12.576	11.5578	11.1669	10.903	10.2177	9.77944	9.98437	7.41623	7.37144	8.51477	6.34609	7.11196	5.64626	11.6845	12.8952	14.1255	17.2771	17.2731	16.3553	14.0104	11.7658	15.4581	15.207	15.6671	14.1703	14.0753	14.8407
ENSMUSG00000000632	Q7TSK2	Sez6	7249	4239	0	0.00497516	0	0.005654	0.00532177	0.0167066	0.00907282	0.00586354	0	0	0	0.00434279	0.00578873	0.0131989	0.0099822	0.960942	0.893393	1.16307	1.40338	1.32553	1.37574	1.21159	1.07108	1.4752	1.64257	1.51838	1.54277	1.42955	1.44735
ENSMUSG00000000673	Q78JT3	Haao	3650	1222	0	0	0	0.0196132	0.0184607	0	0.0314728	0.02034	0	0	0.0242226	0	0	0	0	0.0221057	0.00806502	0.0363761	0.0125359	0.00500483	0.021858	0.0154742	0.0151942	0.0103893	0.0122639	0.00861583	0	0	0.0179655
ENSMUSG00000000686	Q5F2F2	Abhd15	2494	2662	0.0914183	0.134682	0.116143	0.198077	0.118642	0.186227	0.137253	0.0840345	0.166674	0.0658797	0.0667168	0.096817	0.0829624	0.07006	0.11127	0.172544	0.0236065	0.133092	0.122309	0.10987	0.0533159	0.10191	0.100066	0.0304097	0.0987158	0.0504375	0.129663	0.095246	0.118317
ENSMUSG00000000690	P09023	Hoxb6	1998	1964	27.8105	26.5554	26.7142	25.9931	26.9582	28.2941	24.5171	22.7927	21.5066	22.8591	23.5414	19.3089	27.1622	21.7361	23.9366	0	0.0147334	0.0221509	0	0	0	0	0	0	0	0	0	0.0148613	0
ENSMUSG00000000693	Q9Z175	Loxl3	3374	4098	25.06	24.5274	28.1258	18.148	17.1642	17.6155	15.3914	15.6181	15.1216	14.923	14.93	17.1288	14.2392	15.9194	14.0222	8.81629	8.28851	7.8769	7.30504	7.17928	7.10171	7.33214	7.34741	7.2043	7.29026	7.68951	7.57171	7.04921	7.59912
ENSMUSG00000000706	Q62556	Btn1a1	1569	3423	0.0157987	0.0123223	0.0361289	0.0140037	0.0329521	0.0137928	0.0112357	0.0290453	0.0259238	0.0219572	0.0086474	0.0591585	0.0430121	0.0217937	0.0185427	0.771374	0.881806	1.07188	1.14706	1.11771	0.745783	1.00794	1.43154	0.870079	0.941481	0.962073	0.910299	1.07871	0.982147
ENSMUSG00000000708	Q9JHD1	Kat2b	2343	4653	5.76471	5.65202	6.08644	6.21203	5.3137	5.27124	4.25264	4.62068	3.99855	2.85368	3.10441	3.16907	2.09892	2.70551	2.66	0.723176	0.89204	0.717792	1.21078	0.896619	1.10099	0.687028	0.544412	0.922532	0.926595	0.926119	1.00064	0.798402	0.951564
ENSMUSG00000000711	P61021	Rab5b	1302	3180	29.1652	26.6937	35.6521	32.6423	34.6188	33.9695	30.1147	25.004	22.4727	19.7116	18.2999	20.4931	19.7928	20.4094	21.6629	28.0107	32.7609	42.0481	60.8088	58.8858	62.0526	50.4077	39.0385	69.7547	68.7778	71.3009	73.6421	73.0237	69.7038
ENSMUSG00000000724		Cryba1	648	778	0	0	0	0	0.0869884	0.0303425	0.148302	0	0	0	0.0760926	0	0	0.0239717	0	4.06749	3.4071	2.15141	1.271	1.5223	1.76472	2.22263	1.24098	1.7556	1.4852	1.26179	1.03967	1.60379	1.26493
ENSMUSG00000000730	Q9CWR8	Dnmt3l	1274	1822	0.0742028	0.104175	0.118782	0.0789264	0.111433	0.129563	0.105543	0.109135	0.14611	0.0687517	0.0487377	0.141453	0.0673393	0.10236	0.0580606	0	0	0.0173695	0.0119717	0.0286776	0	0.0221668	0	0.0297653	0.017568	0	0	0.0233069	0
ENSMUSG00000000731		Aire	1855	2966	0	0	0	0.00808069	0	0	0.0389006	0.0754214	0.0199454	0.371658	0.46905	0.353782	1.06725	0.830006	1.04859	3.00125	3.22144	2.7318	1.98975	2.25514	1.76337	2.2227	2.34692	2.33045	2.26832	2.81419	2.65851	2.88126	2.56286
ENSMUSG00000000732	Q9JHJ8	Icosl	2317	2814	0.0288268	0.0374728	0.0219739	0.144792	0.080167	0.0922782	0.136673	0.0529969	0.136648	0.115739	0.0631131	0.0523356	0.0348805	0.0795308	0.05263	1.35811	1.32131	1.01237	1.00714	1.0486	0.998565	1.06039	0.957427	0.965617	0.811416	0.882221	1.0235	1.02522	0.91979
ENSMUSG00000000738	Q3ULF4	Spg7	2328	2896	14.9856	15.4677	16.4942	14.3175	11.8248	12.1374	12.7956	13.8697	13.7069	12.3968	14.2276	12.6817	13.1674	12.5192	12.8872	16.7518	15.4521	15.9787	12.6641	12.6414	11.949	13.2104	13.4717	12.282	10.6909	11.8605	11.4831	10.5481	11.8444
ENSMUSG00000000740	P47963	Rpl13	775	780	784.943	855.701	1141.48	789.846	605.188	591.311	734.457	911.943	856.353	687.033	795.52	790.669	746.188	840.277	669.004	1165.21	986.511	835.354	642.925	638.118	602.499	786.797	881.69	591.713	595.205	534.003	576.276	556.235	592.535
ENSMUSG00000000743	Q921W0	Chmp1a	2350	2140	29.8066	30.718	39.6724	29.6903	24.3827	25.4486	25.484	32.8465	28.3766	25.5448	26.1697	27.1405	24.6646	25.6306	23.6981	93.0576	86.3202	78.0063	68.3548	66.1988	62.8749	70.9617	82.3271	60.6574	59.6874	58.9478	63.6897	63.5429	60.3699
ENSMUSG00000000751	Q8VEE4	Rpa1	1845	5077	42.8041	43.5502	40.7765	35.6229	33.1564	34.775	33.4487	35.4841	35.8014	34.1526	37.6457	34.8674	32.4746	30.6841	32.7631	25.9769	28.831	31.7479	33.5626	34.2085	33.4983	31.2405	29.503	33.3375	30.8368	32.3682	34.0176	32.2197	39.1844
ENSMUSG00000000753	P97298	Serpinf1	1497	1832	524.23	529.706	679.623	557.031	494.155	501.263	536.819	555.858	560.307	476.802	491.826	556.332	489.041	554.389	451.728	3.26983	2.57601	2.74947	2.29238	2.20871	2.25613	2.15058	2.44508	2.30515	3.04999	3.02504	2.82624	3.25293	3.13196
ENSMUSG00000000759	P58854	Tubgcp3	2861	3797	18.5082	18.2181	15.5116	15.9004	14.6809	15.6983	13.7045	14.4538	13.3055	16.6735	15.5289	15.0589	16.2922	15.4033	17.2847	21.0857	23.4181	24.9983	25.2263	26.5618	24.7628	24.4007	21.226	22.4795	21.5914	21.8079	22.2952	22.1893	22.7022
ENSMUSG00000000776	Q91WD1	Polr3d	3024	2032	17.0194	17.4675	14.9718	21.1011	22.2592	22.3518	20.479	19.7548	20.6268	18.346	18.2669	16.2529	16.689	14.5657	15.8784	31.9203	30.1869	28.9708	28.6479	26.6161	28.4496	30.7152	32.562	31.2998	29.3166	30.439	30.6644	31.3524	30.3583
ENSMUSG00000000782	Q00417	Tcf7	3152	2471	5.67928	5.70983	5.86815	5.70327	6.52759	5.72248	5.44755	5.07974	4.95579	4.91735	3.91712	4.93193	4.03181	3.97755	4.10131	33.4655	36.5725	39.7574	38.7348	38.7492	36.7776	36.098	35.6648	34.4441	37.8896	38.731	34.4634	37.3329	31.7364
ENSMUSG00000000787	Q62167	Ddx3x	7021	4692	98.2977	103.704	68.3448	124.48	120.536	127.385	140.83	122.99	126.266	97.3985	92.4654	92.7162	80.55	70.9987	82.5999	0.0689524	0.0796623	0.078795	0.145547	0.179528	0.27272	0.205136	0.146132	0.156631	0.245461	0.264267	0.214941	0.300271	0.177454
ENSMUSG00000000792		Slc5a5	1872	2928	0.544853	0.561815	0.432926	4.91133	6.0635	5.4985	3.40857	1.85907	1.81839	0.941203	0.980602	0.57214	0.854822	0.560518	0.917682	1.22121	0.707628	1.14663	0.50514	0.741635	0.710309	0.784457	0.814702	0.911561	0.813006	0.403177	0.79175	0.951697	0.788149
ENSMUSG00000000794	P58391	Kcnn3	2559	2884	0.0281271	0.021938	0.0321608	0.0415522	0.0156442	0	0.00666777	0.0172368	0.0205125	0	0.0102635	0.0191495	0	0.0129334	0.00733608	0.609584	0.517655	0.579378	0.691375	0.542532	0.789817	0.805609	0.704344	1.42259	1.63554	1.42553	1.71652	1.86814	1.37093
ENSMUSG00000000804		Usp32	5626	7053	8.00489	8.37547	6.74631	8.04687	6.48655	7.29313	5.10942	5.05357	4.90678	6.23042	5.95526	6.6636	5.64318	7.55466	7.52038	1.94089	2.06679	2.77298	4.36197	4.29903	4.25428	3.067	1.95674	2.6085	2.84842	2.76691	2.63447	2.49113	2.65163
ENSMUSG00000000805	Q64444	Car4	2566	1256	0	0	0.0246157	0	0	0	0	0	0	0	0	0	0	0	0	0	0	0	0	0	0	0.0110056	0	0	0	0	0	0	0.0127775
ENSMUSG00000000817	P41047	Fasl	1436	1937	0.0139595	0	0	0.0371203	0.0931708	0.0121871	0.0198553	0.0256639	0	0.012934	0	0	0.0380048	0	0.0109227	0	0.0204995	0.03082	0.0212423	0.063606	0	0.0393321	0.0193102	0.0528147	0.0155861	0	0.0375324	0.0413551	0
ENSMUSG00000000823		Zfp512b	2736	5714	7.32536	7.73239	6.35227	5.62062	5.85096	5.75082	4.96059	5.03723	4.95918	4.72212	4.88499	4.52333	5.26069	3.43037	4.521	12.7104	13.6105	19.848	25.7098	25.5253	23.8043	20.2204	15.6688	27.5537	28.5169	27.4363	27.6968	28.5534	27.4543
ENSMUSG00000000826	P60904	Dnajc5	5094	6578	15.4476	15.8189	13.8136	18.3526	17.0581	17.5918	20.3027	24.7951	23.1399	28.7856	29.8205	30.6221	31.1412	35.613	29.4137	36.2246	36.2274	39.7354	42.7858	41.2367	39.2801	37.0108	34.621	40.653	38.2604	39.6585	40.4859	39.9345	42.1584
ENSMUSG00000000827	Q9CYZ2	Tpd52l2	690	3603	15.8875	16.0324	19.1528	14.6744	12.7415	13.012	12.7665	15.0665	14.7526	12.8568	14.4837	13.3968	12.6608	12.2418	12.1318	31.027	31.2291	35.7909	35.8974	33.0141	36.268	31.3919	28.7744	29.6773	30.7828	28.6676	31.9083	27.3692	35.2579
ENSMUSG00000000838		Fmr1	4615	4409	33.0006	33.9808	26.2681	35.1274	32.6847	35.423	38.2852	36.993	36.6703	33.2072	30.8488	28.8641	29.0521	27.2918	30.3131	8.45612	8.48356	10.1462	11.6067	11.4554	11.9514	9.42368	8.20769	11.29	10.5094	12.1021	11.1297	11.1823	13.0509
ENSMUSG00000000861		Bcl11a	4046	5989	0	0	0	0	0	0	0	0	0	0	0	0.00307381	0.00409725	0	0	0.00664737	0.00727566	0	0.00376964	0.013545	0	0	0.0137071	0.0187449	0.0221271	0	0.00666047	0.0146777	0.00810356
ENSMUSG00000000876	Q9JJW0	Pxmp4	1487	2789	3.76168	3.0625	6.44064	4.18504	3.76927	3.36872	3.27507	3.93019	2.95897	1.71572	2.31366	2.34981	2.02361	2.28026	1.74477	3.88869	3.64255	2.9763	3.29246	3.47662	3.02245	3.19058	3.20745	3.23871	2.93504	2.58011	2.79088	2.79557	2.88843
ENSMUSG00000000881	P70175	Dlg3	5128	4956	10.8354	11.0895	12.4018	10.0734	8.49376	8.207	6.92989	6.73045	5.89672	5.32303	5.91881	6.02863	6.40197	7.18754	7.2616	2.17659	2.19287	2.15333	2.57868	2.51857	2.30778	2.24139	2.07647	2.24065	2.22594	2.30584	2.17037	2.03821	2.32731
ENSMUSG00000000884	Q9EQ15	Gnb1l	2124	3592	1.15927	1.13316	1.09312	1.14098	0.885528	0.966077	0.910099	1.00336	1.05404	0.68352	0.824054	0.835378	0.587501	0.732084	0.642022	8.73716	8.87	8.08471	7.25259	7.48251	6.51076	7.65843	7.1282	6.07021	5.65862	5.12285	5.37951	5.66179	6.06652
ENSMUSG00000000889	Q64237	Dbh	1860	2552	0	0	0.0121149	0	0.00883973	0.00925017	0.0150704	0	0	0.00981705	0.0115988	0	0	0.0292319	0.0165809	0.245817	0.300704	0.321224	0.319799	0.284818	0.228765	0.212563	0.298166	0.570853	0.385059	0.557944	0.376696	0.494882	0.458313
ENSMUSG00000000901	Q02853	Mmp11	2261	2288	28.4931	26.7492	35.0387	28.1155	26.5916	25.1747	18.5995	18.5439	17.2846	15.1545	16.8829	17.5482	20.6131	21.2339	20.4452	17.1649	15.6756	15.7671	15.8523	15.9165	13.0088	14.3513	14.6803	23.8494	23.6387	22.0315	23.6706	23.8095	25.0434
ENSMUSG00000000902	Q9Z0H3	Smarcb1	2714	1660	74.9939	75.1606	84.4265	71.4977	68.4787	67.1362	69.5634	70.1196	70.4196	64.3986	68.722	66.6719	64.879	62.073	61.8149	61.7184	58.072	51.8974	44.8006	44.9893	42.0663	46.8142	50.0234	39.0387	36.7391	37.6469	38.6649	39.6818	37.6555
ENSMUSG00000000903		Vpreb3	327	729	0.0370912	0	0.0848211	0	0	0	0.0263784	0.0681908	0	0	0	0	0	0.025583	0	0	0	0	0.139926	0.111729	0	0	0	0	0	0	0	0.181608	0.100266
ENSMUSG00000000915	Q9JKY5	Hip1r	3201	6735	5.56447	5.26694	4.10394	4.03192	4.12325	4.54253	5.74183	6.07826	6.19251	7.47316	8.19659	5.90129	8.14304	6.90617	7.89431	7.54512	7.62372	8.37866	8.39549	7.97818	7.67661	8.39009	8.88799	9.06264	8.5373	8.77315	8.8228	9.63792	9.6589
ENSMUSG00000000916	Q8K4F6	Nsun5	2702	2243	9.40294	9.58109	8.58737	7.22332	7.30175	6.93564	9.21627	9.31944	9.12561	8.20956	8.90772	7.52613	9.52874	7.31698	8.47045	49.7891	47.9909	42.7179	36.9897	35.5212	38.011	42.831	48.8396	42.2576	41.5244	39.9207	42.5069	42.3526	42.2032
ENSMUSG00000000938	P31310	Hoxa10	5897	2565	3.97423	4.15216	4.23079	2.89663	2.33065	2.39286	1.53689	1.2985	1.41841	2.21718	2.0772	1.84449	2.69779	2.37033	2.59826	0	0.0149757	0.0075051	0.0103456	0.0123911	0	0	0.0141069	0.00643055	0	0.00533284	0	0.00503526	0.00555994
ENSMUSG00000000942		Hoxa4	894	1594	2.95161	2.65936	2.57967	2.54108	2.90125	3.34696	2.43691	2.08949	1.96699	2.32614	2.19122	2.32134	2.60163	2.29322	2.37588	0.752104	0.823191	0.618814	1.34777	1.06255	1.04115	0.694955	1.30273	0.975595	1.35191	1.23118	1.05502	1.62747	1.24693
ENSMUSG00000000948	Q9WU12	Gm38393	219	1199	1.05993	1.14331	0.696219	0.979482	0.865482	1.08286	0.737759	1.11943	0.715424	1.14923	1.08624	0.445257	0.859561	0.855504	1.34108	0.122809	0	0.101045	0	0	0	0	0	0	0	0	0	0	0
ENSMUSG00000000957		Mmp14	3821	3238	103.181	97.2093	118.332	111.946	110.454	108.358	104.992	110.107	101.672	99.4	104.185	116.464	113.666	135.734	108.779	116.668	123.82	128.568	138.385	138.927	128.898	133.989	137.392	169.24	171.385	166.687	166.21	165.188	154.29
ENSMUSG00000000958	Q9Z1K8	Slc7a7	2506	2278	0.106829	0.0648059	0.162865	0.231467	0.207963	0.238344	0.177273	0.185489	0.0908927	0.076985	0.0519755	0.113137	0.0430877	0.114618	0.0650135	1.59912	1.69153	1.43934	1.32679	1.12988	1.09305	1.10438	1.50487	1.30136	1.20571	1.11686	0.892541	0.995294	1.28217
ENSMUSG00000000959	Q8BGA9	Oxa1l	1206	2538	38.1515	37.7088	48.9706	39.0201	35.1006	37.2606	34.9441	37.3616	36.7233	32.1308	35.9912	37.6813	35.7634	37.7776	33.7116	107.982	110.573	102.699	91.7648	91.52	89.4183	96.5936	100.272	82.0363	84.6825	81.201	84.7329	87.577	88.5466
ENSMUSG00000000976	Q6P1G0	Heatr6	2550	5614	11.7714	11.0219	10.4967	10.0924	9.04931	9.57041	8.58732	8.76186	8.38794	9.24207	8.89477	8.87006	9.54612	9.55089	9.57617	39.2987	41.1891	43.546	43.8659	44.4656	45.7625	43.7118	39.8435	39.408	38.9703	37.873	39.0591	39.055	44.3203
ENSMUSG00000000982	P10855	Ccl3	186	766	0.0352996	0	0	0.0938668	0.147252	0.0308178	0.0753127	0.0973454	0.115845	0	0.115927	0.120164	0.0320345	0.0730417	0	0.578393	0	0.356916	0.246	0	0.142978	0.303661	0.149083	0	0.120331	0	0	0	0.176274
ENSMUSG00000001016	Q9CXY6	Ilf2	5271	2027	87.4015	83.568	79.4362	76.7498	84.1816	84.1656	90.59	80.6119	85.0454	80.2268	83.4993	74.608	77.9491	62.7125	77.6671	67.1846	64.3198	58.3929	50.0152	49.8608	48.9044	50.5124	57.537	46.3094	44.2961	44.6987	43.4721	43.0607	48.4807
ENSMUSG00000001017	Q9CY57	Chtop	1998	3257	29.5882	29.3909	30.5281	29.6041	26.1122	28.9482	28.5466	30.3959	29.3521	28.6684	29.7091	29.1482	29.6541	30.4286	27.9845	84.3876	83.0226	80.6294	73.3744	73.2077	69.5596	75.3503	78.3309	65.4411	65.9909	69.2229	68.099	65.5385	64.7207
ENSMUSG00000001018	Q9Z266	Snapin	928	1928	17.1802	17.2065	24.5991	21.4686	17.2001	18.0354	15.6592	15.2511	13.0559	8.87514	9.39586	12.6897	9.78737	11.9174	9.15205	0	0	0	0	0	0	0	0	0	0	0	0	0	0
ENSMUSG00000001020	P07091	S100a4	2130	498	158.382	187.986	210.026	148.232	136.441	131.684	154.688	170.894	194.284	169.335	197.868	141.543	154.819	142.047	146.614	65.0537	55.6821	42.9174	30.4395	31.5524	25.5202	35.9038	44.966	24.889	22.0033	22.4121	23.2034	22.681	25.4445
ENSMUSG00000001021	P62818	S100a3	2415	712	2.31659	2.42887	2.4317	1.58211	2.02777	1.59145	2.18767	2.61821	2.57571	2.00566	1.99551	2.09429	2.30909	2.33125	1.7532	5.02268	4.15657	3.7935	2.5641	2.82146	2.89615	2.92344	3.548	3.32888	3.53101	3.85447	3.35877	3.41807	3.2176
ENSMUSG00000001023	P63084	S100a5	1214	431	0.627366	0.587184	0.358669	0.834129	0.837456	0.602485	0.535402	0.519025	0.480403	0.406895	0.412065	0.3417	0.740138	0.173086	0.539977	7.24444	5.96506	5.55954	4.67359	4.73996	4.16215	4.55941	4.31703	4.49804	3.6135	3.60069	3.37408	3.08181	4.40221
ENSMUSG00000001027		Scn4a	10049	6598	0.00409814	0	0.0140576	0.0217951	0.0273525	0.0107335	0.011658	0.0263699	0.00896608	0.00379708	0	0.0111604	0.00371907	0.00565322	0.00961985	0.00267641	0	0.00220209	0.00151776	0.00181786	0	0.00281028	0	0	0.00668173	0.00312944	0.00268169	0.00590963	0
ENSMUSG00000001029	P35330	Icam2	3144	1282	0	0.0164506	0	0.186953	0.10558	0.14731	0.239998	0.155105	0.0922905	0.0586266	0.0692668	0.0574386	0.0191407	0.116381	0.0165033	0	0.00936301	0.00703841	0.00485114	0	0	0	0	0	0	0	0	0	0
ENSMUSG00000001034		Mapk7	5971	3254	16.9682	16.3066	18.005	18.4432	20.6941	19.9501	19.9686	20.4711	19.5982	20.9264	21.022	19.7329	25.8732	23.0746	24.0441	10.6347	11.5462	11.5332	12.598	12.7516	13.219	13.5219	14.1643	15.35	15.4958	15.0734	16.243	17.3603	13.9363
ENSMUSG00000001036		Epn2	5106	4458	15.0058	14.9066	16.8804	14.7847	13.3897	13.7519	10.8788	10.9391	9.38197	10.8743	11.1813	10.9926	9.64363	10.8896	10.5312	21.3224	22.0982	23.0259	24.5567	24.2459	24.0731	22.87	20.9247	22.1317	21.8906	22.8129	21.2694	21.1793	21.0232
ENSMUSG00000001039	Q9R1S0	B9d1	3953	817	11.2196	11.5387	16.7264	12.7024	9.11195	9.76619	10.2622	12.8689	11.2958	8.77012	9.92706	10.7705	10.2419	11.3909	10.6434	26.3101	24.4777	21.8433	18.0686	18.0967	17.6665	20.9821	24.4606	21.4402	22.0985	20.5727	20.7787	20.6266	21.7225
ENSMUSG00000001052		Sec24b	2226	5128	31.3158	31.03	23.8753	30.1508	34.186	32.9008	24.1423	21.0361	22.1439	31.033	27.8568	30.6076	33.324	34.0304	37.4749	11.6111	13.1979	15.6671	20.9869	21.1235	21.3253	19.1188	14.7243	19.8804	21.0745	20.5837	21.331	20.3022	21.9169
ENSMUSG00000001053	Q8C7U1	N4bp3	3818	2367	2.27328	1.92453	2.16826	1.81248	1.84894	1.93479	1.89293	1.69064	1.84947	1.70408	1.47562	1.5477	1.74164	1.55219	1.50166	15.5821	14.2792	12.5945	11.0974	10.8419	9.94661	11.6941	13.5742	9.7335	9.29146	8.73092	10.2556	9.92357	10.262
ENSMUSG00000001054	Q91YQ7	Rmnd5b	7134	1946	11.102	12.0513	13.3615	11.3186	10.3985	10.2869	9.34812	9.92433	9.45437	8.17509	9.68922	9.10993	10.3273	10.2546	9.64362	6.64276	6.32568	6.70936	6.26199	6.16603	6.1732	6.91167	7.28025	8.11149	8.21348	8.16831	8.65034	8.89873	8.81489
ENSMUSG00000001056	Q9CRB2	Nhp2	760	1042	70.9722	72.1947	62.606	42.6213	44.0571	45.2419	49.2926	57.9883	59.6408	55.0591	67.4949	52.2768	53.6454	39.1077	50.0708	0	0	0	0	0	0	0	0	0	0	0	0	0	0
ENSMUSG00000001062	Q8C190	Vps9d1	1905	2952	9.26964	8.94454	9.21653	9.23131	10.1103	10.0599	8.16878	8.89983	8.4068	9.44584	10.0371	8.16933	9.90016	10.0515	10.4066	5.44964	6.02654	5.62222	4.44349	4.66999	4.43931	4.10635	5.48767	4.61819	4.48806	4.96891	4.75308	6.03211	4.62976
ENSMUSG00000001065	Q8CE64	Zfp276	2528	4071	3.73943	3.70922	3.8808	3.35578	3.17521	3.38063	3.54744	4.21891	3.9526	3.6555	3.91904	3.10661	3.7552	3.50002	3.99655	26.8527	26.5262	24.5973	18.9805	19.2937	17.831	19.0243	20.3693	21.3005	19.3094	18.0004	18.9747	19.2276	21.6072
ENSMUSG00000001076	Q4ZJM9	C1ql4	1335	1474	0.623706	0.558004	1.19558	1.17072	1.17845	1.02497	1.04368	1.21411	0.702353	0.543894	0.441792	0.686905	0.632605	0.493453	0.574146	1.67214	1.60968	1.42552	1.38239	1.49151	1.29484	1.29039	1.72401	1.19302	1.76035	1.41338	1.2919	1.49021	1.54725
ENSMUSG00000001082	Q9D2V8	Mfsd10	1936	1907	56.4327	54.3886	61.4617	52.8739	50.2757	51.4341	57.0341	64.0353	63.2065	60.2615	60.2555	55.0534	56.7588	51.3926	49.9919	169.943	151.931	139.665	113.563	114.041	98.491	120.926	139.679	110.276	106.162	96.5037	107.918	110.229	104.475
ENSMUSG00000001089	Q8R4U7	Luzp1	3440	7526	21.3305	21.2438	16.2638	15.0377	15.8476	16.2541	14.95	14.4688	16.1573	19.2609	18.2572	17.6826	18.7119	16.2933	20.0553	4.9725	5.16009	8.96087	14.4672	15.0602	17.3093	10.8447	6.92431	16.6345	16.5259	17.6071	18.0569	16.616	18.4999
ENSMUSG00000001095	Q9ES88	Slc13a2	3214	2412	0	0	0	0.0099367	0	0	0	0	0	0	0	0	0	0	0	0	0	0	0	0	0	0	0	0	0	0	0	0.00923863	0
ENSMUSG00000001098	Q922M3	Kctd10	4977	3103	84.7348	85.7792	63.6081	81.1784	75.2451	78.9975	85.6884	99.5503	96.4013	102.772	104.683	106.147	106.196	117.399	101.729	25.0255	25.4567	26.615	27.9849	27.6565	27.0428	25.2955	24.4033	28.3359	26.9775	27.922	28.0745	26.6204	29.559
ENSMUSG00000001100	Q91VA6	Poldip2	6007	2054	52.6177	54.9318	62.9785	50.8751	44.1405	46.5003	44.311	47.666	47.7672	38.4701	40.927	39.4262	38.4324	33.9858	35.99	38.4646	36.5626	36.1789	33.1065	32.8282	31.8534	34.7705	36.3018	33.0159	32.721	33.3638	31.7664	33.6622	32.7379
ENSMUSG00000001105	Q61025	Ift20	456	1141	19.6694	23.3262	28.9392	22.0558	21.9658	21.1444	24.269	27.731	25.3017	22.2426	24.3857	21.8618	22.3018	19.8268	21.4539	0.117962	0	0.048528	0.0668946	0.0801212	0	0	0.121621	0	0.0490824	0.0689644	0.118194	0.0651161	0.0719013
ENSMUSG00000001119	Q04857	Col6a1	3084	4100	106.067	107.017	186.454	172.559	152.917	154.927	153.994	162.913	132.889	110.386	110.047	154.434	114.158	168.223	98.0046	329.127	352.904	388.33	407.852	408.658	391.028	394.295	376.758	408.486	382.577	379.668	415.488	416.76	416.737
ENSMUSG00000001120	P57722	Pcbp3	1137	2544	19.0254	17.8732	16.7712	15.5072	18.2228	16.8419	15.0422	12.9651	13.6734	11.847	12.0308	13.1411	9.96391	10.1314	9.3561	21.8095	22.7835	22.7905	23.8907	24.5496	25.6584	24.6142	27.51	24.2134	26.1807	24.2012	25.6684	27.447	19.4646
ENSMUSG00000001123		Lgals9	3696	1586	95.7464	88.0953	102.304	98.9974	128.014	116.678	114.991	96.4445	97.3536	89.0286	81.6707	88.5515	85.5905	76.011	81.134	0.378396	0.406197	0.269425	0.404408	0.395403	0.330985	0.420245	0.427646	0.47196	0.502616	0.459464	0.576005	0.610569	0.452418
ENSMUSG00000001127		Araf	2942	2854	18.5885	17.4319	19.4235	17.9461	16.8758	17.3533	17.5117	17.6967	16.0954	15.994	15.7646	14.3067	16.3876	13.5333	16.0347	31.7313	31.6686	33.3586	33.122	33.5486	29.8843	33.4623	36.4762	29.5685	32.4312	31.544	30.5939	32.6501	27.7831
ENSMUSG00000001128	P11680	Cfp	2505	1636	2.61139	2.35905	2.41896	3.51599	4.09536	4.31438	3.17363	3.00819	2.8205	3.56808	4.21565	2.39678	3.74976	2.70174	4.03488	1.33134	1.19864	1.02473	0.931558	0.875096	0.944855	0.665144	0.819154	0.908286	0.786259	0.841118	0.82835	0.995692	1.24342
ENSMUSG00000001131	P12032	Timp1	621	883	324.658	312.309	361.168	249.092	269.328	248.79	311.227	351.834	341.851	433.337	443.565	364.199	446.221	400.52	427.578	1148.83	1125.21	989.024	798.359	848.813	923.08	1141.4	1256.36	994.738	1060.08	1077.28	1132.91	1293.87	893.485
ENSMUSG00000001134	Q9WTZ0	Uxt	2199	875	9.5488	10.5569	13.9569	10.9291	10.5189	9.68539	9.60394	10.3399	9.70194	9.84945	11.0281	11.0034	9.56297	8.5257	8.99486	8.94062	7.89814	6.40014	4.84124	4.62714	4.01509	5.36813	6.9103	4.89747	4.94654	4.71931	4.3627	4.55049	4.86064
ENSMUSG00000001138	Q32NY4	Cnnm3	4212	5292	5.54892	5.38799	5.9708	3.38767	3.53816	4.02362	2.89247	3.33943	3.07976	4.80043	4.5474	4.15352	5.08203	5.41315	5.41325	6.30876	6.86311	6.28873	6.63381	7.05204	5.94765	5.98735	6.5637	7.09442	6.7166	7.21238	7.24251	7.16945	6.56985
ENSMUSG00000001143	P59481	Lman2l	3864	3378	8.32477	7.65422	9.32644	6.77584	6.41776	6.77864	6.72874	6.99016	6.9876	7.4388	7.57088	6.72492	6.45786	6.91783	7.07747	10.6426	10.5209	10.0565	9.04303	9.03927	9.0023	9.99086	11.066	8.84233	9.10555	10.3035	10.1335	10.889	10.0805
ENSMUSG00000001150	Q9WUU9	Mcm3ap	9622	6427	11.9484	12.3874	10.3042	10.6318	10.2493	10.5746	8.64401	8.92974	9.31049	7.93264	8.6723	7.99149	9.02962	8.74898	9.31618	18.5293	19.9594	21.0571	23.8972	23.6879	24.1286	22.0036	19.6689	20.667	19.667	20.1459	20.5823	19.9352	21.3446
ENSMUSG00000001151		Pcnt	9168	9341	5.94284	6.27204	4.91512	5.02644	5.12474	5.25907	4.43639	3.90089	4.36356	4.36639	4.63283	4.99987	5.36162	4.80175	5.51978	4.21852	4.63329	4.47741	5.80932	5.68074	6.19307	5.28276	4.66997	5.00897	5.01681	5.01147	4.71183	4.41767	4.93521
ENSMUSG00000001155	Q91XD4	Ftcd	6162	1933	0.0419651	0.0218207	0.0799723	0.0867932	0.0233409	0.073274	0.0795855	0.0642926	0.0612087	0.0648037	0.015313	0.0380943	0.0126945	0.0289446	0.0328359	0.0349176	0.00955447	0.00359117	0.00990066	0.00296456	0.0129474	0.004583	0.00450008	0.006154	0.0217932	0.0153105	0.0393597	0.0240936	0.0106417
ENSMUSG00000001156		Mxd1	3265	4666	1.73271	1.73111	1.97457	12.3329	11.4825	11.6717	15.3971	13.1789	10.9289	6.01898	6.04561	8.32077	6.65788	10.8438	6.06242	1.7381	1.99254	2.80592	3.69504	3.92209	4.87895	3.82306	2.57336	6.64342	5.94328	6.52072	6.52866	6.7298	6.21597
ENSMUSG00000001157	Q920G9	Gmcl1	2216	2949	7.09684	7.24444	7.59041	5.9898	5.1253	5.89961	5.32098	5.85778	5.79746	5.18223	5.42015	5.49338	5.69984	6.21666	5.87582	5.98347	6.60214	7.09998	7.48145	7.46038	7.36854	6.75426	5.61847	7.15296	6.63569	6.51378	6.82219	6.39149	8.3447
ENSMUSG00000001158	Q8K194	Snrnp27	5120	1005	30.9676	33.3658	41.0692	29.1185	28.1931	27.2237	26.6539	26.5373	29.1376	26.2248	28.1863	25.4613	21.9991	24.7738	24.5045	7.73764	6.93962	6.1416	5.26372	4.80239	4.97078	5.05239	5.91418	5.08822	4.65117	4.7663	4.74753	4.55833	5.40473
ENSMUSG00000001173	Q6NVF0	Ocrl	5686	5253	11.4685	11.1732	11.5064	13.6741	13.3043	12.9424	12.0914	10.6179	10.6199	9.14751	8.84676	9.7635	9.16045	9.48298	8.8407	6.40926	6.65782	7.65517	9.20054	9.55147	9.59272	8.791	8.04672	8.79664	8.4787	9.36354	8.64468	8.03161	8.62633
ENSMUSG00000001175	P0DP26	Calm1	4612	4115	164.353	167.011	170.995	169.699	151.241	158.539	176.027	179.715	178.244	159.208	160.322	149.353	147.356	137.928	154.379	86.01	87.4503	84.7246	78.5582	74.8331	81.3215	75.4263	77.6089	76.1625	73.0895	75.3533	73.7922	74.0907	81.7613
ENSMUSG00000001211	Q9D517	Agpat3	6271	5980	19.5155	20.0317	21.6318	18.753	18.0472	18.1351	17.7249	19.6392	18.4004	16.7035	16.3939	17.6672	15.5643	16.1831	15.6309	15.77	14.5051	14.8278	13.1141	12.8436	11.4713	12.1455	13.0887	8.74401	7.81981	8.3045	8.32814	8.47085	8.7784
ENSMUSG00000001225	Q9WVC8	Slc26a3	2362	2908	0	0	0	0.00824185	0	0	0.00661274	0.00854729	0	0.00861524	0	0	0	0.00641333	0	0	0	0.00936866	0	0.0154679	0.0112591	0	0.0234797	0.0160546	0.00947568	0.013314	0	0	0.013881
ENSMUSG00000001227	O54951	Sema6b	2448	3736	1.49817	1.32093	2.36679	1.92457	1.98659	2.0346	1.0912	1.28403	0.807566	0.958939	1.21221	1.19245	1.80623	2.31627	1.77821	1.17557	1.21453	1.36497	1.54513	1.97004	1.49917	1.44202	1.25734	1.42513	1.54513	1.45163	1.18889	1.1523	1.52684
ENSMUSG00000001228	Q8VDF2	Uhrf1	4547	3586	64.4092	64.7746	57.8686	52.9674	56.712	58.5092	54.9011	45.6701	51.1819	49.1421	48.8987	43.3378	46.5587	35.1728	44.9105	18.0642	19.176	19.564	20.4008	19.3604	20.4353	20.4832	19.2344	20.5325	19.3445	18.2587	20.992	19.8584	22.3387
ENSMUSG00000001229	Q8BVG4	Dpp9	3744	3374	41.4007	40.548	35.8014	34.8357	34.5071	36.0533	35.8437	37.8726	38.7579	38.894	40.5487	38.4877	38.9458	37.1397	38.6336	41.4132	40.9481	46.9823	49.1004	47.9916	48.2797	50.5673	48.1192	48.333	47.1484	44.3158	46.2598	44.5315	45.9929
ENSMUSG00000001240		Ramp2	453	1478	0.457366	0.271112	0.439285	0.243241	0.396843	0.223606	0.260214	0.437242	0.280181	0.25426	0.220298	0.211742	0.265639	0.277605	0.171778	22.9174	19.105	17.0484	13.2655	15.4448	13.9721	20.4478	26.9949	21.4299	22.1345	20.4098	21.9512	29.6929	17.1535
ENSMUSG00000001247	Q99KG5	Lsr	2578	2167	0.0499114	0.107054	0.0713366	0.154842	0.0624614	0.11983	0.177479	0.13764	0.191097	0.300591	0.191232	0.144418	0.339711	0.103276	0.146451	4.85116	4.92144	4.72962	4.96961	5.06647	4.73492	5.14857	5.29205	6.14855	6.19877	6.96535	7.08725	7.90123	6.70238
ENSMUSG00000001248	Q8VEF1	Gramd1a	3557	2735	14.2761	14.358	14.5599	13.8896	13.3704	13.3698	17.1979	19.4119	18.537	20.5005	24.535	16.9417	24.6371	20.1911	23.478	33.4584	34.229	33.4451	33.5226	33.3666	33.1733	35.7194	38.6669	39.744	38.559	35.4174	39.8428	40.7955	37.2114
ENSMUSG00000001249		Hpn	6674	1861	0.0145295	0.0226649	0.0166133	0.0901511	0.0969757	0.0507393	0.0309992	0.040068	0.0476826	0.0269244	0.0159054	0.0395681	0	0.0300644	0	0.576269	0.463128	0.4443	0.317654	0.317508	0.247052	0.283505	0.311614	0.250003	0.241455	0.259159	0.286684	0.284739	0.265283
ENSMUSG00000001260	Q9R0Y8	Gabrg1	1625	4771	0	0	0	0	0	0	0	0	0	0	0	0	0	0	0	0.0165509	0.0543458	0	0.0469291	0.0674497	0.0490965	0	0.0511929	0.023336	0.0413198	0.0193525	0	0.0365452	0.0403532
ENSMUSG00000001270	Q04447	Ckb	1430	1472	30.4378	29.8723	36.3992	32.9551	26.8041	27.8562	38.6948	42.5178	41.8367	33.1886	37	36.4429	32.3234	39.8719	29.0194	484.585	447.818	427.395	341.687	346.83	348.12	428.682	493.992	276.717	258.358	255.321	281.506	279.01	285.476
ENSMUSG00000001280		Sp1	2712	7754	21.2717	20.3336	19.8486	20.4745	21.5116	21.8772	17.3252	16.7103	17.9329	25.1371	23.2784	25.0472	27.9246	27.5877	29.1492	7.50727	9.44338	14.0753	17.9627	19.992	19.2002	15.1511	10.3168	16.2339	16.8935	17.011	16.942	17.3756	15.9099
ENSMUSG00000001281	P26011	Itgb7	2301	2683	1.83421	2.06731	1.83222	2.10819	2.26178	2.12044	2.38671	2.631	2.78923	2.42781	2.86843	2.16819	2.81693	3.04461	2.94924	0.853261	0.844356	0.730894	0.384448	0.428706	0.404515	0.429559	0.361532	0.296644	0.301534	0.355342	0.327923	0.438748	0.299229
ENSMUSG00000001285	Q9JK81	Myg1	1801	1480	57.1118	58.7234	61.3332	46.2342	46.627	45.0277	47.9707	51.8943	49.1053	46.399	52.0001	44.3435	48.7784	39.7572	42.386	30.0462	27.8028	24.9425	20.4602	19.6268	17.8081	21.9683	26.2976	21.0344	19.0262	17.601	18.2548	18.1686	18.8056
ENSMUSG00000001288	P18911	Rarg	741	2953	142.202	127.188	179.243	165.466	174.078	174.99	173.564	173.097	152.854	146.034	142.627	167.234	154.909	179.799	150.064	0	0	0	0.020583	0	0	0	0	0	0	0	0	0	0
ENSMUSG00000001289	Q9WU28	Pfdn5	426	1062	93.0087	98.0015	146.813	88.7603	80.5283	84.423	98.974	97.3859	90.8541	78.981	89.2739	89.8959	82.5572	97.7104	80.6048	0.505075	0.0691017	0.415564	0.0716055	0.0428818	0.187281	0.530337	0.260371	0.178033	0.525389	0.0738211	0.253035	0.348509	0.230894
ENSMUSG00000001300	P52800	Efnb2	4494	4793	19.7564	19.1756	14.2234	34.4433	36.1565	35.8702	38.0585	34.33	32.6771	24.0861	21.3061	21.1975	20.8625	20.685	21.0955	84.3783	95.7073	102.091	93.9249	95.5332	94.8601	84.2375	77.0305	83.4446	82.1156	85.988	86.6794	85.9008	87.2423
ENSMUSG00000001305	Q9CYX7	Rrp15	813	1321	22.3112	23.4046	19.6597	17.3269	19.2289	17.9952	21.1514	21.6757	21.854	24.3514	26.4182	21.4749	20.1731	17.0546	21.4135	77.543	65.4645	59.1734	55.9989	53.5446	50.9636	52.4515	50.6157	51.2143	55.0042	55.7008	54.0623	53.177	59.8877
ENSMUSG00000001313	Q9QYM5	Rnd2	1756	1394	5.41178	4.50841	7.47426	10.4878	13.6422	11.2952	15.4225	13.9612	12.6677	10.8731	10.2772	12.1627	11.5827	10.9304	10.5179	6.81571	5.75	4.8643	3.49162	2.95445	2.62002	3.13604	4.31102	3.34724	3.1737	2.88331	3.75987	3.56789	2.89407
ENSMUSG00000001323	Q9QZX7	Srr	1275	3699	3.05556	2.92485	5.00661	4.03019	3.61651	3.4079	3.69105	3.62854	3.00669	1.98447	2.15258	2.81685	2.38817	2.92934	2.12202	21.7482	19.8558	18.7444	15.9458	15.4308	15.8938	16.1912	16.8987	16.3878	14.2364	14.8729	12.914	13.6005	16.1492
ENSMUSG00000001333	Q9EPM5	Sync	1540	2042	1.82735	1.921	1.95315	1.7371	1.20418	1.39881	1.27132	0.9616	1.12986	1.14101	1.52204	1.34327	1.9227	1.90884	1.62668	3.73739	4.10975	4.33954	5.27877	4.69739	5.6987	5.35468	5.67194	6.00825	6.2058	5.98324	6.2646	5.39872	7.13223
ENSMUSG00000001334	Q8K4Z2	Fndc5	1356	2763	0.0195726	0	0.0223795	0.00867438	0.00816467	0.00854377	0.00695977	0.0269875	0	0.00906736	0	0	0.00888108	0	0.0153147	0.257845	0.238798	0.261106	0.382424	0.255962	0.254957	0.208263	0.286293	0.251688	0.528179	0.463831	0.278227	0.131385	0.338509
ENSMUSG00000001348	Q05117	Acp5	1837	1447	0.0373732	0.0145748	0.0213665	0.0165635	0	0	0.0398684	0	0.0204417	0	0.0409123	0.0381667	0.0169581	0.0386662	0.0438644	0.131768	0.0640987	0.132508	0.0581186	0.0795542	0.101338	0.107612	0.0603799	0.1445	0.0852863	0.136953	0.0586789	0.113147	0.142785
ENSMUSG00000001349	Q08091	Cnn1	1663	2381	31.9795	30.5761	24.0612	24.3297	25.8372	25.9165	28.3158	32.7162	32.8712	41.2887	38.6628	36.5321	37.3384	34.8326	36.6365	69.6883	64.4859	61.4363	60.3476	57.0548	66.301	77.3344	85.2894	69.9588	66.4449	66.8667	66.5848	65.9387	64.5488
ENSMUSG00000001366	Q8BK06	Fbxo9	3002	2155	8.94624	10.0506	9.61233	6.90659	6.18671	5.58668	5.70203	5.87075	5.66875	4.5456	5.04093	4.95464	5.65921	5.39162	5.57649	10.6434	10.6786	10.917	10.588	10.5638	9.7269	9.56714	10.3916	8.91812	8.64844	9.08235	8.16886	8.14034	9.34899
ENSMUSG00000001376	Q8CI71	Vps50	5218	4824	4.99984	5.32488	4.91574	5.12237	4.62964	4.85439	4.48059	4.56509	4.81948	5.50504	5.75556	5.31588	5.52928	5.70634	6.06999	4.5925	4.58653	4.46986	4.91933	4.83123	4.59712	4.14027	3.68805	3.83715	3.52152	3.59196	3.64096	3.28341	4.12822
ENSMUSG00000001380	Q61035	Hars	3292	1987	49.6155	52.7401	48.3442	43.8818	43.3014	42.7102	47.1117	49.3733	50.9112	50.7997	52.0943	48.2323	47.5332	41.0074	45.1788	28.8642	26.7636	24.5285	19.204	19.2498	19.1215	20.9745	21.631	18.062	15.4468	16.6123	15.4879	15.7935	18.8635
ENSMUSG00000001383	Q9CPW7	Zmat2	1658	2257	31.4482	30.1255	35.8487	29.6698	33.7935	31.1266	31.0898	26.4854	25.713	25.1974	25.4295	23.931	23.386	18.8813	22.9665	36.7417	35.2609	29.5362	24.1934	22.9392	22.4878	23.8971	29.1344	20.0812	17.3599	19.7829	18.4315	18.1238	17.2043
ENSMUSG00000001403		Ube2c	918	2191	96.9152	100.636	101.585	90.8154	91.5229	91.6137	91.8925	82.5077	92.5849	74.8506	79.8836	71.4937	68.385	60.606	65.9052	346.621	338.721	303.198	290.502	280.661	303.976	340.577	387.276	326.913	315.585	331.572	330.659	324.164	323.87
ENSMUSG00000001415	Q6ZPY2	Smg5	3861	4448	34.2614	36.7979	25.7945	29.291	29.6289	30.7499	32.8351	34.8022	34.7727	42.2039	45.6112	40.1622	42.4237	37.0819	41.8008	42.1505	40.9423	41.3059	39.8068	39.6343	37.463	40.6162	40.7503	36.9093	37.1635	35.5365	36.3777	38.0679	35.1817
ENSMUSG00000001416	P80318	Cct3	1449	1977	107.05	114.494	100.415	92.6081	85.4662	88.4436	95.2544	102.98	109.833	99.3507	110.375	94.5967	93.8592	80.0525	90.7718	0.0371225	0.0812624	0.0458153	0.0210517	0.0252141	0.0550599	0.0194896	0	0.0523408	0.0926773	0.0217031	0.0557935	0.10246	0
ENSMUSG00000001418	Q9JHJ3	Glmp	1241	4219	21.406	20.5148	25.8975	21.7745	21.896	22.2076	24.5489	27.1237	25.1552	27.268	26.9621	27.8339	29.4066	31.4782	29.1207	61.9393	60.1318	61.0012	58.3901	56.481	55.288	61.1004	61.6037	58.5162	56.1974	53.0127	58.2395	58.8834	57.2781
ENSMUSG00000001419		Mef2d	3506	5401	37.4928	35.4671	27.1621	30.6858	38.7859	35.6129	34.7853	32.9873	33.0951	40.6899	36.7849	38.5939	41.2033	38.0285	40.8965	15.9868	17.036	20.9232	26.0058	25.458	25.3955	25.2601	22.3275	32.8158	31.5615	32.0129	32.1135	33.7666	29.1585
ENSMUSG00000001420	Q9D709	Tmem79	1514	2406	1.07888	1.13074	1.33641	1.24518	1.13451	1.3638	1.14292	1.21902	1.13104	0.916323	0.750458	0.833993	0.775112	0.64337	0.69469	0.408581	0.408311	0.306938	0.402958	0.711883	0.368873	0.410363	0.366308	0.601125	0.546974	0.498512	0.783173	0.588368	0.563053
ENSMUSG00000001424		Snd1	3781	3781	74.954	77.1466	83.1357	68.1113	62.6055	64.8131	61.7074	64.4561	66.8796	61.8012	67.3262	67.9787	57.7863	63.0627	56.466	77.8191	76.6258	75.891	77.3127	78.0034	75.611	74.2498	75.8105	56.7861	54.8618	54.886	54.1246	54.1949	55.0641
ENSMUSG00000001435		Col18a1	4500	5595	15.9531	14.5875	22.1035	18.5227	16.6763	16.7502	16.3256	17.4811	15.7227	13.9572	14.189	17.7773	13.3108	18.5533	12.1007	114.436	120.431	140.837	152.221	156.172	140.96	156.396	152.907	161.737	155.219	149.314	163.636	153.453	153.676
ENSMUSG00000001436		Slc19a1	1748	2863	17.1417	17.4434	14.4597	13.0678	13.3006	13.2173	15.4819	16.4083	17.1296	18.3326	17.1624	15.9271	17.1332	12.8198	16.0361	24.8027	21.7749	23.6479	23.3055	23.2317	20.6605	22.8606	24.0174	21.4336	21.6133	19.9697	20.7816	20.3162	20.4637
ENSMUSG00000001440	P70168	Kpnb1	7190	5894	158.163	165.533	141.305	160.566	160.037	163.883	183.29	173.209	189.373	192.383	197.563	186.171	196.295	182.013	194.425	133.642	139.968	141.593	148.846	149.617	162.837	157.55	147.622	149.717	153.094	152.266	150.805	149.984	153.994
ENSMUSG00000001441	Q11011	Npepps	6416	4215	44.2832	43.2701	42.9688	37.6767	37.7696	40.873	37.6066	37.6813	37.0037	52.0736	52.002	53.4278	54.5143	65.5338	61.1829	12.953	13.2413	12.3888	13.3098	13.5498	14.0721	13.2927	13.6573	12.6305	12.7675	13.0183	13.4951	13.3331	14.0735
ENSMUSG00000001444	Q9JKD8	Tbx21	1646	2488	0	0.00847656	0	0.0192663	0.0272013	0	0.0386452	0	0	0.0100696	0.0118971	0.00739914	0.0197254	0.00749597	0	0.0980386	0.0357683	0.0672199	0.120459	0.0665892	0.113097	0.120099	0.0842329	0.184306	0.190366	0.17195	0.114604	0.270592	0.219111
ENSMUSG00000001445	Q3TBW2	Mrpl10	2936	1708	43.8046	44.3649	50.4125	41.9428	38.5801	37.2064	37.9305	37.4579	37.3029	30.7297	33.2914	32.7224	32.943	31.0214	32.8136	52.7737	49.8008	44.2802	38.0364	37.3441	35.6971	42.2933	51.4733	35.5057	35.8288	30.4409	35.8607	37.1162	32.251
ENSMUSG00000001467	Q8K0C4	Cyp51	2835	3931	31.1047	30.9344	31.8611	50.7514	55.8781	54.4552	64.7681	63.2738	69.971	77.8042	73.9511	67.1877	62.4041	53.4307	58.0143	31.2592	32.1889	31.5345	32.9841	33.2684	32.3161	30.8304	31.1431	40.9974	39.1026	42.0191	39.0203	36.7417	44.167
ENSMUSG00000001472		Tcf25	2247	5002	73.7829	70.7487	78.2574	71.2503	66.4502	67.0249	72.2484	78.6313	76.1948	78.8407	85.5868	80.1357	84.2901	85.7519	79.198	57.3335	57.9314	54.0565	47.2628	47.1528	43.909	48.0352	50.8312	39.4061	39.0955	39.7891	40.6323	40.1324	41.3959
ENSMUSG00000001473	Q922F4	Tubb6	984	1757	334.846	338.671	304.51	324.493	329.461	327.911	359.731	402.739	392.424	367.084	380.454	348.819	338.147	305.246	323.645	2.65126	2.42319	2.65365	2.91399	2.74757	2.43237	2.69777	2.47987	2.65909	2.5475	3.16395	3.25899	2.62529	2.33241
ENSMUSG00000001482		Def8	5283	3242	20.6674	19.7236	22.344	22.437	22.1206	20.7376	20.2145	21.5052	18.3843	14.5048	14.5992	15.6381	14.169	13.8926	12.6474	3.81309	3.43797	3.60226	3.72999	3.44053	3.33242	3.28216	3.49571	3.48847	3.06725	3.13704	3.37172	3.45097	3.89745
ENSMUSG00000001493	P32442	Meox1	702	2228	0.194179	0.265041	0.555068	0.537866	0.313882	0.29667	0.353871	0.189652	0.106209	0.16867	0.119569	0.165252	0.154191	0.192527	0.104457	0.229874	0.335468	0.157612	0.30417	0.312267	0.265182	0.2816	0.118502	0.108037	0.191295	0.17919	0.191939	0.169191	0.18682
ENSMUSG00000001494		Sost	631	2066	0	0.020416	0	0.0116008	0.0109192	0.0228523	0.00930777	0.0120308	0	0.0121264	0	0.017821	0.0118773	0.0180542	0.0204814	0.681972	0.699778	1.05208	0.507593	0.665857	1.05364	0.313286	0.615234	1.7428	1.13504	0.897084	1.28122	1.74111	1.40293
ENSMUSG00000001496	P50220	Nkx2-1	3600	2809	0	0	0	0	0	0	0	0	0	0	0	0	0	0	0	0.0224127	0.00817703	0	0	0	0	0	0	0	0	0	0	0	0.0091075
ENSMUSG00000001497	P47242	Pax9	1471	4232	1.51426	1.32558	1.92868	1.54043	1.31132	1.46146	1.49949	1.29799	0.971525	1.90622	1.76257	2.13148	2.33092	2.63532	2.3147	4.57091	6.02354	7.4615	8.14959	9.07793	9.61794	8.58157	5.97569	8.27507	9.17477	8.27348	8.81177	10.0928	7.66738
ENSMUSG00000001504	P81066	Irx2	1460	2625	0	0	0	0	0	0	0	0	0	0	0	0.00701298	0	0	0	1.52898	2.23804	2.19772	4.50247	4.99232	7.06743	7.06011	6.17266	9.11661	8.76867	8.14196	9.13657	8.31809	8.46623
ENSMUSG00000001506	P11087	Col1a1	4362	5930	2528.14	2411.88	3151.4	3085.66	3206.11	3031.23	2814.98	2726.11	2743.55	2522.49	2364.28	2835.98	2467.76	2509.15	2221.67	1426.21	1503.52	1673.09	2003.91	1941.79	1969.85	2036.5	1887.7	1838.18	1933.93	1896.35	1837.96	1923.35	1708.26
ENSMUSG00000001507	Q62470	Itga3	4950	4861	24.2193	23.567	20.4037	15.6594	18.6375	18.3471	15.7209	14.3682	16.6181	15.0752	14.9066	13.1564	15.558	12.6878	16.6829	13.1923	13.0178	13.3622	12.4419	12.3925	11.7658	12.0036	12.5763	9.49173	9.69416	9.47245	9.62516	8.8239	9.53803
ENSMUSG00000001508	P82350	Sgca	1334	1724	0.18821	0.195728	0.430403	0.264141	0.157023	0.1917	0.189621	0.144174	0.240201	0.0871918	0.0515082	0.138815	0.156568	0.183903	0.184083	0.564518	0.463406	0.630355	0.548797	0.616225	0.378774	0.592753	0.582028	0.48325	0.654334	0.447907	0.888849	0.62324	0.417825
ENSMUSG00000001510	Q64205	Dlx3	864	2607	0.0207438	0.0161793	0	0.0183869	0.0346129	0	0.0368812	0.11441	0.11346	0.326738	0.249789	0.218903	0.207075	0.264691	0.3652	0.342416	0.817703	0.870808	1.57109	1.98745	3.41658	3.59543	4.65367	6.62739	7.27919	6.58802	6.20684	6.56407	5.73013
ENSMUSG00000001517		Foxm1	2283	4652	80.2292	74.5574	60.0534	65.4773	73.1227	73.8336	66.0809	58.4735	62.7189	63.2737	60.3008	58.6067	67.1642	54.0336	68.3245	42.5989	42.7698	46.6226	55.1289	54.1468	56.7757	54.4275	53.0055	58.6836	63.7723	61.642	62.9973	62.2082	62.874
ENSMUSG00000001518		Itfg2	6406	3191	10.8971	9.53695	10.9678	11.1387	10.7245	10.8896	11.3535	11.2243	10.5395	10.921	11.5209	12.4381	11.5118	11.3793	11.2118	10.1393	10.6059	10.7189	10.5616	10.7279	10.3744	11.0035	11.5619	10.2705	10.1601	10.7215	10.6851	10.8927	10.1698
ENSMUSG00000001521	O88413	Tulp3	1392	3374	28.9949	28.8905	28.883	27.9453	25.9087	26.0902	24.5873	23.9421	23.2144	20.0484	20.4849	21.4154	21.3748	20.6067	22.1543	3.9029	4.27179	4.9599	6.31116	6.5354	5.69325	5.23422	4.04388	5.09426	4.3091	4.78946	4.82049	4.5222	5.01697
ENSMUSG00000001524	O70422	Gtf2h4	2259	1679	14.2364	14.7967	17.2172	12.2906	11.6355	11.4869	12.4954	12.6424	14.1641	11.9372	13.2045	11.8853	12.145	11.6076	11.1898	17.9778	17.566	15.7125	14.3	13.8119	13.9033	15.4766	16.2645	12.8753	12.246	11.5406	12.7643	13.0128	14.0495
ENSMUSG00000001525	P99024	Tubb5	2284	2649	1009.65	1047.73	1052.62	912.595	866.822	849.823	853.525	952.373	973.732	972.702	1075.36	1033.52	1096.85	1040.01	1055	128.388	136.953	143.595	151.805	145.181	151.518	147.471	142.508	113.398	107.302	108.043	106.094	101.767	114.424
ENSMUSG00000001542	Q3UKU1	Ell2	3851	4382	23.6025	21.5854	23.8547	27.4733	31.702	29.7155	22.9731	19.1663	17.4086	20.8452	17.1913	17.2748	21.1001	19.3607	24.5032	11.9985	13.637	14.3656	15.3589	15.0847	17.6856	16.7785	12.4714	21.0924	21.5621	21.8281	26.2345	26.7861	24.801
ENSMUSG00000001552	Q02257	Jup	6516	3205	60.339	58.2023	58.8441	56.9757	59.1461	59.7784	65.2675	66.6407	71.2759	56.4145	53.2154	53.774	53.7166	51.0619	55.0551	93.7206	87.946	86.9427	82.561	81.8119	79.9533	96.2585	104.39	98.6433	99.6935	94.0393	104.071	103.146	92.8965
ENSMUSG00000001555	Q61576	Fkbp10	1734	2584	156.534	150.656	161.586	145.075	154.421	150.098	154.114	162.234	149.944	152.898	153.063	149.225	142.055	131.264	135.328	202.754	197.777	194.794	179.11	182.571	162.401	191.576	205.748	175.171	176.303	162.807	170.47	173.791	168.114
ENSMUSG00000001558	Q9D5V2	Klhl10	3497	2017	0.201087	0.261399	0.321895	0.392128	0.20132	0.210667	0.209746	0.160199	0.0879894	0.111789	0.0733764	0.0638887	0.121658	0.0554784	0.0944052	12.1132	11.0948	8.87176	6.9914	6.61333	6.5097	7.93834	8.9762	5.36771	5.8114	5.13488	5.82582	5.59555	5.44731
ENSMUSG00000001566		Mnx1	1681	2245	0	0	0	0.0213517	0.0100485	0.0105151	0	0	0	0	0	0	0	0	0	0.0159996	0.0175118	0	0	0	0.0158203	0.0335996	0	0.0225586	0.0266289	0	0.0160311	0.0353277	0
ENSMUSG00000001569	Q3UFM5	Nom1	4216	9219	4.78375	5.00763	3.95395	3.71768	4.03512	3.99202	3.87142	3.84736	4.20633	3.93502	4.23821	3.60234	3.54808	2.88074	3.42867	11.2914	11.9118	12.9434	12.4592	13.2848	11.9408	11.8294	11.1944	12.6463	11.9181	11.2036	12.3044	12.5646	14.9315
ENSMUSG00000001576	Q9DC16	Ergic1	2920	2754	162.62	155.064	147.065	131.168	143.922	142.839	134.602	128.222	131.291	129.259	126.214	128.837	122.291	115.15	128.104	106.07	114.463	121.557	123.645	124.308	119.281	117.865	112.57	97.6724	98.249	100.741	96.4693	99.4815	88.6933
ENSMUSG00000001583	Q99ML2	Tnk1	3006	2778	0.00973344	0.022775	0.0222587	0.129413	0.154291	0.14446	0.186899	0.0268418	0.0745334	0.108221	0.0532758	0.0265069	0.0264994	0.0469942	0.022848	3.6773	3.57439	3.61451	3.37918	3.19046	3.29992	3.92698	3.86515	3.179	3.38032	3.09665	3.49628	4.1092	3.45758
ENSMUSG00000001588	Q8K2H4	Acap1	2737	2482	0.0544712	0.0679764	0.0747396	0.173816	0.145425	0.199732	0.387386	0.360515	0.369441	1.29202	1.51459	0.941963	2.69903	1.58547	2.60843	1.84739	1.6133	1.43914	1.19252	1.22808	1.01051	1.11435	1.37786	1.17767	1.17755	1.09154	1.27997	1.19336	1.24583
ENSMUSG00000001604	P23881	Tcea3	1722	1251	5.31712	4.4843	10.2069	7.10781	6.88851	7.18949	6.84035	6.93412	5.88745	4.22559	4.23534	6.29823	3.80532	5.76942	3.88982	0.0780931	0.0341897	0.0257012	0.0177143	0.0424335	0.0617746	0.0163998	0.0161031	0.0440429	0.0519897	0.0182624	0.0156494	0.120703	0.0952003
ENSMUSG00000001627	P19182	Ifrd1	2262	3378	24.6861	25.7721	19.1105	40.3641	39.141	39.5537	38.972	38.4238	35.0431	27.5822	28.8727	30.3766	20.2743	26.3242	20.0612	116.106	130.698	134.406	138.906	144.663	151.64	146.683	133.916	97.9373	96.4723	95.4277	106.542	101.457	111.928
ENSMUSG00000001630	Q7TSE6	Stk38l	1734	4550	5.62184	6.09979	5.49036	5.08844	4.2639	4.51376	3.53745	3.57264	3.40647	4.12413	4.38471	4.43436	4.62725	4.11939	4.60345	22.2111	22.2393	22.2309	21.6905	21.544	22.8364	22.0517	21.7966	26.1554	24.2661	25.3722	26.7307	26.3195	31.0663
ENSMUSG00000001632		Brpf1	6621	4826	10.8304	10.9556	8.65504	9.33662	10.0174	10.1499	8.89769	9.29121	9.2427	9.68174	9.29831	8.89937	9.76757	7.7676	9.45632	5.13045	5.5709	5.85889	7.7976	7.87707	8.10551	8.09125	7.68518	8.41351	8.26506	8.60171	9.00311	9.11732	8.46291
ENSMUSG00000001642	P45376	Akr1b3	1619	1387	73.5934	86.1986	72.4004	78.6584	74.3454	75.5338	105.133	100.91	108.677	86.5208	92.0013	78.6135	86.4418	69.3021	85.1629	77.9946	75.8752	72.1133	63.2971	61.0087	64.7355	71.325	73.9225	63.7091	59.3201	60.5064	60.8042	59.7527	62.0705
ENSMUSG00000001655	P50207	Hoxc13	1002	2461	0.131846	0.162822	0.100503	0.107127	0.183332	0.182252	0.179718	0.171696	0.14423	0.122161	0.0962212	0.0748032	0.0797673	0.0985167	0.0773732	0	0	0	0.0152215	0	0	0	0	0	0	0	0	0	0
ENSMUSG00000001656	P31313	Hoxc11	921	2021	0	0	0	0	0.0111623	0.0116806	0	0	0	0	0	0.0182178	0	0	0.0209374	0	0	0	0	0	0	0	0	0	0	0	0	0	0
ENSMUSG00000001657	P09025	Hoxc8	2227	1868	85.3597	81.5814	99.7529	69.9389	73.4133	77.6561	66.2133	58.5728	55.3579	43.91	43.3225	44.7514	41.8519	40.7145	39.936	0.0603845	0.0264367	0.129176	0.143822	0.0656224	0.0835912	0.0760856	0.099612	0.102167	0.130651	0.0706057	0.0968057	0.0533326	0.05889
ENSMUSG00000001661	P10629	Hoxc6	3018	1581	98.9396	90.9751	109.042	96.506	113.794	112.284	95.7357	82.0814	83.4426	81.8465	75.3575	67.5698	98.8832	72.1699	93.3275	0.0178232	0.00975391	0	0.015161	0.00605289	0.0264353	0	0.0183761	0	0.00741603	0.0416803	0.00892918	0.00983862	0.0325914
ENSMUSG00000001663		Gstt1	632	1105	7.90385	7.97782	16.7597	12.9489	10.7181	10.5748	10.7374	13.1138	9.42248	7.9127	7.15223	10.8122	6.72864	9.29967	5.1888	8.97927	7.49906	6.86272	7.50532	6.06994	5.93314	6.79201	7.80989	6.78017	7.22443	6.66772	6.14011	5.87281	6.74416
ENSMUSG00000001665	Q99L20	Gstt3	2040	1880	1.2513	1.12179	2.12145	1.92503	1.53593	1.39378	1.14561	1.5072	1.29015	0.919503	0.80298	1.09671	0.717879	1.1309	0.787771	0.224127	0.216451	0.216949	0.239247	0.313415	0.247689	0.235337	0.244672	0.14871	0.208456	0.169571	0.250989	0.18922	0.144648
ENSMUSG00000001666	O35215	Ddt	3855	649	10.4575	11.8284	16.4829	15.5474	12.583	11.5304	12.7705	15.8172	10.8928	7.75913	9.25856	11.0625	8.92306	11.3509	7.82395	11.1976	9.69789	8.82281	7.28771	7.36392	7.14691	9.51604	11.1853	8.49901	7.90757	7.96187	7.89224	8.08757	7.50146
ENSMUSG00000001670	Q8QZR1	Tat	5609	2375	0	0	0	0	0	0	0	0	0	0	0	0	0	0	0	0.00479502	0	0	0	0	0	0	0	0	0	0	0	0	0.00584542
ENSMUSG00000001672		Marveld3	1303	2447	0	0	0	0.0195891	0.00921904	0.00964709	0.00785854	0	0	0	0	0	0	0	0	0.0825641	0.0677758	0.135864	0.0936422	0.0560787	0.244917	0.173387	0.127688	0.20372	0.154593	0.0724047	0.144772	0.159517	0.0754881
ENSMUSG00000001674	Q8K363	Ddx18	1965	2258	44.1877	47.0735	37.9688	37.5962	39.1635	39.4974	46.431	45.0107	46.4384	52.6692	54.022	45.3623	46.1753	41.3141	47.9177	57.5408	54.7249	52.332	54.3483	54.6449	61.5518	52.2412	47.8104	47.57	49.3192	52.813	51.0029	50.9691	49.3056
ENSMUSG00000001687	Q9Z2M6	Ubl3	5705	2537	14.9	15.57	15.7328	15.3421	14.2805	13.8829	12.4005	15.9499	14.1891	14.6349	14.9925	14.6213	14.4213	15.7463	14.6942	8.39622	8.44678	9.35964	8.9587	9.1098	8.83357	7.9004	6.40622	7.49113	7.03421	7.30382	7.35941	6.86503	8.16657
ENSMUSG00000001700		Gramd3	3859	2605	3.33193	3.77267	4.32011	3.18337	2.84044	2.75484	2.09646	2.59528	2.32772	2.67361	2.86342	2.72073	2.63753	2.66326	2.51776	1.43571	1.39596	1.50239	1.4584	1.50061	1.08884	1.00258	1.14252	1.10058	0.875775	0.937158	0.942736	0.954114	1.07902
ENSMUSG00000001707	Q9D1M4	Eef1e1	4085	2553	14.9655	15.018	12.4856	11.6973	13.166	12.825	12.8124	14.3116	13.6252	15.3675	15.4899	12.9649	11.5147	11.1111	12.4474	15.5973	15.0682	13.9869	12.2987	11.5464	11.4709	11.3722	12.2594	9.19943	9.14987	9.36889	8.35166	8.64257	10.434
ENSMUSG00000001729	P31750	Akt1	2752	2690	242.843	237.749	214.927	191.658	192.372	200.971	203.55	218.22	223.295	219.434	225.951	206.414	205.949	177.778	205.878	102.04	101.533	100.995	90.3979	92.148	84.7199	92.5511	97.96	91.9638	91.1691	87.4413	92.1745	94.0528	93.0235
ENSMUSG00000001739	Q9Z0S5	Cldn15	1524	1902	0.355409	0.365909	0.438889	1.0963	0.925132	1.17908	0.61673	0.522724	0.466547	0.3293	0.389065	0.212933	0.361239	0.235331	0.367082	1.72948	2.29858	1.78598	0.890699	0.827078	0.802705	0.833872	0.782394	0.522533	0.74899	0.53651	0.459747	0.565023	0.559358
ENSMUSG00000001741	O54824	Il16	1866	5260	0.159358	0.14835	0.364424	0.241496	0.24446	0.228884	0.10602	0.18429	0.157455	0.0190518	0.0393917	0.0489975	0.0419859	0.0638212	0.0160892	0	0	0	0	0	0	0	0	0	0	0	0	0	0
ENSMUSG00000001750		Tcirg1	2622	3041	20.7086	20.8608	21.8993	18.5922	18.2786	17.4894	17.0862	18.1942	16.7884	12.852	14.1917	12.2767	13.5805	11.9038	12.8363	11.8372	11.62	12.2881	10.7031	9.76085	9.30078	10.1028	10.5545	8.95235	8.06658	8.40766	8.69498	8.40281	7.74033
ENSMUSG00000001751		Naglu	3133	2560	8.63996	7.81801	14.2389	10.5512	8.8121	9.12905	8.08255	9.79657	7.337	6.27306	6.7872	8.75869	6.50843	8.96802	6.34718	13.6665	12.4965	11.4423	10.4666	9.90639	8.21671	10.9338	11.5503	7.60113	7.89391	7.16684	7.62087	7.45878	7.03251
ENSMUSG00000001755	Q9DBL7	Coasy	2808	2386	7.12818	6.52313	8.68172	6.86072	5.20955	5.56028	5.20641	5.46905	5.19432	4.01102	5.07394	3.57225	4.00061	3.79096	4.73511	11.9343	10.7769	10.9147	11.0153	11.4823	9.02565	11.5255	11.4947	9.79084	9.38145	9.30666	10.2688	9.36893	10.6955
ENSMUSG00000001761	P56726	Smo	4500	3779	60.0464	58.6315	52.7614	47.7063	51.4457	52.1291	49.6292	51.4935	51.8632	53.4475	53.7876	52.3043	52.6742	51.7205	52.56	16.0475	16.8447	16.7195	17.2212	17.269	16.1987	17.2392	17.2108	17.9914	17.0697	17.2753	17.8517	17.565	16.1968
ENSMUSG00000001763	Q8R3S2	Tspan33	1966	1994	0.0542417	0.0634594	0.0465155	0.0240394	0.0226269	0.0473549	0.0964386	0.0623258	0.0741702	0.150771	0.133601	0.212341	0.147674	0.346063	0.254651	3.61157	2.87485	2.82519	2.9092	3.01983	2.6107	3.01653	3.20173	2.41105	2.67531	2.47935	2.34392	2.64306	2.685
ENSMUSG00000001767	P63154	Crnkl1	3453	3428	11.5083	11.9291	11.6165	12.0676	10.9175	11.3212	11.4268	9.74499	10.7513	10.4656	11.4238	10.3108	10.7588	10.2499	10.9921	11.4264	11.1679	12.1506	13.335	12.8768	13.401	12.3414	11.0902	12.4756	12.5746	12.9416	12.6508	11.4283	14.4612
ENSMUSG00000001768		Rin2	3586	4657	13.7026	12.7208	17.0619	17.3592	14.4742	14.2997	9.71196	10.9147	8.5047	10.2752	11.2756	12.9144	9.83223	13.6561	11.5259	3.92254	3.7597	4.74541	4.30424	4.59493	3.77477	3.61472	2.69098	3.7223	3.46396	3.16582	3.87015	3.46942	4.12352
ENSMUSG00000001773	O35409	Folh1	6184	3125	0	0.0067487	0	0	0.0144377	0	0	0.00795377	0.00946531	0	0.00947201	0	0	0	0.00677032	0.813294	0.80448	0.984058	1.03834	0.889159	0.890192	0.917906	0.789196	0.93208	0.915675	1.03232	0.854117	0.941109	0.858909
ENSMUSG00000001774	Q9D1P4	Chordc1	3429	5789	14.4796	15.0969	11.9258	13.7784	14.7146	16.4254	15.1407	14.7656	15.1498	15.926	14.4498	11.2477	13.704	11.8008	14.6884	14.8163	14.9462	15.5786	18.6013	18.2783	20.6609	17.8716	14.8149	19.9945	18.5044	21.0477	19.9853	18.9207	25.8261
ENSMUSG00000001783	Q99LF4	Rtcb	3563	2009	57.4438	59.6894	63.3119	55.2596	52.5628	51.8543	57.7087	56.6271	60.5863	53.7601	59.5684	58.2694	58.4574	55.9406	53.5303	71.0765	67.1696	62.1817	57.0397	52.8393	51.9788	58.6526	63.2105	48.8513	44.9893	45.755	45.2441	43.4769	47.087
ENSMUSG00000001785	Q99LL5	Pwp1	1900	2572	22.2456	23.9842	20.892	19.5503	20.8837	20.0453	23.0429	22.4396	25.0364	24.4979	24.4902	22.1954	21.5141	19.0995	21.0421	52.0777	51.5308	48.7648	45.8442	43.8423	43.7121	46.5819	48.7747	45.6049	41.6651	42.14	41.1883	40.5074	46.9889
ENSMUSG00000001786	Q3U7U3	Fbxo7	1569	5388	1.66613	1.48739	2.07722	2.03286	1.79199	1.62984	1.75596	1.8268	1.54813	1.97616	2.01069	2.07051	1.93101	2.21875	2.05761	74.2576	67.6552	64.9477	53.4548	53.138	51.7472	64.7245	68.2721	59.3587	57.0452	57.7645	59.8393	66.7098	58.1974
ENSMUSG00000001794		Capns1	1443	1600	245.028	233.397	300.419	270.306	298.808	274.41	286.08	280.65	266.619	251.987	258.353	272.684	241.504	245.818	230.337	598.685	577.506	518.439	461.385	440.385	407.498	463.453	550.593	421.282	425.327	429.045	431.565	450.148	393.376
ENSMUSG00000001802		Lrp3	2370	4147	0.0652025	0.0559408	0.0372767	0.0462355	0.0543983	0.0626166	0.0741928	0.0899043	0.0784591	0.0966602	0.0856524	0.106539	0.0887573	0.0899444	0.0969347	30.2657	27.5121	30.5041	31.5915	33.298	29.1299	32.0416	33.7551	37.4569	36.8493	35.6673	34.7144	35.2557	33.036
ENSMUSG00000001819	P70217	Hoxd13	3792	2483	0	0	0	0	0	0	0	0	0	0.0100899	0	0.00741404	0	0	0	0	0.015526	0.0116713	0.00402215	0.00481742	0	0	0.00731263	0	0	0.00829319	0.00710661	0.00783042	0
ENSMUSG00000001823	P23812	Hoxd12	813	2534	0	0	0	0	0	0.00931588	0	0	0	0	0	0	0	0	0	0	0	0	0	0.0224694	0	0	0	0	0	0.0386811	0	0	0
ENSMUSG00000001827	P35846	Folr1	2726	1313	0.700185	0.787049	0.659317	0.693647	0.532619	0.503412	0.497955	0.643631	0.585725	0.839556	0.653771	0.44866	0.504598	0.511347	0.709002	1.14448	0.971885	0.771179	0.68259	0.770645	0.546317	0.549062	0.834122	0.862472	0.558308	0.761391	0.731538	0.56641	0.52921
ENSMUSG00000001829	Q60649	Clpb	2425	4627	10.4897	10.6565	13.0097	10.7949	9.51212	10.4334	9.79156	10.9747	10.1133	9.83282	10.0373	10.1335	8.57015	9.8913	8.6513	14.5179	13.3894	13.4324	13.5664	14.3279	13.5657	12.7519	11.4806	11.3685	10.8816	12.0085	10.457	9.97928	10.8839
ENSMUSG00000001833		2022-09-07	1336	2533	136.66	132.957	128.649	132.818	124.025	130.138	133.979	129.223	124.996	142.525	137.857	132.003	121.588	126.567	128.906	99.2266	101.687	119.787	122.963	123.019	121.166	99.0741	87.4433	109.761	104.754	112.562	104.828	105.637	114.632
ENSMUSG00000001844	Q9D6H5	Zdhhc4	1959	1364	34.1958	32.9642	43.7466	35.7401	34.0535	35.4097	34.5686	37.5384	32.485	32.0144	29.8821	31.3521	29.8095	31.7077	28.3079	12.3562	12.1716	11.3524	10.5573	10.388	9.27191	9.86037	11.3381	9.33022	9.6427	9.39099	9.16159	8.9579	8.98755
ENSMUSG00000001847	P63001	Rac1	2469	4159	150.69	137.537	135.288	123.675	133.07	141.292	136.454	127.517	135.805	146.012	130.698	136.601	136.876	126.11	142.281	154.062	153.756	151.63	137.663	141.339	133.616	136.97	143.353	134.881	130.491	136.923	135.385	128.766	141.44
ENSMUSG00000001855	Q80U93	Nup214	7648	6605	16.2646	16.2555	11.9597	14.834	17.4734	17.2232	14.2222	12.0383	13.0184	12.3843	11.8445	12.4446	14.1881	13.0649	15.321	20.7306	21.874	24.6403	31.7922	32.8259	33.5728	30.9286	26.5693	29.7993	30.8478	30.2635	30.3767	29.6037	27.5954
ENSMUSG00000001864	Q9EQX4	Aif1l	3262	3117	25.8771	25.6635	24.2914	20.4303	22.0741	21.9251	28.1446	34.6797	33.6217	45.774	44.9556	44.053	45.857	45.5091	45.2536	129.29	127.053	128.099	119.561	120.196	122.73	124.052	126.33	110.264	113.136	113.817	116.781	122.395	102.301
ENSMUSG00000001865	P15089	Cpa3	1529	1449	0	0	0	0	0	0	0	0	0	0	0	0	0	0	0	0	0.0192527	0	0	0	0	0	0	0	0.014638	0	0	0.0388397	0
ENSMUSG00000001870	Q8CG19	Ltbp1	5115	6671	68.7843	70.4992	55.0264	56.6507	63.0644	60.1042	58.6466	51.0524	60.3243	59.3824	58.4369	56.6704	59.2476	52.2484	62.2476	13.8867	16.1488	18.9273	23.6279	24.1069	25.0082	21.6041	17.169	25.7996	26.3065	26.2956	25.5047	23.9866	27.0244
ENSMUSG00000001891	Q91ZJ5	Ugp2	1287	2683	25.5882	25.2872	26.3194	27.7549	24.7115	27.9353	26.9132	29.4783	28.8845	28.7509	28.894	30.6635	28.4712	34.8392	29.382	0	0.0228728	0.0343882	0.106657	0.0283879	0.103318	0.0219429	0.129275	0.147323	0.034781	0.0977398	0.0837553	0.0692143	0.101902
ENSMUSG00000001901		Kcnh6	2956	3368	0.0401418	0.0500943	0.00917971	0.0498133	0.0401882	0.0700904	0.0456766	0.0442795	0.0351296	0.0223157	0.0175772	0.043727	0.0218573	0.0166122	0.0251274	0.0181971	0.059751	0.0598884	0.0412773	0.0494388	0.0539796	0.0382144	0.037523	0.0384854	0.0227147	0.0425545	0.0638153	0.0502249	0.0221833
ENSMUSG00000001909		Trmt1	2604	2567	26.8499	26.7421	26.5091	22.5295	22.9896	23.2202	26.5862	28.3123	29.268	28.6252	32.379	28.1909	30.4938	27.6299	30.8993	22.6399	23.0954	21.109	16.5288	16.9207	16.228	16.2567	19.7535	16.2955	14.964	14.9751	16.4339	19.2822	18.7984
ENSMUSG00000001910	Q7TSZ8	Nacc1	4061	4300	105.498	99.3226	88.8908	81.1098	95.1884	92.7129	85.2374	80.6418	81.1981	92.9587	87.561	85.8847	94.2276	81.3486	94.3958	78.2221	74.6407	75.1212	74.1078	71.8065	75.0996	79.325	84.8887	80.3894	85.8282	82.9676	86.7707	94.9355	72.7756
ENSMUSG00000001911		Nfix	7244	5476	109.634	99.1131	112.62	126.804	148.99	140.953	119.217	97.9243	99.4324	93.9995	86.1623	112.576	89.0795	122.396	94.6359	61.8918	65.1408	70.1865	86.9472	89.293	86.3129	87.3606	88.3255	93.8182	100.674	97.1781	94.7021	99.1746	77.3871
ENSMUSG00000001918		Slc1a5	1575	2764	22.5688	21.0439	24.5526	30.8089	31.8062	32.3692	34.6123	30.1971	30.0286	21.8263	20.8935	21.1131	20.0107	17.287	18.1414	146.618	152.551	153.96	140.841	145.921	148.994	159.545	170.057	135.215	144.748	137.811	137.12	137.436	135.353
ENSMUSG00000001924	Q02053	Uba1	4760	4071	171.615	173.924	178.691	166.876	188.202	178.327	192.393	175.314	188.729	185.034	186.209	185.045	190.075	170.392	183.872	86.1496	85.4919	83.2711	85.0682	86.7713	89.0395	92.7901	96.0454	88.7079	90.5278	87.0495	92.4394	90.6945	91.2318
ENSMUSG00000001930		Vwf	8349	8834	0	0.00477466	0.0139992	0.0298438	0.0255365	0.0187056	0.0130608	0.0309498	0.00669665	0.00283599	0.00335069	0.0229228	0.00277772	0.0211116	0.0119749	0.00644275	0.0246809	0.0424075	0.00913401	0.02188	0.0286676	0.00676499	0.0199278	0.0272518	0.0187652	0.0301332	0.00968318	0.0142259	0.0235623
ENSMUSG00000001942	P70665	Siae	2015	4947	1.39379	1.33436	2.0749	1.83134	1.61885	1.80854	1.46158	1.65804	1.65624	1.31165	1.31037	1.61503	1.30455	1.54191	1.18895	1.882	1.53395	2.10855	2.30104	2.43871	2.15127	2.36855	1.77524	2.76644	2.44365	2.48149	2.23343	1.94515	2.71733
ENSMUSG00000001943	Q9Z109	Vsig2	984	1166	0.16233	0.0723488	0	0.205552	0.154779	0.263194	0.23089	0.319754	0.076104	0.408241	0.279246	0.110518	0.378809	0.207933	0.326613	2.21394	1.70521	1.52922	1.0385	1.00249	0.97295	1.69328	1.69082	1.27174	1.31924	1.50208	1.25978	1.62949	0.966283
ENSMUSG00000001946	Q925F2	Esam	1370	1865	0.115987	0.0904651	0	0.295575	0.266111	0.291125	0.329949	0.306529	0.158601	0.295533	0.23807	0.207287	0.210517	0.21	0.147477	0.117789	0.15041	0.290743	0.15586	0.13334	0.23294	0.267975	0.141683	0.055359	0.21238	0.413182	0.295054	0.368453	0.191457
ENSMUSG00000001948		Spa17	701	730	1.11121	0.54891	1.39763	0.984958	1.32882	1.0348	1.21174	0.817168	0.850905	0.995261	0.770412	1.03393	0.773128	0.970821	0.637616	0.652239	0.50392	0.631349	0.369877	0.390891	0.455246	0.564003	0.67247	0.649146	0.319281	0.628058	0.422869	0.593012	0.608033
ENSMUSG00000001962	Q9WV03	Fam50a	5668	1383	18.2805	17.8111	24.0319	19.6868	20.52	20.8754	23.8461	25.6104	23.8472	27.2813	28.6155	26.0629	28.9564	29.0875	27.4448	2.43898	2.17612	1.87009	1.73832	1.74361	1.59057	1.88336	2.16239	1.6659	1.67822	1.70333	1.66406	1.86498	1.71223
ENSMUSG00000001964	O08579	Emd	5361	1595	104.937	102.83	104.208	102.571	117.363	112.023	122.082	105.952	103.87	93.584	91.4168	92.1723	94.5999	86.8422	93.1583	27.427	25.1269	23.2433	19.7783	19.0991	18.0418	21.1975	24.1088	17.6413	17.4761	16.8648	16.5932	16.7767	17.3934
ENSMUSG00000001983	Q8K0Z7	Taco1	6242	1383	5.43527	5.9167	6.48302	4.40181	3.63749	4.11363	3.4483	2.89352	3.55035	2.73537	3.46725	3.11477	3.65504	3.20947	3.76333	3.47286	3.87656	3.85002	4.29069	4.24645	4.06876	3.88182	3.64277	4.45307	4.28843	4.52421	4.53743	4.07196	4.56454
ENSMUSG00000001985	B1AS29	Grik3	2894	8973	0	0	0	0	0	0.00263083	0	0	0	0	0	0	0	0	0	0.0557607	0.0305155	0.0917572	0.0895935	0.0883714	0.0735147	0.0390331	0.0287451	0.0655165	0.0773378	0.108665	0.0744942	0.123122	0.101964
ENSMUSG00000001986	Q9Z2W9	Gria3	5331	5192	3.97364	3.94822	4.2815	4.7593	4.40143	4.52851	4.22227	3.82982	3.39544	3.42116	3.1584	3.80804	3.03422	3.64594	3.23145	4.46993	4.32918	5.44606	6.17403	6.75741	7.46786	5.66822	4.27048	4.92951	4.79875	5.42122	4.67083	4.74552	5.13546
ENSMUSG00000001988	P97459	Npas1	1990	2091	0.258627	0.242062	0.118287	0.149008	0.140252	0.180633	0.174733	0.225851	0.169751	0.359442	0.339742	0.42259	0.563292	0.740291	0.536267	0.608184	0.917142	0.845119	1.21096	1.23926	1.01565	0.936618	0.891802	1.27674	1.59708	1.53288	1.08335	1.46227	1.00503
ENSMUSG00000001995	Q80TE4	Sipa1l2	6736	6690	18.9398	19.8256	17.9265	20.7788	19.1094	19.0581	13.2654	13.2786	12.1102	12.2757	12.4904	15.6106	11.7887	19.8961	14.595	5.13869	5.51513	6.36662	7.08936	7.32767	6.9209	6.29708	5.46274	5.70278	5.27642	5.593	5.52888	5.38229	5.41258
ENSMUSG00000001998	Q80V94	Ap4e1	3336	4600	3.08603	3.67236	2.62797	2.99591	2.64823	2.79172	1.65962	1.68045	1.51111	3.39306	3.37826	2.72534	4.19287	4.03407	4.45682	1.65274	1.91484	2.51403	3.86328	3.90432	3.59529	3.02213	1.86193	2.86453	2.91846	2.87517	2.77884	2.70583	3.70524
ENSMUSG00000001999	Q9CY64	Blvra	846	1160	14.4055	15.2173	15.4053	11.9423	10.521	9.09662	9.96305	12.1706	11.6531	10.3668	12.2483	11.1248	10.725	9.66262	9.17423	25.7826	23.7308	23.3582	17.4514	19.4984	15.3717	17.1245	18.978	11.8783	9.36534	10.4082	9.55613	8.9851	11.5103
ENSMUSG00000002006	Q9QY39	Pdzd4	3205	3970	4.9107	4.75448	6.26912	5.05306	4.49475	4.30505	4.28191	4.15094	3.9563	3.88102	3.93673	4.08524	3.35626	3.97428	3.36811	0.0419583	0.0734785	0.0414267	0.0285528	0.119694	0.107869	0.0352455	0.0692156	0.0709908	0.111733	0.0588726	0.0588574	0.0185291	0.0716096
ENSMUSG00000002007	Q9Z0G2	Srpk3	1899	1981	0.122845	0.0638759	0.0468207	0.16938	0.0911014	0.0953314	0.184436	0.112923	0.0597256	0.0885269	0.104594	0.0836353	0.173416	0.0282433	0.117481	0	0	0	0	0	0	0	0	0	0	0	0	0	0
ENSMUSG00000002010	P70404	Idh3g	5498	1331	85.1612	85.9908	103.112	93.7624	90.9308	89.5839	95.7014	92.8861	89.4929	78.5663	85.6866	87.329	80.8975	82.1804	74.5511	34.3113	32.1947	29.1924	24.1762	25.0125	22.9807	29.8019	33.0504	26.7888	26.4646	27.9301	26.4042	27.1384	23.8955
ENSMUSG00000002012	Q9QYK9	Pnck	2216	1536	0.281661	0.219684	0.281798	0.234056	0.146868	0.107581	0.137714	0.194184	0.0962861	0.212038	0.115625	0.119851	0.111829	0.169987	0.206614	0.327695	0.3321	0.279605	0.254658	0.272036	0.300022	0.216646	0.400426	0.22246	0.1919	0.184486	0.218894	0.321584	0.162751
ENSMUSG00000002014		Ssr4	766	800	93.8608	101.969	121.389	87.1511	79.9434	76.1013	88.6736	98.8939	90.8818	75.7544	85.8031	82.6337	77.5721	83.5752	77.0389	181.069	157.601	145.917	112.02	119.074	122.416	159.009	184.875	131.832	134.231	132.072	143.642	141.797	116.381
ENSMUSG00000002015	Q61335	Bcap31	744	1219	100.572	99.4105	119.231	98.6808	88.8665	91.1143	99.0676	104.01	108.586	109.214	107.789	110.077	97.9725	97.0441	96.7611	255.107	231.74	197.493	155.984	152.181	141.155	153.956	190.305	138.228	132.725	139.782	136.371	133.339	141.945
ENSMUSG00000002017	Q3TJZ6	Fam98a	2964	2817	29.6887	30.7399	23.8492	27.6088	29.6062	30.3272	36.5415	33.6348	35.7112	32.4881	31.2182	26.7085	27.535	21.2055	27.3159	31.4413	31.1654	30.8041	30.154	28.9731	30.138	28.3357	28.2627	25.7668	25.2963	26.2489	25.7118	26.2969	29.8114
ENSMUSG00000002020		Ltbp2	5397	6769	63.0509	62.9544	66.0092	66.5767	64.5442	64.6047	61.7492	64.7588	65.0749	57.1384	59.9609	66.1002	64.7519	73.1011	59.6523	40.7739	47.7368	73.6191	117.599	131.004	131.147	96.2384	56.6561	138.538	147.05	138.919	140.963	134.32	130.437
ENSMUSG00000002028	P55200	Kmt2a	11997	16470	8.26781	8.39106	6.06707	7.56273	8.61405	8.38337	7.1712	6.29915	7.00236	7.18585	6.42323	7.86325	7.61779	6.45672	7.80905	2.10956	2.18381	2.79077	6.76976	8.03368	8.90899	4.79266	2.35991	8.80618	10.6544	10.6268	9.87227	8.46956	8.3983
ENSMUSG00000002031	Q9DB07	Ift46	915	4169	12.8225	12.7833	17.8725	14.3378	13.3276	12.276	12.8045	12.5858	11.8345	9.42872	10.4228	11.5162	9.90013	11.819	9.03333	30.5695	30.0486	28.3442	29.7705	29.5277	32.2615	30.8022	31.1237	30.9999	28.6435	28.9045	29.7462	29.7254	30.207
ENSMUSG00000002032		Tmem25	2978	2837	0.028593	0.037169	0.0217958	0.168962	0.143131	0.158097	0.135565	0.105134	0.0938357	0.00883085	0.0521678	0.0584003	0.00864943	0.0591645	0.0372881	2.77261	2.73812	2.80139	2.77076	2.53342	2.33077	1.97247	2.55134	2.44487	2.68308	2.92513	2.53375	2.54255	2.84051
ENSMUSG00000002033	P11942	Cd3g	1258	1023	0	0	0	0	0	0	0.0187975	0	0	0	0	0	0	0	0	0.0855175	0.0468002	0.0175904	0.0484959	0.0435635	0.0211399	0.0224487	0.0220425	0.0301438	0.0355828	0	0	0	0.0521256
ENSMUSG00000002043	Q78XR0	Trappc6a	572	785	14.8803	12.7881	26.9	17.8305	12.6158	12.54	12.8117	18.4596	13.5649	12.9574	13.6877	15.806	13.4102	19.0539	11.8858	1.97483	2.26441	2.43726	2.6131	2.13974	1.81322	2.17234	2.37543	1.85627	1.29124	1.37447	1.64893	1.60923	1.60496
ENSMUSG00000002052	Q62383	Supt6	6014	6488	32.1073	32.8697	28.5489	32.4416	35.723	35.2678	36.5154	31.9889	35.2961	34.699	34.0437	33.7395	35.4234	30.6857	34.7458	40.0924	41.4345	42.9035	47.3384	46.3768	51.481	48.0379	45.6564	54.8069	56.5419	57.2638	55.662	56.4581	52.3752
ENSMUSG00000002055	Q7TME2	Spag5	3360	3887	19.937	21.4315	17.9522	20.1382	19.2857	19.2702	18.9528	16.5554	18.1188	14.8952	15.7176	13.2468	16.1485	12.4845	16.068	22.997	22.9278	25.1847	27.5897	27.2329	28.0186	24.0632	23.3802	23.362	24.8662	24.6996	24.9913	22.1725	25.0684
ENSMUSG00000002057	Q61575	Foxn1	1962	3214	0.513195	0.50526	0.192391	2.088	2.89182	2.31364	3.82323	3.46462	3.11989	3.20374	2.75371	2.59468	3.61129	2.84914	3.29142	0	0.0300075	0	0	0.0186214	0.0135545	0.0143937	0.0141333	0.0193277	0	0	0.0137351	0	0
ENSMUSG00000002058		Unc119	2431	1371	18.2236	16.5056	25.0766	18.3207	16.3721	16.2886	15.555	18.0026	16.591	15.0026	15.221	14.8776	11.956	15.6165	12.0987	20.9984	20.5855	18.9337	17.4604	18.0873	16.1139	17.7389	20.5319	16.0201	15.9092	17.2309	16.2288	16.0374	15.2404
ENSMUSG00000002059		Rab34	1642	1685	54.8011	53.5565	60.2566	49.3143	42.5876	43.1921	45.6723	56.231	52.3471	46.9541	53.9827	50.2781	49.7759	51.6444	48.3792	163.419	158.015	139.673	118.263	121.054	113.47	128.372	146.264	109.028	96.5324	102.962	103.411	103.238	104.451
ENSMUSG00000002064		Sdf2	5634	1268	17.7207	17.1478	20.9204	20.565	15.5493	15.9176	16.3939	22.8169	19.0585	17.4858	20.4959	19.3382	17.8813	20.2973	16.7189	10.0774	9.81244	9.21836	7.64494	7.24026	6.84438	7.14783	7.97826	7.20188	6.25683	6.88792	6.72511	6.49303	6.5702
ENSMUSG00000002068	Q61457	Ccne1	2050	2000	39.6264	37.8771	28.8767	44.3036	50.69	49.7034	54.5935	39.2345	42.4608	31.617	31.0504	26.1317	27.2377	17.7641	25.2829	28.2859	27.5275	27.6124	25.162	24.6479	30.9917	29.2599	32.9913	28.302	29.9367	30.3739	30.0769	31.7787	29.0445
ENSMUSG00000002076	Q9D4G2	Hsf2bp	1011	2867	0.0565877	0.11034	0.237245	0.142115	0.133764	0.10704	0.107317	0.138712	0.0928538	0.122338	0.227137	0.173368	0.171178	0.156121	0.17711	4.017	4.83343	3.50208	3.37927	3.41502	2.76198	3.68718	3.34619	2.85063	2.28022	2.51955	2.21237	2.37896	2.52956
ENSMUSG00000002083	Q99ML1	Bbc3	1924	1814	10.3746	9.56825	14.7769	4.37331	5.16096	5.28347	4.99298	5.06976	4.53307	4.55762	5.66219	4.45512	6.85831	6.27149	6.09992	4.50118	4.06982	4.19803	2.91722	3.05727	2.88884	3.84563	4.22284	5.16387	4.03659	3.44879	3.45958	3.25635	3.22076
ENSMUSG00000002100		Mybpc3	3819	4163	0.0129904	0.010132	0.00742668	0.0172717	0.0108378	0.0226821	0.0138577	0.0119412	0	0.0180541	0.00711027	0	0.00589441	0.00447994	0.00508222	1.74654	1.88849	1.92374	1.75324	1.82724	1.59466	1.48634	1.64823	1.46957	1.5765	1.41634	1.70059	1.63276	1.82007
ENSMUSG00000002102		Psmc3	1580	1819	88.9226	93.6688	91.4261	74.6821	70.9758	71.7797	82.3215	87.6434	89.404	84.6627	92.4126	81.1051	81.7903	72.5903	78.8948	135.123	122.798	109.229	91.9366	86.2394	80.9769	95.1954	106.46	82.49	82.1177	81.5254	77.3825	78.893	85.8687
ENSMUSG00000002103	P24638	Acp2	6373	4656	8.0317	7.83163	8.77185	8.41636	7.26771	7.57982	7.06251	7.47374	7.09619	6.21485	6.33197	6.65035	6.29271	6.57316	6.21177	17.6615	17.437	17.1704	15.7737	15.1346	14.7804	15.9747	17.3652	14.1854	14.3111	14.019	14.157	13.9542	14.616
ENSMUSG00000002104	P12672	Rapsn	1977	1606	0.151529	0.236373	0.17326	0.179083	0.224747	0.205785	0.251449	0.18572	0.110507	0.280795	0.552927	0.286567	0.443097	0.441282	0.816781	1.82295	1.74212	1.35437	0.995197	0.887048	0.72639	1.02848	1.10806	0.709699	0.645296	0.540832	0.76333	0.735941	0.812626
ENSMUSG00000002105	Q8BZH0	Slc39a13	2638	2469	33.3586	32.0232	31.6185	24.8313	26.3965	25.6047	26.8938	25.8018	26.7398	38.8531	42.1881	35.3344	44.2765	41.0315	47.516	39.8331	36.3001	33.1848	27.1043	26.9929	25.3943	31.6126	36.5382	29.1954	27.8709	25.9879	28.1435	27.4643	28.9714
ENSMUSG00000002107		Celf2	8391	8856	5.02258	4.8914	4.02525	4.10281	4.20816	3.99305	3.94108	3.23605	3.73413	3.92657	3.95402	3.84146	3.31668	4.03914	4.00641	0.464761	0.606919	0.73578	0.817946	0.87082	1.07758	0.730328	0.535356	0.686924	0.656163	0.670856	0.571659	0.544955	0.49624
ENSMUSG00000002108	Q9Z0Y9	Nr1h3	2786	1955	0.15214	0.0431503	0.0474434	0.159373	0.150009	0.169049	0.0983624	0.114424	0.0756499	0	0.0757034	0.0282492	0	0.0953963	0.0432885	0.704721	0.644535	0.627485	0.399639	0.413087	0.286367	0.375053	0.437939	0.503616	0.514149	0.440224	0.483637	0.639475	0.435434
ENSMUSG00000002109		Ddb2	888	2228	1.72334	1.45773	2.2619	1.81799	1.81241	1.76942	1.70894	1.6734	1.77899	1.04575	0.956554	1.05761	1.34367	0.954263	1.07306	2.6653	2.05531	3.09005	2.79963	2.30403	2.4857	2.19436	3.55987	2.60493	2.64647	2.12485	2.7009	2.84223	2.91686
ENSMUSG00000002111	P17433	Spi1	1103	2034	0	0	0	0.0471334	0.0221819	0	0.0850878	0.0244401	0	0	0.0145526	0.0181013	0	0.0275073	0.0208036	0.121919	0.0800652	0.0601871	0.0691386	0.0828089	0.0241106	0.0768099	0.1257	0.0687596	0.121749	0.0285111	0.0732954	0.134601	0.0891758
ENSMUSG00000002129	Q8K4Z5	Sf3a1	2512	4920	56.1564	52.0855	46.3068	52.012	68.6765	64.198	62.3837	52.5856	58.0339	62.699	56.3905	57.6593	62.8523	52.0001	63.3514	155.504	174.21	178.651	192.283	194.479	193.283	195.334	188.554	194.737	210.121	205.036	207.358	220.38	183.866
ENSMUSG00000002147	P52633	Stat6	2974	3775	34.6249	34.0117	32.7109	32.6971	31.4392	30.5352	29.1835	30.6365	28.6467	31.9021	34.6183	32.9754	39.437	37.4383	38.6155	28.3603	32.09	34.7632	38.4017	39.8338	37.5034	35.7421	33.501	36.7734	35.3259	36.3436	38.0574	38.6687	37.9685
ENSMUSG00000002190	P52194	Clgn	1835	3902	0.0138593	0	0	0.00614231	0.00578139	0.0181495	0	0.00636995	0	0	0.00758586	0.0141536	0.00628868	0.00477959	0.0162665	6.56625	6.41685	5.29402	5.71014	5.36581	5.60864	4.98633	5.53079	5.64164	4.76904	5.74115	4.49383	4.67644	5.18159
ENSMUSG00000002204	O09043	Napsa	5709	1560	0	0	0	0	0.0578435	0	0.0369805	0.015933	0.018961	0	0	0.0118007	0	0.0239102	0	0.325061	0.453754	0.445754	0.545	0.47677	0.447192	0.385839	0.374001	0.458319	0.505732	0.501269	0.495633	0.540912	0.338839
ENSMUSG00000002205	Q8K3G5	Vrk3	1443	1969	12.84	12.853	14.5558	12.4888	12.3966	12.1449	10.196	10.8057	9.53922	10.5989	10.8388	10.7519	11.7022	12.6164	13.4315	15.0412	14.3617	15.1666	15.9918	17.546	17.7109	16.9678	16.0266	15.242	16.4876	16.977	16.3408	16.5852	15.9504
ENSMUSG00000002210	Q9DB90	Smg9	2539	2242	18.4886	18.3335	18.1891	20.4823	22.4382	20.216	22.1375	21.3633	21.175	23.1646	25.5997	23.0483	24.6369	24.5561	22.7238	23.0924	24.5446	22.9829	23.4396	22.7716	22.928	25.2707	25.993	23.7025	25.1848	25.614	25.2395	26.8745	21.7461
ENSMUSG00000002221	Q6NZQ4	Paxip1	3081	5850	18.1511	18.0867	12.0868	15.1834	18.0857	17.4405	17.1063	16.3537	16.4075	21.4515	20.0673	19.7402	22.1643	19.7052	22.7341	7.10572	7.35694	8.56853	10.3115	10.8562	9.99539	9.81679	8.13614	11.0895	11.4559	11.2685	11.5892	12.7214	10.0883
ENSMUSG00000002222	Q80YQ8	Rmnd5a	6120	6165	4.36404	4.89869	5.28076	5.70317	4.68744	5.07357	4.28266	4.82193	4.21736	3.88496	3.86505	4.24319	4.00814	4.4409	4.4202	6.01188	5.86341	6.80134	8.03719	7.84732	7.54799	6.69096	5.69542	8.60657	8.38943	8.5762	8.42354	7.74345	9.08071
ENSMUSG00000002227		Mov10	7240	3718	16.9379	15.1735	21.1964	13.6726	14.1737	14.0635	10.5304	10.1147	11.9732	7.78951	8.30361	8.90745	7.14769	5.88894	6.05469	3.55136	3.46824	4.34629	4.21957	4.26413	3.85686	3.59247	3.54662	4.5149	4.42685	4.41746	4.94672	4.72462	5.07202
ENSMUSG00000002228	Q149T7	Ppm1j	1663	1721	0.20425	0.0857803	0.107788	0.0835583	0.104865	0.0960169	0.223473	0.216637	0.171872	0.247474	0.206392	0.203238	0.128324	0.0975304	0.0737615	1.53641	1.23909	1.26412	1.13725	1.09847	1.10342	1.30759	1.58407	1.61899	1.69578	1.60737	2.02558	2.01762	2.0307
ENSMUSG00000002233	Q62159	Rhoc	4383	1202	244.638	231.25	297.907	211.917	222.775	225.125	231.654	245.267	231.268	250.031	246.084	240.543	224.418	205.662	218.578	3.39336	3.87527	4.02387	3.01699	2.97584	2.82747	2.9252	2.74574	3.5559	2.99238	3.035	3.7382	3.71247	3.73276
ENSMUSG00000002249		Tead3	2405	2775	56.8658	55.1448	50.6598	50.1802	55.3447	54.7159	49.3739	49.8902	48.6376	50.684	47.4027	49.3429	49.5367	50.3785	51.8601	38.0224	40.637	45.4537	49.4912	50.838	44.784	52.5824	53.6026	68.7938	70.1785	63.1309	70.2896	70.584	64.606
ENSMUSG00000002250	P35396	Ppard	3999	3277	33.591	30.9491	31.7192	30.5205	33.5184	33.5979	30.0859	32.0535	30.8969	33.9444	32.6079	35.3182	36.452	37.2487	36.194	18.6632	19.4482	21.1881	22.529	22.5433	21.2406	21.687	20.4348	24.4462	25.2975	23.7569	26.5305	25.3121	22.9566
ENSMUSG00000002257		Def6	2793	2277	0.926254	0.657606	1.05909	0.873644	0.673698	0.767183	0.616504	0.589459	0.35074	0.198048	0.324989	0.38807	0.323299	0.352195	0.288044	25.1331	23.6616	21.6217	17.9223	17.1885	16.0249	18.4326	19.9458	12.491	12.4208	12.0251	12.4852	12.0983	11.8564
ENSMUSG00000002265	Q3URU2	Peg3	7980	8694	16.8694	16.4128	16.3335	25.0342	23.9809	24.5541	28.0463	22.4798	23.04	15.244	12.9819	15.216	15.7154	15.9128	15.4482	0.883027	0.929599	1.02325	1.5768	1.53604	1.64962	1.33063	1.12238	1.70597	1.98854	1.95465	1.77967	2.03534	1.98858
ENSMUSG00000002274	Q8C1Q4	Metrn	1181	1363	1.78544	1.57825	2.17759	1.45949	1.34063	1.38556	1.56604	1.53182	1.62761	1.32342	1.45503	1.60725	1.04419	1.01254	1.02449	3.59818	2.56735	2.56701	2.19546	2.49034	1.86901	2.82165	3.14627	1.4128	2.04675	1.83734	1.255	1.86052	1.6102
ENSMUSG00000002279		Lmf1	1924	1861	8.74679	7.24143	11.5628	9.23405	8.47325	8.16902	8.10113	8.58791	6.5802	6.6907	7.49146	8.49725	6.962	9.38011	7.67391	15.1391	13.1274	12.4101	10.4956	10.4346	9.91053	11.4342	13.2594	9.71675	8.6083	8.36864	9.55235	9.42952	9.76452
ENSMUSG00000002280	Q7TMW6	Narfl	2110	2555	6.84718	6.6612	7.24832	5.37506	4.82965	4.78596	4.03413	4.4166	4.19085	4.18696	4.46028	4.12853	5.09977	5.13878	5.39076	9.8276	9.80779	9.37589	8.08138	8.49315	7.77653	8.25799	8.09543	6.00265	5.25065	5.61887	5.10868	5.15053	6.01354
ENSMUSG00000002289	Q9Z1P8	Angptl4	1236	3053	0.752819	0.822035	1.2051	0.588781	0.50246	0.502594	0.28344	0.586177	0.26159	0.623661	0.668982	0.385909	0.626923	0.690287	0.637559	352.162	317.451	296.447	277.115	294.44	246.317	314.803	343.837	317.419	313.614	283.335	294.556	275.957	309.964
ENSMUSG00000002297	Q9QZ41	Dbf4	1989	2402	44.9608	46.148	39.1936	44.3824	44.3478	46.3677	38.4277	37.066	39.7015	39.9995	38.6945	34.0744	37.9314	33.1227	41.4954	35.8198	37.1185	35.7131	35.4499	35.3046	37.999	32.5709	30.3226	32.678	32.8466	33.3293	32.7742	28.5285	37.5015
ENSMUSG00000002307		Daxx	2733	2673	16.4179	15.9139	17.3382	12.562	12.8872	12.7879	10.7336	11.0004	10.4683	10.5255	10.9298	9.55233	11.7689	11.603	11.7382	46.272	45.7124	44.2333	39.3884	39.7035	38.806	40.5575	44.8055	41.1122	40.1689	38.3518	39.2835	39.3298	41.0767
ENSMUSG00000002308	Q9Z1P5	Cd320	840	2209	8.66635	9.29894	11.7427	8.86433	6.4746	7.63015	7.53002	9.65416	8.47604	7.09971	7.30286	7.5503	7.1538	8.02903	6.43625	118.787	105.764	90.0167	73.4092	72.7443	69.9674	93.2944	95.0065	69.3863	73.3263	66.3398	68.7823	67.4454	66.1595
ENSMUSG00000002319	Q8VI75	Ipo4	3580	3846	13.808	14.2298	13.4731	10.8931	10.2647	9.80226	11.9999	12.5635	13.0206	12.9825	14.5076	11.8994	13.2645	11.1192	12.515	40.9514	42.6923	40.8146	40.6137	40.8317	42.8326	43.7569	44.677	41.6495	40.3618	39.8368	42.1763	41.4374	41.0112
ENSMUSG00000002320	Q9DBU0	Tm9sf1	3545	2517	18.5635	18.9196	19.1866	17.0256	15.4606	15.9627	15.7002	16.2445	17.134	16.5926	15.535	17.0121	16.9536	17.094	17.2234	18.1173	18.2852	17.9902	16.8223	15.6035	15.4538	15.9804	16.5595	16.1418	16.4342	16.1275	15.6368	16.4421	16.3334
ENSMUSG00000002324	Q8C5S7	Rec8	1872	2184	0.0495229	0	0.056625	0.296299	0.39251	0.3675	0.369805	0.182092	0.176066	0.057356	0.0542125	0.0758615	0.0786488	0.0256181	0.048437	0.545951	0.550377	0.496479	0.619204	0.692843	0.36936	0.452571	0.844327	0.648221	0.717358	0.638363	0.676586	0.999282	0.980807
ENSMUSG00000002325		Irf9	2189	2959	3.19832	2.97921	4.05404	4.55209	4.27698	4.57131	3.87326	3.35159	3.02888	2.76016	3.20109	2.40767	3.61567	3.89513	3.39632	33.8617	32.611	30.489	29.4379	28.7826	28.1612	28.3566	33.5946	40.762	41.0107	40.6996	42.8415	41.4535	40.4408
ENSMUSG00000002326	Q99L27	Gmpr2	1880	1993	3.55461	3.35446	3.75413	3.34316	2.55812	2.9967	2.96215	3.36728	3.2206	3.13007	2.9704	2.86343	3.23814	3.17227	3.11043	16.0513	15.8774	14.8545	13.7998	12.729	11.8966	13.5344	14.8972	10.1459	10.4884	10.3543	10.0913	10.9137	10.8476
ENSMUSG00000002342	Q8VCA6	Tmem161a	1880	3018	16.7183	16.1702	18.9519	14.0326	13.0884	14.2045	14.0879	15.2362	13.5938	14.1785	15.4179	13.7062	14.9279	14.1203	13.551	3.96276	3.99283	3.94316	3.55339	3.35231	2.80085	3.62019	3.77593	3.22731	2.45245	2.86041	3.15352	3.07985	3.4531
ENSMUSG00000002343	Q8BNU0	Armc6	1972	2263	5.71139	6.16941	5.17793	4.90361	4.80487	4.99668	4.52917	5.49172	5.75113	5.64608	6.42228	4.88902	5.57346	5.98316	5.75911	20.1305	18.779	17.2362	13.9758	13.8026	12.2586	15.8244	16.2693	13.1723	11.3497	12.1517	13.1052	13.1902	13.9993
ENSMUSG00000002345		Borcs8	3084	864	15.3036	13.9622	19.3949	15.7008	14.2299	13.8797	13.4653	15.5347	14.7895	12.6135	13.0871	13.5298	12.8656	14.2681	12.2193	33.9505	30.01	27.1587	24.0847	24.2858	21.7736	26.3724	30.373	23.9035	23.3323	21.6178	22.8763	23.0111	22.549
ENSMUSG00000002346	Q8R0Y8	Slc25a42	2356	3196	2.25047	2.05222	3.00853	2.03227	2.00462	2.2011	1.81709	1.55542	1.63814	1.31693	1.1577	0.967686	1.65074	1.13791	1.44314	5.63933	5.49763	5.4007	4.7711	4.79177	4.15389	4.80663	5.2493	4.05606	3.72393	3.67069	3.90041	4.18424	3.92442
ENSMUSG00000002365	Q91VH2	Snx9	4190	3331	56.084	58.3433	50.5109	45.9128	49.8113	47.8507	48.0948	47.8381	49.5945	63.1104	65.5004	63.8874	60.9667	70.048	66.9906	26.2534	25.1868	24.0829	21.9461	21.9604	21.7068	22.0936	21.7071	21.4041	19.7214	20.8276	21.385	21.3874	23.5925
ENSMUSG00000002372		Ranbp3	1689	2567	49.4653	48.8012	43.5757	39.8584	37.4811	39.2398	36.1824	40.8901	38.6245	41.9471	44.0368	40.5473	41.267	40.5548	41.1936	29.5545	33.8817	37.9556	40.9699	40.5371	38.6707	38.5234	38.9756	38.5271	39.5686	37.8714	38.8668	40.3993	38.6106
ENSMUSG00000002379		Ndufa11	679	918	41.9142	44.6146	54.4589	39.6322	32.536	34.6896	34.354	46.0288	43.2409	34.332	42.9168	36.4171	39.2134	33.9072	33.718	172.858	146.406	126.874	103.597	115.309	108.961	135.92	154.942	127.669	128.29	121.299	123.668	129.005	113.813
ENSMUSG00000002393	P43136	Nr2f6	2227	2218	22.2363	22.5635	20.3792	17.6243	13.5984	16.3053	14.1493	25.1693	20.1106	21.416	23.7681	21.6377	18.9846	23.0224	18.2193	7.28237	7.17757	6.72707	6.28022	6.61146	5.18266	7.50712	8.40476	6.7941	6.25116	5.63433	6.11086	6.07992	6.18345
ENSMUSG00000002395		Use1	786	1064	21.0674	20.6933	37.2228	23.6745	17.1525	18.681	19.1395	26.6076	20.1271	17.8951	19.8354	20.8486	16.7894	22.1731	15.7089	18.7856	19.8121	19.5949	19.7732	21.7538	16.2744	18.0365	19.58	15.7763	16.3733	15.2438	15.4627	12.8443	16.6855
ENSMUSG00000002396		Ocel1	561	5285	3.6786	3.08065	3.04785	4.54857	5.03255	4.81509	3.82778	3.89411	3.50919	3.74967	3.87573	2.91898	3.24548	2.61488	3.11454	56.0917	51.6334	50.1349	46.2725	45.2295	42.2849	51.4973	62.3296	48.1954	46.7579	43.8363	51.4947	48.3767	41.9627
ENSMUSG00000002409	Q9Z188	Dyrk1b	4098	2534	5.03656	4.43599	8.97992	6.72485	7.02409	6.59564	6.30624	7.05254	5.47458	6.27811	6.33118	7.82422	9.98387	12.7989	9.55166	4.44316	4.32437	4.13092	4.92768	4.82768	4.36743	5.14089	5.77867	5.75569	5.96951	5.42547	6.50362	7.68771	5.76853
ENSMUSG00000002413	P28028	Braf	2712	9728	4.8531	4.84751	3.99814	5.39067	5.55858	5.64196	4.53467	4.05998	4.02577	3.78578	3.7	3.91155	3.63486	3.97616	4.18665	4.94865	6.3173	7.15595	8.95322	10.3665	10.2669	7.52871	5.01012	7.11717	7.50179	7.94311	7.75061	7.91593	7.29003
ENSMUSG00000002416	Q9CPU2	Ndufb2	500	4371	1.00215	0.950508	1.2449	1.03634	0.913507	1.10714	1.04706	1.01219	1.02184	0.980115	1.00224	0.774941	0.926296	0.849084	0.963234	87.7323	79.0686	66.6519	48.5623	48.665	38.2953	53.318	58.0655	50.6624	41.9878	46.1024	45.6504	43.708	55.1477
ENSMUSG00000002428	Q6PCN7	Hltf	3092	4955	5.02591	5.04365	5.09152	4.75477	4.69846	4.76893	4.27287	3.95782	3.8026	3.93367	3.57231	3.81928	3.77362	3.80151	4.3809	5.48865	5.59804	7.57188	10.7484	11.6979	11.5252	8.76806	5.7127	8.60948	8.0203	8.22809	7.56504	7.02951	9.49041
ENSMUSG00000002455	Q91YR7	Prpf6	3162	3054	27.1723	28.2301	29.9758	27.2634	24.6642	25.4461	23.8327	23.7405	23.3708	20.3034	23.3292	22.2729	21.2441	22.1675	21.7669	53.7055	52.963	47.7357	45.3749	42.2085	41.6319	43.8611	46.0141	35.5224	32.6026	33.9242	34.2862	32.4819	36.2917
ENSMUSG00000002458	Q9CX84	Rgs19	1795	1511	48.0125	47.7763	42.8872	36.1175	38.9669	39.7451	36.3725	36.4032	36	33.2107	37.2988	34.4789	34.6883	31.6469	35.2854	32.3792	33.1436	30.6228	26.23	26.7756	24.0753	27.4853	29.7686	22.3723	23.217	21.6543	22.1742	23.3904	20.275
ENSMUSG00000002459		Rgs20	874	2125	0.877988	0.823738	0.916606	0.845905	0.891743	0.977584	0.769194	0.666713	0.612461	0.506957	0.473601	0.467807	0.704397	0.895199	0.965767	1.26168	1.31356	1.24063	1.46586	1.10776	1.39968	1.48634	1.36427	1.30163	1.97183	1.65515	1.32583	1.12113	1.27547
ENSMUSG00000002475		Abhd3	2235	1962	0.0551264	0	0.0315161	0.0244315	0.0344939	0.0120318	0.00980115	0.0380054	0	0.0255383	0	0.0375312	0.0375205	0.0190112	0.0107835	8.44764	7.5075	8.27725	8.61208	8.16527	7.66287	7.80877	8.10172	9.16211	8.74233	8.72377	8.48841	8.96767	9.31532
ENSMUSG00000002477	P62315	Snrpd1	572	837	106.058	108.674	117.168	92.7481	102.23	103.902	114.07	99.5409	106.513	111.617	118.542	95.3005	98.8573	79.3905	100.301	199.175	185.476	163.567	142.281	133.175	131.296	149.941	165.116	121.718	107.878	116.61	114.012	114.567	132.581
ENSMUSG00000002489		Tiam1	10195	7289	5.59041	5.81565	4.5131	5.56026	5.4409	5.96234	4.02326	3.65212	3.71311	2.70157	2.70457	3.16205	2.41378	2.89895	3.11452	0.56455	0.641009	0.731476	0.767461	0.736439	0.77995	0.667577	0.511343	0.662082	0.588353	0.487371	0.512797	0.50095	0.421294
ENSMUSG00000002496		Tsc2	5420	6266	21.5289	21.0493	21.4092	21.0871	21.1945	20.5398	20.3899	20.4247	21.1009	20.0353	20.0436	20.1248	21.4369	20.7811	21.4544	9.99888	10.8408	10.6112	10.9719	11.2976	10.4609	10.5198	10.089	8.90652	9.60095	8.95855	9.47167	9.39546	8.85007
ENSMUSG00000002500		Rpl3l	1602	1375	0.0196651	0.0306759	0.0224853	0.122015	0.114846	0.0343366	0.0279707	0.0361535	0.0860483	0.0364409	0	0.0133884	0	0.0135636	0.0307742	0.92337	0.716639	0.81498	0.466509	0.524539	0.298808	0.528847	0.657753	0.449749	0.614725	0.333715	0.555114	0.518978	0.675387
ENSMUSG00000002504		Slc9a3r2	2962	2118	9.1536	8.21482	14.8747	10.2184	9.61792	9.39577	9.24268	9.90466	9.30108	7.14451	7.29519	8.7178	6.12881	7.68717	6.66284	32.3433	32.0411	27.7095	25.5247	26.6367	24.6456	27.9163	33.8895	24.9264	27.346	28.3582	26.3478	28.8409	21.0094
ENSMUSG00000002524	Q3UEB3	Puf60	2016	1881	155.107	160.578	163.265	142.861	133.567	141.325	155.628	177.847	166.876	169.751	182.919	179.98	175.435	166.323	161.205	144.002	134.95	127.328	110.524	109.642	115.755	128.763	142.21	110.452	113.029	107.946	114.223	113.352	111.892
ENSMUSG00000002546		Golga2	2996	4373	21.9383	21.2103	25.2754	22.5971	21.1352	21.906	20.1753	19.4047	18.2764	18.3043	19.2437	18.5901	18.5904	20.3005	18.6801	25.6205	26.2637	23.2219	22.1347	21.4017	21.0195	21.6139	24.8788	20.4287	18.9227	19.3452	19.3837	19.2073	20.7381
ENSMUSG00000002550		Uck1	1962	2005	13.8367	14.3578	14.7262	13.6632	12.0952	12.3272	11.8448	14.0331	13.897	12.7077	13.7149	12.5604	14.8332	14.1572	13.8446	88.8147	78.1994	71.4053	55.6285	53.5087	50.2059	60.1369	68.0658	52.3007	47.923	45.7451	48.8558	46.9609	52.7065
ENSMUSG00000002565	Q60604	Scin	2148	2995	0	0	0	0	0	0	0	0.00829901	0	0	0	0	0	0.00622704	0	8.10113	9.52464	11.0129	10.0828	10.1969	10.8951	10.2023	8.41696	6.86743	5.9184	6.57358	6.43597	6.48324	7.58619
ENSMUSG00000002578	Q8C208	Ikzf4	4889	5150	0.068255	0.114662	0.156087	0.162885	0.240921	0.224605	0.171762	0.101353	0.0861527	0.0632409	0.0747185	0.0857898	0.104824	0.148476	0.0944888	1.84289	1.64377	1.6385	1.88739	1.77856	1.95824	1.62892	1.38959	1.48147	1.48325	1.58236	1.4221	1.50013	1.01935
ENSMUSG00000002580	Q9CQ86	Mien1	729	747	10.1353	9.96608	14.3205	11.2938	9.96581	10.4285	10.606	12.5775	12.3543	11.1347	13.2744	11.7059	10.7417	12.7329	11.5558	100.608	86.939	76.1606	57.3257	59.7645	56.1063	71.7439	87.8671	59.7164	63.6447	59.7896	60.4765	62.7258	58.1081
ENSMUSG00000002588	P52430	Pon1	5562	1513	0	0	0	0	0	0	0	0	0	0	0	0	0.0162184	0	0	0.0290132	0.0264629	0.0517213	0.0438748	0.0426967	0.0382509	0.025387	0.0199421	0.0340893	0.0321921	0.0339242	0.0387606	0.0213542	0.0176845
ENSMUSG00000002602	Q00993	Axl	4460	4265	335.442	334.493	299.901	283.5	287.406	292.305	294.075	297.602	307.9	316.045	307.431	305.716	309.61	298.553	317.081	143.829	165.628	193.915	218.356	228.857	247.753	219.041	183.033	220.851	228.167	228.878	232.807	241.045	213.299
ENSMUSG00000002603	P04202	Tgfb1	3219	2175	67.7541	62.5903	64.5638	66.3371	76.4723	73.2831	75.4164	71.5154	73.0162	77.2327	73.2039	71.0294	75.8942	62.8954	73.0728	184.891	191.951	189.129	170.866	173.977	170.667	193.788	204.633	181.111	191.707	175.762	188.797	196.92	162.57
ENSMUSG00000002608	Q9DBT3	Ccdc97	4127	3032	24.8546	22.7451	21.7298	23.3982	28.1169	26.8142	25.3819	22.6257	20.8576	24.1029	21.3409	21.3841	25.9143	21.6271	25.8883	23.4283	24.4015	23.9089	24.4098	23.7873	24.2355	24.6274	25.4584	23.8625	24.5509	25.2679	25.0677	26.9373	22.3717
ENSMUSG00000002625		Akap8l	1932	2075	8.13139	7.8972	9.19323	8.66288	7.66462	7.50856	8.91524	8.52874	7.84024	6.71303	8.41639	6.78696	8.58549	7.46898	7.21896	23.5682	23.6321	22.8504	20.8412	22.1159	21.2807	20.0256	22.1176	24.103	24.6406	23.4393	25.7627	26.2195	26.2194
ENSMUSG00000002633	Q62226	Shh	1302	2847	0	0	0	0	0	0	0	0	0	0	0	0	0	0	0	0	0	0	0.0117143	0.0280609	0	0	0	0	0	0	0	0	0
ENSMUSG00000002635	Q8C5N5	Pdcd2l	2150	1295	8.24757	8.17531	9.00063	6.01496	5.6441	6.19783	5.79123	6.83287	6.55537	7.44822	8.32001	7.16461	7.65523	8.18007	7.30293	6.84265	6.88696	5.49617	5.6255	5.40382	4.76217	4.72863	5.91992	4.33886	3.82048	3.68597	3.71009	3.78412	4.23943
ENSMUSG00000002658	Q3THK3	Gtf2f1	1539	1717	61.4333	64.1043	69.6134	69.152	75.3105	76.8687	102.667	83.8024	86.3082	62.9319	63.4927	58.3257	65.1976	51.8332	59.8614	127.468	116.525	98.8677	82.8998	77.8185	73.8721	87.3454	97.855	76.039	73.1364	73.276	75.9069	76.9624	78.4842
ENSMUSG00000002660	O88696	Clpp	1344	983	55.8119	56.5324	58.6265	46.106	45.0262	43.4426	44.7784	48.9272	48.0848	39.7078	43.6623	39.7771	35.7467	35.8391	32.4784	83.6675	75.4112	69.811	61.9838	64.426	59.876	76.9678	86.0357	68.7035	71.3746	69.0494	68.273	65.9696	63.5004
ENSMUSG00000002661	Q9D6Z0	Alkbh7	773	917	4.89483	5.35867	8.46264	4.57391	3.66553	4.24762	4.13117	4.33684	4.38687	2.32226	2.96969	2.64994	2.67595	2.19651	2.12265	75.8147	60.2075	53.819	39.4618	38.8276	33.9563	47.2379	52.912	42.6795	36.9745	35.8008	38.1041	35.5701	37.7496
ENSMUSG00000002664		Pspn	435	474	0.513408	0.266958	0.456584	0.606767	0.333149	0.398421	0.527401	0.262189	0.499225	0.211419	0.374684	0.0776754	0.207075	0.19673	0.0892712	9.02691	6.69953	5.54491	4.83856	5.50129	5.07425	5.51825	6.43834	4.7946	4.57922	4.84368	5.45161	6.82596	6.93426
ENSMUSG00000002668		Dennd1c	615	2984	0	0.00706759	0	0	0.01512	0	0	0.0083296	0	0	0	0	0	0.00624999	0	0	0.0478655	0.0719635	0.0248	0	0.0864844	0.0918389	0.0450886	0.0616601	0.0363928	0	0.0438183	0	0.159937
ENSMUSG00000002679	Q921D4	Med6	1348	1059	16.2135	18.2817	17.5461	16.2272	14.0381	13.3079	13.5462	12.5569	12.9042	15.4482	15.6246	14.5673	15.687	16.0083	15.0438	28.9304	29.8086	24.9359	22.233	23.2275	22.2142	21.5784	25.117	20.4796	19.2601	21.1363	20.0913	21.2785	20.6256
ENSMUSG00000002688	Q62101	Prkd1	4186	3653	6.13625	6.54687	6.17838	6.73814	5.77406	5.3184	5.5905	5.59301	5.53039	4.82819	4.65919	5.02432	4.25879	5.53424	4.20481	3.6944	3.39661	3.62645	4.58361	4.47308	4.53609	3.88593	3.84874	3.99502	3.978	3.89153	3.88838	3.13528	3.64996
ENSMUSG00000002699	Q60787	Lcp2	1557	3644	0.0148406	0.0463001	0.0339377	0.0394632	0.0680979	0.0647817	0.042217	0.0750304	0.0324688	0.0618765	0.0406148	0.0353632	0.0336696	0.02559	0.0290303	0.0345475	0.0756257	0.156337	0.127345	0.164256	0.102482	0.0906887	0.0178096	0.0730654	0.244372	0.323163	0.225002	0.152565	0.0631734
ENSMUSG00000002718	Q9ERK4	Cse1l	3692	3641	67.7807	68.737	52.2647	55.7087	62.3609	63.3763	60.8901	54.6398	58.8901	63.9229	59.257	57.1434	61.8077	49.9108	62.7513	38.9296	40.863	45.3844	51.5684	52.2993	53.8938	46.2311	40.7455	47.9558	46.1878	50.0166	49.5244	47.3221	52.8925
ENSMUSG00000002728		Naa20	1143	1883	26.4795	27.7537	26.1557	21.7399	21.4807	20.7481	20.7311	19.4303	20.8138	23.1239	22.9349	20.8532	21.6845	18.3826	22.6741	44.1666	41.2843	37.5008	32.5989	31.2292	31.6429	33.8243	39.059	28.9301	29.6267	30.3472	30.8149	31.0438	33.7049
ENSMUSG00000002731	Q9WTX2	Prkra	1626	1614	9.86757	9.96991	12.298	10.3502	8.24647	8.29297	8.70943	9.10138	9.21827	6.55044	7.84933	8.02973	6.81116	7.5455	6.85579	2.61344	2.28112	2.23193	2.36377	2.40423	2.51874	2.0668	2.43869	3.38163	3.39991	3.15251	2.60202	2.99486	3.73038
ENSMUSG00000002732	O54998	Fkbp7	2022	860	37.6352	35.5091	46.5557	39.9362	37.5633	34.943	37.6771	36.0116	36.4923	33.2391	30.8047	33.9711	30.5874	27.1943	29.3988	65.9346	69.2548	56.9745	49.6029	49.8069	50.1103	50.5032	60.3823	62.2826	60.0495	66.8926	60.0405	60.5607	62.0877
ENSMUSG00000002733	Q9ERS4	Plekha3	1795	2534	30.6782	32.9162	23.5845	23.9768	23.6629	24.5194	26.7503	28.1121	29.6375	27.7324	26.2826	23.3346	24.3254	22.2122	24.8226	18.5645	18.8596	21.1302	21.8201	20.9849	22.1493	20.437	19.9436	24.5271	24.5262	26.2094	24.5012	23.2912	26.3209
ENSMUSG00000002741	Q9CQW1	Ykt6	3191	2541	55.9625	56.289	56.9919	58.0177	63.0515	60.1913	65.5979	67.6802	64.5013	60.4686	57.6158	60.6173	58.3765	55.304	56.1946	81.1072	77.1034	68.0091	58.6563	58.5641	61.572	67.331	78.0701	61.0348	59.9834	60.619	60.6526	62.8288	59.5324
ENSMUSG00000002748	Q9Z277	Baz1b	6327	6492	40.9049	42.7024	35.0605	33.0086	33.4041	34.9697	31.2263	29.3236	32.5042	37.8267	37.7432	35.3493	40.1225	35.5935	42.7317	25.2842	24.445	23.8216	26.3408	25.0151	26.388	23.3619	22.5623	22.0202	22.1976	23.5051	23.9668	24.3147	25.5943
ENSMUSG00000002763	Q99LC9	Pex6	7603	3200	9.13428	8.54132	12.4056	8.92033	7.18363	7.88603	7.10904	9.11887	8.2729	7.18711	8.25101	8.23806	7.73727	8.01366	6.47941	4.40767	4.69262	4.43274	4.5798	4.90389	5.00189	5.01813	5.12064	5.93029	4.97499	4.84353	5.34854	5.3973	5.80877
ENSMUSG00000002767	Q9D773	Mrpl2	915	1031	34.7501	36.0427	42.3726	32.0107	28.0291	28.0255	29.022	32.088	32.0464	21.724	24.5184	23.6943	22.7058	21.9784	19.6592	72.4849	75.6684	67.8858	61.558	64.5856	60.2796	74.598	85.3401	57.8968	64.6742	64.8202	65.5594	66.3629	59.9124
ENSMUSG00000002768		Mea1	883	945	38.9426	37.649	56.2727	44.8912	40.5345	41.4424	43.0789	48.7905	43.4766	38.7064	39.6546	38.8246	35.1588	38.9972	33.8964	207.791	198.46	166.329	128.579	135.445	124.236	155.051	177.086	131.972	130.893	131.81	130.713	130.474	124.576
ENSMUSG00000002769	Q9QXF8	Gnmt	3359	1035	0.156751	0.163012	0.119487	0.301039	0.501311	0.364931	0.40875	0.28818	0.428683	0.435706	0.114396	0.46245	0.284503	0.234251	0.183976	1.92967	1.94554	1.59427	1.63917	1.65872	1.6547	1.79918	2.12161	1.53535	2.03227	2.19076	1.98963	1.96244	2.15717
ENSMUSG00000002771	Q03391	Grin2d	3537	5431	5.65086	5.19573	4.75913	6.2533	8.87655	8.22379	8.67485	6.96559	7.11837	8.93535	8.84022	6.96568	10.2789	7.34186	9.75081	1.87818	1.93918	2.30234	2.59158	2.58236	2.34586	2.73063	2.40683	2.3265	2.55012	2.42727	2.43045	2.67799	2.74384
ENSMUSG00000002778	Q99JH8	Kdelr1	4404	1599	198.307	177.172	218.993	185.338	215.488	214.746	199.081	189.533	179.509	190.366	173.657	194.602	172.797	185.1	172.434	97.3518	100.13	93.776	87.73	86.7671	87.7649	101.657	113.159	99.8568	110.663	104.033	107.316	114.221	91.4745
ENSMUSG00000002781		Tmem143	1380	2466	7.52193	6.97858	10.8323	10.2148	8.0411	8.37617	8.25807	8.77906	7.42476	5.11018	4.99336	6.37524	5.28382	6.56455	5.0448	2.67004	2.2398	2.72601	2.71883	2.92547	2.69794	3.25379	3.61689	3.29747	2.23816	1.91421	2.18711	2.08711	2.39963
ENSMUSG00000002797	Q9D7X8	Ggct	4808	3960	1.05836	1.21425	1.17892	0.950219	1.09947	1.10283	1.52965	1.1549	1.43414	1.55	1.6594	1.14824	1.4438	1.01727	1.47994	2.25432	2.25923	2.07572	2.12221	2.03269	1.65383	2.03228	1.93207	2.31879	2.22047	2.33504	2.39889	2.0874	2.57086
ENSMUSG00000002799	Q9QYE5	Jag2	4868	5106	0.16946	0.21891	0.108992	0.197146	0.159053	0.138698	0.128048	0.150905	0.121653	0.127572	0.208696	0.219928	0.259513	0.31412	0.182319	5.88403	5.92012	6.1686	5.78059	5.94411	5.02597	5.30814	5.39438	4.84528	4.73562	4.96782	5.10401	5.20298	4.90323
ENSMUSG00000002803	Q8K2J9	Btbd6	1623	2085	4.03323	3.64138	4.4337	3.33358	3.04032	2.66068	2.07516	2.43191	2.24149	1.59811	1.97334	1.9601	2.00073	2.00364	1.94829	10.0754	9.70361	9.06693	8.37308	7.87883	6.22656	6.90786	7.63714	4.46266	4.3853	4.28217	4.54949	3.87856	4.94936
ENSMUSG00000002804	Q9D142	Nudt14	666	1241	4.09623	3.60275	7.42413	4.05571	3.78104	3.99464	4.33873	4.64664	3.93276	3.63381	3.21999	3.58984	2.53096	3.29117	2.89826	8.9247	6.36482	6.47915	6.36644	6.44579	4.9115	6.31806	7.28628	5.80771	5.37695	5.61905	5.0174	6.37551	7.97521
ENSMUSG00000002808	Q99M71	Epdr1	2164	2363	17.6678	16.0739	20.8034	18.2062	15.5898	16.034	15.519	16.914	15.0462	12.5637	13.1778	14.4125	13.0948	14.7827	13.1886	1.26771	1.42834	1.53388	1.37437	1.38442	1.20435	1.39636	1.08919	1.83997	1.60312	1.93279	1.36983	1.33097	1.37875
ENSMUSG00000002812	Q9JJ28	Flii	3807	4060	47.146	46.2415	46.4901	42.2321	43.0954	42.4916	41.671	41.1953	42.4016	41.9424	42.0816	42.7897	44.2417	42.5458	43.2525	63.017	66.2359	66.3573	71.9731	73.1329	73.4809	71.1983	70.7404	64.0881	65.4104	66.5136	67.1123	66.8423	68.2955
ENSMUSG00000002814	O70157	Top3a	2700	3741	5.84735	6.13354	4.9504	4.67045	4.73974	4.55596	3.97859	4.27879	4.71241	4.73471	5.28544	4.41404	5.92307	5.10992	5.34446	10.26	11.4369	13.2773	15.653	15.6899	15.3949	14.1411	11.1534	14.6487	15.2692	14.2097	15.4803	14.7805	16.8428
ENSMUSG00000002820	Q8BGV9	Atg4d	2201	5951	2.10373	2.2043	1.97941	1.40961	1.39501	1.50342	1.51228	1.65397	1.9335	2.01654	2.16367	1.71686	2.23489	1.7926	2.14381	31.9175	31.1091	25.7683	20.3313	21.1725	18.5106	23.724	27.9059	18.1249	18.2429	17.3456	18.5124	18.8195	17.831
ENSMUSG00000002825	Q9JMA2	Qtrt1	2688	1316	20.3207	19.0705	16.9387	15.2072	15.4107	15.6599	18.9084	21.2481	21.2178	19.0944	21.0304	17.276	17.341	15.0787	16.1413	17.4699	15.8685	13.9869	11.9667	11.7163	10.9522	13.6685	14.3186	11.1026	10.2999	10.0614	10.6069	10.4058	11.734
ENSMUSG00000002833	Q3UMU9	Hdgfl2	6669	2270	47.0035	48.051	52.7637	42.0537	44.8298	42.9908	43.8644	42.561	43.3132	40.3388	43.7611	38.4239	40.083	34.7941	37.9433	13.3327	12.558	11.076	9.03135	8.62022	8.64533	9.41348	10.4407	7.88101	7.47395	7.81832	8.05741	7.86736	8.21027
ENSMUSG00000002835	Q9QWF0	Chaf1a	3211	5535	20.2442	19.5427	17.1372	13.4581	13.8818	14.7738	13.414	13.0452	13.4722	16.598	16.4391	15.123	16.0265	14.2764	16.7767	36.1172	34.9929	34.1408	33.5011	30.6983	30.9752	33.4295	34.8626	27.0088	26.8704	27.9024	29.2478	30.6362	30.8163
ENSMUSG00000002844	P54923	Adprh	1201	2966	21.2049	20.3502	28.5198	22.1492	19.5318	19.2449	19.1261	20.6738	19.9255	16.7584	17.5644	19.5883	16.8443	18.9581	15.8073	5.6433	6.32375	6.57783	8.24191	8.06149	7.30725	7.03072	6.39556	5.62026	6.13117	5.78681	5.5198	6.27977	5.81484
ENSMUSG00000002845	Q9CYC3	Tmem39a	2061	2871	22.3022	22.3238	24.4775	29.2349	27.7842	30.4228	29.2098	29.9201	26.138	28.5	26.4967	26.5588	25.3675	25.0225	24.6503	17.0689	18.8393	20.733	22.3414	21.1217	21.9874	22.4444	20.9619	23.5695	21.5019	22.7352	24.2155	23.7428	24.5783
ENSMUSG00000002846	Q8BUY5	Timmdc1	855	1573	11.4999	11.3962	14.7609	10.5895	10.1967	11.3305	9.16871	9.25959	9.23289	8.85539	9.37115	8.67204	8.09628	8.169	7.90876	24.2529	22.3448	21.0935	18.2667	18.6309	15.4276	19.2894	18.6161	11.7089	13.6907	13.5354	14.2779	15.489	17.0646
ENSMUSG00000002847	Q8VI78	Pla1a	5789	1974	1.02734	0.918801	1.70718	1.18987	0.777108	0.896901	0.93519	1.17101	0.944014	0.9011	0.884702	1.04449	0.870157	0.77472	0.846719	0.185837	0.188147	0.217886	0.210772	0.217735	0.294008	0.224402	0.158071	0.229268	0.243572	0.298778	0.232754	0.251331	0.215219
ENSMUSG00000002871		Tpra1	5437	3359	11.6884	11.3579	12.435	7.43493	7.03835	7.36515	7.16754	8.14705	8.08384	8.62203	9.05008	8.13309	10.1909	10.6881	10.8211	4.40752	4.03903	3.85025	3.18953	3.41699	3.18423	3.8021	4.14132	3.56402	3.5114	3.08867	3.54883	3.88297	3.35287
ENSMUSG00000002881	Q61122	Nab1	6474	3874	26.9627	27.7421	22.4976	23.262	23.8459	24.3255	23.6576	21.8785	22.631	19.7437	20.6222	20.0437	17.3238	16.8639	17.307	4.00064	3.85131	4.59734	4.83427	5.00568	5.66056	4.73292	4.30462	7.63808	7.48472	7.1746	9.13261	8.40245	10.144
ENSMUSG00000002885		Adgre5	2845	3000	38.9909	38.2567	33.9059	31.557	33.6354	33.0805	34.2484	33.8947	37.0034	33.2789	32.4614	30.0743	30.9184	29.0318	30.0786	24.2483	26.2815	29.168	32.2034	32.8368	33.4831	31.9033	32.213	32.9492	33.5999	32.8184	35.8616	35.3811	34.2621
ENSMUSG00000002897	Q60943	Il17ra	4508	7752	4.97398	5.20441	4.96942	6.17733	6.39928	6.20309	7.68747	7.71766	8.07778	7.09709	6.68215	5.75402	6.6664	5.30004	5.5022	12.5945	13.2625	13.2684	13.9494	13.5508	12.9961	12.93	12.6776	13.7703	13.3356	12.9126	13.1454	12.9693	12.6333
ENSMUSG00000002900		Lamb1	6934	5784	62.3395	63.9072	67.4364	64.7954	57.1112	57.8488	57.8126	63.2862	64.1852	62.819	65.4844	68.3561	62.6909	73.3617	65.2276	84.1262	88.2652	97.0839	117.216	119.161	118.434	105.794	94.0539	105.756	101.986	101.777	100.374	95.2153	111.936
ENSMUSG00000002908		Kcnn1	1668	4047	0.454333	0.484641	0.779235	0.485624	0.512831	0.460813	0.475163	0.522046	0.46046	0.241431	0.365703	0.418491	0.224344	0.400926	0.188204	1.35444	1.83542	1.61853	1.55446	1.56611	1.64219	1.37139	1.77881	0.863906	1.11371	0.923825	1.05014	0.925679	1.15973
ENSMUSG00000002910	Q9D668	Arrdc2	1221	2355	1.84856	1.92539	2.5469	4.10141	3.97536	4.23011	5.48724	2.84968	3.29075	2.47872	2.50123	1.99334	2.79248	2.2966	2.41669	0.528654	0.506293	0.706816	0.924362	0.718138	0.93656	0.786384	0.931129	1.14912	0.989848	1.26203	1.34631	1.53207	1.23522
ENSMUSG00000002944	Q08857	Cd36	3627	3399	0	0	0	0	0	0	0	0.0146252	0	0	0	0	0	0	0	0.711868	0.641177	0.872461	0.719076	0.785705	0.762551	0.669611	0.703367	0.700497	0.919452	0.797683	0.653832	0.826851	0.786454
ENSMUSG00000002949	O35857	Timm44	2810	1790	24.396	24.9659	27.5146	22.374	19.8494	21.5096	21.9908	22.7449	20.9037	23.2616	25.962	22.1629	26.581	24.2241	25.826	26.053	22.9213	21.4436	18.3132	17.0195	16.5905	18.5824	22.3119	16.6528	14.7352	15.5896	16.284	16.4315	16.1951
ENSMUSG00000002957	P17427	Ap2a2	4371	4646	67.5522	67.0594	72.7281	62.2603	54.2027	58.3302	56.2988	59.5548	59.9413	59.0145	61.0031	63.2866	58.8531	65.4435	58.3077	100.671	100.71	105.996	108.163	109.1	105.682	109.402	108.71	97.5221	97.6832	93.7462	97.0841	95.1112	96.2307
ENSMUSG00000002963		Pnkp	1563	2184	7.79985	7.76379	10.2774	6.18936	5.0923	4.75588	5.22129	6.43012	5.53931	4.4623	4.37766	4.63598	5.30318	3.93665	4.51432	28.3235	27.1207	25.8523	22.9024	23.5972	20.7069	24.2835	28.9181	26.9547	26.9638	24.2448	25.1724	29.617	25.0884
ENSMUSG00000002968		Med25	3409	3693	52.3144	48.2042	49.754	45.2738	49.6383	49.399	46.135	51.4475	45.1015	45.9002	44.388	44.425	43.7612	41.739	41.4552	90.1374	88.7523	92.6436	99.0282	98.3044	99.2222	108.389	110.739	126.244	128.998	125.367	131.477	141.227	109.864
ENSMUSG00000002980	Q9R069	Bcam	5936	2429	2.78299	2.37031	3.75488	2.15104	2.43329	2.3519	1.84461	1.61679	1.58307	1.3821	1.4014	1.7583	1.48503	1.45115	1.37622	5.62734	5.3856	4.75306	3.99799	3.92988	3.72297	4.69088	4.88629	4.65068	4.20409	3.96806	4.36729	3.97173	4.3414
ENSMUSG00000002981	Q8VBZ3	Clptm1	5151	4143	47.559	46.8066	45.7229	42.7802	42.6677	41.6688	44.2616	44.8635	45.8858	45.837	45.3324	48.2022	45.0078	44.624	44.3062	76.8167	73.0646	75.3177	74.0836	73.3294	71.1186	79.9845	86.3215	77.1008	81.288	76.7299	80.4943	79.4118	75.0199
ENSMUSG00000002983	Q04863	Relb	1725	2209	7.55245	7.44679	12.4985	12.0759	11.8769	10.772	10.1503	11.7583	10.1364	10.0711	9.87561	12.2088	9.46435	13.559	7.88249	56.5346	54.6254	54.0712	48.3996	50.8105	42.1341	55.1221	61.246	76.985	70.4403	65.2108	73.5649	71.6246	81.5588
ENSMUSG00000002984	Q9QYA2	Tomm40	1977	1646	85.8988	88.0616	82.7967	65.6553	73.4743	72.5116	76.4404	76.6958	79.6623	78.0513	82.0745	73.0323	72.8997	61.7738	71.2098	146.013	134.679	125.956	113.252	109.68	98.816	123.332	133.205	103.789	101.527	98.4314	99.9281	99.9978	94.6958
ENSMUSG00000002992	Q05020	Apoc2	652	727	0	0	0	0	0	0	0	0.0341892	0	0	0	0	0	0	0	0.0412504	0.0902985	0.0339398	0.0233926	0	0	0	0	0	0	0.0964655	0	0.0455413	0
ENSMUSG00000002996		Hbp1	3212	3142	6.93629	6.12823	8.98392	7.62042	7.10802	6.50642	5.69796	6.13873	4.61291	6.73771	5.72782	6.88436	8.56736	9.81765	7.79762	14.285	14.5262	13.021	11.7334	12.131	11.2768	10.8583	11.9482	11.1213	10.5915	10.8285	11.0243	11.6017	11.9123
ENSMUSG00000002997	P31324	Prkar2b	3617	3378	51.1253	54.5285	44.5363	36.8095	34.7935	36.7794	35.6589	34.4357	37.9239	35.0655	37.1534	34.2949	32.5508	29.7638	34.3226	8.73705	9.4245	9.24428	10.0949	9.77776	9.70529	8.91639	8.76273	10.4526	10.0801	10.4246	9.80479	9.7362	11.0227
ENSMUSG00000003031	P46414	Cdkn1b	1087	4552	23.2913	20.909	28.3091	25.0625	23.9119	24.4829	20.9281	20.0832	18.8313	26.6162	28.0329	28.479	33.611	39.791	31.7405	8.73415	8.55767	10.0567	11.9687	13.3772	11.4254	10.444	9.97445	10.7448	10.2333	10.9358	11.2305	13.3304	13.8146
ENSMUSG00000003032	Q60793	Klf4	1226	3029	23.3973	22.6354	23.1293	72.2659	77.0684	72.9937	127.606	106.996	100.221	65.11	61.7799	76.3286	65.0604	80.5662	58.3309	0	0	0	0	0	0.0433833	0	0	0	0	0	0	0	0
ENSMUSG00000003033	P35585	Ap1m1	5782	2084	49.3302	49.4049	49.7436	42.8168	44.6417	43.8146	41.3756	40.8494	43.3325	42.3523	43.1217	41.9769	44.0608	40.7901	41.9694	41.9802	40.7041	39.3779	32.3768	34.4248	30.0895	40.1091	44.7787	35.6517	36.7465	34.0421	36.7591	37.2934	36.5749
ENSMUSG00000003037	P55258	Rab8a	4413	4550	20.859	21.3446	22.1857	18.9052	18.543	18.8177	17.4125	17.3279	16.5448	16.6452	17.2981	17.1022	15.7693	16.9366	16.2004	35.4459	33.1929	31.4607	26.0628	26.0168	23.4844	28.4132	30.7582	22.4106	22.1888	21.2003	21.1348	20.7036	22.3186
ENSMUSG00000003039	Q9CR80	Fam32a	1206	2564	26.1747	25.9508	29.6994	24.6777	21.7759	22.9159	22.7998	22.1121	21.2614	21.4867	22.7888	21.2738	21.9449	20.6866	22.1887	133.54	121.606	112.002	85.3655	84.6734	78.7013	96.617	106.48	92.0039	89.4892	86.8334	84.5541	83.6622	85.828
ENSMUSG00000003051	Q3UPW2	Elf3	2780	2095	0	0.0100667	0.0147577	0.0343207	0.043072	0	0.00917893	0	0	0	0	0	0.0234257	0	0.0201979	1.21899	1.19655	1.0348	1.14115	1.08423	0.746161	0.84315	0.94759	0.886641	1.00637	1.00678	1.10507	1.13218	1.32091
ENSMUSG00000003062	Q9DCI3	Stard3nl	2495	1391	15.6289	15.7073	18.2925	14.5251	11.0605	11.7778	10.631	12.4724	11.7593	9.50974	11.1293	9.96551	8.5911	9.39873	9.46069	10.5856	11.2912	9.5167	8.32593	7.50474	7.21608	8.17219	8.52445	7.15862	5.73219	5.89882	5.9189	6.0576	6.85964
ENSMUSG00000003068	Q9WTK7	Stk11	1869	3663	28.3461	28.1426	29.8875	21.5333	20.7422	21.6473	19.0881	19.0335	18.605	17.4544	20.0727	17.62	19.6013	17.5808	18.9855	56.5822	58.1816	53.1493	49.1425	48.3032	43.811	49.0015	56.9278	43.1962	43.0507	41.577	43.8612	43.6418	45.9965
ENSMUSG00000003070	P52801	Efna2	1995	2131	3.97154	3.35495	4.80226	5.44354	5.47301	5.01817	4.98117	3.41749	2.94264	2.53941	2.73637	2.64344	2.86723	2.98435	2.85936	3.28944	3.15769	2.65102	3.15743	3.14991	3.25259	3.42566	3.79456	4.02969	3.52271	3.32605	4.6062	4.42045	3.91143
ENSMUSG00000003072	Q9D3D9	Atp5d	866	1410	244.966	230.162	276.172	214.176	216.934	232.482	233.227	250.829	230.423	222.191	239.571	228.847	215.607	215.797	208.977	423.895	364.499	319.436	277.353	278.191	245.549	317.656	403.935	287.866	286.541	270.429	284.015	284.723	251.96
ENSMUSG00000003099	Q60676	Ppp5c	2368	2072	55.2665	54.6276	49.3005	46.9514	49.3641	53.2284	52.6686	54.1975	55.3894	57.627	58.4715	53.6013	55.8036	47.291	53.4037	47.4415	47.8978	48.4628	44.7254	46.0162	43.5184	48.3594	50.8218	38.9298	38.8464	38.3668	38.6926	39.6115	40.0007
ENSMUSG00000003119	Q14AX6	Cdk12	4473	5912	21.0068	20.8614	14.0989	17.8498	22.7917	22.1251	18.6704	18.154	19.7678	23.8708	20.9133	21.4918	24.7875	21.2935	26.7221	12.3022	14.4192	20.5457	31.7519	33.9134	36.7904	27.3502	17.3209	28.8921	31.5434	31.4618	34.3586	34.2136	30.3534
ENSMUSG00000003123		Lipe	2421	3713	2.49058	2.89678	3.72206	2.08496	1.87131	1.93277	2.09234	2.19569	1.84023	2.41557	2.55104	2.30547	3.37709	3.06396	3.11689	11.4091	11.612	11.9007	12.0138	11.7031	10.1938	11.5598	12.9542	8.1606	8.385	7.57292	8.05888	8.56079	8.08502
ENSMUSG00000003131	Q61206	Pafah1b2	1904	6873	26.6264	27.2297	23.9448	21.7355	20.245	21.5559	19.4845	21.1343	21.6733	22.312	21.5551	19.9894	20.4255	17.8386	20.8741	8.37652	8.62711	12.308	15.6044	16.4639	18.0319	13.0226	8.70915	14.9772	15.6459	16.4341	17.2531	15.7354	16.3418
ENSMUSG00000003134	Q9Z1A9	Tbc1d8	4218	4451	0.115424	0.113717	0.0764076	0.09154	0.0912293	0.17502	0.12097	0.0781796	0.0797459	0.0450292	0.106403	0.0537672	0.0937212	0.0963715	0.109328	4.06808	3.90823	4.13931	4.27764	4.01039	3.54964	3.72254	3.60917	3.31741	3.17311	3.24319	3.32222	2.92143	3.10924
ENSMUSG00000003135	Q9CWN7	Cnot11	2586	3482	18.8546	19.5089	17.0835	13.0919	13.5211	14.1557	14.5025	14.7763	16.3696	18.2178	18.2004	15.6652	20.451	16.9092	19.2919	53.0001	54.7994	59.4208	61.7923	64.7279	62.3097	65.6323	65.1632	55.8403	56.1357	56.1463	58.5859	55.4475	59.5263
ENSMUSG00000003153	P32037	Slc2a3	4790	3959	0.0273195	0.0905594	0.0312375	0.0423772	0.0398871	0.0417391	0.0534297	0.0627824	0.0597708	0.0506251	0.0672898	0.0418494	0.0309907	0.0800833	0.0748173	29.8487	28.2451	28.7674	36.5188	33.122	41.6009	43.982	44.1067	65.8906	61.9628	61.4183	97.0025	96.1828	99.3466
ENSMUSG00000003154	Q9ES18	Foxj2	4859	5283	12.253	12.3392	11.4177	14.472	16.4356	15.1165	13.3877	11.3998	12.6536	14.3736	14.4947	14.7503	17.6595	16.1753	17.7011	17.9892	19.0715	22.2472	30.8681	29.6741	31.9467	28.5427	26.143	45.7642	51.7876	50.055	52.5322	54.8944	47.4969
ENSMUSG00000003161	Q6P069	Sri	4699	2504	39.4686	38.2966	47.6847	34.9747	33.5141	32.6191	30.9413	32.0819	33.1111	31.8267	31.9997	31.1866	31.8882	29.5465	30.139	30.9476	30.164	29.1173	23.3178	25.3274	22.621	23.9073	27.6587	24.0809	22.272	23.5306	21.7295	20.84	23.6535
ENSMUSG00000003184	P70671	Irf3	1256	2031	15.7364	16.5831	18.8609	10.3139	11.1962	11.193	8.70125	8.66456	9.10238	11.2252	12.6358	9.57163	13.3264	11.5151	14.5007	147.967	136.077	124.739	103.813	107.293	107.159	125.103	152.291	111.951	124.792	125.215	118.113	123.996	113.032
ENSMUSG00000003190		Bcl2l12	1020	1075	21.204	20.0892	22.4905	15.3614	17.8793	19.6537	13.5772	13.4104	12.4095	13.4937	13.4921	10.9769	14.7459	11.3635	14.4066	49.3343	46.205	42.804	42.227	44.2005	45.2619	52.1064	59.0203	51.974	52.5967	51.673	54.0022	53.7384	48.5376
ENSMUSG00000003199	Q3TV65	Mpnd	3460	1701	30.0598	29.6942	50.4564	31.0406	23.9648	26.6318	26.7138	31.7087	27.4228	22.0632	25.7195	25.8008	21.9273	25.9082	19.8886	25.7681	22.6991	20.3508	16.7684	16.1769	15.4568	18.1278	21.0616	17.6672	16.3463	15.3694	17.0413	16.4942	17.5401
ENSMUSG00000003200	Q62419	Sh3gl1	2458	2073	49.5659	51.2135	52.1701	51.9465	50.287	53.7721	54.9716	70.9696	64.1522	63.9682	68.2814	67.8906	63.1039	67.1507	60.216	25.254	24.9822	28.6288	27.8482	26.7029	25.0468	27.103	28.2823	27.5845	27.0618	26.7907	25.8519	25.3079	30.0925
ENSMUSG00000003206	O35228	Ebi3	603	1154	0	0.0182753	0	0.0207689	0	0.0204562	0.0499909	0.0215386	0	0	0	0	0	0	0	35.2359	36.3207	33.2849	29.1634	31.052	23.6832	28.8025	33.4317	24.4002	23.4208	21.7996	22.0323	27.9202	21.5318
ENSMUSG00000003208	Q9D6J3	Yju2	903	1660	6.33636	6.022	7.22645	4.85122	4.30795	4.30889	4.05449	4.62672	4.29431	6.68586	8.02411	7.11965	7.67195	7.80827	8.02956	41.2513	35.1748	29.2355	23.5113	24.458	19.7025	23.2366	26.4704	21.2072	20.2748	20.0597	17.6969	18.4471	18.808
ENSMUSG00000003226	Q9ERU9	Ranbp2	10821	9608	19.9616	20.2731	14.0524	21.8345	21.81	23.4173	21.9738	21.2131	22.329	21.147	18.9991	19.7464	20.5159	18.5723	21.3731	10.9982	11.3467	13.4683	18.0695	18.6812	21.8729	15.7135	11.2266	17.7252	18.2552	19.0558	18.5881	17.4354	19.2795
ENSMUSG00000003227	Q9R187	Edar	1341	3637	0	0	0.00850076	0.0131797	0.0248105	0.0194719	0	0	0.0243985	0.0068884	0.00813859	0	0	0	0	0.0200561	0	0.0330034	0.0454943	0.0272448	0.0198314	0.0421185	0.0206782	0.0848343	0.0500706	0	0.0401913	0.0664272	0.0244497
ENSMUSG00000003228	Q8VEB1	Grk5	6583	3165	6.15971	6.2636	7.37521	6.08838	5.06775	5.58649	4.10723	4.45279	3.63547	3.42749	3.52582	3.89702	2.9229	4.30747	3.47608	8.64096	9.17149	9.56348	9.55478	9.21013	8.9643	8.65274	8.3656	7.03349	7.1976	7.04625	6.77084	6.18847	6.41495
ENSMUSG00000003233		Dvl3	5603	3983	35.7766	32.7544	26.9973	32.2051	37.67	36.4617	32.8303	29.3112	29.5717	31.947	30.0534	30.5832	34.063	28.3753	34.1926	15.1877	17.2747	19.1667	21.9048	23.0668	23.3617	22.6155	21.751	31.6741	35.0563	33.8668	34.3695	37.1228	29.0244
ENSMUSG00000003234	Q8K268	Abcf3	2528	3090	12.2597	12.5719	14.328	11.4717	9.35942	10.9247	10.872	11.5269	11.8508	10.7347	11.7538	9.60965	10.9589	9.92855	10.0925	13.671	12.7274	13.2615	13.4179	13.4406	12.9393	12.4669	14.2816	12.7053	11.2705	11.2704	11.3528	11.6282	12.1914
ENSMUSG00000003235	Q8CHW4	Eif2b5	2582	2554	30.5332	29.1821	31.9947	26.5761	23.1773	24.0224	25.0651	28.8651	27.7261	27.0052	31.4544	27.592	25.8355	27.1352	25.1584	39.1658	39.0255	36.6213	34.0127	35.1415	34.9059	37.7232	39.5537	34.5871	31.9167	32.6292	33.0957	34.6264	34.0187
ENSMUSG00000003269	P63034	Cyth2	1314	2527	23.594	23.3681	22.3162	26.1487	26.1834	26.4743	28.6888	28.5047	28.5607	29.9606	30.4903	26.2622	30.1802	25.1815	28.4916	0.0409365	0	0.101045	0.0696437	0.139023	0.141673	0.150444	0.147722	0.230873	0.221431	0.33506	0.28712	0.474545	0.0499041
ENSMUSG00000003271		Sult2b1	1351	1858	0.058212	0.0794552	0.0665603	0.0644976	0.169982	0.0381159	0.103498	0.0668879	0.0795993	0.0539357	0.0637245	0.039632	0.0528276	0.030113	0.102484	0.716676	0.719046	0.475007	0.361261	0.486776	0.275585	0.522584	0.779956	0.280688	0.265067	0.232774	0.378991	0.241763	0.315493
ENSMUSG00000003273	O70354	Car11	990	1585	5.78321	5.32232	9.30444	6.36608	5.49386	5.28725	4.67097	4.62611	3.47111	3.69869	4.3513	4.309	5.94496	5.33025	5.16584	58.4361	60.0937	49.4433	41.6271	45.3923	43.2756	47.6094	57.1395	52.5914	55.7278	55.9389	57.5713	67.154	57.5263
ENSMUSG00000003279	Q9D415	Dlgap1	7999	7173	0.0867013	0.0911446	0.116376	0.0835331	0.116364	0.102021	0.109915	0.069303	0.0494841	0.0873174	0.0453925	0.0769932	0.0649979	0.0832008	0.0914367	0.020174	0.0110404	0.00553289	0.0190674	0.0159862	0.00997398	0.0247135	0.0242663	0.00474071	0.0111922	0.0157258	0.0202137	0.0296967	0.00409889
ENSMUSG00000003282	Q9QYE0	Plag1	2637	4774	1.66519	1.44898	1.77447	1.74207	1.14827	1.27081	0.672682	0.916333	0.576216	0.855395	0.762632	0.844488	1.16678	1.37121	1.36055	0.193785	0.111632	0.15105	0.237137	0.180113	0.282378	0.182058	0.147218	0.143803	0.220675	0.202735	0.194167	0.247723	0.198935
ENSMUSG00000003283	P08103	Hck	2591	2092	2.27483	2.27833	1.62567	0.882162	1.33715	1.07199	1.46154	1.54456	1.56945	2.25143	2.73079	1.94474	2.19344	2.17524	2.7104	0.716238	0.852103	0.717413	0.65929	0.542882	0.667158	0.959151	0.845476	0.951317	0.889734	0.703964	1.02967	0.802202	1.10091
ENSMUSG00000003299	Q9DCU6	Mrpl4	1742	1288	70.7267	68.5087	75.6849	64.3098	75.2083	67.9785	71.4252	67.851	70.2044	69.1489	68.8063	66.104	63.8609	59.9608	64.9337	60.1361	52.5715	46.5822	39.522	39.2513	37.9826	47.1593	55.7137	37.9862	39.7523	41.0518	40.6854	40.2099	34.9703
ENSMUSG00000003308	Q9Z2X8	Keap1	2824	3614	14.6345	14.9098	17.8112	15.2797	13.4705	14.4291	13.0416	14.5667	12.858	11.0153	11.8105	11.4458	11.1489	12.411	11.4099	35.5524	33.2421	31.7905	30.8064	30.0795	26.9236	30.4505	33.5523	31.7172	28.9597	27.7284	27.7785	28.3997	32.1252
ENSMUSG00000003309		Ap1m2	3393	2776	0	0	0	0.0172675	0.0162529	0.0255113	0.0138544	0	0	0	0	0.00663151	0.00883949	0	0	1.74387	1.7265	1.68265	1.43395	1.4052	0.862168	1.10698	1.47923	1.01704	0.890513	0.926843	0.96102	1.12016	1.18856
ENSMUSG00000003316	Q61543	Glg1	8336	7021	51.1675	50.611	54.0711	49.2284	49.0379	47.8215	46.9613	46.8612	48.9671	47.6905	49.4275	53.3682	53.3862	57.3126	53.7023	35.1387	35.709	35.346	40.5762	39.7304	41.9901	37.2418	35.2041	36.4379	36.8372	36.4765	35.195	34.1098	35.8785
ENSMUSG00000003341	Q6UQ17	Atp8b3	4772	4412	0.0612862	0.0764812	0.0910981	0.347667	0.301673	0.262175	0.261512	0.174642	0.160902	0.0965328	0.0603808	0.08345	0.0778645	0.122586	0.0575447	0.479065	0.542851	0.454447	0.431479	0.42109	0.406823	0.307733	0.307976	0.317862	0.26265	0.454714	0.446126	0.410674	0.39163
ENSMUSG00000003344		Btbd2	3043	3026	21.8121	20.3579	33.819	28.1414	25.1608	26.173	23.7164	24.3873	21.6223	16.8069	18.6052	22.4121	15.6345	20.8626	16.3189	19.524	17.1806	16.013	14.9913	14.1795	12.9168	15.7768	16.1383	14.468	14.0335	12.8664	13.2749	13.456	12.9618
ENSMUSG00000003345		Csnk1g2	1251	2348	87.7862	85.7869	94.4241	79.1085	81.8676	79.1037	77.8203	84.0197	79.9946	73.2067	74.933	75.4631	73.8556	67.0859	68.9593	74.1071	73.4874	79.6707	78.5885	75.0127	76.5294	77.4299	81.9693	87.9669	83.1929	83.1569	80.0047	86.3967	86.2788
ENSMUSG00000003346		Abhd17a	2898	1529	42.7256	38.138	47.4982	33.6546	30.7622	30.7084	29.7692	36.5274	32.4035	29.4935	33.2589	30.5814	28.021	31.9087	27.4948	18.4499	18.5278	17.0662	16.8572	16.4837	14.2881	16.956	18.4576	15.3359	14.3573	14.6821	15.6501	15.9018	15.8052
ENSMUSG00000003348	Q8BSU7	Mob3a	3127	2682	6.80524	6.37723	6.08662	8.95423	8.27667	7.47273	7.86545	10.3055	9.24209	7.1647	6.34602	6.87766	5.70916	5.28486	5.51414	91.6004	84.7252	79.1951	82.1226	81.2551	86.0413	97.2927	108.107	103.928	105.044	102.178	110.31	112.609	94.2403
ENSMUSG00000003352		Cacnb3	3461	2734	85.1932	83.9962	85.1865	63.4424	63.0397	64.4212	66.2424	68.8027	68.4517	70.8983	78.5256	73.8383	82.3572	83.0108	77.9739	84.7811	82.0264	77.2877	81.7243	79.0771	75.4558	81.9634	86.5294	96.5828	97.4934	98.523	107.669	110.424	103.818
ENSMUSG00000003354	Q8VHI7	Ccdc65	2011	1900	0.996192	1.05448	1.87131	2.13183	1.65037	1.35426	1.48778	1.38668	1.261	1.00212	1.01263	1.22081	0.981537	1.28587	1.1024	6.52655	5.78207	5.47993	5.40759	5.05971	4.8004	5.05548	5.23978	4.09192	4.11794	4.01893	3.95313	3.83897	3.47271
ENSMUSG00000003355	Q9D1M7	Fkbp11	603	734	57.7628	56.0285	59.7285	36.3102	32.7935	34.5735	33.9273	41.9564	39.7746	40.9588	48.7957	40.6805	37.2088	33.4124	36.1172	189.025	158.61	145.617	119.486	106.758	102.495	117.786	136.072	103.324	99.4736	96.2729	102.073	96.1697	101.025
ENSMUSG00000003360		Ddx23	3656	3187	49.6247	52.2114	45.6629	39.7224	39.8445	40.628	41.9412	39.4163	42.4335	45.5075	47.8597	40.8731	46.3666	39.904	46.0122	48.1775	49.5829	48.8697	48.0212	47.233	47.5942	45.8367	46.2664	38.5018	37.019	37.5722	38.4765	37.0918	40.7954
ENSMUSG00000003363	O35405	Pld3	2016	2297	33.9612	31.8228	47.2845	38.1265	35.6505	34.1918	35.4543	38.8686	35.7216	34.9893	33.2984	40.2643	34.1743	42.4882	34.338	182.423	177.807	172.947	168.233	167.064	161.384	180.481	203.391	203.374	207.163	202.164	206.577	218.22	182.296
ENSMUSG00000003378		Grik5	3229	4061	17.1119	15.3564	21.3018	19.8242	20.1814	19.5199	17.8377	18.5514	15.8275	12.9615	12.9377	15.2585	11.5653	14.278	10.3833	0.374818	0.546992	0.603076	0.599876	0.582709	0.477686	0.524753	0.532434	0.481498	0.499063	0.545393	0.625928	0.625308	0.690466
ENSMUSG00000003379	P11911	Cd79a	1283	1457	0.129908	0.0723737	0.0424396	3.58605	4.35077	4.26115	3.44474	1.85947	1.38049	0.27512	0.223473	0.189524	0.202101	0.204804	0.159732	0.209628	0.275329	0.120734	0.130765	0.15662	0.124368	0.17609	0.21613	0.177339	0.244226	0.0980445	0.315062	0.300864	0.127775
ENSMUSG00000003380		Rabac1	865	986	40.7786	39.3346	66.6634	44.2885	30.3608	29.927	35.4563	51.9042	43.6187	35.2929	40.4674	43.5955	37.2805	47.5329	34.74	257.697	212.425	182.735	138.643	135.286	125.376	158.963	186.669	131.649	125.233	118.811	131.408	125.225	132.892
ENSMUSG00000003382	Q8R4Z4	Etv3	5322	5309	3.63141	3.67054	3.05155	5.16907	5.47296	5.78044	5.87508	5.97862	6.08965	5.98368	4.79488	5.21862	6.02252	5.6663	5.73864	9.4098	9.88434	11.8419	13.7589	12.3981	17.6693	15.9828	13.4844	21.9602	20.8802	21.6979	21.7683	20.794	21.9134
ENSMUSG00000003402	O08795	Prkcsh	2271	2228	81.5675	79.7395	99.5514	76.3232	72.2839	73.4576	80.0007	84.2611	82.7365	91.5541	92.613	90.4341	92.4376	93.0992	84.895	274.152	248.707	217.975	189.364	189.457	181.403	214.645	259.48	222.383	227.147	224.981	231	247.219	205.918
ENSMUSG00000003410	Q60900	Elavl3	2979	5014	0.0053928	0.00841232	0.0184986	0.368066	0.364435	0.376648	0.41804	0.386664	0.224173	0.134909	0.11807	0.245993	0.0831977	0.238053	0.0379767	1.73343	1.55141	1.40394	0.798693	0.846235	1.00877	1.07122	1.44279	1.28567	1.12697	1.1401	1.03125	1.41537	1.00155
ENSMUSG00000003411	Q9CZT8	Rab3b	4150	3327	4.07177	4.49432	4.26541	2.6006	3.28858	2.97298	3.05759	3.18258	3.45845	2.96692	3.12282	2.55635	2.64782	2.83646	3.00157	0.304597	0.354666	0.250615	0.279313	0.237699	0.198654	0.258587	0.247227	0.246715	0.210333	0.159133	0.142858	0.171718	0.16591
ENSMUSG00000003418	Q8K4T1	St8sia6	1197	7618	0.00354942	0	0	0.00629228	0	0.00929631	0.00252426	0	0.00776558	0	0	0.00241652	0	0.00244815	0	0	0.0491851	0.0184869	0.0509673	0.0152612	0	0.0471854	0	0	0.0186981	0	0.0675395	0.0496123	0
ENSMUSG00000003420	Q61559	Fcgrt	2601	1770	20.6692	18.8377	39.389	26.5807	20.9913	21.1791	22.5978	27.3973	21.9587	18.1175	18.6296	23.4326	16.2203	24.677	14.6666	26.0267	23.8351	20.9122	17.2398	17.5232	15.4492	18.3927	20.8211	18.6616	19.4301	17.5798	17.9448	17.7633	17.1939
ENSMUSG00000003421	Q9D6T0	Nosip	4362	1814	33.5981	34.541	36.2179	31.472	37.8056	33.3926	34.548	33.7619	31.7641	26.7933	29.4042	29.4301	26.9869	23.955	26.0092	16.8142	14.6917	14.4075	11.5946	12.2371	11.6509	14.0879	16.4521	12.9359	12.5608	12.5157	12.2447	13.4918	11.177
ENSMUSG00000003423	Q9CQJ2	Pih1d1	1366	1185	25.9214	25.4144	30.7607	24.4123	27.7751	26.1962	26.4512	26.6384	26.4589	26.4273	28.2761	26.798	28.8249	26.11	26.085	41.347	38.2082	32.367	26.2722	25.128	21.5321	26.6072	30.5309	23.3744	21.8736	20.1671	21.9966	22.498	23.6181
ENSMUSG00000003429	P62281	Rps11	2095	661	270.927	296.277	358.472	269.406	225.01	217.208	262.381	295.446	300.4	255.231	300.389	290.312	268.215	284.236	255.68	536.917	513.952	453.297	358.258	350.355	362.782	426.465	491.864	356.185	377.164	371.159	348.385	376.016	347.386
ENSMUSG00000003435	O55201	Supt5	9181	3755	56.5417	57.5515	54.6631	57.8598	72.2188	64.7778	75.3165	62.4334	66.2635	66.686	63.0232	63.5027	67.1327	57.3356	63.6746	49.5838	49.2364	47.4271	45.1329	43.0536	44.472	48.345	52.0611	42.4272	46.1917	45.8443	46.488	50.3852	42.7327
ENSMUSG00000003436	O88516	Dll3	1812	2618	0.0309849	0.0402782	0.023619	0.283799	0.448078	0.495934	0.44806	0.303811	0.271161	0.153113	0.158289	0.112508	0.140594	0.0783612	0.0727331	0.118743	0.276178	0.20761	0.227265	0.191548	0.117413	0.249364	0.122426	0.062783	0.13587	0.138842	0.163593	0.163868	0.108566
ENSMUSG00000003437	Q8K2T8	Paf1	1915	2003	44.0084	45.0538	40.5027	52.673	61.7303	60.613	87.9984	74.1571	76.5246	84.6778	83.9677	70.9893	89.8966	73.4174	89.2556	68.2002	67.7442	59.5455	57.0495	53.5914	57.979	60.905	66.7824	51.1091	54.8027	53.6172	52.9819	56.1763	53.5036
ENSMUSG00000003438	Q9D880	Timm50	1089	1515	46.3509	45.4925	43.6311	33.0955	33.7268	33.1113	36.34	41.0485	42.3869	38.6463	42.0848	36.5387	36.8319	32.3636	33.8516	0	0	0	0	0.0335494	0.0244205	0.0518649	0.0509265	0.0348218	0	0.0288777	0	0	0
ENSMUSG00000003444	Q9DB91	Med29	781	1281	21.4881	20.9251	19.091	15.3047	15.7966	17.3224	17.8338	20.4316	18.9574	22.452	22.5755	19.6018	22.4888	22.3043	23.2218	74.1083	65.5838	57.0078	44.467	48.6045	44.573	55.2876	66.359	57.5369	55.9396	53.5136	58.6582	58.2833	53.3156
ENSMUSG00000003452	Q8BR07	Bicd1	2928	9667	0.906258	0.922824	0.690817	0.842959	0.826097	0.898642	0.628595	0.475667	0.627259	0.375784	0.413366	0.420855	0.388371	0.43215	0.488059	0.303123	0.361934	0.41567	0.489647	0.53031	0.572206	0.376154	0.4167	0.621655	0.382199	0.408134	0.349739	0.436064	0.403119
ENSMUSG00000003458		Ncstn	5777	3016	42.8095	42.494	42.4087	41.9507	44.6318	41.6322	43.8665	41.7253	44.045	45.3215	42.555	43.6056	44.903	42.7787	44.8259	30.0098	31.3991	29.9392	30.6307	30.2901	31.5334	32.728	33.8159	36.7	39.4244	38.0999	39.5758	41.7973	35.8858
ENSMUSG00000003464	Q8VCI5	Pex19	2999	2844	30.795	28.8685	33.2763	31.2654	29.9438	28.4207	29.7373	31.3229	29.0591	27.1497	25.4369	25.0115	23.3391	22.0337	22.9724	16.7434	16.8634	15.9602	14.7841	14.7164	14.1084	14.7182	16.671	13.3779	13.7693	14.2191	13.4157	13.4554	13.4253
ENSMUSG00000003469	Q8K0S0	Phyhip	4419	2838	2.94405	2.6455	2.61457	3.09937	4.10163	3.58505	4.22813	3.98494	4.20027	5.54382	4.90205	5.44877	5.51639	5.0075	5.06194	0.206933	0.266461	0.210321	0.144961	0.14882	0.102308	0.191721	0.194527	0.145883	0.106362	0.156563	0.128064	0.10751	0.103874
ENSMUSG00000003476		Crhr2	3324	2695	0	0	0.0229442	0	0	0.00875935	0.0142708	0.00922283	0.0109755	0	0.0109833	0	0	0.00692021	0.00785056	0.105186	0.159408	0.07323	0.0688266	0.0549568	0.0720053	0.0679674	0.0333688	0.0570411	0.0875332	0.0567649	0.0567503	0.0625303	0.0591823
ENSMUSG00000003477	P40936	Inmt	1576	1077	0	0	0	0	0	0	0.03571	0.0230785	0	0	0	0	0	0	0	0.0853276	0.149428	0.0982877	0.116132	0.127503	0.168743	0.0537572	0.140759	0.144369	0.255627	0.339221	0.20519	0.169566	0.270451
ENSMUSG00000003484	Q99N16	Cyp4f18	1767	1702	0.0158869	0.0247822	0.0181653	0.0422456	0.0397632	0	0.0225968	0.0438112	0.017379	0.0441594	0.0173913	0.0432645	0	0.032873	0	0	0	0.0125234	0.00863156	0.0206764	0	0	0	0	0	0	0	0.0168042	0.0556655
ENSMUSG00000003500	P50096	Impdh1	2453	2600	35.4529	34.6358	32.7604	25.0458	26.2118	26.4392	29.895	34.0903	33.0034	38.8612	39.9373	38.5457	40.1109	42.235	38.4004	84.4904	80.3076	77.6176	67.7603	68.9598	66.783	71.2286	81.4928	60.2128	55.5844	57.3957	54.4678	54.544	56.9528
ENSMUSG00000003526	Q9WU79	Prodh	2250	2386	1.59789	1.49378	1.39944	1.13508	1.18184	0.999267	1.21698	1.11464	1.11572	0.987004	1.11651	0.810122	0.791894	0.687845	0.851256	5.52249	5.35105	4.76998	4.27055	4.25433	4.08956	4.54358	5.61984	2.94941	3.01405	2.89319	3.05414	3.19364	2.50638
ENSMUSG00000003527		Ess2	2285	2821	14.4447	14.9968	14.8285	12.1663	13.7625	13.1128	10.9408	10.1325	10.5273	13.0283	13.1999	13.1298	14.6656	14.518	14.8798	22.0694	20.3807	18.6908	18.3491	18.3796	18.3655	21.1587	22.936	17.2594	18.9729	17.5474	18.1503	19.5311	18.6247
ENSMUSG00000003528	Q8JZU2	Slc25a1	1936	1666	49.5345	44.8124	67.9586	51.4736	50.101	46.1785	49.7483	49.6812	49.1269	43.5497	45.9991	47.426	44.614	43.3114	39.2794	45.1913	40.9781	38.5882	32.631	33.8083	30.6188	38.3638	45.0174	37.7838	37.3758	35.3138	37.4158	38.8493	31.3644
ENSMUSG00000003531		Dgcr6	1169	1415	21.3641	21.6113	27.8146	18.7843	17.9515	17.7674	18.3737	22.2909	21.5102	16.9263	19.4126	18.266	18.0353	18.215	15.61	8.02946	7.47894	6.36037	6.09296	5.9069	5.64183	6.57092	7.23481	6.64995	5.78206	5.89141	6.29331	6.24847	5.74964
ENSMUSG00000003534	Q03146	Ddr1	5157	3874	36.3365	34.1333	35.0593	28.3413	28.289	29.2552	26.0998	30.8224	27.6474	36.3057	36.3468	41.285	40.8361	52.3393	41.7029	33.6386	34.5405	36.0145	39.0335	39.2735	36.9696	39.0339	39.8763	42.73	41.8944	39.6436	44.1561	47.7091	42.9658
ENSMUSG00000003541		Ier3	868	1131	89.2471	99.7798	88.214	515.499	469.989	494.817	628.685	615.894	590.3	588.272	618.669	637.774	566.879	619.803	487.047	474.075	424.399	403.748	754.709	824.106	802.966	1132.87	1280.64	1377.74	1302.98	1180.85	1192.52	1087.18	1194.04
ENSMUSG00000003545	P13346	Fosb	4419	3782	2.2092	2.11343	2.87755	167.835	168.811	159.503	116.899	54.4561	49.2255	7.78356	6.87954	6.02602	6.96834	3.03272	4.37466	27.7595	26.5062	26.3753	17.8578	11.5501	30.1747	27.4288	31.8773	17.6003	18.1828	18.5313	22.5392	24.4048	19.6544
ENSMUSG00000003546	Q9DBS5	Klc4	3049	2322	2.853	2.67027	5.36592	4.43839	3.45866	3.47692	3.28779	4.32456	3.05727	2.34131	2.38381	2.78277	2.5257	3.36535	2.35992	13.1609	12.5029	10.8721	10.5998	10.1134	9.83863	10.7719	11.923	10.1239	9.52079	9.92219	10.0493	10.3229	9.82857
ENSMUSG00000003549	P07903	Ercc1	894	1375	56.6354	56.2289	52.1434	43.9953	46.0531	45.7364	51.3961	55.9837	57.6308	66.7051	68.6936	55.5753	66.1377	54.5393	69.0419	89.8314	78.8288	66.8071	53.8596	51.5131	52.5037	60.4295	69.851	56.4148	53.2251	53.0461	50.7918	50.4182	51.3076
ENSMUSG00000003555	P27786	Cyp17a1	1257	1815	0	0.0116197	0	0.0264103	0.062146	0.0650315	0.0317849	0.0136945	0.016297	0	0	0	0.0135198	0	0.0116569	0.363739	0.421537	0.598551	0.679483	0.494113	0.655857	0.449331	0.485321	0.573188	0.427333	0.450326	0.578841	0.259843	0.339086
ENSMUSG00000003573	Q99JP6	Homer3	1895	2608	17.1589	17.7904	16.3477	13.5276	14.7568	13.5954	14.6805	16.0494	16.3093	15.9944	16.0825	15.0138	16.6255	14.0661	16.8496	35.4109	34.517	34.6237	32.6368	35.1182	32.4601	35.0062	37.4165	40.1222	39.5309	35.2812	38.9506	40.8964	37.6142
ENSMUSG00000003575	Q68ED7	Crtc1	1905	5683	12.2803	12.3243	11.441	12.3611	14.2467	13.4461	11.8194	11.3672	11.1488	12.6081	11.964	12.3872	13.8863	13.7143	13.9758	24.0857	25.0951	28.2273	31.3206	31.031	28.4786	29.3523	30.0294	29.3016	30.1358	29.1697	28.8014	31.1581	26.4533
ENSMUSG00000003581	Q5SPX3	Rnf215	2658	1874	8.26768	7.90019	9.83282	8.08289	6.88567	7.28096	7.63448	8.82013	8.57068	7.25925	8.10289	7.23985	8.35406	7.36445	7.40617	3.93614	3.08992	3.13033	3.41993	3.13395	2.98156	3.02804	3.67223	3.28135	3.63764	3.44293	3.46739	3.57477	3.41685
ENSMUSG00000003585	Q99J08	Sec14l2	1823	2631	0.616636	0.825632	0.705069	0.44637	0.685944	0.484511	0.27774	0.30231	0.393489	0.361847	0.270012	0.307867	0.2798	0.283542	0.321661	3.61456	3.64939	3.98148	3.94895	3.65754	4.17217	3.5165	3.89399	4.26429	4.05152	3.86413	4.09472	3.46934	4.56824
ENSMUSG00000003604	Q9D9K3	Aven	841	4735	3.36923	3.52311	2.78158	2.05506	2.38215	2.05403	2.41236	2.53017	2.62995	2.9524	3.37572	2.93145	2.78292	2.87923	2.82842	31.9801	31.9225	28.4438	24.9907	27.1082	26.5307	26.7965	26.1798	20.7866	20.6783	20.1176	22.0136	19.5246	22.7287
ENSMUSG00000003617		Cp	3965	4564	31.4829	30.2991	50.5082	43.7913	36.9969	34.7373	36.6058	41.199	34.7444	29.8782	28.3808	36.6205	28.5547	39.858	26.2426	0.603702	0.660762	0.825992	0.753944	0.732548	0.690839	0.655264	0.643408	0.908572	0.931389	0.848654	0.890347	0.808786	1.00056
ENSMUSG00000003623	Q9DC50	Crot	2607	2996	7.49994	7.08152	8.18338	9.12774	7.58241	8.02903	7.60593	8.05565	7.32566	5.33508	5.12764	5.64684	5.52033	5.82034	5.47292	4.99321	5.48774	5.6871	6.21897	6.1733	5.85536	5.86041	5.50973	5.01831	4.78195	4.82513	4.7343	4.49893	4.96772
ENSMUSG00000003644		Rps6ka1	7031	3135	8.44391	9.04132	9.97045	7.73682	7.35416	7.6128	7.70421	8.07111	8.18968	7.32814	8.20492	8.20921	8.49257	8.17981	8.10522	2.08476	2.39484	2.45176	2.27337	2.19025	2.13705	2.19304	2.33084	2.18972	1.91633	1.89644	2.04287	2.10313	2.16373
ENSMUSG00000003657	Q08331	Calb2	2867	1431	0	0	0	0	0	0	0	0	0	0	0	0	0	0	0	0.00938097	0.0308029	0.00771844	0.0212793	0.0127434	0.0185518	0.0295505	0.0193439	0.0132267	0.00780662	0.0109689	0.00939947	0	0.011436
ENSMUSG00000003660	Q6P4T2	Snrnp200	7055	6745	37.0455	39.3434	33.1496	36.5852	37.8101	39.2402	39.1981	35.3505	39.6259	36.8052	38.276	37.3967	42.6012	37.9718	41.8566	43.974	47.0162	52.1367	63.8486	65.6729	67.5385	60.5358	51.8508	61.5658	64.2102	61.4602	60.8676	60.3371	61.7074
ENSMUSG00000003662	Q99KN2	Ciao1	3937	3075	9.47042	9.45092	11.4922	8.70618	7.6077	7.66154	8.57995	9.38448	9.12864	8.56287	8.72118	8.57294	9.08121	9.32196	9.06838	30.6457	30.8953	33.0498	32.3015	31.9185	31.4372	31.2173	31.3779	30.6296	28.5156	29.2751	28.4952	27.8979	31.0798
ENSMUSG00000003665	Q61647	Has1	1746	2095	0.3872	0.382534	0.132819	0.766496	1.03373	1.22821	1.71646	1.06778	0.818896	0.801221	0.664058	0.49208	0.843325	0.382792	0.66653	5.8997	6.30559	5.61457	5.4072	5.58701	4.99589	6.04922	6.55915	5.86406	6.4222	5.99777	5.98851	4.98284	5.50205
ENSMUSG00000003680		Taf6l	5243	2224	14.9909	14.7267	17.7385	13.6109	12.1315	13.077	11.3961	11.8131	11.0789	10.9495	11.6723	11.1083	11.1659	11.4298	10.826	11.1469	11.5492	10.6909	10.1932	11.3376	9.76921	10.5302	12.3706	10.7044	10.8898	10.3646	11.1895	11.1398	11.2688
ENSMUSG00000003721	Q91WG1	Insig2	5310	2697	6.8476	7.10809	12.2087	9.37542	6.03078	6.7397	7.09444	9.3358	7.20559	7.3478	8.33015	9.86322	9.45325	13.9546	9.51567	2.19315	2.24522	2.31706	2.38976	2.25679	2.14855	1.84547	1.89563	2.24955	2.0822	2.42225	2.5984	2.23676	2.30929
ENSMUSG00000003731	O35345	Kpna6	2071	5710	23.9188	23.7157	20.413	19.4887	20.548	20.8654	20.6578	20.5287	21.1612	22.2494	20.7511	19.6084	21.2294	18.1535	20.9572	18.4799	19.7007	23.5606	28.2799	29.4523	31.0627	24.5042	21.4097	28.3629	27.6014	29.1549	28.3666	27.8434	31.9004
ENSMUSG00000003746	P45700	Man1a	5012	5137	3.70036	4.04797	4.29122	4.36702	3.7064	4.26451	3.47013	4.14178	3.77152	3.50168	3.5149	3.75922	3.31032	4.88305	3.85089	5.58082	5.73241	6.71987	6.50004	6.56789	6.56359	5.81487	4.85211	5.49294	5.73383	5.47136	5.25846	4.9113	5.87444
ENSMUSG00000003752	Q7TS72	Itpkc	2261	3247	1.66551	1.66275	1.84723	2.55395	1.90365	2.29012	2.07874	2.44958	2.18632	1.3194	1.43123	1.21896	1.05802	1.20619	1.03603	3.61617	3.39811	3.357	3.94622	3.84582	4.12847	4.03435	3.58116	4.10908	4.00908	4.15873	4.14772	4.53077	4.36483
ENSMUSG00000003762		Coq8b	3089	2276	6.59355	5.80059	9.10131	6.38146	6.09568	5.83938	5.96497	5.87534	5.48435	4.19386	5.21512	5.5486	5.09959	5.44094	4.84312	37.683	36.3749	33.1967	29.2844	29.5393	27.8079	34.6583	37.99	27.5844	27.5766	25.5939	26.6604	30.2601	25.8029
ENSMUSG00000003778	Q8R3B7	Brd8	7327	4468	16.7091	16.5253	16.0122	14.2688	14.6775	15.1265	9.48581	9.39593	8.96376	13.8835	15.0319	12.2288	18.9091	14.0459	18.586	7.36343	7.60943	8.09405	8.75942	9.08271	9.0304	7.82808	8.17087	8.7259	9.12735	9.72147	10.0886	10.4434	9.91619
ENSMUSG00000003779	P97329	Kif20a	2673	3567	39.6306	42.5578	35.9531	37.7416	34.3602	34.321	33.8234	32.5275	34.7867	26.8863	27.8574	26.5117	27.07	22.6393	26.2049	21.1399	22.6644	24.9518	28.9519	27.9789	29.5488	25.24	23.3932	26.6284	26.049	26.883	26.0712	24.3276	29.1317
ENSMUSG00000003808	Q8C0C7	Farsa	1661	1826	39.0192	39.5576	33.8803	30.1363	31.4417	32.4492	36.4167	39.6382	39.6548	36.9897	37.689	31.9789	33.6227	27.8422	32.9062	144.208	140.434	130.095	118.921	118.206	110.234	130.576	154.975	119.356	111.019	113.163	116.538	116.716	109.593
ENSMUSG00000003809		Gcdh	1317	2167	5.65246	6.05343	7.80422	5.50795	4.53886	5.30519	5.23563	5.49414	5.52816	4.34701	4.93106	4.7658	4.50683	4.80235	4.40329	30.7345	31.3372	30.5804	28.6047	28.7677	25.0391	25.1741	28.0874	27.0082	23.1633	22.7799	25.3318	25.8376	27.0362
ENSMUSG00000003810		Mast2	5760	5723	49.7464	49.181	41.8299	44.0985	47.7944	47.0396	44.1584	40.0651	45.7564	49.5371	49.492	51.4605	48.3308	49.0153	51.4458	26.8859	28.9211	29.3667	28.5286	29.1648	28.7316	28.1816	25.8038	19.6122	21.1653	20.1298	20.7165	20.7902	18.3175
ENSMUSG00000003812		Dnase2a	1407	1958	5.70343	6.398	8.35303	5.77762	5.64551	5.00341	5.97127	5.64898	5.68015	5.07972	5.8807	4.86082	6.37899	4.82918	5.30552	0	0	0	0	0	0	0	0	0	0	0	0	0	0
ENSMUSG00000003813		Rad23a	2229	2074	30.8203	29.2754	33.6453	32.2068	32.1852	31.8471	30.7548	29.3137	27.2972	25.9712	27.0311	28.0663	25.9819	26.6171	24.9113	122.543	116.957	104.578	88.7201	88.7484	92.0468	104.524	120.086	102.994	99.3565	102.3	101.518	105.224	94.816
ENSMUSG00000003814	P14211	Calr	3367	2184	717.797	714.77	736.055	669.954	735.904	725.487	819.523	720.332	748.145	778.023	752.768	715.56	717.502	636.84	721.662	481.287	485.466	448.201	385.852	376.952	376.075	396.759	420.101	344.453	326.377	335.922	331.471	333.025	348.455
ENSMUSG00000003824	Q505B8	Syce2	518	1686	0.256603	0.425296	0.458441	0.483327	0.280984	0.322033	0.330763	0.398042	0.368423	0.401206	0.456466	0.371239	0.538506	0.431405	0.614891	1.7134	2.5573	2.3923	1.50164	1.97488	1.54019	1.52651	2.3554	0.512445	1.33944	1.27491	1.19655	1.83431	1.77227
ENSMUSG00000003847	Q9WV30	Nfat5	7711	13443	14.8443	14.5273	9.24321	15.9087	16.8819	18.175	17.6964	17.6982	16.8678	18.2247	15.8933	17.5573	16.8701	14.8001	17.9923	3.48791	4.07335	4.86713	8.54277	10.0897	10.8086	5.94035	3.52058	10.529	11.8134	11.7741	11.0959	9.5498	9.99639
ENSMUSG00000003848	Q8BW10	Nob1	4984	1658	37.7379	41.8487	36.8098	36.269	40.0021	38.1149	52.0644	55.6176	57.9629	57.3895	56.0044	50.3529	51.5929	45.5226	46.2704	34.8171	32.6976	31.4083	26.5747	27.5774	28.2374	31.8442	34.7509	29.6657	29.1535	29.3971	29.5598	30.4377	27.8203
ENSMUSG00000003849	Q64669	Nqo1	1654	1553	52.1289	57.5519	38.7412	26.8841	27.2364	28.9874	29.0986	30.5533	37.0262	33.1192	33.1642	24.5849	37.1632	23.8018	38.1594	8.21167	9.37936	8.28157	8.51123	7.60967	7.76595	7.71746	6.52163	8.75804	9.06629	8.84112	7.98347	8.20416	9.73302
ENSMUSG00000003863	P60469	Ppfia3	4707	4647	0.552776	0.63083	0.911484	0.871632	1.02916	1.11251	0.769691	0.743473	0.668346	0.452865	0.592383	0.455572	0.496366	0.581934	0.459842	10.9707	10.2315	8.38233	6.77541	7.00512	6.45216	7.65558	8.71885	5.57495	5.10207	5.33149	5.35301	5.09076	5.01522
ENSMUSG00000003865	Q9Z1E4	Gys1	4059	3678	35.7953	33.263	42.6941	42.8649	39.7512	41.6418	44.8069	56.0973	51.116	105.437	116.235	121.035	168.166	212.908	165.991	17.6519	20.4226	19.1412	20.1105	19.2037	19.7145	21.276	22.1002	20.2544	22.7014	21.5463	24.193	26.5693	22.3184
ENSMUSG00000003868	Q9WTM5	Ruvbl2	1886	2312	50.3716	52.4323	54.814	46.6284	48.2696	48.4381	54.0465	57.1398	59.2861	65.8619	72.5406	64.7423	67.0031	66.2348	67.9833	84.8213	76.8086	71.2673	60.5389	57.2244	54.4006	66.0641	73.2052	51.3521	52.1683	50.3231	52.8535	53.9857	51.6143
ENSMUSG00000003872	O88951	Lin7b	709	735	1.94979	1.46337	2.14528	1.46739	1.25839	1.92706	0.968033	0.777792	0.845117	0.511288	0.523538	0.425788	0.634327	0.43136	0.74842	13.8839	12.4558	10.1437	10.2397	9.32706	9.67735	12.8257	15.0185	12.4085	13.5742	12.5525	12.923	13.3597	13.3183
ENSMUSG00000003873		Bax	1272	1100	76.9888	83.1317	88.5921	67.8057	65.4416	67.8578	75.9055	85.7516	91.3725	77.5052	86.1092	73.5693	72.3437	72.1415	72.4733	66.6038	61.1657	56.4527	42.4106	40.8006	39.9746	49.332	55.2628	40.5146	36.9859	37.678	40.8885	39.684	42.4272
ENSMUSG00000003882	P16872	Il7r	4423	3540	0	0	0	0.00677043	0	0	0	0	0	0	0	0	0	0	0	0	0.00665551	0	0.00344833	0.00413015	0.00601265	0	0	0	0.00506027	0.0142201	0.00609276	0.00671331	0.00741284
ENSMUSG00000003923	P40630	Tfam	5184	4167	7.50124	7.47021	7.76827	5.90124	5.51658	5.78406	4.81323	4.76592	5.00438	5.33288	5.79641	5.14676	5.19977	4.58753	5.55968	5.43197	5.38321	5.99321	5.97251	5.99054	6.01237	5.7091	5.34905	6.07876	5.79831	6.33323	6.91381	6.5927	8.01966
ENSMUSG00000003934	O35393	Efnb3	3738	3183	1.08736	0.987233	0.689641	1.85986	2.516	2.36584	2.41053	1.67109	2.00725	1.93624	1.75759	1.03526	1.88105	1.17771	1.66839	1.21597	1.15765	1.00047	1.09351	1.1289	0.910654	1.18613	1.03114	1.36954	1.62862	1.53116	1.30488	1.72375	1.37709
ENSMUSG00000003948	Q9CQY7	Mmd	2796	2677	111.976	114.13	116.971	87.7936	91.8623	93.6586	97.2339	91.79	96.0299	147.296	138.115	126.402	146.461	131.051	166.769	6.17552	6.4223	7.07551	8.16057	7.72258	7.72328	6.4743	6.96212	10.1177	10.3343	10.775	10.3417	10.0357	10.929
ENSMUSG00000003949	Q8BW74	Hlf	5696	5642	1.23647	1.398	1.01377	1.78842	1.84726	1.82425	2.1268	2.16748	2.13901	3.36587	2.87501	3.07362	4.23616	5.32856	5.12619	0.0708267	0.139538	0.104894	0.0856852	0.112248	0.144735	0.114033	0.0340777	0.0732322	0.0825163	0.0607313	0.0993528	0.0729813	0.0748298
ENSMUSG00000003955	Q9D6U8	Fam162a	1969	718	66.4689	72.2278	105.584	74.0049	63.8124	60.923	80.294	107.246	107.976	133.779	154.555	176.142	174.503	238.891	177.774	17.2927	17.5069	15.7565	15.0583	15.0947	14.3032	13.4246	15.1956	11.9021	11.7307	12.3779	14.2885	14.0095	15.3028
ENSMUSG00000003970	P62918	Rpl8	4699	1020	1028.3	1119.99	1368.57	975.376	718.061	793.963	907.328	1180.59	1107.19	913.653	1178.95	995.714	920.816	1043.3	886.635	277.446	254.524	224.796	181.946	180.363	160.956	197.383	230.711	182.382	169.184	167.023	156.637	155.618	171.847
ENSMUSG00000003974	Q9QYS2	Grm3	3214	3049	0	0	0	0	0	0	0	0	0.00970125	0	0	0	0	0	0	0	0	0	0	0	0	0	0	0	0	0	0	0.00923863	0
ENSMUSG00000003992	Q9CYZ8	Ssbp2	3455	3957	8.04966	8.37298	12.3528	12.5136	11.0714	9.95086	9.59792	9.61684	8.90288	4.81815	4.60046	6.6295	3.71456	5.82547	3.34175	9.33355	10.1135	10.2414	9.4911	9.83967	9.70622	9.92298	10.1367	7.4415	7.46916	7.26348	6.45043	6.99568	6.39607
ENSMUSG00000004018	Q9CR14	Fancl	1506	2724	2.96799	2.88783	3.58659	2.59558	2.40994	2.4525	1.97664	2.05305	2.29119	2.02338	2.28194	1.93282	1.79264	1.86226	1.83301	5.76837	5.68809	5.49546	5.28654	5.53124	4.80316	4.23794	3.84825	4.55756	3.83429	4.05104	4.47349	4.16017	4.72429
ENSMUSG00000004031		Brinp2	4696	4906	0	0	0	0	0.00459824	0	0	0	0.00602917	0	0	0	0.00500172	0	0	1.01945	1.00924	1.05083	1.03282	1.02697	0.826814	0.835908	1.01565	0.847892	0.929388	0.669671	0.573856	0.727148	0.691208
ENSMUSG00000004032		Gstm5	937	1083	8.18925	8.00357	12.3897	8.76367	6.41567	6.71356	7.24449	8.35403	7.72935	6.61606	6.47757	7.49621	7.15987	6.97437	6.34913	167.945	160.664	145.148	110.084	111.458	105.553	115.343	126.455	86.2024	83.8652	85.55	87.1145	78.7164	97.3112
ENSMUSG00000004035	Q80W21	Gstm7	2686	1377	0.353457	0.45947	1.79621	1.11395	0.8519	0.805739	0.809972	1.28159	0.579982	0.473044	0.408425	0.748662	0.356404	0.853267	0.445578	31.281	32.6156	28.0853	23.1108	22.7971	21.3762	22.3632	27.172	19.2852	19.1902	20.1495	18.611	19.0141	18.493
ENSMUSG00000004040	P42227	Stat3	4421	6042	37.798	38.8704	40.0922	44.6541	42.2953	43.0401	36.2032	39.4389	35.8503	30.5182	30.9865	35.0784	32.4864	35.9202	28.1957	76.184	75.9537	80.1962	87.0891	86.4128	82.585	87.0721	90.4705	107.192	105.402	101.385	112.2	118.389	111.072
ENSMUSG00000004043	P42230	Stat5a	4823	3888	6.65555	6.2488	12.0313	9.25898	7.96063	7.82631	6.02417	6.59746	4.96789	5.20651	5.55001	6.34469	6.77836	8.63905	6.37765	19.8243	19.6228	20.5459	20.7576	20.7788	20.126	21.2609	20.8647	24.1615	22.4419	21.3803	23.512	23.4564	22.386
ENSMUSG00000004044	O54724	Cavin1	1347	3491	309.076	291.625	316.09	312.598	311.464	327.589	328.643	342.908	327.404	307.563	303.097	306.716	286.272	285.909	280.469	466.584	474.188	503.458	456.88	466.238	387.597	509.901	529.598	461.301	407.903	397.008	423.69	396.06	465.711
ENSMUSG00000004054	Q80XI6	Map3k11	4790	3801	13.7296	12.7115	11.3957	9.66637	12.1668	12.1665	10.1689	11.6594	11.4628	10.7173	11.1905	8.79528	12.408	9.25875	11.5833	15.0086	14.8907	14.7094	15.045	16.3417	14.4518	16.1425	17.0603	16.5775	16.4848	15.6714	18.138	18.6402	15.579
ENSMUSG00000004056	Q60823	Akt2	2432	4544	37.0603	37.1669	39.0072	35.3022	37.2144	35.7993	36.0983	35.4727	34.4547	33.2792	33.3326	34.0916	33.4973	32.4938	33.0582	32.4911	35.0173	39.4897	42.915	42.7622	43.4229	41.3156	40.3172	43.8929	43.3367	43.8355	42.2618	45.1255	37.8156
ENSMUSG00000004069	Q99M87	Dnaja3	3694	2648	21.1986	21.0738	25.1612	22.5734	18.7764	20.0494	18.097	18.0878	17.9061	17.3517	18.5559	18.7289	17.8571	20.5939	18.9201	29.0431	28.4173	28.1791	27.0811	27.5548	26.522	26.8567	27.6919	21.6295	21.297	22.1684	21.1122	21.8477	23.5207
ENSMUSG00000004070	O70252	Hmox2	1662	1730	17.2396	18.0908	23.0182	17.7053	15.0089	13.9728	14.4502	15.4305	14.5502	13.0479	13.089	14.9294	11.9855	14.2732	11.9728	18.3509	17.6411	16.1905	15.5089	14.9043	17.1373	17.1788	19.5208	21.1508	21.4524	21.0409	22.1975	23.7258	23.0416
ENSMUSG00000004071	Q9DB75	Cdip1	2984	3953	12.2509	11.7266	11.7162	10.3436	10.5348	10.5581	10.8968	13.2483	13.2219	13.4043	13.4709	13.007	13.5324	11.6344	12.476	10.7797	11.3744	10.9754	11.4441	11.1418	12.3345	11.0539	12.9633	14.0551	15.3311	14.9335	16.8065	18.1501	15.2728
ENSMUSG00000004085	Q9ESL4	Map3k20	2559	6663	20.303	20.1876	16.0363	15.6689	17.1114	16.8678	12.234	12.3028	11.6931	17.0405	17.0945	15.5384	16.0938	16.9118	21.4399	11.9394	12.3777	14.4239	18.095	19.4027	19.735	15.0748	11.7029	14.8187	14.4138	14.7592	15.3539	14.5738	16.7458
ENSMUSG00000004096	Q9JHS9	Cwc15	4024	1111	91.8272	89.4841	100.627	87.65	88.6115	89.6875	97.4474	94.5897	88.3113	95.8377	90.6651	94.0337	85.5863	82.8254	86.4001	6.89759	6.77409	5.81815	4.95765	4.72126	4.34861	4.25291	4.93397	3.78832	3.53188	4.1029	3.95786	3.51977	4.5628
ENSMUSG00000004098		Col5a3	4464	6119	2.28017	1.82325	4.35035	3.54477	2.97149	3.15961	2.9698	3.98891	2.80371	4.74941	5.05024	5.1626	5.7787	7.59836	5.86761	131.265	146.309	151.258	156.384	158.725	146.273	142.025	140.045	162.591	149.11	150.011	167.153	149.596	170.971
ENSMUSG00000004099		Dnmt1	5925	5870	68.8931	71.36	59.6856	56.3171	56.3975	60.3794	55.4455	47.7294	55.0715	56.5039	57.9344	53.2326	59.8244	48.3946	60.6965	75.2432	81.0383	91.0025	102.632	102.681	103.62	100.612	89.2632	86.1205	86.9689	86.1802	87.276	88.6729	87.8138
ENSMUSG00000004100	Q91YU8	Ppan	2164	1670	47.0358	49.4408	37.434	32.9945	36.8238	37.7138	55.5363	63.2849	59.5479	44.8106	48.9021	38.2181	35.2501	26.1881	30.9884	108.277	103.371	90.7239	63.7848	65.988	58.7427	67.1429	76.1408	54.5157	56.8124	55.6875	57.7321	63.3239	55.9379
ENSMUSG00000004105	Q9R045	Angptl2	5372	3339	69.3277	65.3787	62.9364	59.3907	68.7242	63.6858	66.9042	64.8373	66.068	68.2414	67.2849	74.5019	76.2021	74.4714	77.0951	10.3235	10.5376	11.1385	11.4702	10.8987	9.07422	8.8212	9.13648	15.8616	16.4945	16.9532	15.4456	16.1509	13.7447
ENSMUSG00000004110		Cacna1e	8039	14921	0	0.00141342	0	0	0	0	0	0	0	0.00167905	0	0	0	0	0	0.187353	0.292945	0.42116	0.700084	0.838507	0.807181	0.523427	0.334589	0.735871	0.595802	0.708054	0.472659	0.498638	0.570989
ENSMUSG00000004113		Cacna1b	6816	9736	0.0472136	0.0476554	0.0857402	0.118163	0.13439	0.111534	0.0967813	0.0663767	0.0607623	0.0591846	0.0547248	0.0623972	0.0478872	0.0747072	0.0412888	1.17193	1.64548	1.98367	2.63374	2.79	2.68437	1.97219	1.37101	2.09188	2.27559	2.26538	2.04801	1.97779	2.1935
ENSMUSG00000004127		Trmt10a	2453	4064	2.60814	3.51841	2.71591	3.20822	3.24174	3.30513	3.94628	3.61457	3.80656	4.77143	4.34823	4.13117	4.44397	3.92824	4.30017	8.31089	8.44838	8.44376	8.70475	8.23645	7.86002	7.52925	7.3252	7.11114	6.75188	6.97415	6.63545	6.75445	8.18004
ENSMUSG00000004151	P41164	Etv1	4398	6576	4.46958	4.50914	5.19519	5.54353	5.12174	5.11545	4.20214	4.26732	3.6659	2.66304	2.61521	3.49369	2.64564	3.15938	2.64144	4.63543	5.14049	5.4542	6.9428	7.31868	6.78454	6.08088	5.36557	6.25118	6.7735	6.7858	6.44602	7.04853	5.59123
ENSMUSG00000004187		Kifc2	2310	3218	0.764634	0.524293	1.01841	0.714998	0.813189	0.843611	0.693183	0.664256	0.46878	0.482689	0.68987	0.629272	0.754911	0.666485	0.519398	6.18242	6.52463	6.79191	6.06778	6.23156	5.85988	6.44274	5.80999	6.84547	6.511	6.41208	6.67291	7.49393	7.18191
ENSMUSG00000004207	Q61207	Psap	1707	2657	272.522	263.077	359.243	315.346	282.204	285.898	297.502	341.916	314.382	301.844	305.993	332.763	314.991	354.743	305.064	433.27	438.818	453.867	450.769	440.414	399.704	410.851	416.738	430.259	397.27	404.4	417.959	403.699	444.92
ENSMUSG00000004221	O88522	Ikbkg	2966	6994	4.84809	4.84574	4.76535	3.99227	3.55125	3.60138	3.05192	3.17358	3.26918	3.17015	3.21647	2.99009	3.5927	2.71723	3.63007	6.00292	7.44369	8.81868	11.1433	11	11.683	9.18814	7.3858	12.7213	10.8889	12.6915	12.293	13.3048	13.0551
ENSMUSG00000004231		Pax2	1537	4358	0	0.0048393	0	0	0.00517645	0.00541681	0.00441254	0.00570343	0	0	0	0	0	0.00427948	0	0.0174985	0.0191524	0.0863843	0.0297696	0.0594263	0.0173025	0.0551212	0.0360826	0.0246721	0.0291237	0.040921	0.0525991	0.0386375	0.0213318
ENSMUSG00000004233	Q9CYK1	Wars2	1372	4410	3.13315	2.76414	2.88842	3.13042	2.99252	3.17964	2.49421	2.02902	2.22011	2.56212	2.8996	2.71753	2.7098	3.34093	3.1472	11.2129	11.7363	12.8386	13.4289	13.2347	13.9172	13.0705	11.1363	10.724	11.5986	11.5293	10.4886	10.2367	12.0681
ENSMUSG00000004263	O35126	Atn1	3519	4433	12.187	11.6224	12.6654	14.3598	17.3734	17.0778	15.868	14.2472	13.4984	18.2374	15.7115	15.0412	16.4401	13.063	15.8453	99.1204	112.713	131.603	171.82	176.971	180.286	181.448	175.652	244.164	284.734	268.669	279.76	309.257	214.527
ENSMUSG00000004264	O35129	Phb2	900	1318	181.706	188.863	184.565	154.278	171.589	169.15	182.45	171.669	184.073	166.837	171.132	163.098	158.178	142.111	159.739	269.55	252.343	244.744	205.681	210.017	195.111	221.688	250.675	176.796	170.647	168.036	163.366	175.551	173.698
ENSMUSG00000004266	P29351	Ptpn6	1799	2308	1.00754	0.93204	1.17882	0.986523	0.996974	0.685282	0.833182	0.872313	0.640795	0.390776	0.500174	0.470596	0.44654	0.41211	0.430846	14.8455	13.6141	12.9894	11.9625	11.6775	10.3774	10.3763	12.9014	10.4762	10.3012	10.2961	10.9201	11.4546	11.1538
ENSMUSG00000004267	P17183	Eno2	5191	2795	5.82389	5.49313	8.37366	7.94051	8.90252	8.39528	12.6043	14.1574	12.5407	15.6235	16.055	16.8283	18.9284	20.7719	16.0931	4.60603	4.17941	4.01566	3.97826	3.69505	3.64764	3.70483	4.15595	3.46263	3.87614	3.59247	3.58203	3.71233	3.53703
ENSMUSG00000004268	O35130	Emg1	1012	1034	51.7254	55.7021	53.1335	41.4213	37.002	40.5236	40.9518	46.9947	50.2902	46.7626	54.3049	45.2215	43.2864	43.3242	42.5396	97.7478	91.9189	84.5354	66.6445	67.5469	68.666	77.1031	86.0655	55.5699	54.6933	52.299	52.858	52.4028	55.7249
ENSMUSG00000004270	Q91V01	Lpcat3	1891	2281	31.6745	31.6299	41.0288	34.3066	36.3654	32.1859	33.2581	33.2025	34.6754	29.743	29.0161	29.3609	28.4758	24.0054	27.4182	45.2569	42.6537	43.4501	42.3119	42.0996	39.5464	42.2935	44.329	40.4477	39.4725	36.7528	37.5794	38.8788	37.7978
ENSMUSG00000004285		Atp6v1f	666	806	49.3823	46.9416	69.5831	51.6516	45.2299	45.3091	50.5559	66.0861	59.2316	53.3389	59.2001	56.7803	53.7044	59.2819	50.5044	60.2518	60.0238	53.129	44.0384	39.8816	39.7711	41.4278	46.1325	33.3089	29.2372	34.1865	30.7113	28.7567	33.7716
ENSMUSG00000004317	Q9WVD4	Clcn5	3763	8390	5.1533	5.40188	4.23777	5.54476	5.30499	5.7961	4.95988	5.00666	4.92162	5.38388	5.02389	5.87598	6.04833	7.05098	7.05326	0.293039	0.406787	0.599823	1.21594	1.36898	1.59719	0.720458	0.515829	1.56198	1.62375	1.46249	1.30337	1.48346	1.35923
ENSMUSG00000004319		Clcn3	4632	5684	2.06935	2.4006	1.94185	1.7752	1.73439	1.67787	1.60023	2.10774	2.17004	5.23189	5.22844	5.20467	7.15344	8.1569	8.14428	4.80189	5.37015	6.69787	8.06392	8.19914	8.08957	6.14559	5.14839	6.90141	6.33468	6.80961	6.82434	6.97451	7.14915
ENSMUSG00000004328	Q0VBL6	Hif3a	4481	6402	0.0168944	0.00658847	0.00965863	0.0112312	0.00704748	0	0.0180224	0.0194123	0.0277217	0.0900065	0.124836	0.10927	0.160983	0.136918	0.185068	0.924318	0.913141	0.933349	1.28319	1.26785	1.13355	0.794086	0.804471	1.05783	1.1438	1.1299	0.92614	1.18613	0.848759
ENSMUSG00000004341	Q91WR8	Gpx6	856	1340	0	0	0	0.0178861	0.0168351	0	0	0	0	0	0	0	0	0	0	0.377036	0.103168	0.284365	0.285084	0.405473	0.217474	0.263929	0.323943	0.354401	0.261467	0.257166	0.629633	0.381568	0.268118
ENSMUSG00000004347	Q64338	Pde1c	2242	8766	0.00925376	0.0336819	0.0176348	0.0164047	0.0257346	0.0107718	0.0197432	0.0311899	0.0033743	0.0228639	0.0101301	0.00840021	0.00839782	0.00638261	0.0144814	12.5719	12.8542	16.4732	21.15	21.6409	21.612	16.2238	12.0466	23.2566	22.4714	21.9798	20.4576	19.27	22.7403
ENSMUSG00000004356		Utp20	8286	8821	12.8959	13.7211	8.29625	10.7243	11.2475	12.032	11.4538	9.96926	12.5982	12.5763	12.5903	11.495	12.699	10.0386	13.5996	18.3813	19.1843	21.9231	26.7121	27.3904	28.0029	24.9072	20.675	23.5782	23.5674	22.9539	22.4732	21.1893	24.707
ENSMUSG00000004360		9330159F19Rik	5945	5681	0.157068	0.14478	0.108844	0.21938	0.25017	0.228543	0.159092	0.0875041	0.177027	0.0793797	0.14068	0.0810116	0.181414	0.0590916	0.14152	4.80903	5.12987	4.64537	6.56515	6.46511	6.78157	6.53639	6.39947	5.72163	6.01234	5.91927	7.09857	6.60787	7.72107
ENSMUSG00000004364	Q9JLV5	Cul3	4023	4709	34.6937	36.1691	32.8476	38.31	34.4732	36.7356	35.5317	36.1247	37.1356	40.2744	37.9853	40.6884	34.976	38.1871	36.4423	61.8063	61.5747	65.3302	61.2088	60.3472	59.1638	51.6373	47.2773	47.0076	45.7145	47.5039	45.3157	43.1039	52.8194
ENSMUSG00000004371	P47873	Il11	600	1949	0.582688	0.497756	0.55521	1.04527	1.34266	1.15065	1.85491	1.61963	1.88189	2.09526	2.08066	1.34125	1.98926	1.30138	1.802	100.812	113.383	128.679	88.3852	92.9823	98.8409	106.043	96.8683	98.4048	99.225	91.5654	87.8065	87.9901	74.3172
ENSMUSG00000004383	Q9Z1M7	Large1	6492	4746	9.85637	10.8337	8.80745	7.9891	7.03007	7.12272	5.59554	5.65613	5.9769	5.14682	5.688	6.30315	4.26036	7.65883	4.72985	1.26356	1.32858	1.07372	1.25455	1.20152	1.01591	1.14406	1.1618	1.13319	1.1963	1.10445	1.02945	1.07026	1.16158
ENSMUSG00000004393	Q9D0R4	Ddx56	3206	1956	35.0435	37.6186	37.2872	30.4615	28.2218	31.4994	30.9978	32.5689	31.8172	27.7301	27.5117	25.0725	25.1657	19.0123	22.5742	29.6385	27.3438	25.8215	22.4736	23.1565	22.687	25.6683	28.4993	23.5143	22.0884	22.7766	21.6275	21.9502	22.1921
ENSMUSG00000004394	Q8R1V4	Tmed4	2097	2003	25.622	23.006	27.0121	23.8836	22.7955	23.2293	22.9837	25.4264	22.9633	22.7642	23.3047	22.0026	22.6395	24.4042	21.2101	43.3761	42.0713	42.4108	41.5229	41.0913	42.3068	42.8388	44.7877	38.8251	38.9143	37.6413	40.1076	38.5569	43.8098
ENSMUSG00000004415	Q91VF6	Col26a1	5271	2781	0.00972294	0	0	0	0	0.00848847	0	0	0	0	0	0	0.0088236	0	0	18.3333	16.9833	16.2513	14.4505	14.7257	13.3348	15.5052	16.6398	15.518	15.8467	14.993	14.9184	14.4662	14.1884
ENSMUSG00000004446	P70444	Bid	733	2415	18.9108	19.8234	16.7197	15.0255	15.0206	14.1932	10.8133	9.94221	11.4887	9.80339	9.86668	8.9263	8.82977	7.56811	9.91719	0	0	0	0	0	0	0	0	0	0	0	0	0	0
ENSMUSG00000004451	Q9JIW9	Ralb	657	2289	35.9582	34.9468	38.7648	32.3229	30.0984	30.4336	28.5465	33.6619	32.8226	33.3385	35.2899	34.904	31.26	33.2424	32.2304	0	0	0	0.0928583	0.0556092	0.0404779	0	0.126619	0	0	0.191463	0	0.0451947	0.0499041
ENSMUSG00000004455		Ppp1cc	2607	2492	54.9362	56.5749	56.202	54.2342	51.7444	51.6936	53.5303	59.0867	58.3273	59.9686	60.1384	59.9107	64.9993	65.7988	62.4445	55.8435	51.9303	50.9887	48.8215	46.058	46.1492	43.6443	43.8332	44.6702	42.5482	43.1608	40.4896	39.1692	53.1358
ENSMUSG00000004460	Q99KV1	Dnajb11	4525	2513	35.5398	40.0897	40.1076	31.7498	27.9451	30.7269	32.9119	33.5891	33.8518	35.0026	37.0089	32.4448	32.3794	30.1977	31.6475	23.7273	22.7302	20.2509	16.5328	15.7606	15.1806	15.1469	18.0226	13.3331	12.4793	12.5583	11.9525	12.12	14.7596
ENSMUSG00000004462		Tbccd1	2695	2980	6.68728	6.85061	7.85382	7.61646	7.09321	7.43048	5.42695	4.34555	4.6056	3.82522	4.63866	3.78065	4.37245	4.82521	5.09052	4.98984	5.63623	6.37177	8.10986	8.9203	8.97978	7.77529	7.03784	8.94906	8.46264	9.06676	10.8493	10.6432	10.9006
ENSMUSG00000004473	O88200	Clec11a	1637	2978	0.799018	0.750674	1.6611	1.76254	1.19688	1.30002	1.25272	1.75274	1.08265	0.942226	0.884622	1.14979	0.81575	1.03333	0.59678	1.7744	1.67237	1.68974	1.41619	1.3949	1.07221	1.56987	1.94801	1.29723	1.58599	1.38316	1.5145	1.45109	1.58227
ENSMUSG00000004500		Zfp324	1581	4595	3.77788	3.77733	3.85541	1.46568	1.23228	1.48985	0.916504	0.892527	0.933399	1.12862	1.23682	1.18988	1.63946	1.80209	1.6714	4.25289	5.32516	6.3405	7.55363	7.70684	8.32638	8.3596	7.75233	12.6883	11.3819	10.6218	11.2327	10.0479	12.4221
ENSMUSG00000004508		Gab2	1917	6168	5.24745	5.48783	5.06265	5.31182	5.31423	5.30456	3.38892	3.36888	3.20824	2.99354	2.91297	3.79045	2.70527	3.77051	3.36842	3.22687	4.11539	5.87561	9.52353	9.38634	8.32362	6.51136	3.54393	7.0224	7.43717	7.49694	7.12717	6.31963	6.2769
ENSMUSG00000004530	Q9WUM4	Coro1c	4504	3491	88.8562	86.4852	73.7551	65.1738	67.0566	67.1069	64.4098	65.8234	65.9027	73.193	75.6408	72.0754	68.6106	66.1591	71.3202	45.341	46.7245	47.7361	42.9487	42.8705	45.7718	44.2041	41.6065	33.1556	34.3724	33.9683	34.17	35.7449	35.6187
ENSMUSG00000004535	Q3UKC1	Tax1bp1	2440	3285	35.4682	37.6083	41.3172	39.07	33.3475	36.1031	37.5465	36.9769	35.2788	35.1964	37.4844	36.5435	32.5162	34.2569	33.8903	39.0973	39.7162	41.954	44.4495	42.2177	43.7274	40.0459	35.8551	38.9311	38.223	41.2043	39.8923	37.0675	44.2893
ENSMUSG00000004552	P70269	Ctse	2726	2126	0	0.00991989	0	0	0	0	0.00904508	0	0	0	0	0	0	0.00877233	0	0.0887958	0.129585	0.121765	0.10071	0.0670126	0.136579	0.062158	0.122067	0.125198	0.114946	0.0807536	0.0790852	0.065355	0.0601375
ENSMUSG00000004558	Q9QYG0	Ndrg2	2486	2103	5.61876	5.97692	8.46807	6.80384	5.38498	5.93809	6.99517	7.80059	7.37016	11.6867	11.6542	11.87	19.7778	18.8451	18.6623	2.23947	2.41561	2.45677	2.09208	2.16772	2.31066	2.12428	2.01892	2.44061	2.55686	2.69444	2.3848	2.46048	2.71686
ENSMUSG00000004561	Q3U2U7	Mettl17	3541	1623	8.96318	8.88808	8.09602	4.50402	4.26716	4.37803	5.3199	7.35099	6.52453	6.68392	8.6265	6.45395	8.27019	6.76823	7.73029	16.1858	15.9781	14.9921	14.649	14.7647	13.0304	14.6426	15.4975	10.4414	10.3217	9.84019	10.0457	10.2806	10.1204
ENSMUSG00000004562	Q3UPH7	Arhgef40	5665	5621	26.722	27.0665	24.6359	21.2384	21.1543	21.2252	18.5183	19.5758	19.4966	24.6564	25.4873	22.5389	29.0567	25.0137	29.0578	43.6069	49.6199	49.5935	47.5813	49.2339	48.4371	46.2166	45.493	38.0213	36.7548	37.7373	37.9179	38.6611	35.7329
ENSMUSG00000004565	Q3TRM4	Pnpla6	4774	4496	5.67132	6.4498	5.6457	4.53119	4.50076	4.8725	4.85023	4.12969	4.5395	4.76433	5.95819	4.40163	7.54819	6.58722	7.99986	18.5123	16.9015	16.8492	17.5522	17.9041	16.3831	17.6281	18.6741	17.4989	16.7932	17.2126	17.0304	17.9128	18.5912
ENSMUSG00000004567	Q99J21	Mcoln1	2371	2065	16.2499	15.1968	15.8554	16.8293	15.7203	14.9755	16.967	16.3216	15.5989	17.798	20.4405	17.9455	25.2871	23.256	24.0978	28.0636	28.3323	26.8887	27.3005	26.997	25.6742	28.431	29.2966	30.4519	31.4531	30.2938	32.347	32.9115	31.5148
ENSMUSG00000004568	Q6P9R4	Arhgef18	5988	5271	11.4139	11.4271	9.95969	8.25283	8.55966	8.34802	5.88096	5.34741	5.49943	7.09624	7.46318	7.41112	8.7614	9.3586	9.6735	11.5253	11.0611	11.36	12.822	12.7459	11.8447	13.4694	12.4709	11.4877	11.4263	10.3093	11.4445	11.0679	11.0495
ENSMUSG00000004591	Q8BWW9	Pkn2	3112	6207	19.8429	20.4747	16.014	19.4109	18.7901	19.5751	17.6343	17.135	17.3986	18.583	18.7414	19.2247	18.5135	20.2785	20.2097	7.45842	9.23227	12.4012	17.6976	18.6609	17.2109	12.632	8.47389	12.8068	12.5213	13.7533	13.3442	13.1863	14.7921
ENSMUSG00000004610	Q9DCW4	Etfb	1669	893	2.9371	3.18825	5.67798	3.4354	2.95566	2.80211	2.86402	3.53489	3.47795	2.83355	3.34782	3.11284	2.63795	2.90296	2.25077	24.9293	21.4122	18.0849	13.8721	13.4846	13.4962	16.3791	18.2426	12.8372	11.9082	13.0577	13.4822	12.9162	13.5548
ENSMUSG00000004612		Nkg7	2559	881	0.583145	0.57452	0.386027	0.244842	0.204849	0.133975	0.130964	0.225703	0.201447	0.39812	0.537572	0.250748	0.250676	0.105845	0.312196	1.32427	1.3459	1.52195	1.78804	1.80606	1.81866	1.65536	1.69043	2.04497	2.56264	2.34722	2.54845	2.81961	2.2678
ENSMUSG00000004626	Q64324	Stxbp2	2600	2908	2.36177	2.13943	3.20017	2.2253	1.82303	2.13497	1.85157	2.18811	2.23776	1.43874	1.69986	1.70923	1.86485	1.60975	1.84071	32.6157	29.6751	29.1249	23.0011	23.2561	20.866	25.9269	28.604	23.1318	24.7661	24.5897	25.0619	26.3125	23.1274
ENSMUSG00000004630		Pcp2	570	1447	0.0560598	0	0.0213665	0.0165635	0.0311803	0.0489422	0.119605	0.0515319	0.061325	0.0692553	0.0613684	0.0254445	0.0169581	0.0257774	0.0146215	0.188739	0.206578	0.543514	0.642188	0.737115	0.653185	0.0990893	0.583779	0.532224	0.314127	0.165515	0.520054	0.520929	0.230084
ENSMUSG00000004631	O70258	Sgce	6176	1776	22.1218	22.7759	31.9618	26.7743	24.35	23.9122	23.7991	25.7372	21.9678	19.7773	20.6334	24.1412	18.7078	25.4232	18.4888	4.77722	4.87603	4.59702	4.19577	4.28	4.02612	4.21595	4.46743	4.63574	4.51908	4.8577	4.41138	4.48567	4.50715
ENSMUSG00000004633	Q80XD1	Chn2	6157	2983	0.879259	0.813045	0.642598	0.940052	0.922627	0.807193	0.870275	0.791577	0.773439	0.529114	0.714449	0.678846	0.468887	0.481411	0.368816	0.672709	0.793665	0.697252	0.76297	0.741743	0.781794	0.554993	0.580982	0.628218	0.577988	0.500549	0.512092	0.424392	0.50589
ENSMUSG00000004637	Q91WL8	Wwox	3222	2383	2.59842	3.08867	4.3593	4.1538	3.39852	3.3582	3.42151	3.79665	3.23967	2.8491	2.78238	2.93556	2.40956	3.16181	2.54811	2.83811	2.37545	2.8571	3.28992	3.158	3.29329	3.04141	3.16712	4.02513	4.01507	3.86509	3.15317	3.72314	3.643
ENSMUSG00000004642	P97440	Slbp	859	1906	32.6148	31.2915	28.111	51.3424	57.0011	60.267	70.4018	50.1153	51.647	43.4552	39.2907	32.9451	40.6313	28.6893	32.4352	2.28563	3.32412	3.22014	3.74641	3.31752	3.7151	3.02459	2.84074	3.84065	3.6217	4.21012	4.04695	3.21472	4.23673
ENSMUSG00000004651	P11344	Tyr	1948	6042	0.00447526	0	0	0	0.00373369	0	0	0	0	0	0	0.00304685	0	0	0.0035017	0.0138066	0.0151116	0	0.0391478	0.0562658	0.0136519	0	0	0	0	0.0322872	0	0	0.0336622
ENSMUSG00000004654	P32082	Ghrhr	2029	1550	0	0	0	0	0	0.01523	0	0	0	0	0	0	0	0.0120322	0	0	0	0	0	0	0	0	0	0	0	0	0	0	0
ENSMUSG00000004655	Q02013	Aqp1	3310	2627	79.7289	81.6372	83.419	71.829	70.2703	71.7629	76.6412	83.3564	81.7901	72.9563	74.1635	76.6425	71.1119	72.4062	67.4745	28.431	28.1922	28.3596	29.7667	30.1112	26.0798	27.5664	27.3776	42.4577	39.8203	39.2765	37.7276	36.9861	38.7401
ENSMUSG00000004661	Q9Z1N7	Arid3b	3950	4171	2.69682	2.43712	1.75675	1.68938	1.59011	1.53377	0.806815	0.929624	0.815535	1.33945	1.41223	0.962162	1.78846	1.16702	1.84131	2.67591	3.27909	2.87954	3.57939	3.76452	4.48394	5.16193	4.80878	3.8881	4.02868	4.07627	4.55733	4.86363	4.20005
ENSMUSG00000004665	Q08093	Cnn2	3056	2460	384.389	384.012	368.117	303.342	274.578	280.802	291.637	331.387	332.548	351.375	361.626	340.665	315.818	320.454	320.98	116.487	105.545	92.4687	89.6652	87.381	99.7708	116.621	125.019	131.52	132.861	121.953	133.383	136.368	127.811
ENSMUSG00000004667	Q80UW8	Polr2e	1144	1148	71.6499	68.5782	79.9325	57.6635	53.1944	56.384	58.0916	58.155	56.8135	52.114	58.5297	52.3247	53.2663	45.8289	51.1792	84.8	74.6225	68.5721	55.2217	51.6252	50.8633	62.9239	69.9297	57.3455	54.7605	52.6695	52.4596	51.4436	56.4314
ENSMUSG00000004668	Q5SSE9	Abca13	15030	16011	0.00844404	0.0105376	0.00579301	0.0104785	0.0042269	0.0147439	0.00240208	0.00776202	0.00923712	0.00625897	0.00369746	0.010348	0.00459779	0.00465929	0.0066071	0.0250521	0.00783428	0.00883384	0.0152215	0.0109387	0.0159245	0.00939469	0.00553483	0.0100921	0.0059565	0.006277	0.00358593	0.00197558	0.00654431
ENSMUSG00000004677		Myo9b	6111	7297	25.9352	25.5319	22.9263	21.0375	22.1262	21.2739	18.2337	17.4605	18.5614	21.2661	22.3957	21.0051	23.7919	22.016	24.2626	19.8491	23.546	27.8574	32.5555	35.0615	31.1373	30.2461	26.645	28.8984	28.8898	27.3	29.991	26.8456	29.4498
ENSMUSG00000004698		Hdac9	6145	7940	0.432496	0.427637	0.24142	0.31393	0.267071	0.291364	0.222814	0.153391	0.212344	0.116746	0.160302	0.150704	0.169976	0.239584	0.22383	0.897238	0.934138	1.06953	1.49665	1.45665	1.22042	1.07539	1.00178	1.33911	1.38405	1.34082	1.42087	1.29016	1.37124
ENSMUSG00000004709	Q07763	Cd244a	2363	3760	0.0143827	0.00560896	0	0	0.00599973	0	0	0	0	0	0	0	0	0	0	0.0569091	0.0872032	0.0749176	0.0322725	0.0309228	0.0900345	0.0119511	0.0352046	0.0481434	0.0378867	0	0.0228085	0.0125658	0
ENSMUSG00000004730	Q61549	Adgre1	2166	3238	0	0	0	0.00740189	0	0	0	0	0	0	0.00914146	0	0	0	0	0.012417	0	0.0204328	0.00704154	0	0.0122779	0	0.0128022	0.0350147	0.0103331	0.0290376	0	0	0.0302742
ENSMUSG00000004748	Q9CRB8	Mtfp1	4869	1411	3.54522	3.46762	3.68115	2.61585	2.36621	2.91107	2.69845	3.31172	3.12352	3.21376	3.29355	2.92249	3.14774	2.28664	2.77399	2.59065	2.35184	2.24969	2.08309	2.02974	1.87889	2.15762	2.23818	1.77572	1.87547	1.65345	1.81537	1.78682	1.73059
ENSMUSG00000004768		Rab23	1944	4398	13.3107	14.616	14.5658	12.3978	11.1205	11.5617	9.85978	11.1675	11.2519	13.6545	15.0087	15.0102	14.9083	15.0201	15.1488	8.96509	9.41873	12.4076	16.4759	16.0594	17.0179	14.004	11.34	17.0488	17.5921	18.8298	19.1715	17.2445	21.1834
ENSMUSG00000004771	P62492	Rab11a	2944	2336	27.3983	27.1205	29.6732	22.9003	22.5976	22.0906	20.7363	23.5893	22.982	21.7713	23.4165	22.3809	20.5782	20.8854	21.0939	27.8362	29.2173	29.044	27.2971	27.6372	27.5424	23.3099	24.2633	27.8611	25.6658	27.1963	25.6485	24.4684	27.4301
ENSMUSG00000004788	Q99LD9	Eif2b2	1603	1605	50.5243	48.71	50.9316	39.7365	45.1461	43.4329	46.7627	45.5607	45.502	49.997	53.3907	52.2221	59.8248	59.0989	56.2216	22.1974	24.3138	21.4938	19.3338	20.4101	20.157	22.4091	25.7402	22.781	21.7812	23.267	22.9136	24.7843	21.9466
ENSMUSG00000004789	Q9D2G2	Dlst	3299	2764	81.1772	78.6819	72.6511	67.6877	67.9463	70.2898	72.1606	74.7914	77.0833	80.4618	78.7549	73.2033	76.5361	64.0671	73.5988	54.4183	60.6682	63.5691	65.5248	67.0515	68.2382	66.779	64.5032	65.761	66.7648	68.2051	68.6818	69.8986	64.8186
ENSMUSG00000004791		Pgf	2202	2080	1.36497	1.57159	1.70937	1.35968	1.14964	1.36191	1.38677	1.50567	1.97668	3.48094	4.32616	5.92984	5.63912	8.54492	6.00134	1.36797	1.36358	1.15568	0.879655	0.821297	1.00241	1.00034	1.33484	1.03327	1.09773	0.88545	1.24829	1.24058	0.908268
ENSMUSG00000004798	Q9QY01	Ulk2	2604	5743	10.6406	9.9481	10.9984	11.9148	10.7708	10.7489	8.84647	8.46551	8.3798	7.23282	6.55087	7.41107	7.28077	7.59573	7.30907	6.321	7.14454	9.59423	12.6455	14.269	13.8485	10.6173	8.07179	13.8199	12.9528	13.7071	13.7122	13.2957	13.2331
ENSMUSG00000004814	Q9JKC0	Ccl24	1545	1295	0	0	0	0	0	0	0	0	0	0	0	0	0	0	0	0	0.0190533	0.0143228	0	0	0	0	0	0	0	0	0	0.0192187	0
ENSMUSG00000004815		Dgkq	2802	5345	1.33553	1.44807	1.02961	0.708482	0.683733	0.675732	0.676373	0.841693	0.791358	0.946816	1.0965	0.788714	1.12936	1.08515	1.26271	7.25654	7.91088	8.69514	9.10655	8.87956	7.6498	7.91176	7.28369	8.76972	8.04363	7.6992	8.93467	8.38227	9.23231
ENSMUSG00000004821	Q9D2R4	Tmed11	2323	763	0	0	0	0	0	0	0	0	0	0	0	0	0	0	0	0.0115778	0.0253442	0	0.0196969	0	0	0	0.0358108	0.0163241	0.00963477	0.0270751	0.0348019	0.0127822	0.0282281
ENSMUSG00000004837	Q9CX99	Grap	1956	1662	0.0162692	0.038068	0.0558074	0	0.0135734	0.0284073	0.0115703	0.0448656	0.0533919	0	0.0178099	0.0443058	0.0147644	0.0112214	0.01273	0.0550005	0.0300995	0.0339398	0.0155951	0.00933928	0.0815765	0.0433136	0.0141766	0.058161	0.102983	0.176854	0.0964407	0.0910827	0.0502868
ENSMUSG00000004842		Pou1f1	1053	1773	0.0305014	0	0.0174378	0.0540718	0.0508945	0	0.0325378	0.0280378	0	0.0141304	0.0333898	0.031149	0.0553602	0.0105189	0.0238661	0.102166	0.251601	0.189135	0.10139	0.0693927	0.101022	0.134095	0.105335	0.252086	0.0637652	0.17919	0.102368	0.112794	0.155684
ENSMUSG00000004843	Q8BJF9	Chmp2b	1624	1872	19.7019	21.2249	24.8065	22.0341	18.4135	19.7477	18.6443	21.0847	20.462	19.004	20.1445	20.3365	19.5442	22.9937	20.3548	29.8431	29.6004	32.5936	33.5374	34.6905	35.5842	33.4573	28.1393	35.8194	36.0944	39.6002	40.1071	42.2539	37.7939
ENSMUSG00000004846	Q9R0E1	Plod3	2937	3280	51.4492	54.8139	57.3384	48.9357	47.3532	47.9758	57.373	63.6544	61.4848	65.4283	67.4484	64.6394	70.4358	67.0035	64.2974	111.592	105.652	105.603	102.687	102.677	96.9226	109	119.038	115.997	112.99	107.845	116.436	118.094	115.173
ENSMUSG00000004849	P61967	Ap1s1	1249	1353	123.786	121.238	128.719	102.158	105.275	110.425	103.042	119.758	112.37	109.749	115.994	100.073	100.384	85.324	98.1397	250.52	235.381	212.039	169.371	174.325	181.878	204.082	237.954	180.011	176.687	178.892	178.605	180.701	165.825
ENSMUSG00000004864		Mapk13	1712	2937	0	0	0.0105268	0.00816047	0	0.0160752	0.00654745	0	0	0	0	0.012536	0	0	0.0072037	0.706943	0.636204	0.646284	0.614712	0.842958	0.761159	0.742302	0.631688	0.775253	0.902061	0.495964	0.661114	0.832513	0.708597
ENSMUSG00000004865	O70551	Srpk1	4295	4653	30.625	28.7269	22.9438	21.0313	23.7226	25.3314	25.1811	22.8897	24.538	29.1882	29.4855	23.5128	27.8397	20.7623	28.6462	36.3884	36.4899	37.6473	39.8682	39.5295	38.7795	35.3811	33.4949	36.4112	34.3879	35.5115	33.323	32.638	35.8023
ENSMUSG00000004872	P24610	Pax3	1803	3863	0.0699961	0.0709723	0.0640275	0.0868606	0.0875964	0.0977745	0.0846253	0.0579083	0.0842273	0.123223	0.0536371	0.0810132	0.0952825	0.111041	0.0876304	0.298339	0.440825	0.515479	0.566768	0.587644	0.648993	0.391576	0.230695	0.147225	0.285511	0.296513	0.283981	0.345841	0.345509
ENSMUSG00000004885	P22935	Crabp2	1095	931	0.348522	0.317138	0.597756	2.88329	3.48925	3.34699	3.18088	2.00233	2.12868	1.29168	1.20816	0.711844	0.737998	0.82132	0.954463	22.4987	22.1519	21.5225	17.0349	18.0007	16.0535	19.5233	22.9433	14.4411	16.1679	15.4798	17.3256	17.8971	12.5159
ENSMUSG00000004891	Q6P5H2	Nes	4569	6126	38.1493	37.8795	32.7796	34.429	41.8	41.3248	45.5948	41.6896	46.696	57.4921	54.5566	45.4848	55.0612	41.7174	55.1968	19.6431	21.0101	18.9855	17.8157	15.9167	18.841	17.393	17.7156	16.2008	16.616	16.2917	14.6449	14.3493	14.9332
ENSMUSG00000004892	Q61361	Bcan	5992	3141	0.103303	0.0402859	0.0196863	0.0534133	0.071821	0.090187	0.1102	0.118699	0.0565026	0.0877377	0.103661	0.0937743	0.132809	0.0950015	0.101038	0.116702	0.0736915	0.103405	0.0814525	0.118898	0.0532589	0.103687	0.124949	0.113915	0.100852	0.0944693	0.116932	0.138752	0.158682
ENSMUSG00000004894	Q9ESM3	Hapln2	2791	1711	0	0.0123259	0.0180697	0	0.0527387	0	0.011239	0.0145269	0.0172876	0.0292848	0	0.0322777	0.0286831	0.0327001	0	3.16075	2.93213	2.88602	3.06023	3.61295	2.42976	2.96469	3.55685	3.17933	2.95908	2.43379	2.80973	2.88312	3.28927
ENSMUSG00000004895		Prcc	3596	2099	39.7155	37.658	40.3	34.6778	37.9386	39.3516	34.4103	33.9262	32.8907	33.6707	33.5768	35.2658	37.3512	36.3048	38.9076	44.5088	40.6032	38.8669	32.438	31.5772	30.0846	35.2456	36.9906	31.7308	31.5931	32.0687	31.4746	32.071	29.6049
ENSMUSG00000004896		Rrnad1	3403	3157	4.17112	3.70756	3.39826	2.86211	2.86543	2.79658	2.9664	3.14139	2.69838	4.5313	4.8849	3.35293	5.35539	4.04664	5.07319	6.10142	6.20234	5.77442	6.71392	6.38267	7.54134	7.66799	8.67005	8.36868	8.14234	7.97515	9.28104	9.81621	8.7098
ENSMUSG00000004897	P51859	Hdgf	720	2245	358.595	358.656	370.429	325.977	363.767	345.085	380.939	348.919	364.949	371.032	356.558	337.587	330.859	285.066	329.233	263.163	265.631	259.03	274.112	257.345	249.835	274.913	293.278	283.88	295.965	303.384	287.561	314.498	279.281
ENSMUSG00000004902	Q9DB41	Slc25a18	5133	1911	0.0424482	0.0441438	0.0323572	0.0627088	0.0708288	0.0741176	0.0503136	0.0910459	0.0773917	0.0786597	0.139404	0.0674325	0.0642031	0.0195186	0.0664278	0.0576364	0.068819	0.0775994	0.041599	0.0498241	0.0310859	0.022007	0.0324132	0.0664891	0.0523239	0.0673925	0.03675	0.080986	0.0383249
ENSMUSG00000004929		Thop1	2742	2832	31.0209	30.8377	28.8321	21.3099	20.472	21.9727	24.6145	27.1726	26.9679	26.1147	27.8755	24.3699	26.1241	22.6671	25.0122	39.6367	35.138	33.7419	30.3704	28.8605	26.5552	32.6691	36.4872	25.7232	24.6181	23.1328	25.3856	23.9103	25.3256
ENSMUSG00000004931	O88888	Apba3	1716	2268	23.7847	22.7821	24.8102	25.2566	24.6975	25.6569	27.9036	34.5325	30.8963	28.135	31.9101	28.0194	29.9481	31.6918	28.956	48.4303	47.1409	43.213	42.1651	41.9325	42.541	53.5186	55.362	48.3514	47.2413	46.5119	51.5252	55.6656	49.448
ENSMUSG00000004933		Matk	1452	2599	0.166461	0.219093	0.333083	0.507196	0.538152	0.554057	0.673304	0.650318	0.466619	0.491616	0.398615	0.347074	0.321011	0.251154	0.260497	1.1299	0.871766	0.944893	0.798313	0.74228	0.695985	0.836322	0.802092	0.914072	0.832372	0.909646	0.798055	0.899786	1.17419
ENSMUSG00000004934	Q9JM05	Pias4	1521	2571	18.9939	16.5699	21.1887	13.8155	13.2406	14.5715	12.0121	15.1879	13.8749	18.8556	19.5376	18.8315	20.9975	21.936	21.939	36.4792	34.5274	30.2907	31.3062	30.0617	29.8461	33.6435	35.1131	29.9678	29.9157	29.6076	30.8638	32.5822	30.3942
ENSMUSG00000004936	P31938	Map2k1	2418	2436	35.9528	35.4611	37.682	33.57	29.736	31.3299	34.9626	47.4663	44.3322	70.2742	74.5104	76.8556	86.5292	103.111	95.0166	36.1718	35.5123	35.1425	31.2672	32.5085	27.8148	31.7326	31.9038	25.3904	25.7508	23.2672	26.3465	25.923	26.414
ENSMUSG00000004937	Q8BJU0	Sgta	945	1969	92.1595	89.1251	97.5252	90.0144	96.9154	94.9773	100.778	104.143	95.8879	92.4764	95.1591	92.5876	90.265	93.8087	89.0991	97.2498	97.4391	92.1447	91.6894	89.8497	83.4403	91.1166	99.6794	88.2816	80.9289	80.9322	81.5577	81.255	82.0889
ENSMUSG00000004939	Q9D7C9	Nmrk2	956	1854	0	0	0	0.0646368	0	0	0.0622325	0.0268129	0.0478626	0	0	0	0.0132354	0	0.0228234	0.196932	0.215545	0.25462	0.127632	0.229301	0.0556359	0.0590804	0.20304	0.158665	0.14047	0.131581	0	0	0.240072
ENSMUSG00000004945	Q8VCR3	Tmem242	4054	948	26.412	25.3833	34.2112	25.4589	20.3221	22.6602	22.9622	27.0841	25.0237	20.7455	24.4794	24.3901	18.9733	22.6042	19.8405	3.03849	3.04248	2.631	2.5282	2.33415	2.23038	2.14555	2.07937	2.18883	2.30772	2.14875	2.28668	1.84574	2.39392
ENSMUSG00000004947	Q8R3P2	Dtx2	3677	2661	13.5858	12.443	11.3514	13.3302	13.4116	14.2827	13.4558	16.8973	15.1508	18.4156	17.3974	17.994	17.2073	19.7573	18.8913	14.0072	12.8013	12.8849	12.3443	12.0724	11.7818	12.949	13.8006	12.5509	12.0277	12.5723	13.1407	13.5585	11.8593
ENSMUSG00000004948	P10761	Zp3	1275	1323	0	0.0478224	0.0233691	0.0543476	0.0852569	0.0535293	0.0872102	0.0187872	0.0670728	0.0189366	0.0223734	0.0695732	0.111285	0.0845804	0.0159919	0.0210943	0.0230881	0	0.0119623	0	0	0	0	0	0	0	0	0	0
ENSMUSG00000004951		Hspb1	1794	930	128.859	130.756	131.083	252.224	283.734	274.368	356.042	287.522	298.971	196.842	186.671	153.983	175.437	155.838	160.772	96.3372	81.9781	69.8031	60.6253	56.7071	67.1964	89.0031	108.893	73.6647	77.038	73.869	72.8084	72.3952	69.1378
ENSMUSG00000004952	Q6PFQ7	Rasa4	2406	2914	15.3663	15.3866	15.6814	13.5793	15.0961	14.2902	19.4212	19.5501	19.063	24.8038	25.3642	18.9776	29.8773	25.0565	29.3399	0.726597	0.660688	0.469064	0.564184	0.584625	0.5195	0.657301	0.576257	0.614679	0.558144	0.588175	0.537621	0.641743	0.449697
ENSMUSG00000004961	Q9R0N5	Syt5	3266	1750	0	0	0	0.0136956	0.0257817	0.0269788	0	0	0.0169023	0.0429482	0	0	0.0280439	0.0426285	0.0362696	1.95991	1.56831	1.55159	1.18616	1.26967	1.04226	1.53913	1.62166	1.20753	1.1787	1.07843	1.32844	1.30918	1.14443
ENSMUSG00000004980	O88569	Hnrnpa2b1	2552	1728	323.66	342.317	286.808	287.566	320.408	330.012	367.615	305.415	317.599	374.898	379.867	290.763	355.963	257.819	347.222	253.271	269.7	230.384	224.524	211.223	216.659	203.238	227.551	195.355	181.727	207.417	206.294	206.664	233.145
ENSMUSG00000004994	Q9D516	Ccdc130	2417	2119	5.43597	5.24505	6.28851	3.63073	3.69418	3.88799	2.49562	2.38116	2.49866	3.94891	4.05097	4.24825	5.51217	5.36	5.93082	12.3849	11.6799	10.8126	9.5033	10.2562	9.08838	10.2469	12.6773	10.5746	10.7139	10.9944	10.9488	12.1745	11.1099
ENSMUSG00000004996	Q9CQT1	Mri1	1735	2819	8.67105	8.22939	8.7959	7.0227	6.48201	6.64899	6.32354	6.82447	6.6629	5.54563	5.7856	5.26999	4.97036	4.5186	4.68327	70.5477	71.1246	73.9496	69.1393	73.618	72.2252	81.4334	82.6291	73.8311	80.4059	76.5803	78.251	84.6121	70.903
ENSMUSG00000005034	P68181	Prkacb	6228	4347	28.3333	28.5223	29.061	30.1039	28.3609	28.7328	26.1353	27.6973	26.2381	26.8052	26.9716	28.8142	24.2957	29.5088	26.4235	2.03399	1.87646	1.94355	2.59342	2.6193	2.41686	1.98155	1.75869	2.47813	2.42215	2.6257	2.73464	2.69372	2.97441
ENSMUSG00000005043		Sgsh	4299	4357	1.88662	1.70383	2.58294	2.46989	2.41278	2.30267	2.06554	2.24767	1.97556	1.15577	1.17531	1.55486	0.985592	1.40827	0.932338	15.5841	16.297	15.9158	16.7172	17.1968	15.9663	16.5475	17.9252	17.4653	18.4925	18.083	17.8401	19.4914	15.955
ENSMUSG00000005045		Chd5	6522	9486	0.43042	0.457988	0.488888	0.495213	0.52319	0.554948	0.595992	0.644577	0.742128	0.927013	1.09526	1.02273	1.4512	1.41752	1.4252	9.86819	11.5863	12.7168	15.2473	15.3631	15.8577	12.7476	11.2372	14.6695	14.4475	14.1616	14.3584	14.4322	14.9658
ENSMUSG00000005054	Q62426	Cstb	552	603	129.637	134.128	191.913	163.2	134.98	129.503	167.456	193.774	208.231	153.227	165.721	168.307	159.276	170.293	146.873	1716.81	1537.99	1354.51	1023.82	994.461	924.429	1124.86	1373.11	885.852	874.179	852.565	843.842	828.229	920.53
ENSMUSG00000005057	Q9JID9	Sh2b2	2142	2848	10.1778	9.50813	8.53265	10.41	12.7924	11.9027	16.0834	17.3675	16.8771	20.602	20.7242	21.4148	22.7377	27.9553	20.5778	0.966823	0.893289	0.723163	0.726284	0.767548	0.546281	0.553734	0.906192	0.832065	0.720975	0.778119	0.817758	0.748562	0.688802
ENSMUSG00000005069	O09012	Pex5	3926	3148	16.5604	17.1102	18.2381	17.6405	15.6365	15.9951	19.0955	23.987	22.7951	21.3047	23.3096	20.3798	19.7835	17.1037	17.8775	4.69948	4.44634	5.101	5.83118	5.2951	5.07358	4.99927	4.93	5.34139	4.37256	4.1092	4.60578	4.54546	5.21118
ENSMUSG00000005078	Q8BI36	Jkamp	1650	1874	13.5053	15.2715	15.5576	13.4289	13.1454	11.3371	11.9956	11.38	11.759	9.73248	10.5669	9.89217	10.7634	10.1908	10.4319	25.526	25.9227	27.7884	28.4888	27.7668	26.9002	25.3822	23.4776	25.7862	25.9491	24.9867	24.8087	23.0885	28.0378
ENSMUSG00000005087		Cd44	5259	5614	73.4652	70.0347	47.4774	51.3244	65.053	64.1503	61.3341	52.3232	58.5681	77.7521	71.0158	64.1825	63.1294	55.0829	73.5718	181.158	199.115	210.457	196.579	199.721	213.621	195.884	172.551	199.635	217.206	218.077	206.311	213.672	199.122
ENSMUSG00000005089	P43006	Slc1a2	3199	11595	0.002332	0.00545658	0	0.0103352	0.00778231	0.00407183	0.0182431	0.00643093	0.0178572	0.0108034	0.0127641	0.00635069	0.0169304	0.0064338	0.00729875	0.0168148	0	0	0.0143032	0	0	0	0	0	0.0139929	0	0.00842397	0.00928195	0.0204983
ENSMUSG00000005102		Eif2ak4	10016	5298	10.3656	10.7678	8.88186	7.95744	7.58353	7.72178	6.48617	6.87304	6.98442	8.02948	8.59842	8.46789	8.91127	8.85328	9.24882	4.91934	5.01692	5.298	5.83065	6.25032	5.63157	5.00749	4.41302	4.56975	4.45352	4.72219	4.41515	4.63952	4.84145
ENSMUSG00000005103	O88342	Wdr1	1821	3089	223.791	228.689	177.156	181.008	191.667	192.803	187.997	197.38	211.554	248.796	243.278	218.442	237.917	214.109	247.785	389.575	379.63	395.948	360.461	348.379	329.467	357.759	354.027	276.858	256.755	249.596	258.399	256.067	295.821
ENSMUSG00000005107		Slc2a9	1630	3602	0.240218	0.39814	0.386251	0.339348	0.294356	0.196611	0.298965	0.303621	0.229932	0.229526	0.230095	0.26065	0.204373	0.315838	0.18796	2.12852	1.73373	2.30791	2.5264	2.1966	1.99047	2.13103	1.65016	2.53582	2.7874	2.72033	2.49644	2.80535	2.93675
ENSMUSG00000005124	O54775	Wisp1	6281	5097	35.554	34.7067	28.1634	27.7244	28.5605	28.4046	32.178	36.842	38.0054	43.2789	43.0731	43.4312	37.5948	40.7833	38.5455	31.2543	33.6132	35.9359	37.036	36.5876	37.0732	31.7385	29.3409	39.4726	40.1985	41.4464	39.9655	40.1122	41.3844
ENSMUSG00000005125	Q62433	Ndrg1	3244	2889	16.0328	14.4467	27.589	47.9346	41.4948	40.9048	66.3626	103.698	81.1505	204.145	229.024	294.857	307.304	654.253	336.195	27.4424	31.1887	32.1222	24.011	24.1128	25.2987	26.7954	23.2675	22.4673	22.4989	22.82	24.5974	24.8418	23.6806
ENSMUSG00000005131		4930550C14Rik	864	2732	0.0692813	0.100354	0.124484	0.350912	0.206433	0.216018	0.16893	0.109175	0.162404	0.0917025	0.075842	0.0606448	0.0808367	0.0955709	0.0851866	0.0311288	0.0681419	0.051224	0.0353055	0.0211431	0	0	0	0	0.0518092	0.0363979	0.0311901	0	0.0379479
ENSMUSG00000005142	O09159	Man2b1	3356	3822	12.7981	12.1506	11.5192	11.181	10.9726	11.8094	11.7382	11.1596	11.7094	11.2811	11.0826	10.8422	12.2949	11.6819	12.4165	44.5903	43.4455	41.8706	36.9847	36.4319	34.5024	37.3286	40.6027	35.4803	35.7065	34.2964	34.8577	36.1695	36.2748
ENSMUSG00000005148	Q9Z0Z7	Klf5	1752	3352	14.9556	15.7669	10.9022	54.1982	73.0475	66.9037	116.584	94.276	91.4375	66.0783	58.0256	67.0734	68.7178	59.4218	59.4133	33.9875	41.2492	53.5663	82.8151	81.8081	106.406	97.4554	77.6014	153.221	165.664	164.275	183.224	187.988	150.554
ENSMUSG00000005150	Q9DAJ4	Wdr83	1208	1238	6.09371	6.4223	7.76678	5.51752	4.46442	4.9768	5.73168	6.0633	5.94927	5.36274	4.9971	4.87736	5.29221	4.70016	4.90479	11.6887	10.576	9.76377	8.20677	8.07526	6.91267	8.74332	9.9165	7.43979	6.22534	6.76856	6.91553	6.44003	7.3825
ENSMUSG00000005161	Q61171	Prdx2	1910	1612	100.123	106.26	129.519	92.2117	76.7313	80.4113	86.3077	109.136	103.453	86.7223	95.3004	93.8725	85.7323	89.8138	82.8703	193.632	176.254	153.187	122.75	119.361	115.454	138.644	165.143	123.531	114.99	113.788	113.888	111.512	124.436
ENSMUSG00000005198	P08775	Polr2a	7272	6740	97.7995	97.0814	70.1694	124.324	209.969	185.731	203.674	147.806	166.758	148.122	120.899	129.216	182.64	112.24	166.59	46.02	52.9807	60.2547	85.8007	85.8795	103.717	89.366	78.4715	123.978	162.534	154.393	162.316	178.19	122.374
ENSMUSG00000005204	Q9EP97	Senp3	2462	2313	50.6654	52.1635	46.9841	45.4581	43.6843	46.2025	44.429	49.0341	47.8023	41.3978	44.56	39.4844	44.6317	34.9052	40.2473	27.8566	27.9188	28.9328	29.8473	29.6645	32.5997	33.081	36.4583	37.0892	34.2723	34.7305	37.3686	38.7624	36.2361
ENSMUSG00000005220	Q9Z319	Corin	5621	4862	0.0111228	0.0216883	0.0127179	0.00492952	0.00927971	0.00485529	0.00395513	0.0051122	0.00608373	0.0206114	0.0121761	0.0227179	0.0201879	0	0.00435156	0.043063	0.0418962	0.0314944	0.0325607	0.0487484	0.0473118	0.0251205	0.0295992	0.0269852	0.0318542	0.0391629	0.0143826	0.0264125	0.0699953
ENSMUSG00000005225	Q80W71	Plekha8	1919	6739	2.76454	2.79151	2.72975	2.4042	2.3734	2.38902	1.66645	1.71506	1.57135	2.05957	2.20935	2.20177	2.6035	2.62356	2.79418	7.77846	8.82045	8.47559	9.58514	8.95771	8.45352	7.60829	7.83188	9.56422	8.56075	9.39008	9.90023	9.02084	10.3367
ENSMUSG00000005232	Q9Z186	G6pc2	1351	1892	0	0	0	0.0126677	0	0.012477	0	0	0	0	0	0	0	0	0	0	0	0	0	0	0	0	0	0	0	0	0	0	0
ENSMUSG00000005233	Q3UA16	Spc25	1880	1527	26.4374	27.0009	30.1479	31.3129	30.2411	28.6926	28.5866	24.4323	25.2207	19.2451	18.3183	16.878	17.5481	14.5462	17.5548	32.3888	29.312	27.0607	23.3566	22.8248	20.3698	22.6374	27.0067	19.9287	20.1434	21.5283	20.3545	19.9796	23.8926
ENSMUSG00000005237		Dnah2	13655	13704	0.00394622	0.00153894	0.00676823	0.0402254	0.0477386	0.0534004	0.126291	0.0235787	0.0194259	0.0164534	0.0107998	0.00403	0.0125342	0.00544366	0.00771938	0.00787851	0.0323368	0.0178262	0.00781866	0.0280938	0.0155805	0.00827256	0.0284301	0.0166624	0.00491722	0.0161212	0.0236821	0.0130471	0.0216099
ENSMUSG00000005251	Q9ERK0	Ripk4	3588	3591	0	0	0	0	0	0	0.00535501	0	0	0	0	0	0	0	0.00589175	9.14499	9.59912	9.3375	7.98306	8.03919	8.457	9.0042	9.16588	11.5517	10.0992	10.0005	10.8679	10.9652	12.2174
ENSMUSG00000005262	P70362	Ufd1	1110	2078	40.3641	38.1705	35.5147	35.6626	38.0941	37.943	36.3775	37.9651	36.7817	38.3272	35.3263	33.2568	34.7529	28.0827	33.8638	65.2997	63.0913	57.4351	55.3193	51.9558	55.0567	53.606	56.758	60.366	58.6155	60.4307	57.2469	59.4661	65.1014
ENSMUSG00000005267	Q9EQB9	Zfp287	2361	3391	3.85937	3.65074	3.61051	2.20519	2.26189	2.65929	1.80333	2.15498	2.19815	3.56107	3.13371	3.14328	3.88591	3.5859	3.78098	4.78442	3.84019	4.37702	5.40699	5.37739	5.09126	4.16251	3.44123	3.69412	3.67812	4.03586	3.94922	3.82323	4.55491
ENSMUSG00000005299	Q9Z2I0	Letm1	4327	5272	12.6273	13.3571	12.8666	11.0335	10.2311	10.4644	11.4168	11.0747	11.2156	10.5307	10.8586	10.5489	9.89543	8.97123	9.85627	47.637	48.5406	47.5459	46.5208	44.81	42.0205	44.5438	45.5322	39.5861	37.2992	35.9102	37.3614	37.4885	40.3719
ENSMUSG00000005312	Q8R317	Ubqln1	1764	3686	70.599	72.6524	56.3322	61.934	66.5202	69.2246	71.1077	69.9677	71.8372	74.7107	69.1658	70.8594	71.5449	67.5265	73.9012	63.7619	68.7371	80.7123	90.042	88.7389	92.9733	81.9037	70.8171	87.8588	86.0751	88.6207	89.1401	82.6151	98.9
ENSMUSG00000005320		Fgfr4	4254	3324	0	0.0126893	0	0.0360519	0.0203601	0.0497127	0.0404961	0.0299104	0.00889865	0.0452222	0.0445247	0.0221529	0	0.0617177	0.03819	0.240249	0.221437	0.286103	0.243802	0.300596	0.212552	0.219073	0.189035	0.294168	0.231497	0.317878	0.177375	0.27222	0.254342
ENSMUSG00000005338	Q99N28	Cadm3	1884	5155	0.0262265	0.0245467	0.0179926	0.0650907	0.065642	0.0503726	0.0484943	0.0916111	0.0631174	0.0242998	0.022968	0.0535666	0.0476012	0.0397963	0.0328338	0.927915	0.79687	0.83394	0.68812	0.601164	0.62109	0.749481	0.780076	0.885627	0.724669	0.784525	0.657973	0.583142	0.661309
ENSMUSG00000005354	P97493	Txn2	873	2049	138.734	134.391	149.215	111.824	119.566	116.673	126.444	136.554	128.523	134.974	136.833	125.431	123.734	114.913	121.688	116.947	106.858	97.6657	80.7848	79.4736	77.619	87.0505	101.643	73.5831	72.7337	75.1432	76.2763	69.7937	72.3717
ENSMUSG00000005355	O89094	Casp14	771	2336	0.370404	0.352097	0.211762	0.14364	0.309027	0.252637	0.279887	0.170243	0.253246	0.235945	0.164726	0.141851	0.231098	0.151691	0.24454	0	0	0	0	0	0	0	0	0	0	0	0	0	0.0425253
ENSMUSG00000005357	O35544	Slc1a6	7094	2029	4.02461	3.79386	4.31227	2.91766	2.54608	2.53633	2.87168	3.11154	3.52792	2.58063	3.53041	2.90335	2.5518	2.68398	2.29404	5.02722	5.12476	4.8974	5.10621	4.94673	4.671	4.85669	5.23397	4.70938	4.9218	4.97384	4.77882	4.70885	4.66801
ENSMUSG00000005360	P56564	Slc1a3	4104	4163	25.0974	28.2226	16.5169	14.2952	17.2213	18.4916	19.6548	16.3355	19.9231	21.2557	21.6081	18.325	21.043	16.4279	22.7124	1.29758	1.52064	1.42888	1.53486	1.58017	1.82088	1.26614	1.30404	1.26588	1.16707	1.21837	1.13598	1.15762	1.39009
ENSMUSG00000005362	Q8C7D2	Crbn	1729	2084	8.10925	7.88333	7.89251	8.00444	6.7114	6.89843	7.12353	7.71666	7.69284	7.59768	7.31479	7.16399	7.37095	8.57326	8.21316	8.35324	8.30851	9.087	8.41549	8.38896	7.4137	7.05603	6.89629	7.6763	7.30087	7.23899	6.35911	6.13093	7.83171
ENSMUSG00000005364	P21183	Il5ra	1251	3575	0	0	0	0	0	0	0.00537898	0	0.00827387	0	0	0	0	0	0.00591812	0.021499	0	0	0	0.0146024	0	0	0	0.0909375	0.0178909	0.0754143	0	0.0474707	0
ENSMUSG00000005370	P54276	Msh6	4317	4254	20.8294	22.7009	18.8309	15.781	15.7499	17.1915	14.9129	13.6197	16.6739	17.397	17.5207	15.1115	18.4644	15.7258	17.6808	16.952	17.7838	19.2531	22.3533	21.4963	23.2428	20.4428	19.0773	23.1549	21.5624	22.2109	23.1467	22.8079	27.9263
ENSMUSG00000005371	Q7TPD1	Fbxo11	5473	4019	24.974	24.191	21.1474	25.1004	24.7593	25.9089	19.359	18.3989	18.1419	18.8568	17.3741	19.0503	18.0543	19.5317	22.1575	18.7181	21.4285	22.808	22.074	23.3878	23.5376	20.4334	18.1688	17.3288	17.5928	17.6057	18.4103	17.6053	18.5831
ENSMUSG00000005373	Q99MZ3	Mlxipl	2607	3622	0.00746535	0	0.00853597	0	0.00622832	0	0	0	0	0	0	0	0	0	0	0.835641	0.779123	0.679057	0.672795	0.882901	0.571255	0.671618	0.61692	0.97457	0.755496	0.928837	0.857962	1.04785	0.754591
ENSMUSG00000005374	Q9R099	Tbl2	5493	7488	7.63736	7.21297	8.25369	10.6777	10.0021	10.9678	15.6705	20.2582	18.9254	29.0714	29.0387	32.12	33.452	40.9189	30.1338	27.4045	27.3687	26.5723	27.6912	27.9951	27.9157	26.8266	27.6386	26.2264	28.3752	29.6615	27.1298	28.3091	24.15
ENSMUSG00000005378		Bud23	1079	1607	21.7225	23.1107	19.951	17.1664	15.8488	17.5396	17.1238	17.7407	19.0506	16.8684	19.9114	16.3012	17.3617	15.2612	16.1806	126.699	114.039	102.83	82.6773	83.0085	74.3349	81.8685	99.4047	72.8897	62.9546	67.5296	62.8377	61.67	74.386
ENSMUSG00000005397	P10493	Nid1	6067	6091	231.503	231.259	181.803	214.458	238.864	226.751	244.618	230.086	251.396	253.238	232.898	247.747	286.106	268.537	291.575	62.2488	69.3211	76.6574	95.3833	99.1035	104.653	89.9114	78.5676	106.225	114.269	112.159	107.762	102.22	102.052
ENSMUSG00000005410		Mcm5	3882	3381	75.2643	75.9191	63.1696	63.7994	64.9613	64.8566	69.3776	69.1118	71.5812	69.0609	72.201	65.1259	67.8599	57.0918	62.7396	47.6313	47.4697	46.0646	43.6422	45.2315	40.9459	45.016	47.3087	37.1883	34.1374	33.0437	36.6877	35.9115	39.3494
ENSMUSG00000005413	P14901	Hmox1	870	1569	69.8994	75.9713	55.3319	384.042	396.601	389.92	822.202	871.845	864.599	702.397	693.95	591.355	600.793	503.347	483.354	616.211	523.443	472.182	392.747	387.4	392.215	488.138	571.897	515.507	467.26	446.703	461.249	446.077	466.404
ENSMUSG00000005417	P97434	Mprip	7676	8766	67.7746	70.72	58.2265	51.8007	48.1778	49.9112	50.4438	52.6599	54.7311	59.549	62.2188	56.0819	58.1745	54.6436	59.5787	82.9913	88.4768	90.1036	91.0151	90.7194	85.7063	80.4426	76.6607	87.6193	85.5433	88.6036	87.3748	88.6649	90.7878
ENSMUSG00000005442	Q924A2	Cic	13233	8221	43.7348	39.6525	41.8122	47.5673	58.0974	56.2523	55.72	50.6937	50.138	56.3687	52.4167	52.0631	65.0309	55.4372	63.374	10.6012	12.0192	14.6505	20.956	20.7235	22.3857	20.1714	17.7739	28.8111	29.0269	28.6198	30.563	31.2502	26.3996
ENSMUSG00000005447	Q61205	Pafah1b3	3016	901	33.8519	38.1534	49.2069	37.6135	30.571	31.4141	34.2979	44.6627	43.0391	39.9293	42.9381	42.4164	45.618	53.7972	43.7	1.23954	1.07364	0.924478	1.01646	1.0539	1.08457	1.14235	1.36992	0.854981	0.831146	1.14697	1.1973	0.945134	1.13059
ENSMUSG00000005465	O70394	Il27ra	1842	2664	0.284199	0.197914	0.382984	0.197928	0.143957	0.14178	0.173242	0.195933	0.144342	0.178682	0.311111	0.248771	0.267122	0.238025	0.119129	1.95655	2.26933	2.07833	2.44263	2.22147	2.43994	2.40703	2.24305	3.10861	3.07412	3.02185	2.95524	2.69203	2.90135
ENSMUSG00000005469	P05132	Prkaca	2103	2276	89.2089	83.6082	90.8501	79.6734	84.844	85.8378	81.5241	81.4248	79.601	80.1457	76.367	77.5915	75.3619	73.6822	74.8406	63.8938	66.5594	65.8076	64.9242	66.5818	69.1215	79.6185	85.3113	74.0026	78.5537	75.4118	77.936	83.4029	67.4916
ENSMUSG00000005470	Q9DAP7	Asf1b	1577	1788	37.8825	37.8624	31.8164	30.8304	34.0908	33.0728	32.3079	26.9407	30.4393	24.927	22.5311	20.808	23.564	17.9198	22.3761	117.387	107.147	105.27	98.485	98.0568	98.3825	108.574	116.633	99.9843	98.0418	97.4342	98.1211	98.0413	94.9929
ENSMUSG00000005474		Myl10	1282	911	0.0296811	0.02315	0	0.0263088	0.0247629	0	0	0	0	0	0	0	0	0.020472	0	0.0419583	0.022962	0.0172611	0	0.0142493	0.0414882	0.0440569	0.0432597	0.0295795	0.0174583	0	0.0210205	0.0231614	0
ENSMUSG00000005481	Q8VDW0	Ddx39	1934	3836	21.781	23.4428	16.1598	14.764	15.4961	14.9725	17.5455	18.8425	20.5419	19.1882	22.1074	18.529	19.728	15.4703	19.5468	90.3647	86.4398	78.6864	64.6671	63.8423	62.6897	69.3308	77.0805	58.0579	55.9192	52.4563	53.8269	53.0911	58.7419
ENSMUSG00000005483	Q9QYJ3	Dnajb1	3821	2996	17.3735	17.9572	16.6557	78.1738	72.5637	75.0032	74.1402	61.8982	58.6942	29.8865	27.792	26.2864	24.1944	25.2733	21.8846	18.1812	18.3974	16.7139	18.1339	17.4119	19.453	20.5392	22.8527	20.4442	19.4938	20.0818	18.7954	19.5363	18.706
ENSMUSG00000005493	Q99MT2	Msh4	4733	3325	0.0650574	0.0380566	0.0278953	0.0937068	0.176401	0.127794	0.138802	0.0897042	0.13344	0.0376739	0.151339	0.0332194	0.0442799	0.0616992	0.114536	0.0284125	0.0310979	0.032728	0.0290023	0.0424559	0.0112377	0	0.023435	0.0721083	0.0378307	0.0265775	0.0170811	0.0501888	0.0138546
ENSMUSG00000005501	Q8BWR4	Usp40	3429	5049	6.99953	7.53531	7.30527	8.24069	7.05052	7.23763	6.36044	6.47849	6.47354	5.18032	5.75117	5.32692	5.29746	4.79824	5.38884	1.17652	1.33065	1.64562	2.23286	2.41864	2.48179	1.77069	1.29388	2.12331	1.54041	2.17356	1.90972	1.60198	2.16094
ENSMUSG00000005503	P23683	Evx1	1221	2877	0	0	0	0	0	0	0	0	0	0.00870807	0	0	0	0	0	0	0	0.0181235	0.0249828	0	0	0	0.0227105	0.0621146	0.036661	0	0	0	0
ENSMUSG00000005505	Q8R179	Kbtbd4	2396	2437	3.67258	3.16735	2.93061	2.12431	2.34199	2.24731	1.82277	2.08064	2.29399	2.53924	2.59926	2.34929	2.87977	3.13001	2.90836	21.597	19.7682	20.6418	17.6645	16.819	16.2605	16.4893	17.6029	17.1562	16.6087	16.367	16.8146	16.284	16.7356
ENSMUSG00000005506		Celf1	2390	7851	33.8794	33.715	25.853	27.5391	28.3374	28.8984	25.6178	27.1413	26.8438	31.5342	31.5643	28.8106	28.1015	27.646	31.2764	18.4778	22.5399	28.8322	37.262	39.3786	39.0341	32.8133	24.0167	35.8742	36.6252	34.8031	37.4683	35.6688	35.3249
ENSMUSG00000005510	Q9DCT2	Ndufs3	2743	1046	28.1511	31.3926	35.5578	29.0999	23.4217	22.4329	26.0136	30.6536	27.6279	25.0052	27.4211	26.0472	26.5559	25.4253	23.3418	43.0736	34.932	32.1323	24.421	23.4889	20.5926	26.6447	32.6223	20.0042	18.8811	19.6506	19.7175	19.42	21.8859
ENSMUSG00000005514	P37040	Por	3775	2636	90.4018	87.607	80.8822	84.3766	95.2167	92.0795	108.762	104.882	108.509	114.82	109.832	111.397	117.87	123.864	117.224	24.8861	24.7507	24.7315	25.2637	24.4859	22.5432	26.6545	28.0233	25.4547	26.0397	26.0496	27.0696	27.0973	25.2655
ENSMUSG00000005533		Igf1r	4110	11409	25.5701	26.2692	19.4517	18.0705	20.208	20.149	16.6038	15.0475	16.7923	16.1597	16.3813	17.8927	15.1846	18.4146	18.8893	9.43624	11.0086	14.8333	22.4698	23.2901	24.4781	16.5457	10.8152	18.6744	18.1122	17.8204	16.746	15.4389	16.2978
ENSMUSG00000005534	P15208	Insr	9275	9355	4.85295	4.74546	4.3922	5.06247	4.75053	4.79194	3.49447	3.41149	3.11442	2.92175	2.80655	3.13476	3.43354	4.18254	3.94875	1.2585	1.34253	1.38618	1.74144	1.70958	1.63148	1.48281	1.30351	1.79486	2.04631	1.9123	1.6445	1.41182	1.8488
ENSMUSG00000005540	P20693	Fcer2a	1092	2242	0.0120604	0.00940664	0.0275801	0.0641409	0.10062	0.12635	0.085771	0.0886906	0.0263863	0.0335233	0.026405	0.024633	0.0437795	0.0249554	0	1.08369	1.02438	1.13481	0.949757	1.171	0.974138	1.08617	1.16809	1.70158	1.39372	0.921546	1.70278	1.22361	1.53126
ENSMUSG00000005553		Atp4a	5437	3485	0	0.00605156	0	0	0.00647317	0	0.0165537	0	0	0	0	0	0.00704116	0.0053515	0	0.0296803	0.0324855	0.0366303	0.0224417	0.0235191	0.0391303	0.0363589	0.0306009	0.0139492	0.0288157	0.0231361	0.0545211	0.0218451	0.018091
ENSMUSG00000005566	Q62318	Trim28	3660	3245	180.685	176.906	177.396	173.998	185.429	191.296	205.673	197.266	206.99	188.782	190.143	181.901	181.622	163.028	174.435	127.65	119.8	107.294	88.4864	82.6236	81.9617	92.5917	110.168	75.3238	73.5779	70.156	78.231	77.9967	79.5756
ENSMUSG00000005575	P61082	Ube2m	998	1472	171.073	165.809	172.796	135.695	157.392	161.108	160.449	152.223	146.67	151.731	150.071	143.833	140.396	126.47	139.923	222.142	209.453	192.285	158.602	157.783	163.827	191.26	227.115	172.582	164.879	162.028	169.601	166.941	167.647
ENSMUSG00000005580		Adcy9	8115	4974	0.913276	0.881917	0.801835	1.19017	1.14745	0.968177	0.838938	0.929459	0.78497	0.433166	0.470125	0.62918	0.606801	0.866133	0.642289	3.98706	4.50538	5.35835	5.88465	6.03519	6.24294	5.19221	4.18249	4.1963	4.5563	4.46818	4.55613	3.83099	4.12514
ENSMUSG00000005583		Mef2c	7111	6277	0.0818465	0.0638369	0.0591058	0.168004	0.143756	0.127867	0.113351	0.0633565	0.0848214	0.12772	0.0848814	0.146639	0.132915	0.303058	0.229201	7.67788	7.45971	7.21963	8.2126	8.07927	7.82373	7.03331	6.04036	10.1162	9.72879	9.62317	9.11792	8.49324	8.96789
ENSMUSG00000005609	Q62018	Ctr9	4918	4300	26.2409	26.8231	25.3953	26.3027	26.0845	26.6698	29.7839	28.7631	29.9849	31.6252	32.6495	33.0593	36.6479	36.0725	36.1051	17.3031	17.8372	18.0252	18.6168	18.0559	19.2776	17.646	18.133	19.7007	18.8364	19.8291	20.34	19.9543	21.6869
ENSMUSG00000005610		Eif4g2	3694	7995	260.668	258.006	192	258.766	290.211	293.827	310.422	276.47	301.777	287.526	267.596	270.723	286.803	264.477	294.206	348.765	376.35	441.875	477.63	498.854	518.971	441.886	355.169	545.973	561.775	586.415	557.991	566.015	548.627
ENSMUSG00000005611	Q9WUX5	Mrvi1	6058	6198	13.2711	13.2874	9.54754	9.64416	10.5552	9.89886	8.35527	9.31581	9.15816	12.5831	13.0091	13.9241	12.1861	17.0401	14.5998	5.04786	5.44235	5.78241	7.13001	7.1979	7.00626	6.18139	5.33259	7.06088	7.44821	7.26756	7.67345	7.60214	7.06831
ENSMUSG00000005615	P49586	Pcyt1a	3895	4789	13.6581	13.3523	12.4599	15.2442	15.2811	15.4041	16.3588	17.88	17.5165	16.2435	15.5634	15.8989	15.136	15.4527	14.1152	12.1875	12.2586	14.4817	16.6734	17.2171	16.1749	14.3704	12.3092	14.6816	14.9287	13.6126	14.2317	14.0346	14.7142
ENSMUSG00000005621	Q8BHZ4	Zfp592	7231	7297	11.0315	10.8729	8.98241	12.5338	13.0989	12.6718	12.0249	11.9049	12.935	12.9437	12.1978	12.7806	13.0847	12.6182	13.3549	8.13813	9.11494	10.0591	15.2583	14.8066	17.3149	15.4969	13.7938	20.2165	21.3632	21.2972	22.9979	22.4658	21.5965
ENSMUSG00000005625	O35226	Psmd4	1567	1756	55.6034	59.8462	60.9014	48.385	44.6426	43.3681	52.5098	57.765	56.3283	52.1036	58.9135	52.8474	55.5608	50.1192	51.7486	95.3263	88.2368	75.9326	58.6135	57.3326	54.6814	67.186	75.1368	54.9333	52.0332	53.6639	51.5749	52.2611	56.1375
ENSMUSG00000005628	Q9JLH8	Tmod4	1285	1260	0.150219	0.117165	0.147225	0.057065	0.0537119	0.0936764	0.106833	0	0.0234755	0.0994171	0.0939684	0.0438311	0.0778998	0.0740078	0.201498	1.75813	2.10757	1.6532	1.28188	1.03777	0.91061	1.38455	1.3595	1.09189	0.801208	0.929973	1.34217	0.854972	1.12267
ENSMUSG00000005640	Q9WTL4	Insrr	4795	5102	0	0	0.00605984	0	0	0	0	0	0	0.00491045	0	0.00721641	0.00480957	0.00731085	0	1.06571	1.02524	1.11682	1.08147	1.2153	1.07596	1.20147	1.05829	1.14672	1.26028	1.26578	1.10716	1.54193	0.991473
ENSMUSG00000005649	Q9JLK3	Cabp5	711	1777	0	0	0	0.0674376	0.114255	0.0664222	0.0324646	0.0279747	0.033291	0.0140985	0.0499719	0.0103596	0.0138089	0.0104952	0.0357185	0.226964	0.0414027	0.155617	0.0429029	0.308315	0.112211	0.0794387	0.0390007	0.0533347	0.094437	0	0.0379019	0	0
ENSMUSG00000005656	Q6P8X1	Snx6	1277	1928	24.3187	23.343	27.4696	26.5033	22.7345	22.6637	22.3517	27.1245	24.1634	24.1825	24.6718	25.5416	22.4129	28.091	24.175	32.5186	36.7909	40.4626	46.4845	50.7832	52.0842	44.2736	37.3056	51.7887	45.3065	49.5235	46.7849	48.7132	49.9379
ENSMUSG00000005667	P18155	Mthfd2	963	2085	50.8239	52.092	51.8402	59.3493	52.8324	56.2932	60.1521	67.5808	68.422	64.8016	70.387	65.1513	58.7039	62.7659	60.2652	4.58029	3.97388	4.75665	4.81475	4.70444	6.29639	5.95308	5.21188	4.25282	5.41527	5.06169	4.81319	5.02591	6.23055
ENSMUSG00000005672	P05532	Kit	2892	5241	0	0	0	0	0	0	0	0	0.00564379	0.00956043	0.00564778	0	0.00468201	0.0284678	0	0	0.0101789	0	0	0.0126332	0	0.00976503	0.00958834	0.0262247	0.00773913	0.0217481	0.00931821	0.0205345	0
ENSMUSG00000005674	Q9CZR3	Tomm40l	4015	4712	1.7617	1.50832	1.59442	1.19531	0.909636	0.911794	0.995773	1.32401	1.02322	1.03147	1.07419	0.996246	0.979037	1.03699	1.05517	0	0.00733183	0	0.0075975	0.0272991	0	0.00703374	0.00690647	0	0	0.0156651	0	0	0
ENSMUSG00000005677		Nr1i3	5466	2980	0.0453683	0.0283083	0.0103749	0	0.00757013	0	0.00645297	0	0.0297776	0.0252213	0.0099329	0.0247102	0.0247031	0.00625838	0.0354988	1.5155	1.74491	1.44934	1.15241	1.16637	0.987664	1.01781	1.1313	1.07533	0.896737	0.719168	0.90222	0.749657	0.905751
ENSMUSG00000005681	P09813	Apoa2	1095	518	0.678597	0.692133	1.43246	1.06419	0.871003	0.683584	0.705342	1.15161	1.02784	0.483651	0.285715	0.533081	0.757944	0.432046	0.245065	0.0245619	0.0268834	0	0.0139287	0	0	0	0	0	0.0408796	0	0	0	0.0598849
ENSMUSG00000005682	Q8BGF7	Pan2	3633	4445	5.77289	5.89752	5.85655	6.04979	6.19674	6.16051	5.68027	5.58061	5.43004	7.43421	7.78458	5.74429	9.4179	7.39286	9.05788	3.34618	3.89743	4.25155	4.84889	5.12379	4.71415	4.22868	3.55682	4.26911	4.257	4.10301	4.65828	4.79762	4.8102
ENSMUSG00000005686	O08739	Ampd3	5562	4094	5.49508	5.90862	6.67584	5.43275	5.44413	5.13184	5.27013	6.10157	5.54879	14.1543	14.0047	17.9189	24.0469	33.5645	26.2993	1.44583	1.55072	1.77842	1.79338	1.98704	1.95558	1.71108	1.39096	2.01809	1.84702	1.7471	1.91865	1.99661	1.87455
ENSMUSG00000005687	Q9D287	Bcas2	1047	1467	32.1267	31.7136	31.1702	29.1463	27.4029	28.2087	32.3643	29.5488	30.1033	32.055	32.2433	28.2473	32.8684	29.5704	30.474	48.2419	49.2309	46.1386	39.0841	37.2157	35.0268	33.7159	39.012	34.4439	33.7327	34.6016	31.2466	31.6498	39.0187
ENSMUSG00000005696	O88890	Sh2d1a	384	1223	0	0	0	0	0	0	0	0	0	0	0	0	0	0	0	0	0	0.057627	0	0	0	0	0	0	0	0	0.0701778	0.0773254	0
ENSMUSG00000005698	Q61164	Ctcf	4828	3782	27.9475	27.9263	24.4918	29.1321	28.2852	30.435	25.9567	22.8642	24.5893	27.9943	27.8234	28.3194	29.8717	30.771	33.1624	20.06	21.0415	23.073	23.6867	23.4626	23.1953	21.426	19.1258	18.9291	18.0981	18.8374	18.453	18.3951	19.6939
ENSMUSG00000005699		Pard6a	1216	1273	4.07823	4.00919	6.33889	4.89513	3.34929	3.76442	3.27799	3.37785	3.06712	2.57813	3.11579	2.83439	3.39259	3.92631	3.87246	2.14543	2.20296	2.01998	1.32953	1.72761	1.37781	1.67213	1.66468	1.49688	1.28841	1.18964	1.50698	1.34302	1.61778
ENSMUSG00000005705	P56473	Agrp	393	734	0.221031	0.22986	0.25273	0.130612	0	0.160807	0.0785961	0	0.080597	0.307191	0.241962	0.200644	0.200587	0.406539	0.230597	0.136872	0.0749041	0.112615	0	0	0.0676691	0	0.211675	0	0	0	0.0685707	0.151109	0.166855
ENSMUSG00000005716	P32848	Pvalb	1839	977	0	0	0.0316451	0	0	0	0	0	0	0.0256429	0.0302969	0.0188424	0.0251161	0	0.0433107	0.0584997	0.0480217	0.0360991	0.0165872	0.0397338	0.0578444	0.0460693	0.0603143	0.0206204	0.0365115	0	0.0439613	0.0161462	0.0178287
ENSMUSG00000005718		Tfap4	2373	2247	13.6942	12.8396	13.8419	10.9437	11.7463	11.7139	11.0056	11.2055	11.1498	21.3515	23.2374	22.8495	20.4105	21.2645	21.0725	12.9433	13.7821	12.3	9.71164	10.3848	8.56207	8.79465	8.77574	4.34661	4.83849	4.82385	4.89452	5.04267	4.33844
ENSMUSG00000005732	P34022	Ranbp1	1189	1085	134.375	142.438	137.746	103.49	96.0992	106.109	112.331	106.638	122.024	133.232	133.487	107.502	105.594	89.5543	106.566	358.279	349.955	304.424	262.413	261.37	257.351	281.882	326.247	247.618	231.27	248.038	239.565	241.165	263.923
ENSMUSG00000005763	P24161	Cd247	495	2957	0	0	0	0.00810528	0	0.0159665	0.00650316	0.00840566	0.0100031	0	0	0	0	0.00630706	0	0	0	0	0.0616241	0	0	0	0	0	0	0	0	0	0
ENSMUSG00000005774		Rfx5	2899	4450	2.56419	2.40754	2.62623	2.10051	2.08354	1.94687	1.80199	1.5416	1.54875	1.6383	1.5565	1.77885	2.44833	1.83985	2.2441	5.18608	4.3765	4.30515	4.69818	4.85205	3.85287	4.18882	4.44781	4.17274	4.54734	4.02453	4.62927	4.90615	5.05546
ENSMUSG00000005779	P99026	Psmb4	792	1183	71.8615	74.9638	85.016	63.6562	50.7815	52.9	57.9171	75.5961	71.3849	56.523	68.7832	64.2995	61.3564	59.3079	55.6027	405.364	349.717	326.93	274.747	251.503	237.029	282.476	329.953	272.054	266.318	267.385	258.254	272.973	256.707
ENSMUSG00000005800	O70138	Mmp8	3187	2425	0.144954	0.217419	0.254988	0.256969	0.362804	0.2531	0.237895	0.184495	0.182963	0.237617	0.25633	0.227741	0.141665	0.223031	0.165768	0.00843905	0.02771	0.00694345	0.0287141	0.0171958	0.0250335	0.0354446	0.0174016	0.0475945	0.00702277	0.019735	0.0253671	0.0186338	0.0205755
ENSMUSG00000005802	O35149	Slc30a4	4905	5458	33.6235	33.7172	30.1865	35.8368	32.8341	35.5913	37.4274	39.0093	38.223	31.0479	30.0935	31.2462	26.2334	27.746	26.2702	5.89448	6.8477	6.82135	6.64495	6.36481	6.04531	5.82082	5.37064	4.17478	3.93788	3.95582	3.56014	3.73508	3.90369
ENSMUSG00000005803	Q9R112	Sqor	2262	1985	26.8488	25.4989	41.0569	29.4369	23.8659	22.0485	23.4827	27.8106	24.1699	18.0105	20.3696	21.5623	17.6652	22.5961	15.9452	22.2819	21.0174	19.6048	15.7779	15.2715	14.4962	17.204	17.4321	12.875	12.7442	12.6792	12.3066	11.591	14.6686
ENSMUSG00000005804	Q9R0C0	Bloc1s6	480	3484	11.2846	10.8475	12.1664	9.72726	8.98086	9.47917	7.81006	7.61932	7.61551	7.44978	7.6294	7.22307	8.24052	7.86896	8.39246	18.2103	17.1104	16.781	15.1566	15.4894	13.6294	15.0027	13.4026	14.3784	15.5738	14.5446	13.4741	14.4753	15.847
ENSMUSG00000005813		Metap1	2867	3708	16.9325	16.6533	14.4664	13.5931	13.8408	13.6558	14.7128	15.3638	15.683	17.6142	17.2188	14.9586	16.7295	14.1937	16.3701	23.7902	25.5767	27.1149	28.2483	29.0167	28.5697	26.034	23.9961	27.3396	26.1131	28.0255	27.0611	28.6055	27.6179
ENSMUSG00000005823		Gpr108	1650	2405	19.8777	19.5025	26.4564	23.18	22.8967	22.3795	21.3088	23.9357	20.4901	20.5321	21.0462	22.2133	20.345	24.7917	20.0752	32.2906	29.4016	28.231	25.5124	25.0211	22.6935	23.5337	26.0153	24.2005	24.5248	23.5572	23.8125	25.23	26.0309
ENSMUSG00000005824	Q9QYH9	Tnfsf14	709	1847	0.0146397	0	0	0.038929	0	0	0	0	0.048044	0	0	0	0	0.0100974	0	0	0	0	0	0	0	0	0	0	0	0	0	0	0
ENSMUSG00000005836	Q61169	Gata6	2785	3053	8.405	8.18581	8.61795	14.2171	13.5738	14.0881	13.6681	13.5716	12.4207	11.1767	11.1594	12.7048	12.3054	14.9175	11.5176	0.965718	1.32124	1.01705	1.17196	1.10196	1.07904	1.51089	1.35411	1.62032	1.76802	1.58086	1.64496	1.62058	1.70704
ENSMUSG00000005846	Q8BVY0	Rsl1d1	1323	1945	96.0771	98.0101	88.7938	89.4246	94.0054	98.5888	116.457	106.144	111.123	117.099	110.973	98.4625	96.4631	76.8437	93.9513	165.071	174.688	166.041	157.88	147.895	153.795	164	171.281	151.282	162.406	171.501	162.117	166.038	146.315
ENSMUSG00000005864	Q62398	Cnga2	2005	3064	0	0	0	0	0	0	0	0	0	0	0	0	0	0	0	0	0.0146819	0	0	0	0	0.02817	0	0.0378264	0.0111629	0	0	0	0
ENSMUSG00000005871		Apc	9860	12346	9.31467	9.71123	6.65125	9.31631	10.0169	10.4973	8.84548	7.75704	8.77358	10.2031	9.52783	10.2871	10.4943	10.5576	11.8622	8.38499	8.95061	11.8185	16.9875	17.7433	20.8274	14.1976	9.52533	15.0761	16.2732	16.5085	16.0104	14.467	15.6719
ENSMUSG00000005873		Reep5	3171	2894	41.5683	41.0498	49.239	39.3879	38.5623	37.2695	37.463	39.8255	38.0419	35.0432	35.7266	36.6782	33.6365	32.9822	33.527	26.0301	25.2598	24.648	22.5341	21.2172	20.2537	20.3499	20.9523	20.1982	19.7418	19.785	18.7474	18.5405	21.6615
ENSMUSG00000005881	Q9CQE7	Ergic3	1335	1377	68.9635	64.9538	96.2993	76.2011	67.7752	70.3907	68.5264	80.2886	69.2971	71.375	72.2697	76.056	67.7881	75.0875	62.0121	158.551	158.697	137.977	115.012	120.279	118.229	136.527	164.051	131.402	138.632	143.011	134.701	157.206	115.7
ENSMUSG00000005882	Q9CWU6	Uqcc1	1664	2633	9.71491	9.57967	9.60514	9.46677	7.35973	8.05111	6.4416	6.54192	6.65052	6.33702	7.80191	6.35543	6.83124	7.33816	6.91046	10.8131	11.0921	11.7426	11.9614	11.0111	10.4842	9.30034	9.632	8.18126	7.51881	7.89974	7.5792	6.763	8.76815
ENSMUSG00000005883	Q9WTK8	Spo11	2204	1709	0.0158218	0	0	0.0140242	0	0	0	0	0.0173078	0.029319	0	0	0	0	0.0123799	0	0	0.0100403	0	0	0	0.0128133	0	0	0	0	0	0.0134723	0.0148761
ENSMUSG00000005886		Ncoa2	7852	8171	8.42523	8.34451	6.79945	9.92894	9.84246	9.99612	6.68609	5.74315	5.64359	2.74416	2.74953	4.02381	2.42351	2.98089	2.86896	1.9113	2.74428	3.22124	5.1086	5.33	5.38179	3.49229	2.29902	3.00393	3.3122	3.34423	2.77994	2.82106	2.75591
ENSMUSG00000005892	Q62361	Trh	1518	1384	0	0	0	0	0	0.0170567	0	0.0179592	0	0	0	0	0	0.0134754	0	0	0.0193922	0.0145776	0.0100474	0.012034	0	0	0	0.0249809	0	0	0	0	0
ENSMUSG00000005893	P49117	Nr2c2	7117	7647	4.2573	3.97414	2.86249	3.58867	3.04444	3.25681	2.35375	2.54829	2.27442	2.78805	2.75988	3.12716	3.18643	4.25338	3.76	8.83534	9.60425	11.5728	13.4261	13.7553	13.0036	11.6343	9.62759	12.5746	12.2239	11.957	12.1773	11.5192	11.9179
ENSMUSG00000005897	Q505F1	Nr2c1	4189	3732	5.53542	5.23286	5.98132	5.99183	6.06288	5.80673	4.57559	3.96943	3.39224	3.86672	3.34706	4.17805	4.87875	5.40709	5.30065	7.00471	7.82137	7.76013	8.61451	8.4121	8.06262	7.30112	6.50706	7.83947	7.43203	8.36305	7.96418	7.97435	8.6331
ENSMUSG00000005899	Q6ZPR5	Smpd4	2484	4623	19.3891	19.0231	15.569	18.0105	20.7632	19.8942	20.0618	19.8339	20.1097	19.9157	20.3928	17.983	21.2581	15.9834	19.5372	21.5357	23.6186	27.5006	32.2355	34.0349	32.7071	31.0486	27.1602	34.1808	37.3387	35.2838	36.9183	39.0646	34.5161
ENSMUSG00000005907	Q5BL07	Pex1	3828	4555	2.048	1.82885	1.77155	1.82057	1.66902	1.58586	1.54936	1.38602	1.38967	1.32003	1.40365	1.18012	1.64847	1.73602	1.69537	1.91808	1.78408	1.96546	2.08778	2.09973	1.95217	1.8886	1.84718	1.95152	1.88852	2.06201	1.9993	1.86938	2.02992
ENSMUSG00000005917	P80205	Otx1	2666	2789	3.74229	3.07007	3.3478	2.14838	2.53172	2.53924	1.71683	1.36353	1.30449	1.86843	1.52829	1.85477	2.12919	1.79211	2.52613	0.121059	0.154585	0.132806	0.177349	0.16445	0.109727	0.201264	0.156017	0.113791	0.0419759	0.14155	0.181946	0.0891011	0.172175
ENSMUSG00000005936		Kctd20	2778	4196	16.3423	16.531	16.3281	16.0677	13.8709	14.6106	13.2263	14.7558	13.8308	11.9056	12.2605	11.3675	11.6727	10.5384	11.0324	22.1416	25.3576	31.6319	39.6452	40.7306	38.7805	32.937	25.9527	40.2961	37.6329	38.6022	38.7733	34.9411	41.4499
ENSMUSG00000005947	Q60677	Itgae	3108	3845	0.175809	0.109699	0.104532	0.0872672	0.0938735	0.0491161	0.0550139	0.0711082	0.0461572	0.0781892	0.0461899	0.0430901	0.0574371	0.0533549	0.0495229	1.10766	1.34495	1.23887	0.952021	0.963929	0.915558	0.917724	0.981417	0.866276	0.727329	0.930886	0.771685	0.783405	0.791192
ENSMUSG00000005949	P57757	Ctns	2916	2723	3.49537	3.58594	4.70061	4.55933	4.11745	3.79714	3.86998	4.39969	4.17127	6.24718	7.20706	6.88227	8.30864	10.5681	8.79546	11.5107	10.5393	11.2769	11.643	11.0383	10.6339	10.75	10.9358	11.9771	11.7895	11.3885	11.2192	10.8446	12.5481
ENSMUSG00000005950		P2rx5	4504	2395	1.64834	1.40891	1.42	1.54111	1.47881	1.94174	1.8708	2.15864	2.12426	2.32225	2.32351	2.17527	1.86472	2.07135	1.82862	1.10471	1.54245	1.28233	1.04637	1.12348	0.974246	1.06591	0.985062	1.10294	1.13796	1.2149	1.31032	1.27896	1.31031
ENSMUSG00000005951		Shpk	6623	2856	0.255625	0.184609	0.746951	0.679745	0.560815	0.495934	0.478053	0.47866	0.269277	0.21053	0.186555	0.206264	0.189021	0.339565	0.266688	0.406089	0.391134	0.340803	0.460576	0.490962	0.445709	0.409344	0.347508	0.624095	0.456215	0.474827	0.541163	0.587313	0.435642
ENSMUSG00000005952	Q704Y3	Trpv1	2523	3361	0	0	0.0183977	0.014262	0.013424	0.0140473	0.00572147	0	0	0	0	0	0	0.00554894	0	0.01066	0.0233352	0.0263125	0	0	0	0.0111932	0	0	0	0.0249289	0	0	0.0129952
ENSMUSG00000005958		Ephb3	2991	4748	11.4126	11.0823	16.1945	15.4667	14.0732	14.7416	13.3532	12.4121	12.1419	8.29475	9.13935	7.95219	8.6515	8.22123	7.11629	7.62527	8.28693	8.6192	9.00024	8.67881	7.94884	8.99804	8.85378	10.1173	10.117	9.70454	9.79364	9.26229	9.50395
ENSMUSG00000005968	O08970	Tuft1	2632	2631	2.92902	2.54904	2.5735	4.81897	3.85843	3.93889	3.71295	4.10008	3.4627	1.89493	2.28385	2.58189	2.25705	2.14783	2.15513	20.0386	21.4964	21.3301	21.3539	21.2937	22.3806	20.676	21.1975	20.5885	21.157	20.539	21.8596	20.0021	21.9743
ENSMUSG00000005973	Q05186	Rcn1	2515	2720	60.7494	60.7336	74.1333	65.3109	57.0692	56.9245	64.1938	67.1008	69.0324	68.2237	70.2457	72.1541	65.3696	67.6884	64.063	109.538	104.078	100.965	83.9253	80.9151	75.8271	85.979	90.6197	74.1381	70.2149	69.4352	70.3655	67.9691	80.553
ENSMUSG00000005980	P49183	Dnase1	1235	1480	0.365399	0.470243	0.480471	0.631571	0.59446	0.446608	0.402787	0.419857	0.479661	0.169278	0.24	0.398034	0.4145	0.201621	0.300204	4.13773	4.50498	3.72695	3.43324	3.49082	4.52205	3.86448	5.11929	5.95681	5.4187	5.67842	4.49502	6.32328	6.21227
ENSMUSG00000005981	Q9CQN1	Trap1	2549	2320	44.7317	42.1612	49.8141	43.668	41.5688	41.8913	44.2452	43.8829	41.5255	40.9813	42.6521	42.6821	38.8596	42.3885	38.9586	49.1479	50.2825	47.3307	43.7574	44.182	41.5237	45.4905	50.1829	38.635	36.6148	38.2826	36.6217	37.2065	38.691
ENSMUSG00000005982	Q9DBU2	Naa60	1051	2424	13.107	12.9896	13.9536	12.1221	11.1864	11.2871	10.559	10.6436	9.71327	8.73345	8.5845	8.9767	8.34144	7.94778	7.93397	61.877	68.6497	82.5987	91.5844	94.4842	91.8263	86.4948	81.1569	92.6555	104.305	102.781	94.0241	95.6051	88.0663
ENSMUSG00000005986	Q6PD24	Ankrd13d	1970	2139	1.73184	1.57754	2.51501	1.80399	1.74017	2.0417	1.78004	1.95219	1.57645	1.41722	1.53605	1.29096	1.70932	1.39504	1.42433	2.17073	1.91268	1.7748	2.01295	2.04004	1.82243	1.82058	1.87209	1.94417	1.96549	1.86771	1.90143	1.82378	1.51453
ENSMUSG00000005994	P07147	Tyrp1	3432	2720	0	0	0	0	0	0	0	0	0	0	0	0	0	0	0	0.109713	0.205855	0.199881	0.204426	0.1171	0.240213	0.156343	0.161594	0.0552461	0.0978215	0.0641417	0.117781	0.0778661	0.0382133
ENSMUSG00000006005		Tpr	7407	7480	45.9454	47.776	38.1713	45.1822	49.1532	50.3404	51.2445	42.909	47.7853	51.8847	49.5247	50.2927	55.7035	48.2182	58.6011	22.5271	22.4983	25.9917	32.6248	32.1207	35.1893	27.5847	24.1393	28.3933	30.8362	31.6346	29.9789	30.0297	32.7029
ENSMUSG00000006007		Pdc	750	3335	0	0	0	0	0	0.0141568	0	0	0	0	0	0	0	0.0055922	0	0	0.0392497	0.0590101	0.020336	0.0487137	0.0709172	0	0	0	0.0596842	0	0.035931	0	0
ENSMUSG00000006010	Q4PJX1	Odr4	1347	3273	7.88135	7.66781	10.0318	10.142	8.53285	8.52515	8.68369	9.23444	7.74497	8.07548	8.24786	7.73372	7.46724	8.93467	7.42088	20.1864	20.9143	19.6153	18.4677	17.4811	17.216	16.0386	16.4689	18.2144	16.5328	18.0702	15.4848	15.5629	19.1318
ENSMUSG00000006014		Prg4	1313	4263	0.209313	0.197886	0.398886	0.539728	0.645601	0.470689	0.753316	0.67051	0.457945	0.593564	0.368004	0.712525	0.857665	1.28183	0.699783	3.89193	3.67686	2.91567	4.07726	4.313	3.90909	3.65642	3.44243	4.5921	4.07403	3.90403	4.02274	4.43246	4.27005
ENSMUSG00000006019		Dhx34	3900	4310	4.47312	3.73351	4.82051	4.2763	4.9724	4.39814	3.77904	3.84079	3.39027	3.60974	4.18933	4.10894	6.10899	6.20079	6.20482	24.2264	23.3008	23.0877	21.6187	22.3006	20.5251	23.8596	25.2552	22.3636	20.9985	19.6428	21.0335	21.4551	20.7987
ENSMUSG00000006021		Kptn	1299	1630	4.49552	4.42495	5.76617	4.45527	3.87516	4.24337	3.7044	4.69663	3.88339	3.93472	4.53988	3.68181	3.80872	3.46684	3.38776	30.3529	26.4233	23.696	20.4299	21.1646	18.3435	22.3706	27.1318	18.7415	18.2981	16.1718	16.3889	17.7381	18.4253
ENSMUSG00000006024	Q9DB05	Napa	3379	2517	67.0777	64.6683	75.0146	65.6173	65.9292	65.5391	70.0663	78.2796	70.0755	68.7891	72.6536	66.6807	68.2435	65.1675	66.0944	77.2075	72.0556	60.1583	47.8503	50.4996	48.5916	58.3196	73.4638	53.7559	51.9035	52.5463	53.099	53.7267	51.1357
ENSMUSG00000006050	Q80VJ2	Sra1	702	2360	19.9588	20.8484	23.6989	24.0079	22.4347	23.3864	27.7611	28.3838	26.383	22.2293	24.8966	20.4528	24.2265	20.9022	20.7897	77.8507	70.7418	62.5721	52.3173	50.6393	51.5211	60.8256	62.1741	45.9697	48.0152	45.6485	47.8697	44.7932	46.6117
ENSMUSG00000006056	A2A6M5	Calcoco2	3907	1621	0	0	0	0.0147855	0	0	0	0	0	0	0	0	0	0	0	22.9302	22.0309	19.9992	17.3249	18.2396	16.9964	19.5956	21.3276	15.9565	15.9369	16.4443	15.9745	15.4811	16.3306
ENSMUSG00000006058	Q9CZ28	Snf8	1207	1004	26.447	28.6517	32.457	21.1504	18.537	19.1156	21.3176	26.1181	23.4217	21.7343	25.2956	20.9394	21.1656	19.3559	19.5136	67.8286	58.4356	47.6126	38.3511	36.2628	32.0141	41.7407	46.5451	33.1455	29.9472	29.9366	29.5605	30.1604	32.3252
ENSMUSG00000006095	Q9D1E6	Tbcb	971	1416	22.552	24.7685	28.1007	20.7683	16.7281	17.8882	20.099	21.1518	20.8892	16.9498	20.8622	18.149	16.1163	15.8314	16.9736	96.1969	82.6731	73.5879	59.1858	59.431	55.8446	66.2531	79.2475	51.4334	53.0381	50.4265	54.8957	50.9765	52.6415
ENSMUSG00000006127	Q8C5L6	Inpp5k	1356	2679	6.21737	6.33714	8.42464	9.1074	7.90701	7.98337	7.60868	8.18312	7.12151	5.62035	6.14319	6.27379	6.71395	6.52297	5.62298	4.52221	4.66742	6.20128	7.22107	7.65193	6.25625	6.06045	5.58271	8.47348	8.46736	8.97514	8.34681	8.49621	8.00331
ENSMUSG00000006134	P47941	Crkl	4885	5042	16.4532	16.819	14.5511	17.878	16.9036	17.4778	17.0788	19.9751	20.75	17.4209	16.7197	18.0768	18.158	18.4206	17.6702	24.0984	25.2311	28.7787	32.0369	32.7733	34.9396	29.7031	24.914	36.7876	35.499	36.3468	39.1453	37.1876	42.2774
ENSMUSG00000006143		Upk3bl	1513	1119	0.0966559	0.0565407	0.0828881	0.128511	0.0806398	0.126576	0.0687394	0.133274	0.0793005	0.111944	0.158713	0.0987081	0.109644	0.0833332	0.264702	0	0.0389125	0.0146258	0.0504031	0	0.017577	0.0373304	0.0733099	0.0501268	0.0443785	0	0.0178112	0.0588756	0.0216702
ENSMUSG00000006154	Q8R5F8	Eps8l1	3455	3868	0.139811	0.0817852	0.135883	0.11773	0.204127	0.176987	0.139203	0.109241	0.0764713	0.0453391	0.0612203	0.0237966	0.0507517	0.0385729	0.0492284	6.71798	5.81078	5.73235	5.03249	5.3296	4.11032	5.0841	5.63418	5.16954	5.20833	5.45216	4.39908	4.93307	4.66894
ENSMUSG00000006169		Clint1	7374	3365	45.6979	46.9112	40.9413	48.3691	47.0152	45.8309	47.2431	48.5662	49.1285	48.163	45.979	48.1207	43.0826	43.3577	43.4211	17.0694	18.2396	21.3605	24.2865	24.7483	24.4048	21.841	17.3206	21.5626	21.2434	22.5516	21.4848	20.8583	22.9607
ENSMUSG00000006179	Q9QXE5	Prss16	1569	2155	0.451704	0.577397	0.903846	0.667303	0.607156	0.525805	0.562172	0.565161	0.672564	0.581279	0.604363	0.589432	0.614884	0.718305	0.647972	0.445683	0.112571	0.366697	0.340229	0.232857	0.169496	0.251986	0.2651	0.21752	0.385151	0.320691	0.37786	0.35957	0.292554
ENSMUSG00000006191	Q91WE6	Cdkal1	1743	3372	4.01743	4.06533	4.55691	3.99455	3.74645	4.04642	2.83429	2.48408	2.35089	2.21407	2.335	2.45673	1.70284	2.18468	1.87604	3.27125	3.96889	4.215	5.189	5.03067	4.24161	3.98574	3.62726	3.43747	3.31293	3.73476	3.66422	3.54339	3.85619
ENSMUSG00000006204		5430419D17Rik	2175	7948	0.0068041	0.00265346	0	0.00603103	0.00283832	0.0118804	0.00241946	0.0125091	0.00744315	0.00315213	0	0	0.00308737	0	0.00798588	0	0	0	0	0	0	0	0	0	0	0	0	0	0
ENSMUSG00000006205	Q9R118	Htra1	2848	2041	23.701	23.8589	44.8232	30.3672	20.7574	23.4214	24.8641	30.4331	25.8111	24.7953	27.5406	38.2432	25.6325	47.059	25.4592	110.084	106.452	105.011	97.9168	97.0917	85.0484	93.2788	102.106	100.608	94.8859	94.3875	95.4639	91.8938	104.405
ENSMUSG00000006215	Q60821	Zbtb17	3302	2722	12.129	12.0557	11.8013	10.4604	9.98662	10.4243	13.0059	15.8612	15.2025	16.926	16.2463	15.7174	16.362	16.4232	16.2916	7.55055	7.87194	7.89452	7.20104	7.20305	6.78138	6.94465	7.66718	6.14407	6.58162	5.94289	6.89621	7.08602	6.94067
ENSMUSG00000006216	Q9WUB6	Clcnkb	2923	2490	0.0760146	0.0508185	0.0248332	0.0577526	0.0634188	0.0853245	0.0617827	0.0499107	0.0712749	0.0603689	0.0832129	0.0221796	0.0591287	0.0449397	0.0509814	0.0460063	0.0503546	0.052994	0.0156538	0.0374977	0.0181963	0.0579688	0.0189733	0.0129733	0.0229712	0.0430349	0.0553163	0.0507919	0.0224338
ENSMUSG00000006218		Fam131c	1489	1433	0.132084	0.0588686	0.345203	0.183978	0.141682	0.148261	0.18787	0.104071	0.206414	0.244762	0.10328	0.231237	0.273981	0.234263	0.162407	30.3452	27.2824	23.6595	20.4964	19.7398	18.2175	22.7593	27.357	20.0938	21.3594	19.5361	20.7587	19.7222	17.6816
ENSMUSG00000006219	Q71FD7	Fblim1	1693	3101	112.936	108.482	101.336	117.835	137.514	129.2	122.926	107.838	108.73	99.5015	91.6541	100.03	87.1624	81.7267	90.3056	95.6188	92.9023	122.408	139.754	135.632	132.797	143.02	147.508	168.796	163.44	151.406	170.46	157.006	147.861
ENSMUSG00000006221	P35385	Hspb7	2579	2769	0.263657	0.258956	0.290303	0.199078	0.309585	0.255758	0.277788	0.215433	0.331149	0.334765	0.320694	0.392248	0.363335	0.48494	0.489009	0	0.0798996	0.0171607	0.0295695	0.0566658	0.0412469	0.0109502	0.0537601	0.0147037	0.00867839	0.0121938	0.0417965	0.0115134	0
ENSMUSG00000006235	P14753	Epor	1775	1761	1.81185	1.50897	2.42282	1.27935	1.01202	1.26008	0.971866	1.49613	1.39413	1.36576	2.11789	2.09075	2.49425	3.38898	2.29474	1.34855	1.5921	1.33396	1.37483	1.25558	1.13867	1.5751	1.23416	1.19638	1.0844	1.13389	1.07793	1.07062	1.08982
ENSMUSG00000006262		Mob1b	2924	8967	8.12964	7.90481	6.03382	7.09638	7.72847	8.08205	7.71596	7.84445	7.78814	9.03834	8.79715	7.7151	8.69668	8.03652	8.83145	3.15495	3.66456	5.7441	9.20647	10.4083	11.2142	6.86695	4.13477	11.7887	11.6654	12.5942	12.9027	12.8256	14.3976
ENSMUSG00000006269		Atp6v1b1	6020	1999	0.0405795	0.0211002	0	0.0599483	0.0789959	0.106282	0.0384789	0.0497359	0.103579	0.0375985	0.0296148	0.0184183	0.0491014	0.00932965	0.0317518	0.111691	0.185817	0.158063	0.106409	0.139587	0.0927696	0.112587	0.133581	0.157479	0.15615	0.172388	0.147723	0.128242	0.0762488
ENSMUSG00000006270	Q2NKI2	Vax1	2619	1044	0	0	0	0	0	0	0	0	0	0	0	0	0	0	0	0.0308079	0.0337197	0.0422466	0.0582359	0.0139501	0.0507712	0.0323487	0.0529391	0.0723958	0.0256375	0.0600377	0.0205791	0.0340125	0.0125189
ENSMUSG00000006273	P62814	Atp6v1b2	3387	2825	15.257	17.0435	16.8759	22.016	19.7321	19.5787	28.712	34.9033	35.5682	31.66	31.2975	31.7157	32.7382	37.3198	30.8484	29.1822	30.6367	30.4001	29.1665	28.7525	30.457	30.0831	30.6768	28.2924	28.6857	27.9474	29.0488	28.264	31.0252
ENSMUSG00000006276		Eps15l1	2649	3376	23.0428	23.5385	21.8143	23.0657	24.2429	23.131	23.1146	20.2025	20.3181	23.0272	23.6905	21.8717	25.2871	21.9977	25.1055	33.982	33.9046	34.6592	30.8955	32.4252	31.0213	34.3491	36.2399	29.3891	28.5071	26.438	28.3623	28.2021	28.2446
ENSMUSG00000006281	P97499	Tep1	7485	8171	3.81882	3.78639	5.09297	4.82221	4.59683	4.46936	4.11144	4.1218	4.05803	2.91893	3.17337	3.64531	3.97312	3.91442	3.43602	6.01864	6.48919	7.9498	9.4385	9.94531	9.53972	7.97599	6.68323	8.55691	8.90777	8.48691	9.15917	9.25103	9.54042
ENSMUSG00000006288		Ttc5	2437	2366	4.95991	5.11643	6.74274	5.07507	4.23338	4.05081	3.56801	3.50877	3.67551	3.18723	3.71564	3.43128	4.32482	4.15407	4.48005	6.1251	5.79807	5.72969	5.89551	6.08671	5.6418	5.43487	5.39342	3.89013	4.23385	4.71007	4.48954	3.98424	4.87029
ENSMUSG00000006289		Osgep	1661	3388	3.55153	3.21823	4.95516	3.50879	2.56352	3.0379	3.25227	3.55079	3.31761	2.54376	2.94428	3.03195	2.76673	3.08264	2.52913	9.65056	9.90696	8.48647	7.52957	7.88555	6.75656	8.39903	9.43236	6.23264	5.91542	6.75909	6.76546	7.13274	6.90876
ENSMUSG00000006299		Aamp	3858	1817	60.8649	60.9941	79.4797	66.9687	57.5583	61.8938	65.7011	75.1685	68.828	63.9082	65.3742	61.9039	58.8409	53.6713	53.3065	26.4212	25.378	22.7597	20.4862	19.1483	18.0809	19.9616	22.7988	18.5476	17.3112	17.8025	17.5115	17.3401	19.181
ENSMUSG00000006301		Tmbim1	1814	11011	8.25354	8.10759	8.94021	7.58134	7.27108	7.39644	7.50612	8.28217	8.19328	7.82014	7.38993	7.36463	7.44331	6.68865	7.20358	44.2571	48.5213	50.4424	54.0882	54.4504	53.0413	52.5266	49.9712	56.1288	58.5573	56.1171	56.6597	55.2282	54.3678
ENSMUSG00000006304	Q9CVB6	Arpc2	1945	1439	335.88	343.986	311.429	323.767	370.068	365.055	390.477	399.83	402.103	414.151	388.4	388.791	398.396	376.901	412.559	2.17098	1.93726	1.87725	1.63106	1.71875	1.99626	2.55543	2.76582	2.3201	1.7491	2.02106	2.1614	2.48841	2.1577
ENSMUSG00000006307		Kmt2b	8235	8469	13.4639	13.5269	10.5759	10.9068	14.0005	13.6471	12.2772	11.942	12.8319	15.0869	13.9909	13.3878	17.2716	13.5608	15.8161	9.11205	10.2843	11.4769	15.9447	15.5902	18.3138	16.2653	14.1762	20.7817	23.7731	22.4812	25.1223	26.5019	21.5912
ENSMUSG00000006311	P41163	Etv2	1800	1048	0	0	0.0295012	0.160087	0.086103	0.0675757	0.165142	0.0474342	0.0564487	0.0239056	0.0282443	0	0	0.0177958	0	2.83894	2.33863	2.15141	1.75398	1.98914	1.28537	2.25924	2.57268	1.60111	1.39263	1.01332	1.21267	1.00626	1.18397
ENSMUSG00000006313	Q9D132	Upk1a	1182	1421	0.685026	0.860804	0.696237	0.708393	1.12716	1.16288	0.798424	0.857087	1.08242	1.19888	1.29149	0.7773	0.863421	0.761224	1.14645	0.750883	0.722235	0.730137	0.503238	0.525465	0.179993	0.597302	0.586495	0.449148	0.340836	0.532111	0.501575	0.577782	0.610248
ENSMUSG00000006315		Tmem147	2489	875	49.1346	47.9158	59.9619	40.0733	33.774	35.8009	34.0423	42.6095	40.0585	37.8517	40.459	39.6163	37.8032	36.8097	33.9967	39.2785	35.7293	30.3615	25.5772	25.8125	23.5275	29.1368	32.8877	25.7631	25.2141	24.2207	24.7396	24.5155	23.2499
ENSMUSG00000006333		Rps9	2074	1347	318.01	351.213	450.286	321.201	263.272	264.42	301.753	381.007	353.675	297.048	352.915	344.606	324.574	341.709	304.134	437.171	365.057	304.788	224.103	215.23	207.828	262.497	311.99	205.42	201.305	196.268	199.254	190.685	205.78
ENSMUSG00000006335	Q3U1J1	Tfpt	1172	1166	10.134	10.4906	12.6215	9.27038	9.01585	9.04981	8.54294	9.89105	9.81742	9.7763	9.54512	9.48872	10.3752	9.30899	9.63508	64.3237	61.9138	53.1317	42.0731	42.7544	35.4208	49.1316	60.9954	39.2152	37.5063	39.417	41.6181	42.9686	35.9762
ENSMUSG00000006342	Q9DBX3	Susd2	3617	3151	0.154462	0.0736232	0.0784951	0.2434	0.221939	0.179802	0.213597	0.220868	0.16897	0.0556559	0.0939385	0.134373	0.077875	0.0947	0.0604301	0.676657	0.903384	0.862637	0.649379	0.81313	0.779364	0.624616	0.75131	0.870179	0.84774	0.956388	0.976009	0.886602	0.716111
ENSMUSG00000006344	Q9Z2A9	Ggt5	1713	4410	0.0061314	0	0.0280429	0.0217391	0.0153462	0	0.00872102	0.0281809	0	0	0	0.00834878	0	0.00845804	0.00479757	0	0	0.0129181	0.00890366	0	0.0155248	0	0	0.0664115	0.0261314	0	0	0	0.0191401
ENSMUSG00000006345	Q60928	Ggt1	1701	2167	0	0.0194644	0	0.0110601	0.0312307	0.0108936	0.00887395	0.01147	0.0136498	0.0115612	0	0	0.0339711	0.0172127	0	1.50209	1.31525	1.30093	1.00425	1.26724	0.875521	1.66023	1.45087	0.86944	0.960526	0.610098	0.712917	0.663335	0.82883
ENSMUSG00000006356	Q9DCT8	Crip2	2029	1439	14.2808	13.7178	17.8757	15.1565	15.1438	14.7315	14.7531	15.39	13.5048	12.1174	11.0254	11.987	10.8283	9.66844	11.0124	134.251	123.872	111.342	90.0084	86.9716	79.5984	93.6291	109.264	76.1409	72.1637	73.9774	76.3025	75.7617	75.0594
ENSMUSG00000006360	P63254	Crip1	516	516	0.157206	0.163486	0.239669	0.325138	0.174876	0.320242	0.26087	0.0963393	0.0573238	0	0.0573644	0.0356765	0	0	0.0820049	1220.61	958.367	825.884	583.654	575.254	501.368	696.215	839.892	619.155	605.56	593.363	568.107	579.703	542.828
ENSMUSG00000006362		Cbfa2t3	3656	7645	0.00353689	0	0.00808823	0.0188102	0.0383606	0.0247026	0.0352149	0.0162561	0.0309526	0.0229394	0.0387182	0.0313038	0.0353071	0.119535	0.0304421	0.882776	1.19166	1.19844	0.99288	1.07927	0.843791	0.834237	0.910158	0.528985	0.618309	0.421483	0.309581	0.38172	0.349752
ENSMUSG00000006369	Q08879	Fbln1	3400	3659	73.4774	69.0559	114.56	97.6444	81.8757	82.058	86.0482	92.2555	78.5596	68.3055	71.5044	89.2128	72.2137	96.3438	64.5646	18.5894	18.0433	19.9745	20.1012	20.9917	19.8985	21.3797	22.2407	22.2284	20.7622	21.1717	21.5031	22.1562	22.083
ENSMUSG00000006373	O55022	Pgrmc1	2336	1857	68.7272	69.6743	71.2246	82.9241	74.9536	75.0016	94.1093	101.818	97.2909	83.2271	87.9394	82.241	89.5514	97.1767	87.2153	61.7463	64.3689	61.5172	58.0567	57.5634	57.0586	56.2512	56.8953	65.1928	59.4415	61.2128	62.3871	60.8477	69.8688
ENSMUSG00000006378	O88986	Gcat	4833	2370	1.255	1.21911	1.34366	0.910151	0.828114	0.896447	0.843842	1.08022	1.27302	0.898529	1.38633	0.924337	0.71441	0.842003	1.03555	3.69511	3.14899	2.94867	2.61616	2.69876	2.39912	2.76386	3.08679	2.91881	2.44053	2.37501	2.40878	2.44523	2.65932
ENSMUSG00000006386		Tek	6545	4654	0.0174298	0.00453152	0.0132863	0.0257492	0.043625	0.035506	0.0289233	0.0320441	0.0317781	0.0161494	0.0190804	0.0158221	0.0105451	0.0200365	0.0136381	0.00410928	0	0.0101431	0.00699097	0.0167465	0.0243795	0.00431481	0.0211837	0.0173816	0.0136786	0.00480485	0.0164695	0.0136102	0.0100189
ENSMUSG00000006389	Q08351	Mpl	2238	2934	0.00921591	0	0	0.00816882	0.00768881	0.0160916	0.0196624	0.00847155	0	0	0	0	0	0.0063565	0.00721107	0.0240351	0.0920738	0.118653	0.184005	0.122437	0.249541	0.151423	0.0867321	0.118609	0.110008	0.0843104	0.156536	0.185747	0.0879008
ENSMUSG00000006390	Q9JLJ5	Elovl1	7500	1811	67.9347	69.2082	69.2438	56.5105	59.9414	57.289	57.6258	63.1476	61.7225	67.9934	68.6145	65.3313	63.5072	61.4903	64.0793	19.3646	19.5895	17.4139	15.3435	14.4119	14.0168	14.8432	17.1035	15.4313	15.3806	14.7888	14.7533	14.2368	14.9902
ENSMUSG00000006392		Med8	1082	1743	18.4917	17.9075	16.514	11.688	10.2764	10.4692	9.27843	9.6399	10.0294	11.7719	13.8575	10.3294	11.7272	11.0744	12.6604	32.9852	28.8388	28.6733	25.3166	23.6365	22.5385	26.1002	27.14	18.4698	17.0861	19.7057	18.6546	17.7828	20.7267
ENSMUSG00000006395		Hyi	804	936	8.72428	8.22408	12.9813	9.55108	8.29091	8.07058	7.72481	9.63949	8.27962	5.2997	5.72394	5.62499	5.26947	6.81441	4.90505	0	0	0	0	0	0	0	0	0	0	0	0	0	0
ENSMUSG00000006398	Q9JJ66	Cdc20	1793	1793	103.739	102.437	100.235	95.495	90.4121	90.1337	95.3234	97.4536	96.3919	71.6382	77.0129	68.9236	70.2486	54.0777	60.038	0	0	0	0	0	0	0	0	0	0	0	0	0	0
ENSMUSG00000006403	Q8BNJ2	Adamts4	6201	4389	7.6886	7.4095	8.51652	8.93382	7.46826	8.53575	6.8218	6.24078	6.05195	4.58936	4.34997	4.25728	5.22748	4.86115	4.83498	5.68179	5.30261	5.86675	5.87844	5.76222	5.73822	5.74737	5.84461	10.2676	9.63335	9.97038	9.57813	9.39487	9.78164
ENSMUSG00000006411	Q8R007	Nectin4	3579	3636	0.0223098	0.0174007	0.0425155	0.0922834	0.0868608	0.142833	0.0687536	0.0478517	0.0813506	0.068903	0.105831	0.070882	0.0877336	0.128231	0.0640071	0.0526032	0.0493501	0.0370977	0.0255691	0.0357288	0.0371528	0.0236718	0.046487	0.0211908	0.0562822	0.0439337	0.0451773	0.0663715	0.0274828
ENSMUSG00000006412	O70591	Pfdn2	465	1735	16.2549	18.4155	19.281	15.5131	13.1843	14.3816	16.6363	17.0192	16.3324	16.1437	18.9201	15.6822	13.9169	12.1467	13.5724	164.09	156.809	137.912	116.505	113.299	108.378	116.606	139.124	101.204	101.174	106.314	100.143	104.915	100.97
ENSMUSG00000006418	Q9ET26	Rnf114	2644	3001	14.6685	14.7298	18.7914	16.0368	15.0644	14.8907	15.6158	17.4511	16.5489	16.7716	16.9256	16.7712	16.9095	19.1782	16.4267	26.2544	25.8968	27.9539	27.1121	26.5102	26.7649	27.3539	26.901	28.9714	28.6203	28.617	28.8746	27.9747	30.9641
ENSMUSG00000006423	Q8VDP2	C330007P06Rik	2808	3467	13.3911	12.9385	11.7088	13.3282	14.0416	14.1693	12.7848	11.9295	12.2002	12.7759	11.9954	11.1612	12.0321	10.2798	12.7481	6.95369	6.74081	6.09172	4.90475	4.7946	4.71645	5.03863	5.8461	4.55105	4.12879	4.62533	4.4338	4.13459	4.79895
ENSMUSG00000006435	Q923S6	Neurl1a	3659	4157	1.37897	1.06539	1.7701	1.51057	1.26443	1.11871	1.24437	1.60243	1.3306	0.952223	1.01824	1.10268	1.0035	1.17544	0.646373	0.102906	0.0965421	0.120955	0.0750302	0.0948579	0.0726809	0.0848989	0.0454706	0.08291	0.0489348	0.0773517	0.0589194	0.0568053	0.0537638
ENSMUSG00000006442	Q64674	Srm	4180	1338	151.223	159.087	128.799	113.28	121.309	125.072	150.231	154.799	156.805	161.272	160.057	151.496	143.361	119.204	138.724	66.8263	63.5297	59.0807	52.7397	54.3834	50.6876	60.7102	70.133	49.9776	49.0788	47.0889	47.224	48.2333	45.3762
ENSMUSG00000006445	Q03145	Epha2	4103	3913	31.3445	32.9523	20.7327	67.9697	69.7466	71.1873	72.8995	65.21	65.2433	41.1427	36.3249	29.2343	36.2338	26.1853	35.0044	17.8952	19.0055	20.6402	23.7534	23.7706	28.4023	28.6947	26.2967	36.1557	34.5952	34.4063	39.8214	38.5871	39.1558
ENSMUSG00000006456		Rbm14	5732	3508	39.0176	36.5342	31.1729	33.6485	36.1085	38.8954	40.9045	39.6994	41.173	42.7146	41.2527	36.603	47.2022	37.7518	44.1058	23.0853	24.5996	24.754	26.502	26.6175	28.6678	30.6102	31.1691	32.7806	30.8391	30.3779	34.1978	35.9921	31.5743
ENSMUSG00000006457	O88990	Actn3	3313	2880	0.413103	0.65173	1.01984	0.848842	0.900793	0.819668	1.03494	0.759475	0.872994	0.713318	0.60639	0.767044	0.673103	0.712325	0.580356	2.05388	1.71488	1.98377	2.28803	2.28277	1.76597	2.23332	1.77442	2.15187	2.05373	1.97438	1.90338	2.13309	1.88033
ENSMUSG00000006463	Q6IR37	Zdhhc24	5005	2558	2.5475	2.71247	3.48091	2.8015	2.25766	2.3994	2.21015	1.76845	1.85014	2.41912	2.77717	1.71281	2.94499	2.09976	2.63845	7.65212	8.54594	8.79403	9.96178	9.20864	9.86713	8.99406	9.06402	10.5315	10.5938	11.046	11.8346	11.7882	11.3264
ENSMUSG00000006464	Q3V3N7	Bbs1	3774	5581	0.658909	0.691527	1.03593	0.919012	0.820547	0.884026	0.647771	0.739297	0.678395	0.529702	0.657661	0.695989	0.773833	1.09273	0.659624	7.68945	8.27583	10.1438	13.1182	14.0129	12.9165	10.6332	8.44228	12.992	12.2345	13.3824	12.2888	12.14	12.3016
ENSMUSG00000006469	Q80SU6	Slc34a3	2949	2183	0	0	0	0	0	0	0	0.011386	0	0	0	0.00843292	0	0	0	0.0638409	0.0499107	0.0375191	0.0258596	0.0309726	0.00901796	0.0287288	0.028209	0.0257178	0.0227686	0	0.0274143	0.0302065	0.011118
ENSMUSG00000006476	Q99NF2	Nsmf	3446	2957	21.7175	21.6888	22.7305	16.9887	16.8372	16.7488	18.0268	20.2492	20.6564	22.6215	23.5439	19.4923	25.7168	20.1763	22.8315	20.0661	20.5532	21.4031	20.1604	20.2609	19.7178	21.545	23.36	23.7914	22.6154	21.7013	23.1868	24.566	21.7216
ENSMUSG00000006494	Q8BFP9	Pdk1	6276	5185	4.93855	4.67756	8.56859	10.9459	8.68423	8.6777	10.2621	13.9833	11.9857	17.2062	18.0169	21.324	25.7026	31.7679	25.5642	5.00965	4.7655	4.96099	5.0767	4.95986	4.66115	4.18477	3.90581	4.45915	4.35435	4.58488	4.64596	4.37635	5.28165
ENSMUSG00000006498		Ptbp1	3248	3169	267.289	266.153	203.611	292.342	337.317	337.932	392.552	348.126	365.114	343.779	322.994	305.867	334.083	274.159	324.162	359.31	370.259	391.123	386.357	390.516	405.607	412.504	404.75	426.33	411.757	407.301	414.653	422.539	410.897
ENSMUSG00000006517		Mvd	2040	1833	10.5768	9.95231	13.4262	11.611	13.1194	12.1703	11.5085	10.9701	12.7966	13.0528	13.2417	11.0876	11.7137	10.4188	11.1615	38.7872	33.9251	30.8501	26.7956	26.2284	23.9346	29.4171	32.6229	30.7457	28.9205	27.9947	29.9205	27.597	29.8137
ENSMUSG00000006519	Q61462	Cyba	763	744	93.2572	84.954	123.087	86.9137	84.202	85.7637	88.8088	101.093	85.2784	78.5267	80.7635	82.3212	70.548	73.3215	70.0977	325.916	257.451	235.412	178.626	170.634	157.089	203.087	241.388	178.671	166.703	161.567	168.895	174.733	167.802
ENSMUSG00000006522	Q61704	Itih3	2658	2992	0.108447	0.0352435	0.0309999	0.224293	0.113096	0.173577	0.160677	0.099688	0.138405	0.0669869	0.138503	0.0984442	0.18043	0.0747994	0.155568	1.87194	1.66125	1.56517	1.55504	1.28519	1.20063	1.16872	1.67963	1.34107	1.32201	1.49075	1.30787	1.34054	1.25819
ENSMUSG00000006526		Tmem110	4493	3822	5.92152	5.18138	6.44717	4.92891	4.73373	5.45382	3.98484	4.57831	3.60645	3.72323	3.63998	3.7425	3.51191	3.37671	3.42103	14.8873	14.7285	15.3468	14.5425	14.6165	14.5666	13.696	13.7938	13.6812	13.689	12.6897	13.2192	13.4223	13.8504
ENSMUSG00000006527	Q9JMD1	Sfmbt1	2601	7837	2.38066	2.5242	2.1106	2.03984	1.97179	2.02117	1.46733	1.54772	1.59652	1.83814	1.85826	1.82987	1.53111	1.73245	1.76828	2.3576	2.42199	2.19501	2.79121	2.5916	2.28007	2.18236	1.79106	2.02653	2.08241	1.87405	2.06179	1.60965	2.31942
ENSMUSG00000006529	Q61702	Itih1	4738	3077	0	0	0	0.00778918	0.00733149	0.0153438	0.00624954	0	0	0.00814206	0	0.0059828	0	0.00606109	0.0137519	0.0170295	0.00621302	0.0233524	0.0160954	0.0231334	0.00561291	0.0238417	0.0292629	0.0160072	0.0283431	0.0199121	0.00568769	0.0250679	0.02076
ENSMUSG00000006538	P97812	Ihh	1230	2468	0.010956	0.0170905	0.0125273	0.00971123	0.0365624	0.047825	0.0155833	0	0	0.0101512	0.0119935	0.0223773	0	0.0453403	0.00857264	0.0437321	0.0717983	0.0359817	0.0248	0.0445552	0	0	0.0450886	0	0	0.0255673	0.0219092	0.0241406	0
ENSMUSG00000006542	Q8BGM7	Prkag3	2125	2832	0.143218	0.171279	0.0764198	0.110019	0.0796574	0.0750205	0.0814824	0.13165	0.0940014	0.0619251	0.0731639	0.0845049	0.103976	0.0460981	0.149416	0.0126566	0.0554114	0.0312406	0.0502418	0.128948	0.062574	0.0664481	0.0260983	0.0535354	0.0526625	0.0443969	0.0760892	0	0.0154292
ENSMUSG00000006546		Cryba2	1884	923	0	0	0	0	0	0	0	0	0	0	0	0	0	0	0	0.157032	0.124999	0.152693	0.0485732	0.096962	0.127041	0.164886	0.0883105	0.0603837	0.0950385	0.0834601	0.100126	0.157606	0.0522086
ENSMUSG00000006567	Q64446	Atp7b	7930	6505	0.0249403	0.0259366	0.0190114	0.0478978	0.0520192	0.0108869	0.0591233	0.103167	0.100037	0.219528	0.232068	0.348088	0.497936	0.75116	0.536656	0.919119	1.05796	1.45107	2.2349	2.4902	2.60909	1.84471	1.22038	1.83627	1.87407	1.71317	1.69913	1.72242	1.77372
ENSMUSG00000006574	P04919	Slc4a1	2685	4545	0	0	0	0.01582	0.00496347	0	0.00423099	0	0	0.00551224	0	0	0	0	0	0.140236	0.0877089	0.065933	0.0624848	0.0952502	0.0990464	0.105179	0.113603	0.112986	0.125037	0.105412	0.180659	0.199059	0.0976893
ENSMUSG00000006575	O08576	Rundc3a	1410	2046	1.63876	1.27816	1.64711	1.58142	1.49952	1.64991	1.485	1.43351	1.76376	1.05306	1.6782	1.39463	1.4392	1.00269	1.26158	1.54505	1.75371	1.52233	1.4603	1.93041	1.56546	1.6023	1.61264	2.47427	2.14292	1.985	2.1788	2.44282	2.5811
ENSMUSG00000006576	P16283	Slc4a3	5085	7182	3.475	3.17138	3.57301	3.87442	3.5588	3.44466	2.92384	3.08704	2.8047	2.7767	3.12816	2.6068	3.30732	3.26673	3.1403	7.1086	7.60102	7.3545	7.70547	7.73096	6.63672	6.98653	7.2582	8.12112	7.42091	7.65013	7.56248	8.51373	7.95012
ENSMUSG00000006585	Q8R4E9	Cdt1	1644	2189	46.791	46.775	44.5469	42.6901	45.4065	46.0482	61.3616	61.361	63.4011	51.3308	50.7217	46.4978	47.6532	42.3096	43.3487	60.4489	62.8318	67.9073	66.9083	70.2815	66.6628	75.1017	74.8055	69.2219	64.6533	65.4779	72.5505	71.7218	73.8305
ENSMUSG00000006586		Runx1t1	3284	6090	6.89085	6.8325	7.70647	7.72936	7.38631	7.26024	3.77335	4.4038	3.42904	6.11312	6.05124	7.21551	5.363	7.16294	6.31244	0.75346	1.03084	1.2129	1.87166	2.19723	2.17837	1.71128	0.920376	1.27019	1.09727	1.03421	1.57554	1.2568	1.74717
ENSMUSG00000006587	Q9QY31	Snai3	2845	1628	0.016609	0.0129544	0	0	0.0138569	0	0.0236239	0.0763376	0.036338	0.107722	0.0545455	0.0339233	0.060291	0.0343673	0.0129959	0.113442	0.0724292	0.116672	0.00536097	0.0321048	0	0	0.038987	0.026658	0.015734	0	0.00947215	0.0104369	0
ENSMUSG00000006589		Aprt	794	929	147.597	152.032	152.29	114.29	110.391	108.656	122.417	143.14	141.878	115.827	128.054	116.459	113.394	98.4895	106.105	87.0539	73.8157	71.9046	54.4192	53.2614	49.0347	67.1511	73.4796	46.3266	48.2585	43.6863	48.7716	48.2043	49.3456
ENSMUSG00000006599		Gtf2h1	3043	2736	19.6175	21.2747	17.8656	25.2901	23.1691	23.6151	30.883	33.813	33.4495	32.5709	33.5597	31.2806	30.3233	35.739	30.9007	12.3296	12.4502	12.1516	11.0368	10.8297	11.0116	10.654	10.3792	11.5021	10.4295	10.1794	10.4853	10.5482	12.7786
ENSMUSG00000006611	P70387	Hfe	1167	3572	1.43827	1.2812	2.27638	1.85861	1.24415	1.29531	1.13592	1.43344	1.35805	0.981925	0.911535	1.54096	0.934274	1.40971	0.900309	3.82572	4.03596	4.34232	4.50894	4.64909	4.14747	3.84767	3.08897	3.02198	3.79739	3.31455	4.15655	3.63847	4.80426
ENSMUSG00000006641	Q5U4D8	Slc5a6	5410	3436	3.20287	3.06279	2.20452	3.33422	3.6898	3.42829	5.66934	5.97517	6.50809	5.47581	5.52201	4.86479	5.07051	3.79947	4.378	12.0904	12.2102	12.6187	13.2024	13.7733	12.2696	12.074	11.8145	11.6286	11.3025	12.178	11.4568	12.5468	12.036
ENSMUSG00000006642	Q9JLR5	Tcf23	4369	4116	0.0131387	0.0102477	0.015023	0.0116459	0.0328848	0.040147	0.0420478	0.0301938	0.0359318	0.0121735	0.0215744	0.00894512	0.041732	0.0135933	0.00514025	0.0123119	0.0202133	0.0151949	0.00349095	0	0.0182609	0.0129277	0	0	0.00512281	0.00719793	0.0185042	0	0
ENSMUSG00000006649	Q9QZS7	Nphs1	5258	4608	0	0	0	0	0	0	0	0	0	0	0	0	0	0	0	0.0409209	0.0559858	0.0420859	0.0232057	0.0243198	0.025289	0.0429676	0.0369164	0.0288482	0.0340534	0.0538284	0.0461268	0.0169416	0.0187069
ENSMUSG00000006651		Aplp1	3642	2343	0.0230811	0.0180023	0.0791736	0.0204587	0.0192565	0.0201506	0.0164147	0.0212168	0	0.0213855	0.0126334	0.0707134	0.0209462	0.00795987	0.02709	6.39519	6.00547	5.81473	5.02955	5.15125	4.6879	5.43563	6.32707	5.65378	5.43868	5.31901	5.81586	5.10373	5.65355
ENSMUSG00000006673		Qrich1	3379	3331	48.6565	50.1189	43.1969	47.2295	48.7209	47.8578	40.5784	41.3761	40.679	41.7577	43.9424	44.5719	46.167	43.5595	45.0013	51.7927	56.2698	57.2506	62.8766	63.1555	61.4282	57.7847	53.3171	54.7099	57.2091	55.8689	56.6799	58.3226	54.3862
ENSMUSG00000006675	Q8BG58	P4htm	1732	1841	1.71843	1.48922	2.11601	1.87468	1.17635	1.60283	1.09676	1.72814	1.52635	1.1295	1.31842	1.53992	1.23958	1.7019	1.25266	11.8637	10.6736	11.5116	11.3245	10.8635	9.36623	11.1527	10.9029	11.1004	10.1053	10.1316	9.88	9.78907	10.3737
ENSMUSG00000006676	Q3UJD6	Usp19	6534	4791	32.1359	32.1694	29.8912	29.8553	29.3017	29.9232	28.3932	29.5403	29.0481	25.4453	26.8878	23.5003	28.5897	24.6175	26.3594	20.9597	21.8099	23.8729	25.2122	25.6625	24.6403	24.5969	24.8946	28.049	27.3278	28.2809	28.9651	28.675	29.0988
ENSMUSG00000006678	P33609	Pola1	5577	5346	10.7581	10.9393	9.66382	9.94379	8.51131	9.9707	9.19767	7.60172	8.59266	8.44476	8.26099	8.97726	7.66998	7.90862	8.08931	7.71605	8.07058	8.97134	10.168	10.6193	10.8388	9.05902	7.72667	7.94864	7.79763	8.33983	7.47999	6.95338	8.75966
ENSMUSG00000006699	P60766	Cdc42	648	2108	259.069	261.35	262.504	240.549	238.014	239.323	238.366	244.818	249.037	246.752	244.481	236.305	220.334	216.748	221.439	0.33204	0.454279	0.51224	0.753184	0.676579	0.861841	0.871619	0.727471	0.81928	0.449013	0.776488	0.748563	0.733159	0.556569
ENSMUSG00000006705	O70477	Pknox1	4326	4232	7.83327	7.70431	8.08729	8.79519	7.97987	7.99339	7.34751	7.30043	7.45069	8.04518	7.68678	7.99959	7.24788	8.47886	7.50903	4.13438	4.45711	4.40939	4.23783	4.29032	4.02045	3.87115	3.98699	3.99721	3.9786	3.70743	3.25173	3.43192	3.91837
ENSMUSG00000006711	Q5SZV5	D130043K22Rik	3627	4973	0.0326236	0.0339267	0.0310851	0.0337364	0.0725807	0.0332285	0.0502691	0.0699733	0.0594794	0.0453404	0.101187	0.0962469	0.0789493	0.0787552	0.0467987	5.2871	5.51899	5.43	6.86276	6.8447	6.48901	6.40024	5.74162	6.78541	7.20752	7.05776	7.6008	7.19606	6.78881
ENSMUSG00000006715	O88513	Gmnn	1456	1127	19.7458	20.5096	22.0838	15.163	14.0518	14.2016	13.1213	12.4167	15.4588	14.2271	16.8092	15.9425	15.4372	14.2481	17.8907	20.2638	21.7545	19.0283	18.0593	18.6189	18.3564	18.8528	20.1496	18.5177	16.1406	16.0695	18.0272	16.845	22.5861
ENSMUSG00000006717	Q9CQR4	Acot13	1534	721	13.801	14.2743	22.3839	17.8508	15.0497	13.5549	16.0026	15.0995	15.5485	12.9262	13.5889	14.6558	14.6005	16.1926	14.4961	9.76575	9.32629	7.64553	6.20419	5.69226	5.44361	5.57813	7.21256	5.53735	5.64646	5.61714	5.18236	4.91656	6.36931
ENSMUSG00000006724		Cyp27b1	2294	2443	0.431658	0.517962	0.442941	0.745606	0.831072	0.744043	0.826498	0.539232	0.883862	0.9127	0.702743	0.761079	0.924083	0.625992	0.580244	0.128966	0.128323	0.0482319	0.0864323	0.071669	0.0463713	0.0984846	0.157142	0.0826524	0.0390263	0.0548348	0.12922	0.051775	0.0714625
ENSMUSG00000006728	P30285	Cdk4	2319	2053	253.273	247.745	263.181	218.671	217.711	221.484	225.934	243.216	233.924	235.765	242.64	231.023	223.738	230.504	225.176	63.4515	62.6447	56.9394	50.9188	47.4927	47.7521	50.1971	55.7579	45.492	42.109	43.6255	45.367	43.1502	46.374
ENSMUSG00000006731	Q09200	B4galnt1	2502	2395	9.17875	8.04842	11.7344	10.2974	9.71119	9.50172	9.01675	9.21575	8.16358	6.7157	6.99525	7.85556	6.80314	7.07843	6.60778	4.63304	5.16506	4.2188	3.93796	4.08868	3.51823	4.06337	5.05381	3.54656	3.50662	3.3308	3.80205	3.65525	3.0533
ENSMUSG00000006732	Q9Z120	Mettl1	2983	1791	19.4002	19.0643	21.4574	17.022	17.697	19.0591	16.0517	14.5442	14.8804	14.5619	16.5932	15.2638	15.1944	12.5374	13.845	8.27685	8.01311	6.29071	5.61915	5.1992	5.51849	6.98674	8.0409	4.47475	4.65939	5.23954	4.8151	4.73813	4.49543
ENSMUSG00000006736	Q9CQ88	Tspan31	1328	1556	46.763	44.104	56.9665	50.0449	50.4387	47.3039	54.5258	58.0175	50.8319	44.9217	47.5198	47.8683	48.1937	50.1967	44.6668	27.2193	26.7108	24.3616	20.3398	18.4465	18.1632	17.9055	22.8643	17.5898	16.5502	16.8369	17.2891	15.562	18.0723
ENSMUSG00000006740	Q61768	Kif5b	4776	6032	31.1411	33.0121	24.2233	26.9036	26.7065	27.837	29.629	30.6615	31.6632	34.7761	34.3256	31.9778	33.4718	35.6829	36.8148	66.6243	61.6051	63.8797	72.4596	72.7034	76.5634	60.4899	52.7592	73.1661	70.0596	71.3567	71.4953	65.9139	82.5784
ENSMUSG00000006763	Q9D2C2	Saal1	3184	4728	4.42652	4.34462	5.34906	3.57888	3.04413	3.50002	3.51002	3.91653	3.87256	4.14902	4.33232	4.38033	4.48937	3.98008	4.24667	7.85571	8.30236	7.58939	7.06553	6.64382	7.14963	6.14656	6.50563	6.27649	4.99086	5.61003	5.50984	4.91463	5.91072
ENSMUSG00000006764	Q8CGV2	Tph2	2282	2626	0.0308905	0.0321244	0.0470941	0.0456346	0.0429531	0.0269685	0.0439372	0.0662562	0.0337918	0.0286212	0.0338157	0.0771134	0.0186888	0.0213061	0.0322274	0.0235717	0.103198	0.0484855	0.0534688	0.0160102	0.0233076	0.0371259	0.0486056	0.0498522	0.0686551	0	0.0236181	0.0390354	0.043103
ENSMUSG00000006777	Q99PS0	Krt23	1723	1565	0	0	0	0	0	0	0.0122874	0.0635285	0.0189004	0.0160084	0.0189138	0	0.062718	0	0.027038	0	0	0	0	0.0106022	0	0	0	0	0	0.0182518	0	0	0.019029
ENSMUSG00000006782	P16330	Cnp	2444	2357	2.9483	2.88115	4.40738	3.50816	2.71818	2.94455	2.74945	2.98435	2.89893	2.35969	2.67493	2.76487	2.34245	2.68237	2.13637	16.738	16.8385	15.0211	13.6918	13.4167	11.7083	13.9469	15.3964	15.3453	13.4344	13.6394	13.4631	13.5829	14.3678
ENSMUSG00000006784		Ttc25	2794	2673	0.0303474	0.0867888	0.127232	0.0717316	0.0928353	0.0706515	0.0863293	0.037195	0.0331976	0.028118	0.0110737	0.0482093	0.0183602	0.0348859	0.0237455	1.53055	1.45395	1.48898	1.58306	1.47109	1.36111	1.54645	1.28028	1.53367	1.22562	1.37317	1.35031	1.34968	1.50205
ENSMUSG00000006800	Q8CFG0	Sulf2	3746	4580	9.19815	8.38983	11.3206	10.4975	9.71317	9.70544	9.51836	9.40494	8.8156	7.16038	6.92175	8.58956	7.04006	9.57746	6.94771	53.7977	56.3364	62.393	66.4027	66.5506	66.563	63.1	57.0135	67.7839	71.2494	69.9138	67.4714	66.5832	63.0882
ENSMUSG00000006818	P09671	Sod2	1494	5861	11.3445	11.5038	16.9225	16.3817	13.791	13.6499	14.8301	16.5477	14.8224	11.5028	11.5754	12.8622	10.425	11.6845	8.95962	147.258	141.571	153.272	193.202	195.16	192.637	198.288	198.728	287.681	274.886	284.04	326.662	329.325	351.242
ENSMUSG00000006850	Q8BQX5	Tmco6	5504	1817	2.85723	3.33117	4.88347	2.92831	2.97972	2.65037	1.72508	1.65521	2.05116	1.2823	1.93858	1.10434	1.99873	1.69359	1.81647	7.50077	7.9423	7.40172	6.81683	7.08601	6.66782	6.68043	7.56213	4.71945	5.35141	4.75945	5.60606	5.55664	6.07012
ENSMUSG00000006906	Q9CQ26	Stambp	2286	2364	9.31055	9.34048	10.9335	11.8417	11.6326	11.7233	9.32208	8.527	8.09546	8.16028	8.13876	8.33236	9.23824	9.88512	9.7642	14.1771	14.0233	14.1039	14.2045	13.7607	14.2276	13.9473	13.2704	11.4128	11.1614	11.5969	11.0929	11.0017	12.4063
ENSMUSG00000006920	P70351	Ezh1	2316	4207	2.35881	2.05032	3.22621	2.61493	2.1878	2.31183	1.84208	1.45931	1.34994	1.73889	1.77305	1.89035	2.32144	2.53129	2.69055	0.174192	0.30505	0.315306	0.355616	0.323391	0.229654	0.195098	0.167622	0.343843	0.241597	0.244413	0.3258	0.16667	0.396388
ENSMUSG00000006931	Q8K2B0	P3h4	1739	2178	51.4346	54.5737	53.8994	40.5177	33.5381	35.1062	33.5154	43.5029	40.9327	37.4071	41.2199	39.7933	37.6414	39.0982	36.5638	96.0125	86.2467	75.4592	62.4024	65.9274	51.9798	64.8442	73.3021	56.9359	52.3695	47.7775	51.1072	52.4194	56.6749
ENSMUSG00000006932	Q02248	Ctnnb1	4134	3623	99.9036	102.096	94.2452	108.313	93.4115	94.087	103.824	118.947	121.949	105.392	107.951	108.32	107.155	116.96	103.135	232.429	241.95	260.899	280.022	275.954	272.842	271.058	235.815	265.648	261.329	252.191	261.928	259.214	273.241
ENSMUSG00000006948	Q9Z0M1	Klk4	705	1249	0	0	0	0	0	0	0	0	0	0	0	0	0	0	0	51.6542	47.6008	46.7058	41.3859	39.4374	35.4963	44.9444	50.7784	40.8793	38.636	37.9158	36.9631	35.6737	30.8802
ENSMUSG00000006958		Chrd	2865	3435	0.98397	0.804294	1.59312	1.29779	1.07048	0.859041	0.761357	1.02027	0.929998	0.612653	0.620437	0.975386	0.778657	0.971862	0.517383	5.53864	6.66835	6.60388	7.26132	7.03288	6.83182	6.41694	6.93963	7.88861	7.82769	6.80545	7.43076	7.59683	7.36992
ENSMUSG00000006998		Psmd2	3293	3001	111.861	117.929	109.957	100.653	93.8817	96.8407	107.908	114.306	121.618	116.917	122.701	111.209	117.304	102.51	110.164	184.755	170.983	160.815	147.944	140.938	137.63	150.782	164.794	141.757	133.216	131.683	132.204	131.188	141.801
ENSMUSG00000007021	Q8R191	Syngr3	3043	1965	1.19717	1.22352	1.715	1.07335	0.826589	0.852955	0.890543	1.03723	0.647278	0.80323	0.738118	0.683899	0.686826	0.645394	0.699859	6.57577	6.90708	6.7848	6.6812	6.48342	5.9253	7.34085	7.08045	9.08458	8.41423	8.72229	9.36061	9.48457	8.99676
ENSMUSG00000007029	Q9Z1Q9	Vars	4016	4137	103.936	100.942	94.538	90.7189	92.2535	99.4244	96.7582	96.1117	100.799	93.3633	95.0034	91.102	93.2306	80.7354	89.646	71.5912	70.0016	67.7363	62.8764	65.2422	62.0945	70.1441	73.5563	69.0716	62.3407	60.5229	65.7066	66.7056	69.9173
ENSMUSG00000007030	Q9JHA8	Vwa7	2953	4313	0.100309	0.0929061	0.0931891	0.155596	0.11507	0.0930465	0.0624201	0.0749181	0.0617231	0.0871312	0.0617668	0.046951	0.113788	0.064862	0.0932038	11.831	12.6302	12.6868	12.1737	13.5105	13.2925	13.1496	13.2685	14.2541	13.438	12.6941	17.1199	18.3205	17.154
ENSMUSG00000007033	P16627	Hspa1l	3727	2472	0.273458	0.264474	0.25014	0.319952	0.383284	0.315135	0.482302	0.231261	0.227347	0.243234	0.155664	0.156388	0.248164	0.158434	0.162617	0.303086	0.229053	0.201872	0.220984	0.245072	0.349639	0.38644	0.297606	0.254366	0.372326	0.253135	0.209686	0.366481	0.211132
ENSMUSG00000007034	Q91VA1	Slc44a4	2756	2261	0	0.00932759	0	0.0318009	0.00997743	0.0208814	0.0425251	0.0109932	0	0	0	0.008142	0.0108529	0.0164971	0	0.117106	0.0747682	0.0160586	0.0498069	0.0397699	0.019299	0.0717283	0.0704305	0.0275188	0.0406052	0.0570533	0.0488902	0.0646436	0.0356898
ENSMUSG00000007035		Msh5	3183	2886	0.496567	0.336149	0.535642	0.597937	0.539352	0.727988	0.826231	0.568422	0.512458	0.338556	0.451283	0.427376	0.467642	0.374809	0.322564	13.8659	14.7973	14.1546	11.9265	12.6089	12.2735	12.1373	13.599	13.3909	12.9663	13.4861	14.4266	15.7094	15.5128
ENSMUSG00000007036	Q9Z1Q2	Abhd16a	1944	1945	19.018	18.0211	22.5243	18.9397	17.8384	18.0113	17.1635	23.6415	19.1314	19.1022	21.4733	20.4156	21.8764	23.5498	19.9933	30.0911	30.0582	25.464	23.6704	23.4359	23.2287	25.7418	28.7993	20.7941	21.6562	21.4505	25.16	26.2868	24.2023
ENSMUSG00000007038	O35657	Neu1	3279	2474	4.64502	4.77374	5.16121	5.70604	6.26436	6.37393	8.43346	8.61002	7.87899	6.57214	7.64528	6.65227	8.60928	9.13653	8.83406	16.5768	16.2852	15.7513	16.1171	15.9946	17.0075	19.4643	21.9451	22.7942	22.1154	21.1378	24.8279	25.8081	25.2477
ENSMUSG00000007039	Q99LD8	Ddah2	5803	1342	34.434	33.9761	50.4998	35.058	27.2322	29.0771	26.5091	38.4687	29.2705	25.1838	29.7103	29.9593	24.9224	30.1012	23.2383	11.2021	9.58754	8.03851	5.82692	5.99058	5.52685	6.58928	8.08996	6.10342	5.04868	5.09407	5.45653	4.7126	5.50876
ENSMUSG00000007041	Q9Z1Q5	Clic1	1191	1466	267.757	271.188	324.969	275.967	281.926	270.878	274.57	277.599	265.223	274.32	277.122	272.13	257.637	246.279	259.992	282.863	281.595	267.199	226.013	230.071	227.377	248.094	279.227	210.746	201.678	215.54	206.513	214.557	215.937
ENSMUSG00000007050		Lsm2	865	873	92.2378	91.2437	90.4144	75.416	90.8044	87.8008	76.3467	70.2389	74.6084	82.7642	76.5261	79.6461	79.1526	67.5074	82.4721	113.426	100.393	84.601	69.7359	61.0752	64.8708	76.0697	88.8946	63.4354	62.0733	57.4785	60.8439	58.871	60.1537
ENSMUSG00000007080	Q9WVF7	Pole	6864	7163	15.5412	15.9166	12.6337	12.8051	13.3313	13.3274	12.0485	10.3163	11.4509	10.4717	10.8061	10.7196	11.7742	8.70922	11.1531	13.5809	15.2676	17.8249	23.4579	24.5112	24.8117	21.8427	17.6662	21.5681	21.8012	21.8677	22.2724	21.5516	22.7178
ENSMUSG00000007097	Q6PIE5	Atp1a2	6262	6227	0.0086846	0.00338681	0.00496504	0.00384893	0.00724554	0	0.00308814	0	0	0.00804661	0	0.00591266	0	0.00299502	0.00339767	0.021475	0.00940189	0.0176691	0.0170495	0.0204205	0.00849376	0.0315687	0.0221411	0.0242229	0.0393161	0.010044	0.00860692	0.0284506	0.0209435
ENSMUSG00000007107	Q9WV27	Atp1a4	1416	3470	0	0	0	0.013814	0.00650115	0	0	0.00716298	0	0	0	0	0	0	0	0	0.0207891	0.0156277	0	0.0129009	0	0	0	0	0	0	0	0	0
ENSMUSG00000007122	O09165	Casq1	5674	1847	0.204956	0.20553	0.301305	0.28548	0.341988	0.255619	0.312342	0.14803	0.24022	0.271284	0.048078	0.179406	0.292282	0.121169	0.137459	0.241744	0.316474	0.308102	0.282245	0.289758	0.309341	0.328493	0.25413	0.274015	0.256398	0.266037	0.175729	0.261658	0.184911
ENSMUSG00000007207		Stx1a	1922	2167	8.52237	8.0388	7.49034	5.91717	6.57927	6.15489	6.96605	7.54727	6.7976	8.28938	8.05908	6.32042	8.08511	6.01584	7.10775	17.8276	17.7206	15.7388	14.7997	16.0246	14.985	16.9707	19.9387	17.6188	18.6435	16.7383	19.7275	21.8294	17.3658
ENSMUSG00000007279	Q9JJS0	Scube2	2991	3571	0.00757197	0.00590582	0	0.0402699	0.0315864	0.0132212	0.005385	0.0208812	0.00828314	0	0.008289	0.00515516	0	0.00522262	0	1.51966	1.47629	1.47229	1.65727	1.73454	1.44039	1.64287	1.49263	1.91443	1.88571	1.77689	1.92809	2.21382	1.95121
ENSMUSG00000007338	Q9CQ40	Mrpl49	1706	1722	24.9197	25.9641	25.7464	22.3806	22.5721	24.1	22.2115	23.773	23.464	26.0861	26.0762	24.1926	25.3792	22.9388	24.2166	23.3639	24.3125	24.3858	23.0478	23.0969	23.7101	24.9463	27.2094	23.3394	22.9851	23.0605	25.6372	25.9509	24.1194
ENSMUSG00000007379		Dennd2c	2601	4979	1.47172	1.56298	1.45924	1.36227	1.24145	1.29435	1.03893	1.22306	1.2238	1.77118	1.86078	1.74145	1.83336	2.08637	1.93343	2.59543	3.11236	3.93911	4.38619	4.73371	5.2963	4.16929	3.16634	4.95699	4.86182	4.76371	5.94706	6.41578	6.3784
ENSMUSG00000007411	Q03141	Mark3	6043	3365	19.7915	21.1837	18.2931	18.7964	16.1902	17.3979	15.7325	16.7673	16.5256	16.9676	17.9272	16.9593	16.692	16.9817	18.0827	15.4215	15.067	20.8361	23.4471	23.8873	23.0117	18.464	13.7936	19.8861	18.6445	19.4994	18.2256	16.9126	20.7313
ENSMUSG00000007415	Q920S3	Gatad1	2458	2545	54.164	57.3523	56.5015	46.4561	42.1751	44.2354	46.4388	47.4453	48.8491	47.9602	46.511	46.1565	45.9529	44.65	46.7122	16.7083	17.1378	18.8878	18.8013	18.3122	18.8798	18.3712	17.1138	19.9478	19.4222	19.6005	19.7343	18.4826	22.5294
ENSMUSG00000007458	P24668	M6pr	4119	2539	50.5646	50.8262	43.6178	44.2437	43.6697	42.7315	45.1322	51.8648	51.2013	58.2369	56.3438	51.8195	56.2383	53.0338	54.9722	51.7141	51.8494	50.5969	49.1366	47.0506	48.1455	46.5464	48.9356	50.4324	46.6921	48.9926	49.2383	47.1814	51.1744
ENSMUSG00000007476	Q80WG5	Lrrc8a	4483	4301	6.77716	6.16362	7.04462	5.60593	6.83431	6.6412	7.61414	7.79011	7.8332	9.68689	8.49255	9.05259	9.33384	8.65505	9.89241	36.2123	37.7964	38.892	43.5649	44.8276	44.6278	45.986	45.1787	49.0358	50.904	49.2656	49.304	51.0271	45.9881
ENSMUSG00000007480		Mc5r	3813	1162	0.0930791	0.0907474	0.133035	0.247511	0.252381	0.345361	0.264783	0.213903	0.101821	0.064681	0.101893	0.174268	0.0422348	0.0320998	0.145661	0.931071	0.957311	0.737045	0.783999	0.689887	0.648633	0.599915	0.785414	0.397807	0.545892	0.437118	0.381644	0.404939	0.421338
ENSMUSG00000007564	Q76MZ3	Ppp2r1a	4806	2410	172.256	160.264	174.702	152.446	158.446	154.304	158.132	159.137	163.102	165.299	171.14	164.253	159.958	151.614	155.747	102.964	99.1166	93.7457	82.6958	81.7634	78.8356	88.4233	98.1321	75.9366	76.6962	72.979	72.9779	75.2333	74.47
ENSMUSG00000007570		Fance	1780	2025	17.2519	15.622	18.3061	16.5582	16.4207	16.3088	15.4409	17.2823	15.5272	12.6936	13.9741	12.5273	12.7479	11.6689	11.8272	11.4078	10.9646	10.2936	8.89413	8.66173	7.58974	9.26541	9.84552	6.47639	7.68266	7.5086	7.76655	8.67434	8.36252
ENSMUSG00000007589		Tinf2	1507	2956	9.9157	10.2595	10.4592	8.91072	8.37185	8.81648	7.21445	7.38266	7.33473	7.07691	7.4701	6.37716	8.0937	6.71929	7.80872	14.9914	14.494	13.8617	14.9484	13.8432	13.5529	13.2488	13.7267	13.3868	12.4012	13.5223	11.5697	11.9008	13.8371
ENSMUSG00000007591		Tssk4	2560	1686	0.529243	0.337735	0.660155	0.341172	0.495067	0.490051	0.501847	0.471754	0.263159	0.490363	0.316015	0.338482	0.407518	0.298665	0.602342	0.766935	0.816425	0.786609	0.935375	0.806345	1.08038	0.959734	0.758228	1.24428	1.02291	1.26528	1.17899	1.33386	1.42162
ENSMUSG00000007594	Q80WM4	Hapln4	1209	3648	11.6222	11.1866	13.5772	14.0992	13.5057	14.3787	12.978	12.1484	10.6462	10.322	10.0046	11.6772	10.406	10.9916	9.66228	0.778605	0.754803	0.512494	0.630768	0.785705	0.703893	0.654039	0.711012	0.345021	0.629424	0.702307	0.445794	0.613998	0.949168
ENSMUSG00000007603		Dus3l	2147	2025	17.5323	17.7987	15.5121	14.4041	14.46	15.5161	16.1531	18.6079	17.2654	19.6218	23.49	16.7454	22.6602	19.6262	20.8334	40.0861	42.2022	43.4536	36.8619	39.6749	36.7138	37.9609	41.3682	37.868	36.6841	35.9884	35.521	39.0973	39.1397
ENSMUSG00000007610		Gtpbp3	3603	2803	9.32829	9.63821	10.3241	6.84047	6.36609	6.31639	5.92057	6.66834	6.26828	5.05889	6.39944	5.79265	6.21558	6.75338	6.04601	15.9968	15.4907	14.1199	13.0126	12.7311	10.304	12.6741	14.0533	9.50392	9.1688	8.84168	8.63871	8.21645	8.91791
ENSMUSG00000007613	Q64729	Tgfbr1	6005	5756	13.3037	12.8238	11.1831	15.7853	14.8656	15.4082	11.9936	11.8146	11.0639	11.8476	10.6912	10.503	10.8283	10.9288	11.4865	35.4453	39.5945	40.8157	37.2473	36.8364	37.7541	32.0074	26.4965	33.4879	31.3156	32.9665	30.8884	29.4309	35.031
ENSMUSG00000007617	Q9Z2Y3	Homer1	3385	5713	2.48955	2.65421	1.98611	7.39198	6.37322	7.30548	9.23625	10.4852	8.81729	7.72687	7.85466	8.55846	8.28542	10.8772	8.52142	7.57993	8.47029	11.0546	12.8684	12.9519	12.5545	10.4869	8.64242	11.5723	11.2139	11.5014	11.87	11.0175	13.1729
ENSMUSG00000007646	Q924H5	Rad51c	1262	3944	2.17331	1.84481	2.82206	2.26669	2.11633	2.0111	1.73576	1.47469	1.53745	0.851196	0.983165	0.877511	0.914591	0.898452	0.954866	21.8231	23.046	24.1453	25.3072	25.5776	25.5614	22.3775	18.8745	21.5747	20.9096	22.8507	21.4817	21.1521	22.1871
ENSMUSG00000007653	P63137	Gabrb2	2698	3989	0	0.00528696	0	0	0	0.00591789	0.0144622	0.0186931	0.00741516	0	0	0	0	0	0	0	0	0.00820192	0	0	0	0	0	0	0	0	0	0	0
ENSMUSG00000007655	P49817	Cav1	4151	2746	139.146	135.032	128.049	113.64	106.814	110.63	117.382	119.616	119.814	144.963	145.596	145.516	151.448	168.488	164.705	138.785	142.839	145.215	139.439	134.065	126.031	116.207	110.824	171.069	165.212	168.747	158.69	153.586	177.663
ENSMUSG00000007656	P56212	Arpp19	4306	4046	27.2333	28.2881	27.471	22.753	22.8378	23.3089	22.0388	20.8317	21.4715	22.954	22.0281	19.6011	18.4978	16.2116	19.0028	101.023	105.717	105.895	96.9984	94.2357	96.3027	92.257	87.1746	87.6955	88.4607	90.8304	84.3995	85.7482	87.8914
ENSMUSG00000007659	Q64373	Bcl2l1	3708	2568	76.5171	74.898	63.4117	39.6655	47.6831	45.1721	31.5705	32.2115	35.465	44.721	43.6393	41.8577	46.5351	45.5283	53.9724	66.4838	65.4798	62.7996	48.6023	49.6005	46.1736	50.1824	52.8117	35.4972	35.1357	37.0453	33.758	35.7789	28.472
ENSMUSG00000007670	Q3U0V1	Khsrp	3309	3978	107.825	103.222	88.5083	89.9708	102.394	101.25	95.4338	94.1361	99.1918	120.045	113.355	107.738	122.137	106.696	120.354	112.832	125.249	133.749	145.938	146.859	155.827	160.396	159.472	180.586	190.287	189.171	192.506	205.446	166.63
ENSMUSG00000007682	Q9Z1Y9	Dio2	819	5815	1.01369	1.03363	2.4032	2.08555	1.33065	1.40867	0.92925	1.44902	0.82913	0.555778	0.5243	0.857929	0.692055	1.10008	0.600335	0.0656783	0	0.135096	0.148981	0.111524	0.0974138	0.0344816	0.0338577	0	0.0273279	0.115193	0.131616	0.0362551	0.120099
ENSMUSG00000007721	Q9D8X2	Ccdc124	942	1356	49.1935	49.0382	52.8512	40.0869	37.7148	37.5161	42.4021	40.8577	41.8819	40.7021	42.8284	40.7144	39.9745	33.3114	38.1642	71.8349	59.8121	53.7715	43.3273	42.4887	35.7974	47.3972	53.2806	36.673	35.3543	31.9485	34.2146	31.0799	33.2395
ENSMUSG00000007739	P80315	Cct4	1957	2484	93.9633	98.5119	98.776	91.2475	74.8152	79.3344	88.0362	102.044	100.8	92.1741	98.202	94.4687	91.9302	98.0926	92.2607	135.191	134.416	123.207	109.936	101.69	104.759	105.833	113.752	91.0723	82.3097	85.7141	83.6402	82.1904	105.163
ENSMUSG00000007783	Q8BGD5	Cpt1c	3878	2793	25.7713	23.6041	29.0133	21.2471	20.0874	19.4565	20.2488	21.4471	19.4017	17.8592	18.8007	17.75	19.6887	17.0941	17.2485	14.8763	14.5441	14.7791	10.8038	11.3054	10.0533	10.3262	11.6696	10.287	10.2212	9.90953	10.3888	11.0181	9.77353
ENSMUSG00000007805		Twist2	576	2525	18.2691	18.6675	17.4361	19.2498	18.6994	19.1656	20.0219	20.8393	21.9881	20.2409	21.8278	19.9839	19.5044	19.7284	18.9033	2.10119	2.55532	1.99774	2.03889	2.69574	1.80063	2.10823	2.02194	1.97505	2.05942	2.02008	1.73105	1.80426	2.3338
ENSMUSG00000007812		Zfp655	2958	4157	7.02493	7.13305	7.3779	11.2255	10.5713	11.0167	14.6548	16.1678	14.5654	10.9385	10.5455	10.5176	10.2711	9.45285	8.57589	15.5843	16.4503	18.8895	22.5016	22.0719	23.8788	19.5526	15.5428	23.0628	23.0777	23.6018	22.2474	22.2145	26.5466
ENSMUSG00000007815	Q9QUI0	Rhoa	582	2197	205.928	209.14	220.108	196.004	185.134	184.597	192.43	196.265	193.402	194.666	199.979	202.458	184.68	190.956	190.464	35.7679	36.9231	38.4022	37.7106	33.8359	32.8997	25.5232	24.7755	24.6942	27.0732	24.9637	22.6884	22.1932	30.6463
ENSMUSG00000007817	Q6P1E1	Zmiz1	7568	7482	42.7529	40.0033	38.0082	42.3736	50.925	46.3799	29.1481	24.4735	24.6413	24.7584	24.6113	35.0097	31.7012	56.5332	39.8685	17.8757	18.7795	23.4446	33.8534	33.9573	29.5879	24.9567	19.2582	34.0026	37.343	37.0617	29.2628	29.9048	24.2047
ENSMUSG00000007827		Ankrd26	2844	6930	3.08633	3.29888	2.37791	2.78062	2.67583	3.03171	2.50848	1.89734	2.38169	2.0498	2.05876	1.80106	2.47509	1.96995	2.8057	6.45902	6.65548	5.70337	5.28778	4.978	4.65675	4.21025	3.94882	3.29342	3.39973	3.9365	3.16481	3.14261	3.93121
ENSMUSG00000007833		Aldh16a1	5367	3537	5.81766	6.03414	7.7621	5.84783	5.08964	5.18581	5.48026	6.24726	5.76194	5.4257	6.2263	5.46495	6.18837	6.01102	5.73645	7.93778	7.59106	7.19072	6.71235	7.38942	6.2781	6.96145	7.57433	7.64495	7.2812	6.93761	7.43626	7.51314	7.28192
ENSMUSG00000007836	Q9CX86	Hnrnpa0	900	2678	118.174	121.703	117.943	108.963	91.053	105.894	98.4542	113.01	110.85	108.978	118.875	120.91	100.71	115.459	100.627	103.338	104.012	117.602	117.966	116.365	113.349	118.076	115.231	110.856	92.61	91.7227	100.218	95.9742	117.414
ENSMUSG00000007837	Q8R182	Prrg2	1672	1623	6.96396	5.78245	8.17222	8.84561	7.19997	7.19975	7.41706	8.07077	6.92548	5.46445	5.34369	5.96622	6.48613	7.08998	6.07473	4.7131	4.77124	4.4337	4.05017	3.91137	3.89684	4.23945	5.68852	4.26384	4.3371	4.30714	4.75463	4.22663	4.31408
ENSMUSG00000007850	O35737	Hnrnph1	3181	2427	163.451	170.56	137.835	204.952	210.104	210.795	244.822	206.73	209.065	194.799	191.321	147.007	190.625	133.677	177.653	76.3484	81.1863	79.5203	73.5556	73.5415	73.0686	69.3183	69.8075	90.0637	84.7699	90.6261	91.7902	90.227	104.958
ENSMUSG00000007867	Q9DA69	Ift43	588	783	16.5414	14.5715	21.5592	15.4578	12.3023	11.8786	12.034	14.3165	13.7507	10.7188	13.6092	13.1191	9.15098	10.6707	9.6194	25.0199	20.4259	19.1557	15.3817	13.1104	13.2517	16.1374	19.1465	10.899	11.8379	11.7127	11.2743	11.3621	13.717
ENSMUSG00000007872	P41133	Id3	1451	1278	134.267	137.644	88.6392	93.6188	82.222	79.741	75.2342	84.7578	76.8408	59.6335	66.38	67.5719	47.5984	48.6388	47.5459	165.468	146.436	143.829	117.086	114.969	106.999	135.344	144.323	131.273	120.777	117.295	92.2482	88.2603	94.61
ENSMUSG00000007877	O70548	Tcap	2010	948	0.085568	0.177972	0.130453	0.0758459	0.0475928	0.124507	0.141993	0.157313	0.0312016	0.158564	0.0624473	0.0582565	0.181191	0.177057	0.133907	1.5254	1.55242	1.22204	1.04715	0.981545	0.952619	1.0678	0.993295	1.07537	1.13578	0.938739	1.27367	1.00454	1.17446
ENSMUSG00000007880		Arid1a	8322	8187	30.9598	30.626	22.7376	29.0611	37.5019	34.5519	25.4402	21.3702	22.8663	24.5115	22.1051	24.9119	27.4847	21.7526	27.1243	18.6347	19.0058	20.52	26.3363	26.3807	29.3454	24.5823	19.8391	24.2964	28.6991	27.6651	29.5745	29.4753	23.7412
ENSMUSG00000007888	Q9JM58	Crlf1	1528	1644	183.569	181.687	147.722	113.48	124.829	123.187	134.574	146.548	148.741	177.048	180.031	159.601	165.366	148.61	171.304	1237.97	1212.13	1163.83	1060.33	1093.94	995.324	1198.32	1321.32	1080.25	1063.01	1038.89	1081.9	1049.59	1038.43
ENSMUSG00000007891	P18242	Ctsd	2625	2127	95.7379	92.4496	132.739	114.957	105.19	107.122	119.023	142.998	127.3	114.653	120.07	115.301	117.085	126.639	109.526	213.431	197.864	184.912	169.561	168.849	160.435	183.794	204.374	213.701	220.081	221.213	219.672	232.714	199.77
ENSMUSG00000007892	P47955	Rplp1	342	499	3080.33	3310.15	3781.51	2980.06	2889.86	2806.56	3287.46	3420.65	3236.27	2505.01	3001.65	2903.8	2841.49	3254.18	2762.44	0	0	0	0.0445964	0.0534141	0.0777601	0	0	0	0	0	0	0	0
ENSMUSG00000007908	Q8JZS7	Hmgcll1	912	3737	0.166419	0.124157	0.0992795	0.102616	0.102623	0.176875	0.077187	0.0864656	0.0949824	0.0871529	0.039604	0.0837447	0.190424	0.0499063	0.113231	0	0	0	0	0	0	0	0	0	0	0	0	0	0
ENSMUSG00000007944	Q9D6E4	Ttc9b	998	2052	0.0527086	0.0411105	0.0301338	0.0817598	0.0879492	0.103537	0.0655989	0.0605642	0.0864886	0.0366274	0.014425	0.062799	0.0478332	0.0454434	0.0412422	0	0	0.0221731	0	0.0183042	0	0	0	0	0	0	0	0	0
ENSMUSG00000007946	Q62066	Phox2a	1064	1609	0.0168052	0	0	0.0148958	0	0.0146715	0	0	0	0.0155706	0	0	0.0152507	0	0.0262987	0.176942	0.193667	0.166382	0.0860074	0.0858442	0.0999773	0.0530836	0.0781846	0.03564	0.0631059	0.118225	0.126637	0.111628	0.0308148
ENSMUSG00000007950	Q8R0P8	Abhd8	1272	1978	33.9566	34.0015	40.2018	26.003	19.5481	22.4011	22.72	31.1637	25.5864	19.8474	24.108	24.1328	19.8739	21.5163	17.9698	9.66284	10.0439	8.8202	8.60921	7.95619	6.73212	9.6577	10.9218	7.54245	7.35495	7.12025	7.90229	7.21315	7.13993
ENSMUSG00000007987	Q9DAI2	Ift22	4642	3071	7.67777	6.82616	9.00034	6.82885	6.87568	6.85671	6.37447	6.7339	6.00058	6.20821	6.43856	6.3062	6.97559	6.83812	6.6138	11.0026	10.4128	8.98594	7.31385	6.98121	6.5425	7.89662	8.65576	6.38823	6.6489	6.55105	6.3394	6.20469	6.79472
ENSMUSG00000007989	Q61086	Fzd3	3812	12734	1.03198	1.02351	0.623978	0.683221	0.641303	0.643273	0.604047	0.649984	0.750279	1.12733	1.17852	1.01919	1.23713	1.24343	1.46709	4.05687	3.82253	4.35377	4.9853	4.71067	4.42302	4.07457	3.9281	4.61577	4.16278	4.27333	4.25573	3.95698	4.67034
ENSMUSG00000008028	D3Z070	1700008O03Rik	570	913	0.0296161	0.161695	0.10159	0.131256	0.395338	0.206847	0.168498	0.108896	0.129591	0.164643	0.162103	0.0806531	0.268767	0.14299	0.115867	0.0471847	0.154933	0.0776448	0.0267578	0.064097	0.139968	0.0495447	0.0972964	0.133056	0.157064	0.0551715	0	0	0.057521
ENSMUSG00000008035	Q9CQ20	Mid1ip1	2192	2022	30.3693	29.2565	29.0366	29.4909	34.0281	33.0163	26.724	22.0774	22.6159	19.589	18.9282	17.79	18.1793	14.896	18.4995	11.6685	12.8654	12.3465	12.1417	11.4839	11.8168	13.5791	14.6617	11.2275	12.2016	12.3811	12.3677	13.8847	11.8165
ENSMUSG00000008036	P62743	Ap2s1	1998	836	92.0831	93.4909	110.54	73.5934	58.1514	64.3247	59.5297	79.948	73.417	69.0159	84.5513	66.5677	65.0151	67.6619	62.2317	64.7748	53.2759	45.5312	32.9925	34.8073	29.9748	38.9826	48.8389	36.6114	29.5508	30.5821	30.482	30.867	33.1152
ENSMUSG00000008090	Q91V87	Fgfrl1	1519	2329	14.5588	14.0175	12.7041	9.87918	10.0445	9.14256	10.8245	12.8813	12.4971	12.6072	12.4679	11.2083	11.4948	10.5221	10.7013	33.0215	34.0302	37.1338	40.6954	42.0553	35.4002	42.4815	44.7432	40.018	38.5305	36.9962	38.1427	35.87	34.8591
ENSMUSG00000008129		4930432K21Rik	3820	2366	0.354279	0.258496	0.522693	0.496364	0.686495	0.468936	0.325103	0.252127	0.275038	0.148243	0.125106	0.186736	0.269653	0.323182	0.295093	10.1737	9.43997	9.44818	9.6343	9.32988	8.70917	9.17445	9.58192	7.13748	7.80425	7.53265	7.27321	7.20559	6.72047
ENSMUSG00000008136	O70433	Fhl2	2085	1563	58.5077	61.8253	49.0166	56.0771	48.5242	51.034	48.6836	67.6967	61.6941	66.4717	75.4299	74.2252	67.3668	78.3943	69.13	53.081	52.3095	47.5795	44.0076	44.1052	42.8947	48.1781	51.4691	50.7431	48.6061	48.5517	52.5524	49.9724	55.8086
ENSMUSG00000008140		Emc10	2145	1872	88.7594	81.9141	101.72	89.6086	101.298	99.5329	99.9911	99.9267	95.4368	98.2719	98.0185	98.5652	101.614	95.9697	95.7954	177.822	171.107	152.549	140.638	141.994	132.895	154.96	188.095	158.066	155.377	158.94	164.881	173.756	143.132
ENSMUSG00000008153	Q99JH7	Clstn3	5339	4014	0.0875718	0.0262702	0.123238	0.107477	0.078681	0.105858	0.100605	0.0804987	0.0368449	0.0873801	0.036871	0.0596208	0.0305661	0.0650473	0.0685213	6.67974	6.74869	7.22428	7.43887	7.15788	6.7892	7.26772	7.27126	8.75044	8.73212	9.01789	8.48474	8.55362	8.23513
ENSMUSG00000008167		Fbxw9	2835	1907	5.85596	6.55804	8.34945	6.8873	5.90295	5.68189	6.28222	7.15558	6.39045	4.59811	5.01353	5.01978	5.01835	4.79208	4.6708	7.85512	7.34116	6.81426	5.49286	5.40619	4.5402	5.41898	6.45554	4.56121	5.07631	4.43708	4.65773	5.03785	4.66072
ENSMUSG00000008193	O35906	Spib	811	2788	0.0775882	0.0680801	0.75408	0.722114	0.428847	0.423358	0.358663	0.552741	0.403158	0.152763	0.169871	0.349957	0.12322	0.608733	0.136596	0.232142	0.435571	0.327429	0.357321	0.382922	0.229541	0.278574	0.273534	0.0935165	0.386365	0.193883	0.365513	0.256289	0.646846
ENSMUSG00000008200		Fnbp4	3117	4691	16.8889	16.8771	13.722	20.35	24.7519	24.1348	26.9161	22.6248	21.899	20.9782	19.6682	16.3056	20.6571	13.1754	17.9235	17.7749	20.4937	22.5263	24.1673	26.5311	22.5925	22.5054	21.6623	27.7746	29.5262	28.1385	29.0751	30.2455	27.2015
ENSMUSG00000008206	Q9D6J1	Cers4	1792	9475	1.95483	2.07892	2.40486	1.62902	1.57853	1.61446	1.31717	1.11227	1.07702	1.21365	1.36519	0.920939	1.10067	0.870004	1.17007	1.35077	1.37987	1.09903	1.17454	1.39658	1.05367	1.21346	1.53193	1.24851	1.31142	1.31617	1.11282	1.27587	1.22585
ENSMUSG00000008226	Q3TMH2	Scrn3	3732	3309	3.01528	3.09749	4.93331	4.57038	3.94731	4.14486	3.51007	3.13229	2.86047	2.4985	2.27211	2.72047	3.4557	3.6184	3.30562	4.27355	4.34618	4.44117	4.47506	4.15574	4.49646	3.81382	4.04203	4.28795	4.09009	4.56717	3.75485	4.16911	4.03248
ENSMUSG00000008301	Q9JJT9	Phax	1217	1942	20.8992	22.6861	25.0268	18.0063	17.0877	15.7903	17.0712	16.0499	17.3789	22.5891	23.5794	21.5183	21.3795	21.3101	21.3643	42.365	43.2247	41.9301	41.4197	41.0084	39.2244	37.2208	35.4992	37.8586	35.7884	40.3627	39.8578	38.452	40.9501
ENSMUSG00000008305		Tle1	3286	4369	11.6043	11.8651	10.0982	9.69335	9.97573	9.65006	10.5106	12.2372	12.2812	13.682	13.6246	13.3907	12.1091	12.4049	12.7457	18.203	19.4308	20.1624	19.6382	19.8854	20.0224	20.8065	18.7929	15.7985	16.5989	16.2885	18.0749	17.485	18.3691
ENSMUSG00000008318	Q8BX43	Relt	1533	2851	8.54528	8.06305	5.74751	10.626	12.0272	12.3952	12.2488	10.8541	10.6447	9.78926	9.12607	7.03173	8.21103	5.76311	7.77721	1.92986	2.24668	2.23742	2.67631	2.40709	3.01849	2.81852	2.87605	2.84469	3.24117	3.20016	2.83018	3.19591	2.99425
ENSMUSG00000008333	Q9CQI7	Snrpb2	1356	2061	19.6269	21.8981	21.0165	20.0483	17.524	17.8566	19.2578	19.5009	20.681	19.7896	21.6148	18.7931	19.2878	17.6184	18.8578	74.2198	65.1919	50.9647	39.9071	38.583	34.9291	37.3207	46.3794	32.8313	27.3663	31.0767	28.3792	26.6054	34.9389
ENSMUSG00000008373	Q8CCF0	Prpf31	1888	3144	19.9872	20.2713	19.815	16.6719	16.1874	17.1267	17.083	15.8826	16.2666	14.8454	16.843	14.082	14.0175	10.6834	14.125	90.2587	83.9462	82.9946	73.5536	73.4963	67.6399	79.2019	88.5346	68.4304	65.9474	62.5624	65.2297	65.142	69.8981
ENSMUSG00000008384	Q9JL10	Sertad1	1216	1233	31.6886	30.6339	30.8671	154.475	144.703	136.546	108.626	99.6237	88.4974	67.0115	68.7307	68.9631	76.8393	72.9815	62.3393	123.329	112.496	95.7761	108.156	93.4564	119.782	148.309	175.248	168.087	163.96	160.704	151.651	144.582	160.942
ENSMUSG00000008393	Q9CR86	Carhsp1	3231	2858	48.2794	47.6326	61.1963	57.7044	52.4192	52.4496	59.9974	71.6445	68.1623	61.1776	62.3071	62.3705	59.4057	61.8882	51.9382	44.6506	45.3449	43.5864	38.4911	37.0837	37.6562	39.0349	39.9936	37.0994	34.8504	35.7206	34.9051	35.3724	35.9835
ENSMUSG00000008398	P41971	Elk3	4605	4212	52.6538	51.3323	48.9083	43.9685	49.1188	46.9607	40.0439	37.8144	36.1522	45.6036	41.3431	44.6066	43.4724	41.5507	48.6235	70.3657	74.5553	86.4055	99.7257	104.151	111.059	99.2187	83.3029	147.352	155.262	161.691	158.5	164.984	147.41
ENSMUSG00000008429	Q9JJC9	Herpud2	2647	2781	17.0832	16.2742	19.3664	22.2264	20.8393	21.4334	19.9352	20.8247	17.6453	15.1706	14.7947	17.6611	15.7854	20.682	16.9882	55.4873	57.2287	59.4894	57.1877	57.2184	51.8115	54.1978	50.5249	51.5163	49.828	51.2407	49.2338	47.3606	51.6268
ENSMUSG00000008435	Q8CEE7	Rdh13	1875	3034	5.18688	5.09517	3.90287	6.71464	5.7773	5.80435	6.07192	7.9056	7.53614	7.35739	6.75123	6.61974	6.22762	5.33559	5.82278	8.27657	7.92845	7.43527	5.8893	5.05648	4.82237	6.05475	6.71423	4.46961	4.29726	3.94145	4.4267	4.10159	4.86122
ENSMUSG00000008438	Q9JI76	Adam21	2172	2911	0.0371549	0.0289793	0.0424834	0.00823336	0.0154991	0.0243282	0.0264237	0.0256155	0.0304834	0.0172127	0.0203367	0.0442678	0.0421478	0.0192202	0.0145361	0.0247654	0	0.0101882	0	0	0	0	0	0	0.0103046	0	0	0	0
ENSMUSG00000008450	P61971	Nutf2	2855	948	56.2467	60.3325	53.8769	46.3166	44.9514	42.7306	44.5248	45.2276	48.5185	45.5872	47.4912	44.1196	44.6506	39.0115	43.966	98.3019	94.7768	86.2363	72.937	71.8932	76.3074	83.0991	91.6967	78.7773	84.4306	81.2245	80.0048	83.4835	71.1208
ENSMUSG00000008461		Fut1	876	2580	0.0209608	0.0163486	0.0239669	0	0	0.00914978	0	0	0	0	0.0114729	0	0.019022	0.021686	0.00820049	0.0307023	0.168021	0.0757835	0.0522328	0.0834139	0.0910752	0.0644759	0.0316547	0	0.0510995	0.0358993	0.0307629	0.101688	0.0374281
ENSMUSG00000008475	Q9CPW4	Arpc5	414	1914	141.569	147.077	106.951	118.547	123.65	122.596	143.822	147.055	153.521	159.848	153.274	141.588	149.474	129.049	162.438	0	0	0	0.0368405	0	0	0	0	0	0	0	0	0.0717221	0
ENSMUSG00000008482	Q9CQ29	Rnf151	633	1189	0.227414	0.212848	0.156017	0.100788	0.113838	0.178686	0.129385	0.146332	0.124386	0.084283	0.174264	0.0619313	0.185741	0.141169	0.160148	3.18664	3.95288	3.56577	3.63831	3.86708	4.32729	4.95212	4.90632	6.94918	5.33905	4.57061	6.08784	5.95735	5.74938
ENSMUSG00000008489		Elavl2	5085	4191	0.425819	0.37741	0.37623	0.749157	0.651309	0.675918	0.573546	0.456663	0.494044	0.334759	0.317824	0.289907	0.210781	0.30705	0.31804	0.0317348	0.0289452	0.0435177	0.0389923	0.0359246	0.0522988	0.0222147	0.0218128	0.0149148	0.0264089	0.0185533	0.00529956	0.0116786	0.0128956
ENSMUSG00000008496	Q00196	Pou2f2	3861	7095	0.274397	0.249688	0.509841	0.557379	0.65181	0.67542	0.409261	0.231214	0.216788	0.127119	0.183566	0.132327	0.224806	0.181374	0.146118	1.4907	1.49436	1.27236	1.38259	1.32004	1.35002	1.37509	1.70212	1.96431	2.02309	2.10955	2.31723	2.4225	1.93614
ENSMUSG00000008540	Q91VS7	Mgst1	3510	1167	27.2249	28.6256	53.1714	38.5284	27.2757	24.9011	28.5235	34.8872	27.6528	21.1459	20.0631	26.6435	18.3355	27.4716	15.7184	8.35209	7.95898	7.36995	7.04372	6.94274	6.00826	6.68599	6.65192	8.28643	7.97064	8.27856	6.92517	7.71509	7.97723
ENSMUSG00000008575		Nfib	2990	9116	24.3551	24.007	23.2151	24.2092	25.5459	26.2038	21.9173	18.5626	18.1479	16.0031	15.3812	17.5872	12.3257	13.1651	14.3756	38.265	39.0167	34.0221	31.3252	31.3605	32.6065	31.3667	32.4036	32.8733	37.0681	34.5189	30.0667	30.4874	28.8394
ENSMUSG00000008590	Q9JHJ5	Htr3b	4537	2411	0	0.00874728	0	0	0	0	0	0.0103092	0	0	0	0	0	0	0	0.0177839	0.0129766	0.024387	0.00336169	0.00805274	0.0351694	0.012449	0.00611185	0.0334326	0.0246656	0.034657	0.0118793	0.0261785	0.0216797
ENSMUSG00000008601	Q9WTL2	Rab25	1358	1081	0.0750402	0.156075	0.0572013	0.221714	0.125212	0.174701	0.106734	0.0919724	0.0547254	0.0463517	0	0.0851483	0.136198	0.0690101	0.156576	67.8917	62.4947	50.6452	42.4876	43.4495	40.1847	51.9059	65.5461	50.8498	45.9168	48.7	47.9036	50.4649	46.2591
ENSMUSG00000008604	Q99NB8	Ubqln4	1850	3330	52.3981	51.4576	45.4939	55.4127	65.2449	62.3834	69.7068	64.7214	66.2998	61.3989	57.6356	53.0159	57.2711	47.1514	55.1677	41.3896	42.7875	50.6809	57.3144	61.3891	63.6817	61.2436	62.3239	76.9898	81.2874	78.5004	77.378	87.7948	66.9386
ENSMUSG00000008658	Q9JJ43	Rbfox1	4471	3061	0	0.0068898	0	0	0	0.007712	0.00628221	0	0	0	0	0	0	0	0	0.150387	0.118513	0.128684	0.122807	0.143003	0.118962	0.113695	0.0992332	0.161149	0.115137	0.154742	0.11452	0.192596	0.146665
ENSMUSG00000008682	Q6ZWV3	Rpl10	684	855	489.905	539.107	687.557	529.832	424.267	401.586	477.687	573.334	590.613	497.341	563.959	531.774	522.941	553.806	486.271	0.235923	0.559481	0.32352	0.222982	0.320485	0.427681	0.536734	0.689183	0.2772	0.458102	0.73562	0.787961	0.303875	0.143803
ENSMUSG00000008683	P62245	Rps15a	482	5179	37.1421	38.8076	49.6742	39.0585	29.5501	30.3752	33.6327	42.6609	39.7396	33.5573	40.7336	37.362	34.64	40.152	33.3434	1049.58	985.417	825.33	612.99	611.587	600.019	705.894	862.606	684.229	582.849	590.135	565.131	542.605	687.302
ENSMUSG00000008690	Q8BSP2	Ncaph2	1833	3302	72.0043	70.2819	86.4879	66.146	60.2097	62.6336	61.341	66.0531	63.1445	55.8574	60.3565	56.8719	56.642	56.1476	54.8346	115.358	106.363	92.9095	78.4316	76.0902	73.2386	88.6809	101.327	79.4416	75.1303	72.2458	75.7433	76.8323	77.0575
ENSMUSG00000008730	O88904	Hipk1	4999	7939	18.4873	17.5221	14.6817	17.4011	17.933	17.9212	16.9409	17.5326	17.7795	18.2273	17.1545	18.2769	18.6565	18.6617	20.2458	3.86293	4.33404	7.76433	13.9126	14.4562	15.7734	10.0556	5.9242	19.0022	19.6818	19.5581	20.4632	19.0726	19.1055
ENSMUSG00000008734	Q923Z0	Gprc5b	1525	4518	11.8201	10.8996	12.8651	13.7077	13.7211	12.8952	13.22	14.0177	12.7011	13.5081	13.2538	16.6814	15.7941	20.3177	15.2615	28.5531	31.5607	43.5465	51.8367	54.0722	55.2282	46.0366	34.5482	35.7327	37.5423	37.1393	35.1123	36.6245	34.292
ENSMUSG00000008763	P39098	Man1a2	4027	7969	13.7081	13.9495	12.4383	14.4333	13.254	13.3125	13.3275	13.1124	14.0862	14.1881	13.7581	13.8605	13.2807	14.4936	14.7854	8.06123	7.26613	8.83612	13.0931	13.6452	13.4786	9.41816	6.74129	11.5448	11.427	11.5186	10.968	10.2123	11.6835
ENSMUSG00000008822	P56376	Acyp1	1227	735	4.48819	4.99266	7.193	4.66303	4.63457	4.43223	6.17448	4.49767	5.03046	4.39708	4.26885	4.53339	4.44029	5.40469	5.26773	5.17301	5.7819	5.01369	3.57993	3.40936	3.0777	3.49841	3.66111	2.16338	1.6964	2.4092	1.99861	2.22637	2.85917
ENSMUSG00000008845	Q2VLH6	Cd163	4626	4443	0.0182576	0.00949344	0.0208759	0.0053944	0.00507742	0.00531318	0.00432812	0.00559431	0.0199724	0.00563878	0	0.00414339	0	0	0.0142858	0	0.00636345	0.00956713	0	0	0	0	0	0	0	0	0	0	0
ENSMUSG00000008855		Hdac5	3371	4852	32.2891	29.496	30.4203	29.9888	29.8307	29.2356	32.4434	38.8355	34.4439	36.8361	39.544	39.0567	42.4011	48.3892	42.2796	20.8237	21.5868	20.724	19.7402	20.0288	18.4682	21.195	21.5847	23.072	23.3841	21.3725	23.5268	23.4302	21.3976
ENSMUSG00000008859	P63321	Rala	2699	2688	27.4117	30.5204	33.1947	26.0983	22.8527	22.4121	23.3935	23.0247	23.1967	24.7735	27.1113	25.5796	26.0538	25.9282	26.4072	31.1204	30.3862	28.1877	21.8749	21.1577	19.6967	18.7188	22.2329	15.6517	14.3959	14.4131	16.2848	14.5109	19.4122
ENSMUSG00000008874	Q9EPW4	Clec3a	3322	591	0	0	0	0	0	0	0	0	0	0	0	0	0	0	0	0.671977	0.620292	0.719418	0.661133	0.709369	0.656443	0.586572	0.676125	0.924623	1.06451	1.04132	0.932887	1.04578	0.799442
ENSMUSG00000008892		Vdac3	2099	1423	61.2236	62.3057	74.5665	57.8719	49.5568	52.1399	56.0004	59.7895	58.9711	57.131	61.1346	57.3359	49.7321	52.254	50.1054	22.6925	22.7336	20.8004	19.2266	18.2502	19.2835	21.0155	22.683	19.1682	19.1507	20.2111	20.7215	23.0018	18.0258
ENSMUSG00000008932		Slc1a7	3319	3007	0.0179844	0	0.0411271	0.0239115	0.0150043	0	0.0191851	0.0165318	0.0295102	0.0166632	0.0393748	0.0122441	0.0734439	0.0248087	0.063324	0.340344	0.416859	0.393371	0.344651	0.418301	0.368581	0.26377	0.250643	0.228508	0.242765	0.189501	0.227343	0.241552	0.177814
ENSMUSG00000008958	Q62481	Vps72	1760	1456	55.2861	53.6078	61.0701	50.7659	59.6357	53.6009	53.4632	51.623	48.3708	48.3855	47.7341	50.764	52.9868	49.8784	52.6461	39.9914	39.6902	35.0163	30.0533	29.8614	27.4855	33.1504	38.5377	27.7081	29.3377	27.7133	27.6985	28.7819	25.8198
ENSMUSG00000008976	Q00422	Gabpa	5401	4987	16.5208	17.4528	13.6267	15.3598	14.8599	16.2741	15.7787	14.2245	15.1425	18.1355	16.6726	16.9177	18.0975	18.4032	19.8591	11.1595	11.9472	13.1888	15.7377	15.9812	15.7121	12.2039	9.87808	14.5056	14.2718	15.2552	14.0953	13.1724	16.1173
ENSMUSG00000008999	P23359	Bmp7	4741	3670	0	0	0.00842433	0	0.00614686	0	0.00523974	0.00677262	0.0080597	0	0	0.00501609	0	0	0	4.70284	4.09179	4.33614	4.84164	4.6276	4.63333	4.71171	5.14115	6.15885	5.93883	6.07597	6.1104	6.2317	6.03734
ENSMUSG00000009013	P63168	Dynll1	696	2030	131.148	122.757	126.167	160.829	186.162	175.641	212.637	165.577	173.162	158.353	152.258	139.728	149.757	149.521	147.851	634.087	645.337	565.397	479.057	484.434	485.301	536.893	651.603	468.345	419.397	449.667	456.804	460.582	500.52
ENSMUSG00000009030	Q9DBX2	Pdcl	1495	3056	12.9269	13.9264	14.022	12.6895	12.4975	13.24	11.6852	10.7116	10.6663	9.71464	9.71493	9.2226	10.8078	9.72777	10.8071	18.1341	17.6624	17.3922	18.0779	17.2779	18.5891	17.2465	18.6965	21.8141	21.3785	23.223	23.0007	20.0601	23.3128
ENSMUSG00000009035	Q8BG09	Tmem184b	4131	3627	95.6931	92.6969	85.5659	80.8294	85.4529	84.2464	82.322	85.7026	84.2927	94.0718	87.6494	93.101	91.0838	93.1728	91.5007	36.0687	37.454	38.3115	44.076	42.6731	43.4477	43.4032	44.0007	51.6812	50.219	50.7229	53.6878	55.0444	49.8908
ENSMUSG00000009073	P46662	Nf2	5787	4720	27.8644	28.547	25.6247	24.6071	25.4936	25.2269	25.4021	24.7344	25.23	25.4884	24.8402	23.7368	23.951	21.3052	23.2282	13.7567	14.9959	16.4159	18.2723	17.7531	17.9039	16.4407	15.5299	14.8683	13.7221	14.3083	15.4602	14.9311	15.0762
ENSMUSG00000009075	Q91ZM8	Cabp7	1954	2628	0	0.008025	0.0235291	0.01824	0.0171682	0.00898267	0.0292692	0.0378319	0.0450215	0.00953315	0.0112633	0.0280199	0.0186746	0.00709664	0.0241521	0.275284	0.331433	0.135898	0.288804	0.252419	0.19054	0.21679	0.184485	0.310509	0.229085	0.225317	0.248244	0.30392	0.369147
ENSMUSG00000009076	Q9CQR5	Zmat5	955	792	6.07706	6.25767	8.47102	5.47738	3.67438	4.59014	4.6375	5.241	5.45271	3.6694	4.37273	4.41632	3.22222	3.69703	2.85837	58.1557	48.456	39.1367	32.7718	32.4992	29.2394	34.5687	45.2383	29.3838	29.5062	30.5587	31.4067	29.5375	28.4268
ENSMUSG00000009079	Q61545	Ewsr1	2415	2588	130.882	128.771	120.491	129.06	136.653	142.742	146.936	129.454	127.597	126.621	128.614	115.142	133.027	96.6801	113.733	202.243	207.414	209.907	204.162	202.374	201.387	200.864	197.723	189.196	195.169	202.138	199.942	215.252	192.771
ENSMUSG00000009090	O35643	Ap1b1	3082	4085	19.434	19.7732	21.0253	18.4815	16.2855	17.2151	15.7275	17.5479	17.4144	15.2588	16.463	16.5118	15.8043	17.5314	15.7708	18.2123	20.1916	22.9617	24.6447	24.7461	25.2306	24.5569	23.3208	20.8307	21.1543	21.7747	22.2441	21.9855	22.4254
ENSMUSG00000009092	Q9D8K3	Derl3	902	1321	0.20469	0.271404	0.140427	1.03417	1.29787	0.839896	0.829751	0.39513	0.425437	0.436201	0.358517	0.334457	0.278635	0.310598	0.320322	0.626165	0.848526	0.49066	0.54109	0.607571	0.471733	0.407013	0.707071	0.504491	0.595518	0.627561	0.687151	0.395028	0.399841
ENSMUSG00000009097		Tbx1	1509	2511	0.0107684	0.00839892	0.0123127	0.00954493	0.00898406	0.00940121	0.0153165	0	0.0353394	0.0399094	0.0471526	0.0219941	0.0488619	0.0594185	0.0252775	0.766399	0.604743	0.923865	0.929875	0.871617	0.652072	0.711158	1.19444	0.854415	0.993748	0.896126	0.928635	0.846121	0.717012
ENSMUSG00000009108	P50149	Gnat2	1017	2054	0.355436	0.420972	0.316097	0.373395	0.37342	0.459717	0.383848	0.22992	0.360018	0.109775	0.187342	0.250951	0.203093	0.181597	0.257513	0.79337	1.04203	0.718043	0.764848	0.844227	0.575287	0.610905	0.627117	0.671167	0.814275	0.649364	0.953921	0.934291	0.644778
ENSMUSG00000009112	P59017	Bcl2l13	1791	6925	9.01967	8.95665	8.53183	9.02278	8.61639	8.96874	8.21122	8.52805	8.02587	7.10532	6.94586	7.18552	6.83178	7.18798	7.28054	17.9001	18.0634	23.4632	22.9929	22.9697	22.273	20.9556	16.7832	17.4466	15.5834	16.4526	16.0095	14.1253	18.0319
ENSMUSG00000009114		2610028H24Rik	804	1640	0	0.0128596	0.018852	0	0	0.0431825	0.023451	0.0151558	0.0541081	0	0	0.0449002	0	0.0227439	0	0.869747	0.622431	0.57799	0.531163	0.568024	0.628464	0.632249	0.551831	0.848976	0.528918	0.66494	0.770908	0.96022	1.06028
ENSMUSG00000009115	Q9D9W0	Spatc1l	945	1332	0	0	0	0.0179935	0.0508085	0.0354451	0.0577473	0.0373206	0.0222065	0.0188086	0	0.0138206	0.0184222	0.0140015	0.0158838	1.7361	1.46408	1.28792	0.9361	1.04386	0.928678	1.01606	1.40848	1.56499	1.46842	1.39768	1.3688	1.31969	1.31842
ENSMUSG00000009145	Q924H9	Dqx1	2082	3257	0.498118	0.518015	0.560061	0.375294	0.367094	0.492858	0.507758	0.259468	0.354186	0.199994	0.39079	0.265651	0.452043	0.320663	0.298813	0.206688	0.155529	0.0744003	0.175815	0.157933	0.332105	0.176333	0.253055	0.163923	0.215001	0.0906276	0.129435	0.171141	0.188974
ENSMUSG00000009207		Lnpk	2748	3321	8.50836	8.79531	7.33599	8.13344	6.77245	7.684	7.38273	7.9858	6.91159	7.94367	8.18212	7.42793	7.53664	7.26119	7.88699	25.437	26.9521	26.2598	26.5855	25.6731	27.252	24.1811	21.675	21.5824	21.0458	21.2055	21.8293	19.7737	25.6283
ENSMUSG00000009210		Prr29	5536	1141	0	0	0	0	0	0.0206893	0.033707	0	0	0	0	0	0	0	0	0.0291495	0.0265872	0.031978	0.0220404	0.0659958	0.0192153	0.0255062	0.0100179	0.0205496	0.0242575	0.0397642	0.0535461	0.0321817	0.0296125
ENSMUSG00000009214	Q9D1N4	Mymk	666	1382	0.039131	0.0152603	0	0.0693699	0.0489703	0.0341627	0	0.0539556	0	0.0725126	0.0428365	0.0399618	0.0177557	0.0134949	0	0	0	0.0332264	0	0	0	0	0	0	0	0	0	0	0
ENSMUSG00000009216	Q8BUM6	Fam163b	2442	2959	0.00913805	0	0	0	0	0	0	0	0	0	0	0	0	0	0	0.528654	0.397801	0.344346	0.262319	0.261821	0.294036	0.173467	0.363368	0.279516	0.458263	0.347703	0.353131	0.474212	0.295378
ENSMUSG00000009246	Q9JJH7	Trpm5	3479	4123	0.0721403	0.0869572	0.0374937	0.209271	0.235274	0.143139	0.200554	0.16277	0.17218	0.0486114	0.0933302	0.0848344	0.0535644	0.0588042	0.0769728	0	0.00846143	0.00636067	0	0	0	0.0081174	0.00797053	0	0.00643333	0	0	0.00853491	0
ENSMUSG00000009248	O35885	Ascl2	1369	1605	0	0	0.0192631	0.0597316	0.0562218	0.0147081	0.0599061	0.108404	0.0184293	0.171704	0.202866	0.332625	0.336352	0.813395	0.355917	0.157167	0.150519	0.177806	0.100269	0.160125	0.194258	0.165028	0.121532	0.110799	0.261582	0.137828	0.196846	0.281964	0.191597
ENSMUSG00000009281	Q9DD06	Rarres2	495	795	0.102036	0.0795837	0.738903	0.361771	0.113504	0.118775	0.120942	0.468972	0.0744128	0.157567	0.297862	0.301029	0.0617319	0.656855	0.0798387	7.82407	6.83897	6.70569	6.10079	5.27732	5.90977	6.27566	7.17045	6.58828	6.46579	6.41662	5.87962	7.31826	4.3716
ENSMUSG00000009291	Q8R143	Pttg1ip	522	2294	62.3417	59.8675	81.6599	74.9527	68.9553	69.6977	82.6699	94.0805	84.4178	88.5377	88.1807	91.2107	88.7833	99.5749	85.5237	149.367	148.822	161.769	165.2	173.543	151.82	171.012	160.746	180.815	169.491	154.528	165.613	157.054	177.753
ENSMUSG00000009292	Q91YD4	Trpm2	5519	7274	0	0	0	0.00988479	0	0	0	0.00341704	0	0.0103326	0.00406929	0.00506161	0.00337344	0.0256392	0.00872584	0.0194928	0.0266691	0.0120287	0.0110542	0.00661991	0.0192745	0.0102339	0.0150731	0.00687098	0.00811073	0.0170943	0	0.0161404	0.0118815
ENSMUSG00000009293	P60605	Ube2g2	2171	2031	25.8945	26.2609	25.6654	22.1028	20.5374	21.7584	22.6668	26.2996	25.4138	24.7324	28.2592	22.1616	23.1248	22.4883	21.626	34.1053	34.1966	35.349	32.9417	33.7249	31.8368	32.5071	34.4735	31.8948	28.7837	28.1741	29.1329	28.3936	32.5453
ENSMUSG00000009350	P11247	Mpo	3561	2750	0	0	0	0	0	0.00858416	0.0139853	0	0	0	0	0	0	0	0	0.0226582	0.0165332	0	0.0128492	0	0.00746811	0.00793048	0	0	0	0.00883116	0.0302705	0.00833837	0.00920724
ENSMUSG00000009356		Lpo	2133	2926	0	0	0	0	0	0.00806782	0.0131441	0	0	0	0	0.00629155	0	0	0	0.0882639	0.165611	0.0933704	0.100107	0.128464	0.124679	0.119158	0.0910016	0.0888911	0.115423	0.0442303	0.025268	0.139207	0.0461139
ENSMUSG00000009376		Met	7668	6809	15.1777	16.1154	11.3562	12.084	11.2845	12.325	10.5031	9.54578	10.8429	11.3068	10.7854	10.4063	11.2043	10.8328	13.442	11.0696	11.2252	13.6501	14.3668	14.818	15.3918	12.5218	9.75305	11.0825	10.8143	11.0486	10.6451	9.90927	10.9333
ENSMUSG00000009378	Q8BGC3	Slc16a12	4533	4051	0	0.00520605	0.00763201	0	0	0	0.00474694	0	0	0	0.00730685	0.00454433	0	0.00920759	0	0.557722	0.58446	0.576041	0.602273	0.584339	0.533874	0.429868	0.397621	0.301159	0.419685	0.582752	0.451813	0.471629	0.455676
ENSMUSG00000009394	Q64332	Syn2	1662	3854	0.0420957	0.0328329	0.0160443	0.0124376	0.0234136	0.0490014	0.00997916	0.0257971	0.00767491	0.0325027	0.046082	0.0286597	0.057303	0.0241956	0.0329381	0.0485474	0.0708479	0.106516	0.211068	0.197844	0.176013	0.118943	0.133475	0.0684494	0.1212	0.0756866	0.113501	0.142926	0.0789097
ENSMUSG00000009406	P41969	Elk1	1891	3548	15.9432	14.3669	15.1798	13.8819	15.6667	15.8884	15.1107	14.8867	13.3556	15.1745	14.0575	14.3049	16.0385	16.0796	16.3271	22.2302	24.7672	29.0916	35.3352	36.4	35.8758	34.8712	31.0289	45.8019	48.4441	47.5458	50.9181	50.7811	42.8433
ENSMUSG00000009418	Q8CH77	Nav1	6822	13117	3.74558	3.90699	3.25978	3.57765	4.4148	3.9665	3.40851	2.73057	3.24723	2.16209	2.2002	3.06373	2.04845	2.4441	2.13879	10.3765	13.0487	18.3044	30.1373	33.7692	37.0335	25.7484	13.7347	27.9043	33.8545	31.8995	27.9082	25.6277	23.4728
ENSMUSG00000009470	Q8BFY9	Tnpo1	3591	8453	32.3015	33.2774	24.8457	28.3763	27.4668	28.6612	28.8459	30.4453	31.8676	37.1455	37.4229	35.9426	36.1821	37.6552	39.1483	27.3821	26.6174	25.6659	30.2279	32.9387	36.451	27.8787	25.05	32.6409	32.3726	34.6179	33.3195	31.9338	36.9413
ENSMUSG00000009471	P10085	Myod1	957	1861	2.00508	2.05117	0.996796	0.849996	1.40615	1.12895	1.94262	2.44415	2.54307	1.25198	0.954327	1.03866	0.672466	0.531138	0.773076	0	0.03076	0.0231231	0.0159373	0.0190884	0	0.0295094	0	0	0	0	0	0	0
ENSMUSG00000009487		Otog	8841	10043	0	0.00839976	0.00615698	0	0.00673872	0.00235054	0	0	0.00589049	0	0	0	0	0	0.00210667	0	0	0.00250297	0.00172514	0.00619872	0	0.00638852	0	0.00428921	0	0	0.0030481	0.00335855	0
ENSMUSG00000009535	Q9D0L8	Rnmt	1759	5008	5.95538	6.21152	5.61178	5.08731	4.53162	4.96358	4.74603	4.81427	5.30983	5.25775	5.4318	4.84855	5.68872	4.61036	5.42028	0.0305802	0.0334705	0.113223	0.0867082	0.103852	0.0453564	0.0642193	0.0630574	0.0646747	0.0508961	0.089391	0.137882	0.0675223	0.0745582
ENSMUSG00000009545	P97414	Kcnq1	3239	3029	0	0	0.0102071	0	0.0148953	0	0	0.0164117	0.0097653	0	0	0.0121552	0	0	0.0069849	0.274018	0.363536	0.321103	0.296658	0.304555	0.262737	0.340036	0.325323	0.386351	0.442242	0.359237	0.357757	0.247518	0.273309
ENSMUSG00000009549	P16254	Srp14	1744	798	63.6682	66.229	81.2063	62.6514	56.0299	52.6856	59.4969	65.8765	65.0888	61.0944	68.362	62.9784	57.5946	58.4272	57.6125	0	0	0	0	0	0	0	0	0	0	0	0	0	0
ENSMUSG00000009555	Q99J95	Cdk9	2575	1733	48.8833	48.8117	50.2027	37.1473	33.845	34.4493	34.343	39.9008	36.9355	35.9099	38.96	34.6617	38.528	32.8554	36.1126	31.1776	31.5179	29.8975	25.9669	25.8017	24.9828	28.0869	30.2817	25.8304	25.3194	23.4118	24.4889	22.9126	25.7075
ENSMUSG00000009563	Q8R1J9	Tor2a	1887	1536	13.6958	12.9751	17.5319	12.9043	10.7361	12.0338	10.6165	11.3921	11.4003	9.63958	10.0787	10.7266	11.2308	11.2313	10.5511	20.0681	17.3317	17.4145	14.5649	14.6954	13.5295	15.4447	18.648	16.338	15.8462	14.4323	16.3232	16.3335	13.7959
ENSMUSG00000009566	P48760	Fpgs	2974	2273	23.435	21.832	21.5455	21.7003	25.0203	25.6316	23.8406	23.5543	22.7862	20.8096	22.0079	18.4901	19.702	13.3577	16.345	15.0212	14.9661	13.5719	12.1031	12.0269	12.0272	13.9588	16.3076	11.1952	12.4024	11.5259	12.3958	13.1392	9.95516
ENSMUSG00000009569		Mkl2	5403	8295	8.7752	8.57063	6.61954	6.65133	7.38096	7.33095	4.23312	3.85942	4.02946	5.30661	5.6274	7.32812	7.92803	10.104	10.1157	3.84787	3.97183	5.18918	7.72338	8.21249	7.94422	5.31567	3.6131	6.49913	6.48291	6.59454	5.8156	5.39672	5.27335
ENSMUSG00000009575	Q61686	Cbx5	5074	8803	70.546	69.6681	51.4281	49.6199	53.6516	55.416	48.9954	42.7144	47.129	59.2674	57.9257	50.6537	61.9384	48.7997	68.0215	11.0995	12.1079	16.2019	21.3239	22.3539	22.5163	16.4022	12.0777	16.9949	16.537	18.0977	18.7268	17.79	19.1139
ENSMUSG00000009580	A1E960	Odam	834	1370	0	0	0	0	0	0	0	0	0	0	0	0	0	0	0	0.741716	0.600041	0.769466	0.658359	0.591398	0.542083	0.47406	0.930966	0.545625	0.939274	0.678729	1.22786	0.534046	0.589694
ENSMUSG00000009588	Q9QZ39	St6galnac1	1710	2392	0	0	0	0	0	0	0	0	0	0.0104737	0	0.0153922	0	0	0.00884501	0	0	0	0	0	0	0	0	0	0	0	0	0	0
ENSMUSG00000009596	Q9D3R9	Taf7l	1065	1933	0.0279767	0.0109103	0	0.012399	0.0233409	0.0122123	0	0.0128585	0.0153022	0.0129607	0	0.00952357	0	0	0	0	0.0276407	0.0207782	0.0143211	0	0.0499417	0.0265169	0	0.0356065	0	0	0	0	0.0615718
ENSMUSG00000009614	Q99LB7	Sardh	2760	4521	13.3971	13.5793	17.6299	14.7165	12.9536	13.2626	12.9007	14.1238	12.4571	10.9666	11.6213	12.5985	11.0236	12.4746	10.1504	1.03293	0.831924	0.801767	0.668655	0.721439	0.558858	0.736707	0.703284	0.714453	0.608195	0.626677	0.60536	0.677774	0.653364
ENSMUSG00000009621	Q60992	Vav2	5002	5221	9.54487	9.23406	8.76414	7.0511	7.11206	7.25239	4.63343	4.51313	4.57765	3.71406	3.86087	3.50834	3.28526	3.75071	3.95914	31.6861	33.451	34.4053	31.1687	31.2507	29.1672	29.7931	29.6975	27.4589	27.0843	26.2987	25.5906	25.876	26.8221
ENSMUSG00000009628	F8VPN2	Tex15	13290	8405	0.00643414	0.0125459	0.0183922	0.0142578	0.016104	0.0196603	0.0228791	0.00591446	0.0175961	0.00596148	0.00704343	0.00657076	0.00583901	0.00221891	0.00251722	0	0	0	0	0	0.00200105	0.00637482	0	0.00285334	0.00168409	0.00236627	0.00202771	0.00223423	0
ENSMUSG00000009630	P62715	Ppp2cb	1059	1469	45.4278	49.9462	45.8392	48.6851	41.4016	40.8653	49.2069	54.6686	55.9164	50.6861	52.9738	53.1845	50.3798	52.3444	48.7668	31.0095	32.3004	35.0842	33.154	33.3785	31.2397	31.0138	31.0026	30.4728	27.7709	28.9533	31.1979	30.5341	35.4496
ENSMUSG00000009640	Q9JI44	Dmap1	1989	1566	13.8133	14.4503	17.7488	11.8612	10.3431	11.1701	10.0693	10.0311	10.483	11.2307	11.6245	11.5086	12.9273	12.5881	13.2672	49.6933	46.8718	41.9879	34.8211	34.5606	31.7149	36.4329	40.9599	31.1146	31.9576	30.9576	31.1077	32.0517	34.6662
ENSMUSG00000009646		Pla2g12b	1162	1091	0	0.0193306	0	0	0.0206773	0	0	0	0	0	0	0	0	0	0	0	0	0	0	0	0	0	0	0	0	0	0	0	0
ENSMUSG00000009647	Q3UMR5	Mcu	4485	2872	20.6091	19.4595	20.8519	20.5458	19.9983	19.8994	18.4665	16.3915	16.3962	17.1673	17.6755	18.3065	13.773	20.5916	17.0908	27.8068	28.0262	27.2354	25.2091	25.2448	25.7282	25.0166	24.7185	19.193	19.587	19.4857	19.5458	20.2985	19.9719
ENSMUSG00000009654	Q8R4V5	Oit3	4883	2717	0.358271	0.357058	0.28448	0.229352	0.282299	0.225899	0.169862	0.34763	0.304827	0.488706	0.381303	0.433633	0.523824	0.727603	0.724191	0.0385556	0.0180856	0.0317226	0.0655932	0.0336696	0.0381236	0.0347005	0.0397515	0.0388296	0.0412521	0.0450818	0.0165564	0.0243235	0.0335726
ENSMUSG00000009681	Q6PAJ1	Bcr	4409	6839	14.5853	15.0548	14.3036	13.4783	13.7155	13.5653	11.7898	10.3834	11.7252	10.7041	10.4135	11.572	10.355	11.4071	11.7527	16.2872	17.0788	19.0571	25.2597	24.2174	23.1981	20.8809	19.5157	34.9193	35.2298	34.5362	34.075	34.387	32.7498
ENSMUSG00000009731	Q03719	Kcnd1	4893	5287	1.61613	1.56767	2.33912	2.17596	2.27425	2.34412	1.56763	1.34456	1.2588	0.687101	0.733422	0.877451	0.853995	0.811329	0.752329	2.12172	2.23803	2.56428	2.64954	2.647	2.60885	2.6838	2.45389	3.57277	3.68681	3.79841	4.33992	5.32203	3.65193
ENSMUSG00000009733	Q9ERA0	Tfcp2	3719	3302	7.26349	7.24279	9.52237	8.84802	7.67224	8.66475	5.81205	5.10359	4.21023	4.2868	4.66142	4.88381	5.86336	6.76641	6.41382	5.78548	5.85738	6.30126	6.58226	6.77853	6.40715	5.86982	5.6816	4.7108	4.54974	4.35483	4.62302	4.024	5.05161
ENSMUSG00000009739		Pou6f1	5659	4953	16.6779	16.1079	17.3094	18.1461	17.4988	17.2866	15.1921	15.1	13.7056	11.7248	11.1456	12.6816	11.5583	12.0944	11.166	1.4258	1.52414	1.67755	1.98365	1.94652	1.77168	1.63185	1.47982	1.48762	1.70462	1.72271	1.73338	1.72103	1.65702
ENSMUSG00000009741	Q811S7	Ubp1	7005	3850	30.0314	29.2078	25.3682	35.428	41.1335	38.1014	38.7294	35.4111	35.9405	36.2912	34.9665	32.1035	37.1454	31.1091	34.1154	8.03978	9.17368	9.64758	10.2006	10.9736	11.1957	9.56668	8.3802	9.31107	9.92713	10.0606	10.4331	11.1396	11.6311
ENSMUSG00000009772	Q8BZN4	Nuak2	3752	3107	9.17271	8.64765	7.50294	14.4251	13.4395	12.2249	9.70467	9.82382	10.0247	7.07164	7.5834	6.0139	5.51266	4.03373	5.54978	5.06795	4.45639	4.47648	7.46745	6.61666	10.3059	10.2063	10.2138	20.2643	21.0155	20.6774	24.4057	23.5597	23.9873
ENSMUSG00000009828	Q9JKV2	Ick	6731	6560	8.98568	9.22031	9.60038	9.11562	9.75951	9.46057	8.23131	7.46803	7.04307	5.78208	6.02379	6.7238	6.25805	6.57867	6.30848	1.18274	1.2158	1.43668	1.7561	1.84278	1.80164	1.43908	1.07935	1.62816	1.71245	1.61187	1.42128	1.34106	1.52464
ENSMUSG00000009863	Q9CQA3	Sdhb	5518	1142	53.5818	56.8978	62.0782	48.8161	40.7523	41.5903	41.7096	51.757	48.72	42.5157	44.5815	45.3456	42.5662	42.7218	40.4434	32.1983	31.9767	30.4622	27.3474	27.5637	27.206	30.3439	33.2925	26.4512	27.7559	27.1506	27.4659	27.9333	26.2272
ENSMUSG00000009876	Q91W29	Cox4i2	2272	733	0.368888	0.201402	0.253075	0.294278	0.153881	0.128821	0.209876	0.237365	0.161414	0.0683577	0.161528	0.125573	0.133907	0.15266	0.0865918	0.0591885	0.0777394	0.0486989	0.0469911	0.0160807	0.0351153	0.0621489	0.0122049	0.0166906	0.0197021	0	0.0474441	0.0130691	0
ENSMUSG00000009894	Q8R570	Snap47	3730	1896	29.7064	28.3977	42.7722	33.8146	30.2571	29.7571	28.4695	28.8539	26.2717	20.6265	22.2156	25.128	22.0794	24.1978	20.4096	2.4011	2.13874	2.19508	2.5638	2.77198	2.48115	2.43792	2.05927	2.32812	2.13015	2.20893	2.13852	2.27672	2.32937
ENSMUSG00000009900	P27467	Wnt3a	1325	2761	0	0	0	0	0	0	0	0.00900237	0	0	0	0	0	0	0	0.0405966	0	0	0	0.0137869	0	0.0213136	0.0418558	0	0	0	0.0203383	0	0.0247449
ENSMUSG00000009905	Q6GV12	Kdsr	2963	5518	5.45886	5.30109	5.32284	4.46944	3.84296	4.24385	3.18871	3.25671	3.41998	3.90462	4.14122	3.44961	4.62041	3.84288	4.53972	7.76087	8.27583	11.5013	15.0615	16.0913	14.8991	10.8082	7.71147	16.9448	16.5728	15.1985	16.0344	14.0698	17.3396
ENSMUSG00000009907	P46467	Vps4b	1936	4633	11.2874	11.8126	11.0242	10.6878	9.3732	9.64027	9.16873	10.3757	10.0108	11.5072	11.6598	11.0462	12.4678	12.3219	11.855	15.7815	16.9386	21.2487	23.4767	23.1742	22.4593	18.2338	15.0822	21.1347	20.2082	21.2467	20.9629	19.2789	22.1346
ENSMUSG00000009927	P62852	Rps25	501	1280	253.305	266.719	337.385	242.351	211.349	209.378	240.749	262.032	269.678	232.387	256.595	261.236	237.62	237.554	230.813	614.135	588.687	508.564	416.674	405.352	385.427	398.128	481.143	360.06	359.624	389.111	350.919	330.356	375.709
ENSMUSG00000009941		Nxf2	2401	2393	0.0903953	0.0616915	0.245478	0.170265	0.216823	0.286079	0.265184	0.155801	0.074164	0.146571	0.0989554	0.0923146	0.133305	0.155871	0.106096	0	0	0	0	0	0	0	0	0	0	0	0	0	0
ENSMUSG00000009995		Taz	3298	1851	7.94678	8.34017	11.2411	8.58473	8.0681	7.11637	6.09828	5.9621	4.81	4.42591	4.70146	3.90857	5.39554	4.69524	5.49792	5.95316	6.11418	5.57581	6.18773	6.2203	5.85422	7.25278	7.77737	6.95639	7.20038	6.80828	7.42753	7.81488	7.49587
ENSMUSG00000010021	Q99PT9	Kif19a	3518	3433	0.0551344	0.0430026	0.0540354	0.0349072	0.0525697	0.041258	0.0504132	0.0362009	0.0258483	0.0145955	0.0603554	0.0160872	0.0571825	0.0706233	0.0369775	0.0229351	0.0502058	0.0377409	0.00433541	0.0623114	0.0226782	0.0321097	0.0157643	0.0215582	0.019086	0.0357564	0.00766011	0.0168806	0.0465989
ENSMUSG00000010025	P47740	Aldh3a2	1287	3091	17.6793	17.7942	20.0647	20.8502	18.4938	18.3063	17.3386	18.3099	16.7274	14.638	14.9484	15.4253	15.7344	14.6255	14.4904	8.71431	8.82891	10.6603	11.8508	11.341	11.5302	9.43543	8.29514	9.10456	8.46917	9.26084	8.91994	8.76715	10.5723
ENSMUSG00000010044	Q99ML0	Zmynd10	1827	1765	0.168518	0.227028	0.227719	0.719698	0.626283	0.601864	0.588335	0.323896	0.318415	0.141944	0.134164	0.177311	0.291959	0.200765	0.299678	0.235536	0.241686	0.242242	0.166962	0.239969	0.232897	0.309146	0.364263	0.186803	0.159256	0.275405	0.22125	0.195028	0.197404
ENSMUSG00000010045	Q9WUH1	Tmem115	2139	2194	24.587	23.5312	27.3098	20.4825	18.3433	19.0552	22.166	31.7322	30.8194	32.9436	32.5816	34.3848	31.5174	33.0922	28.6597	56.1292	48.3741	47.7026	41.2138	40.4638	37.6592	45.087	47.8103	45.225	44.0621	44.9884	46.3878	46.8368	45.9692
ENSMUSG00000010047		Hyal2	2403	2968	16.0615	15.3554	14.8649	9.75489	9.56172	9.82276	8.84392	10.0243	10.3945	11.598	11.838	10.4574	12.5503	11.9956	12.3607	14.7403	13.1813	13.629	13.5954	13.8737	12.5278	13.0332	14.2167	11.1254	10.7763	11.0453	11.6294	11.2322	11.3383
ENSMUSG00000010048		Ifrd2	1941	2056	28.1574	29.3266	25.1278	19.2461	20.7266	22.0794	26.0763	29.9088	29.3489	32.1572	32.0043	25.4468	28.298	22.8952	27.064	23.7776	22.8552	21.7183	18.953	18.8041	18.6473	20.8493	22.3579	17.3291	17.3541	16.6393	17.4379	18.1584	18.3614
ENSMUSG00000010051	Q91ZJ9	Hyal1	2706	3014	0.780503	0.671735	0.984757	0.747488	0.748473	0.877214	1.19309	1.16278	0.922507	1.57101	2.00345	1.50253	2.62156	2.04197	2.54112	0.954155	1.02258	0.809589	0.975089	1.07338	1.03192	0.814026	0.901772	0.980956	1.22412	0.918098	1.0855	0.76811	0.993545
ENSMUSG00000010054	Q9WVF8	Tusc2	1626	1665	11.5141	10.9818	13.1282	10.8537	11.7063	11.7678	7.06827	5.0756	5.7737	6.22942	6.8089	6.52333	7.75208	7.91924	7.96733	70.0501	69.2121	64.3994	55.1454	54.6119	56.2791	57.9746	66.8509	52.0538	49.5808	53.2253	52.2226	54.3092	50.0879
ENSMUSG00000010057	Q9WUE4	Nprl2	1426	1441	7.22429	7.03965	9.03274	7.10204	6.77865	6.99511	7.86008	7.15826	7.30753	5.85906	6.84026	6.2854	7.1691	7.18302	6.85666	18.7663	18.4551	16.713	13.6583	15.3981	15.4789	15.6649	18.3761	11.3816	11.3634	11.0927	11.093	12.2853	13.1286
ENSMUSG00000010064	Q9DCP2	Slc38a3	7965	3151	0	0.00669301	0	0.00760626	0.0214779	0.00749173	0.0244111	0.0394407	0.0281616	0.0874593	0.112726	0.0934767	0.132388	0.224912	0.12086	0.344421	0.328929	0.361173	0.367656	0.415121	0.373951	0.382921	0.41777	0.518943	0.393399	0.42641	0.490584	0.451079	0.312845
ENSMUSG00000010066	Q6PHS9	Cacna2d2	3517	5807	0	0	0	0.0206366	0.00388479	0.00813034	0.019869	0.0214014	0	0.0129429	0	0.00951045	0.00845133	0	0.00728681	1.09355	1.14669	1.60445	1.9645	2.12958	1.95088	1.77456	1.52169	2.27504	2.68553	2.37848	2.20674	2.65101	1.90178
ENSMUSG00000010067	Q99MK9	Rassf1	2174	1787	12.2563	12.3682	10.6576	17.1942	15.0477	14.5443	18.4766	24.2714	22.5112	17.5947	21.964	18.8726	18.9908	20.372	16.0426	20.1034	21.7598	20.2457	28.7781	27.7628	35.3159	36.3073	37.959	34.1707	32.1207	33.1836	31.6586	30.2939	34.6571
ENSMUSG00000010080	Q91W69	Epn3	2884	3884	0.243662	0.293214	0.358207	0.259173	0.261368	0.261348	0.207944	0.185585	0.144697	0.122556	0.175283	0.109014	0.132674	0.144052	0.136182	7.96413	7.11436	6.74452	6.16108	6.32146	5.92001	6.11028	7.99001	6.19305	6.4413	5.92099	5.73725	5.78621	4.88849
ENSMUSG00000010086	Q96DY5	Rnf112	4251	3161	0	0	0	0	0	0	0	0	0.00935751	0	0	0.00582381	0	0	0	0.360628	0.242368	0.23425	0.197332	0.116026	0.231469	0.146151	0.123938	0.258694	0.221131	0.244125	0.247232	0.244473	0.3625
ENSMUSG00000010095	P10852	Slc3a2	2926	2813	90.5578	88.5422	110.491	106.349	109.739	110.052	114.819	112.181	110.356	134.377	137.351	138.556	125.928	134.76	121.408	245.026	228.064	205.353	175.997	178.724	170.07	211.292	245.974	195.657	194.825	192.352	199.386	211.027	176.037
ENSMUSG00000010097		Nxf1	3487	5591	36.4702	35.2312	29.944	38.1051	41.4664	41.4242	50.4083	45.2432	47.0747	46.7545	47.7328	38.2833	50.3804	36.8096	47.4875	51.5075	49.2085	46.4533	41.92	42.5599	42.503	44.4623	49.7095	44.5982	43.3575	44.4255	48.51	52.199	51.6393
ENSMUSG00000010110	Q8K1E0	Stx5a	1513	2251	23.0514	23.4226	31.3293	24.0206	19.8431	20.7225	18.3927	20.9356	18.528	16.9173	19.7772	19.0879	20.0581	21.2101	18.2624	49.7198	47.59	44.0382	40.5442	39.1915	37.7553	42.1647	46.1119	40.728	37.8253	35.9997	36.9047	36.1889	38.8546
ENSMUSG00000010122		Slc47a1	1704	2987	0	0	0.0103506	0	0	0.00790306	0	0.00832124	0.00990261	0	0.00990962	0	0	0	0	1.43631	1.53751	1.40253	1.65588	1.68311	1.63871	1.78989	1.23676	1.6468	1.53676	1.77171	1.53403	1.51601	1.40461
ENSMUSG00000010136	Q9D9W1	Pifo	2822	956	0	0	0	0	0	0	0	0	0	0	0	0	0	0	0	0	0.0417255	0.0313661	0.0216187	0.00647329	0.0282714	0.0100072	0.0393047	0.0268752	0.0237933	0.0222876	0.0190987	0.010522	0
ENSMUSG00000010142	Q9ET35	Tnfrsf13b	916	2556	0	0.00825105	0	0	0	0	0	0	0	0	0	0	0	0	0	0.0587233	0.0321368	0.0966322	0.0166506	0.0598285	0	0	0.0605447	0.0413984	0	0.0343316	0	0	0
ENSMUSG00000010154	Q8K1S6	Spire2	4479	2330	6.32469	5.67521	5.32096	4.27914	5.85759	5.7851	4.89412	4.28838	4.10045	3.87087	4.53528	3.84773	4.29686	3.59392	4.42214	10.0159	9.68756	9.35248	8.68671	8.35686	7.41591	8.12725	9.23078	7.78907	6.78093	7.1335	7.77343	7.75636	7.15911
ENSMUSG00000010175	P48437	Prox1	2281	7913	0	0	0	0	0.00285088	0.00298325	0	0.0031411	0.00747608	0	0	0	0.00620205	0	0.00534747	0.011791	0.0129054	0.00970135	0.00668653	0	0.0116589	0.0123807	0	0.0166247	0.00981217	0.0275737	0.0236285	0.0130175	0.014374
ENSMUSG00000010205	Q9CW46	Raver1	4040	3470	0	0	0.00890988	0	0.00650115	0	0	0	0	0	0	0	0.00707159	0	0	56.5	62.1244	63.8941	69.1247	68.8292	74.7132	76.7805	79.3997	94.793	96.8557	93.1056	96.0666	103.771	82.4706
ENSMUSG00000010277	Q5SYL3	2610507B11Rik	7182	7443	42.1922	43.4034	36.5665	38.0199	36.6708	37.9676	36.7778	36.9443	38.7155	34.552	32.873	35.5889	33.5718	31.4591	33.4997	34.7257	36.1839	44.1836	55.4928	55.2277	55.3356	45.6125	38.2313	56.8973	56.5772	56.4195	54.5082	52.341	58.8906
ENSMUSG00000010290	Q922M7	AI597479	1008	3458	5.43448	5.17179	5.72211	4.2972	4.1556	3.57032	2.78049	2.717	2.48916	3.10809	3.24419	3.0877	4.32864	4.5735	4.58876	8.45813	9.05314	11.723	15.6454	17.0715	18.8638	15.0448	12.2692	23.2868	20.8495	23.1803	24.4352	24.3023	25.3709
ENSMUSG00000010307	Q9D8N3	Tmem86a	708	1831	5.02099	4.35385	11.347	5.75949	4.00419	4.0354	3.5288	3.8281	3.02091	2.03873	2.29558	2.22196	2.61332	2.6992	2.59988	1.25359	0.831562	0.875149	0.753982	0.748251	0.826366	0.638202	0.587489	1.12477	0.821922	0.577431	1.02769	0.50327	0.416784
ENSMUSG00000010342	Q7M6U3	Tex14	318	4763	0.0283849	0.0177113	0.0259645	0.0352238	0	0.0148686	0.0645974	0.0156554	0.0434713	0.0368196	0.00621458	0.0425152	0.00515188	0.019578	0.02221	0.0845763	0	0.139175	0.191849	0.344672	0.334515	0	0	0.119248	0.0703823	0	0.254229	0.093374	0.103104
ENSMUSG00000010358	Q9D8C4	Ifi35	874	1362	4.72496	5.12532	8.60327	5.84225	5.01863	4.87035	5.0263	6.89823	4.79954	4.04676	4.71601	4.0008	3.35106	3.51912	2.78058	47.0513	46.7494	51.2203	53.9054	52.3157	45.8244	54.5099	48.7645	64.4309	57.7721	59.1895	63.424	58.8423	65.4239
ENSMUSG00000010362	Q9CQK3	Rdm1	2384	1124	4.11366	4.44685	7.26171	4.73376	3.67286	4.01142	3.59277	4.97553	4.23686	4.16809	4.2662	4.02903	3.36203	4.39701	3.99052	19.5171	20.3987	18.7036	18.2653	17.555	16.1527	16.2169	17.8311	15.0634	13.397	13.9035	13.8698	13.9871	15.7471
ENSMUSG00000010376	P29595	Nedd8	618	824	103.958	109.595	127.946	95.4039	97.8468	92.0479	111.715	101.865	106.04	106.506	112.868	107.84	100.03	88.5421	96.8253	246.409	211.73	182.509	141.611	123.055	108.054	129.184	168.845	104.252	114.298	109.049	103.433	96.382	108.653
ENSMUSG00000010392	O88630	Gosr1	1319	4289	10.8372	11.0144	10.993	13.8752	12.2341	11.6023	8.68908	8.55369	8.26891	10.7946	9.94489	9.91918	11.0763	12.5232	12.2583	7.93196	10.601	12.6666	15.1826	14.9437	15.0007	12.8677	8.76664	12.1037	12.4549	12.5648	11.952	11.526	15.5856
ENSMUSG00000010406	Q9D0Y8	Mrpl52	432	463	107.516	107.589	135.889	94.2645	81.1246	83.9227	93.1173	92.1748	81.071	74.0771	83.7496	76.34	71.4423	75.0027	67.493	118.414	90.0155	83.0341	60.7961	61.4841	52.2645	77.792	84.4722	59.0759	53.6225	48.7004	52.5866	46.3952	56.846
ENSMUSG00000010453	A2RSY1	Kansl3	5570	4663	18.4864	18.5479	18.4589	19.9274	20.0917	19.9463	20.2897	21.2575	20.9838	21.1794	21.1574	21.2081	22.1809	22.1016	20.7489	15.5626	15.9448	17.4209	20.4355	20.4158	19.2985	18.5008	17.26	17.735	19.0987	18.5525	19.4976	19.0472	19.2248
ENSMUSG00000010461		Eya4	1973	5304	10.4202	10.354	9.0292	11.211	10.3395	11.1935	8.54902	7.81187	7.20516	5.52642	5.53047	5.74763	5.06591	6.35731	6.11502	1.51311	2.10373	2.78152	5.19479	5.80528	5.87682	3.2921	2.48764	3.74789	4.45816	4.94111	4.23414	3.73231	3.83872
ENSMUSG00000010476		Ebf3	4684	4994	0	0.012669	0	0.00959844	0.00451722	0.00945392	0.0115518	0.0149312	0.0296146	0.00501664	0.0414898	0.0442348	0.0196543	0.0261413	0.0211827	3.07768	3.1926	3.44404	3.72833	4.26271	3.83807	3.5391	3.17906	2.07254	1.76797	2.07459	1.57639	1.61016	1.55395
ENSMUSG00000010505	Q8CFC2	Myt1	5205	5509	0	0	0	0	0.00409493	0.00428507	0	0	0	0	0	0	0	0	0	0.0051672	0.00565558	0.00425145	0.00293025	0.0140385	0.0102186	0	0	0	0.00430001	0.00604184	0	0	0.0125983
ENSMUSG00000010517	P54731	Faf1	4271	4468	13.6952	14.4626	14.6767	14.7087	14.1473	13.9747	13.1312	13.3401	13.8627	12.992	12.6867	12.991	10.2976	13.0149	11.0522	16.612	16.7691	16.0564	13.5771	13.2506	13.4807	13.8921	14.2186	9.36703	10.0458	9.98435	9.24356	8.9058	9.72632
ENSMUSG00000010554	Q9CQG2	Mettl16	2131	12584	3.59266	3.65852	3.45928	3.1559	3.02065	3.39164	3.16015	3.12077	3.12151	3.68908	3.83878	3.28566	3.27205	3.15526	3.44495	5.89399	6.27149	6.87435	9.29003	10.0382	10.0336	7.64652	5.68643	7.22473	7.25747	7.6	6.76552	6.28415	8.58524
ENSMUSG00000010592	Q64368	Dazl	3162	2976	0	0	0	0	0	0	0	0	0	0	0	0	0	0	0	0	0	0.00699835	0	0	0	0	0	0	0	0	0	0	0.0103691
ENSMUSG00000010601		Apol7a	5823	2390	0.0905088	0.141186	0.245786	0.120338	0.179339	0.207421	0.0563217	0.0831984	0.0990095	0.0733773	0.0619248	0.0847279	0.0616027	0.0546234	0.106229	0.133945	0.0707749	0.0684042	0.0209541	0.0125486	0.0274023	0.0145494	0.0476206	0.0260491	0.0269055	0.0378043	0.0231395	0.00509925	0.028153
ENSMUSG00000010607	P0C1P0	Pigyl	375	695	8.44255	10.3173	13.568	7.58678	5.51802	7.43858	6.58519	6.68775	6.08606	4.68619	6.47368	5.85382	6.60243	5.66208	5.63179	0.143441	0	0	0	0.0974274	0.141834	0.0753079	0.0739453	0.101123	0.119368	0.251582	0.0718621	0.237544	0
ENSMUSG00000010608	B2RY56	Rbm25	3202	4226	61.7378	62.6353	56.3256	57.2981	59.7872	62.4906	68.2464	59.198	62.3779	73.7188	75.8002	66.6839	62.0428	47.384	62.7008	160.322	143.785	99.8836	82.2902	79.4773	83.9761	88.311	106.042	71.6258	74.9314	78.5016	76.0308	77.4873	72.2809
ENSMUSG00000010609		Psen2	3344	2020	1.92757	1.95236	3.44376	2.6459	2.16656	2.02174	2.2657	2.11641	2.03539	1.14103	1.33347	1.68598	1.0933	1.4403	0.953124	14.268	12.87	12.7452	12.3466	12.1274	9.86139	10.6155	12.1565	9.62766	9.02893	8.68011	8.83233	8.16023	9.20663
ENSMUSG00000010651	Q8VCH0	Acaa1b	1784	1689	0.0320183	0.049946	0.0183051	0.0283805	0.0133564	0.0279532	0.0227707	0.0147161	0.0175128	0.0148331	0.0175252	0.0435975	0.0290567	0.0331261	0.0125265	0.0603033	0.0660029	0.012404	0.0427466	0.0102397	0.0149069	0.0316597	0.0310869	0.0425123	0.0376372	0.0352553	0	0.0499321	0.0735134
ENSMUSG00000010660		Plcd1	3716	2715	17.618	15.6056	19.6094	14.9542	13.3941	14.0769	11.8212	13.6591	12.7032	9.73519	11.1423	9.669	10.1498	8.64837	8.66552	13.6937	13.8235	14.1491	13.1464	13.1796	12.5455	12.6839	13.5812	10.1435	10.733	10.24	9.84091	9.43686	9.85551
ENSMUSG00000010663	Q920L1	Fads1	2271	3456	89.0911	83.2664	101.215	98.3104	97.0767	95.9285	98.4973	94.6466	93.2649	82.8072	82.0082	87.8106	80.6374	80.6115	77.8338	83.6583	90.1137	95.4139	107.55	107.257	103.062	105.849	106.705	121.077	118.669	115.045	116.539	119.582	115.671
ENSMUSG00000010721	Q9JIT0	Lmbr1	3482	4926	2.21212	2.32903	2.77414	2.8463	2.13408	2.34818	2.11973	2.29583	2.12566	1.40879	1.20179	1.88351	1.10587	1.60149	1.383	10.2653	10.5169	10.9182	10.5476	10.288	10.7842	9.76494	9.30952	10.1282	9.71882	10.2508	9.27943	9.55939	10.1506
ENSMUSG00000010755	Q9ER72	Cars	2766	3222	44.3944	46.5911	47.6713	37.1114	36.9051	37.1388	36.3231	34.7221	37.4742	39.9512	45.429	38.7436	37.8967	33.4854	40.9487	38.1356	38.5048	34.7692	30.4764	28.1411	28.7284	27.5768	31.4488	24.8282	21.8313	22.5455	23.3045	23.1231	26.3149
ENSMUSG00000010760	O08969	Phlda2	396	757	0.0357193	0.195017	0.0816837	0.0949827	0.059601	0.0935526	0.304833	0.164171	0.156296	0.198572	0.117305	0.0729553	0.162077	0.123183	0.139744	67.4419	66.0109	67.7833	130.297	120.124	171.853	239.259	257.198	269.181	269.935	240.226	228.38	193.154	232.986
ENSMUSG00000010797	P21552	Wnt2	3198	2255	0.143891	0.23381	0.191948	0.116914	0.0600239	0.0628109	0.170553	0.132269	0.222991	0.233311	0.196896	0.204092	0.261163	0.256385	0.281471	0.1682	0.110459	0.103794	0.119231	0.108532	0.141369	0.105968	0.138734	0.130435	0.090982	0.118003	0.084266	0.102133	0.0820187
ENSMUSG00000010803	P62812	Gabra1	4502	4688	0	0	0	0	0	0.0050355	0	0	0	0	0	0	0	0	0	0	0.00653872	0	0	0.00811534	0	0.00627287	0.00615937	0	0	0	0	0	0.00728276
ENSMUSG00000010825	Q0QWG9	Grid2ip	3659	3865	0	0.00545658	0.0079993	0.0124022	0.0175102	0.024431	0.0348277	0.0514474	0.0153061	0.00648205	0	0.0142891	0.0190466	0.00482535	0.00547407	0.183761	0.370078	0.387057	0.379319	0.47429	0.30526	0.355032	0.401657	0.518187	0.587218	0.498489	0.449261	0.689779	0.448032
ENSMUSG00000010830	Q8R1L4	Kdelr3	2382	1411	90.0486	87.6022	107.98	84.8963	78.1011	77.4947	86.0096	105.887	101.441	105.575	115.149	121.101	109.04	124.351	102.353	108.292	105.935	101.8	86.6327	90.1035	93.1012	100.158	107.204	91.1726	96.1787	103.07	86.8182	93.0429	89.4003
ENSMUSG00000010841	Q9DAN9	Cfap97d1	904	698	0	0.0302145	0	0	0	0	0.0550999	0	0.0847539	0	0	0	0	0	0	0.267763	0.19538	0.416138	0.388048	0.363736	0.205927	0.343634	0.276068	0.587271	0.420892	0.591385	0.536581	0.394154	0.544032
ENSMUSG00000010911	Q9WVQ5	Apip	986	919	13.9464	13.2183	17.7295	15.4653	13.8447	13.4087	15.1704	14.605	14.9988	11.2316	12.5615	12.9605	11.081	11.5472	11.7412	9.00145	7.79223	7.74283	7.48677	7.57755	7.12049	5.98606	6.41209	5.84582	5.06196	5.0393	4.94689	4.18592	5.98545
ENSMUSG00000010914	Q8BKZ9	Pdhx	2621	2506	11.1352	10.5448	9.25298	10.0326	9.85718	9.47649	8.68643	9.54151	9.24199	9.75732	9.63832	9.33676	10.164	8.98265	10.3169	8.02445	7.71592	8.97478	9.94491	9.84821	8.92891	9.06151	7.80784	8.07321	8.15505	8.42287	7.8552	9.31232	7.86838
ENSMUSG00000010936		Vac14	3972	5494	12.7372	12.6446	11.4125	11.7699	14.5069	13.7583	13.0136	10.9665	11.8984	11.2725	11.5297	11.1279	10.572	9.90886	10.9098	24.0378	25.6131	23.6887	20.6892	21.2754	20.9632	22.0477	24.3575	19.4856	19.8853	18.487	17.4499	18.3525	16.3027
ENSMUSG00000011008	Q8K595	Mcoln2	2659	2520	0	0	0	0	0	0	0	0.0197266	0	0	0	0	0	0.00740078	0	0.404592	0.575683	0.574233	0.458878	0.645791	0.610091	0.45669	0.323285	0.513409	0.49662	0.520384	0.466198	0.502513	0.678181
ENSMUSG00000011034		Slc5a1	1989	4104	0	0.0102776	0.0150669	0.00583999	0	0.00575206	0	0	0	0.00610456	0	0	0.00597915	0	0	1.64968	1.2432	1.73559	1.86336	1.83687	1.73817	1.718	1.24079	1.44897	1.23779	1.32811	1.31422	1.26893	1.23631
ENSMUSG00000011096		Akt1s1	2579	1812	57.2873	52.9803	66.1343	66.0159	65.9962	71.4186	75.2957	78.38	71.6624	69.4906	68.544	67.9977	62.5784	69.2581	62.0006	103.691	100.571	93.7234	85.249	86.9678	80.1943	100.785	116.638	89.9575	92.7894	90.8925	93.8958	96.977	79.5456
ENSMUSG00000011114	Q3UB74	Tbrg1	1726	1984	70.0928	72.719	83.3863	69.6792	61.2981	61.9907	63.728	71.7102	68.0886	61.8625	65.3767	68.9969	60.9998	58.8734	55.0899	17.6081	17.3452	15.6542	14.5185	13.3885	14.7299	16.0509	16.9012	15.7748	15.5608	15.8514	16.628	15.9303	17.7612
ENSMUSG00000011118	Q8CEG0	Panx3	1567	2531	0.0106833	0.0166651	0.0122154	0.018939	0.0178261	0.00932692	0.00759773	0.00982044	0.0116867	0	0	0	0.00969515	0	0	3.15809	3.19358	3.12091	2.48197	2.52972	2.81723	2.32484	2.67208	2.00858	1.84252	1.98681	1.77133	1.8191	1.84126
ENSMUSG00000011148		Adssl1	3670	1819	0.743252	0.718835	2.26058	2.43758	2.0215	2.0375	1.59632	2.14531	1.6749	1.19825	1.23672	1.3865	1.32203	1.93779	1.01192	9.80541	9.6734	8.88166	7.93768	7.90436	7.12312	7.47179	7.87306	7.23288	6.24488	5.90395	6.49843	6.42403	6.68247
ENSMUSG00000011154		Cfap161	1448	2868	0.301696	0.23531	0.312622	0.267418	0.125852	0.172851	0.221264	0.207996	0.20627	0.087354	0.144491	0.154051	0.171119	0.123553	0.177048	0	0	0	0	0	0	0	0	0.0261885	0	0	0	0	0
ENSMUSG00000011158		Brf1	2034	2615	10.5263	10.8795	10.5935	9.3303	8.08328	7.99821	8.66998	8.65904	8.18939	9.12067	10.7873	8.59559	9.72153	8.758	8.79463	24.1185	24.7337	25.8387	25.7349	27.5721	24.2144	24.7278	23.2442	23.6214	20.4339	19.2026	19.5289	18.3501	20.2299
ENSMUSG00000011171	P41588	Vipr2	2824	3383	0.00799276	0.012468	0	0.00708463	0.0133367	0.0139559	0	0.00734719	0.0262304	0.00740559	0.0174993	0.0217666	0.0145069	0.0220514	0.012508	0	0.020848	0.0156719	0.0216034	0.0194061	0.00941712	0	0	0.0268562	0.0237765	0.0222718	0.00954259	0.0105145	0
ENSMUSG00000011179	P00860	Odc1	4275	2208	74.3341	79.6499	72.7844	82.7893	79.3038	74.2406	102.507	99.4672	108.001	82.5232	87.3255	73.4111	85.5066	71.2804	80.4608	161.044	159.12	149.244	134.467	135.561	138.22	150.378	162.342	136.941	127.064	127.203	124.353	122.446	140.075
ENSMUSG00000011254	Q9CY52	Thg1l	3906	2250	12.8708	13.6942	13.2326	12.431	11.9613	12.3698	12.0251	12.7702	12.1077	14.3638	16.2998	14.2363	14.3413	13.0881	13.898	4.65468	4.27316	4.30565	4.07656	3.9332	3.74467	4.38862	4.01105	4.33965	4.32046	4.85484	4.02913	4.35588	5.08677
ENSMUSG00000011257		Pabpc4	3269	3166	125.12	127.431	126.687	139.875	136.123	135.875	162.051	158.955	158.471	156.491	163.744	156.646	159.732	155.909	152.939	144.127	135.795	136.421	120.938	119.486	126.779	140.874	147.69	129.295	127.121	126.792	126.976	131.643	122.502
ENSMUSG00000011263		Exoc3l2	2605	4016	0.00673294	0.00525142	0.00769853	0.0477437	0.0168518	0.0058781	0.0478831	0.0185674	0.0147306	0	0.0147411	0.0137518	0.0122203	0.00928784	0.021073	0.227138	0.259907	0.212368	0.146372	0.259464	0.193967	0.24934	0.244828	0.116456	0.163244	0.181081	0.113793	0.159578	0.188793
ENSMUSG00000011267	E9Q6W4	Zfp296	1875	1530	0.0176729	0.0275682	0.0202074	0.156649	0.206422	0.015429	0.163391	0.0649818	0.0386655	0.0327492	0	0.0120321	0.0481146	0.0365686	0.0138283	16.0511	15.9354	15.7557	17.7248	17.8	19.1618	24.3244	26.9309	18.4245	18.7647	19.288	21.3287	23.9761	19.0777
ENSMUSG00000011305	Q8BVZ1	Plin5	3225	1986	0.0136151	0.0424767	0.0155676	0.19309	0.22718	0.273388	0.116192	0.0500615	0.0446814	0.0378446	0.0745217	0	0.0617785	0.0187814	0.0319596	0.241849	0.228196	0.150956	0.13715	0.118952	0.164924	0.122594	0.154769	0.0705506	0.0416401	0.039005	0.0584924	0.0920712	0.0508325
ENSMUSG00000011306	Q8CH02	Sugp1	2522	2681	25.1131	23.9373	28.3341	23.5471	24.0988	23.8178	23.9566	21.3604	20.808	20.306	19.4095	19.7618	21.5913	20.0899	21.2756	29.0814	29.3323	26.981	23.5553	23.9971	21.0052	25.2843	27.4766	20.6144	21.219	19.9635	21.1248	22.0284	19.1756
ENSMUSG00000011349	Q8CGW9	Dmrtc2	1647	1619	0	0	0	0.0148038	0	0	0	0	0	0	0	0	0	0	0	0.0326597	0	0	0.0463023	0.0443658	0.0161469	0	0.0336727	0.0230242	0	0	0	0.0180285	0
ENSMUSG00000011463		Cpb1	1461	2718	0.0099483	0.0387963	0.011375	0	0.00829985	0.0173705	0	0.00914479	0.0217653	0.00921748	0.0108904	0.0203191	0	0.00686165	0.0155683	0	0	0	0	0	0	0	0	0	0	0	0	0	0
ENSMUSG00000011589	Q7TPM6	Fsd1	5676	1748	3.07829	3.08865	4.45718	3.894	2.7618	3.3627	2.82727	3.05717	2.55517	2.43652	2.47231	3.0752	2.48473	2.46461	2.11815	7.82787	7.53566	6.61212	5.63216	5.41657	4.97582	5.65207	6.66367	4.66329	4.77521	4.62076	4.79524	4.66633	4.74822
ENSMUSG00000011632	Q9CQD7	Pinlyp	814	843	0.0320753	0	0	0	0	0	0	0	0	0	0	0	0	0	0.0250976	0.528654	0.325474	0.407778	0.262319	0.224418	0.261366	0.416321	0.408788	0.23293	0.247462	0.193168	0.297954	0.145911	0.0805577
ENSMUSG00000011658		Fuz	1817	1698	5.7646	5.55188	7.99334	6.5776	5.71282	6.58978	5.23215	5.81133	4.73823	4.32306	4.77645	5.67017	4.82676	5.01946	4.48564	3.31565	2.54356	2.93508	2.71128	2.49333	2.72233	2.2381	2.56387	3.08877	2.96861	2.59613	2.89208	3.05591	2.21948
ENSMUSG00000011751		Sptbn4	8848	8747	0.213299	0.180831	0.243888	0.213725	0.159901	0.224001	0.195662	0.187546	0.158936	0.126025	0.115057	0.143114	0.137462	0.110872	0.123359	0.209739	0.246198	0.205081	0.208577	0.225042	0.162305	0.236188	0.206843	0.244292	0.207424	0.170603	0.188833	0.208065	0.155634
ENSMUSG00000011752	Q9DBJ1	Pgam1	1765	1831	80.2472	85.8331	78.1459	99.037	91.9608	84.3695	116.009	141.911	140.028	144.421	154.273	164.133	170.362	197.938	165.11	423.147	420.061	415.369	386.743	376.738	384.113	397.478	413.381	360.99	356.964	366.825	363.962	369.959	394.986
ENSMUSG00000011831		Evi5	3653	5849	10.4894	10.8279	9.86879	11.3383	9.64224	10.4572	9.44561	9.97791	9.77036	9.40188	9.671	9.96148	8.47035	9.87502	9.6074	2.84193	3.15083	4.31308	5.80769	6.11088	5.62746	3.88857	2.46704	4.81668	5.03631	4.74342	4.29343	3.83659	4.67616
ENSMUSG00000011832		Evi5l	4108	4058	4.73091	4.57861	6.58268	6.56178	5.84265	6.11394	5.6865	6.43745	5.08049	4.35867	4.0483	5.15799	4.76498	4.79807	4.04584	11.5948	11.5084	10.8489	10.1358	10.3078	9.25739	9.77554	11.0499	8.97253	8.89706	8.65809	9.10521	9.42541	8.99487
ENSMUSG00000011837	Q91XA5	Snapc2	1086	1536	26.4586	24.9067	34.3391	21.0338	19.5041	20.9169	17.4145	20.2598	18.1018	22.1824	23.0672	23.6465	24.4106	26.9065	23.0857	77.2434	74.4607	71.5619	66.4711	68.0915	62.3709	70.1331	74.7879	70.255	68.5873	66.9785	63.6982	68.2172	58.5698
ENSMUSG00000011877	Q68FF6	Git1	3545	3512	54.9413	51.3791	49.9501	49.3336	53.6097	53.1481	52.5481	54.1344	50.9633	54.4006	53.6206	53.7805	51.3476	52.8752	53.0377	22.6846	22.1548	22.4409	23.1727	22.6117	22.7005	23.9785	27.1663	26.1756	26.5043	27.234	27.8529	29.9107	25.7486
ENSMUSG00000011884	Q9JL62	Gltp	2083	1762	53.6953	51.659	54.9212	48.2883	51.1738	49.946	51.1414	47.3553	46.3663	49.2815	45.5928	46.2003	43.5759	43.1109	46.4691	17.2114	18.287	17.9112	16.2258	16.4523	16.4824	17.191	18.2112	17.0216	16.1066	16.124	15.8352	14.6255	17.9596
ENSMUSG00000011958	O54940	Bnip2	1449	2464	39.6155	42.3163	36.1245	34.0931	30.7989	31.8457	33.8395	35.175	37.418	38.6269	42.5621	35.5929	37.8434	34.2421	39.4294	5.9396	6.17594	6.88756	8.89435	8.71148	9.19501	6.15872	5.18612	8.50539	8.20194	9.07189	8.70379	7.88943	10.7253
ENSMUSG00000011960	Q9QWV9	Ccnt1	2837	7397	13.3059	13.2377	10.3239	15.2967	18.0789	18.2067	20.8936	19.2339	20.7058	20.7077	18.6476	17.8516	19.7847	17.286	19.178	5.28994	4.63817	7.52706	12.951	13.9406	15.3827	10.3326	6.9006	16.5211	17.9636	18.4452	17.8864	17.7613	18.0057
ENSMUSG00000012017		Scarf2	2433	3522	56.029	52.82	57.3576	48.0231	48.692	48.6338	43.5538	45.3497	39.9847	39.6568	45.7447	37.4663	43.7261	37.7448	40.8187	80.0667	82.9157	93.8722	101.254	101.79	94.6255	107.356	108.365	120.325	112.267	105.627	113.209	107.593	116.823
ENSMUSG00000012042		4930579F01Rik	576	1732	0	0	0	0	0	0	0.0222054	0.0143508	0.017078	0	0	0	0	0	0.0122155	0	0	0	0	0	0	0	0	0	0.0388569	0	0	0	0
ENSMUSG00000012076	Q3U1T3	Brms1l	2589	2609	17.4632	16.6761	16.377	16.2416	16.515	17.119	15.1834	14.9953	13.9563	14.1062	14.488	13.2159	13.7129	11.4445	14.7833	6.18103	6.11714	6.82069	7.30492	6.97825	6.31722	5.84661	5.33383	7.51388	7.14066	7.00864	7.02591	6.91574	8.2569
ENSMUSG00000012114	Q924H2	Med15	2259	3410	47.3151	44.01	37.4362	41.1029	51.5946	47.469	46.49	38.2819	40.5433	50.3854	48.7663	52.6305	53.9414	52.2965	55.7472	39.063	42.9245	46.8632	56.9434	55.9108	55.4364	56.7934	49.8738	56.8562	61.2991	61.0301	61.6506	65.2482	52.076
ENSMUSG00000012117	Q99KU1	Dhdds	3805	3219	15.6743	15.6256	17.2691	15.2039	16.9315	15.855	15.6694	15.3195	15.2995	16.2818	16.3127	16.7277	17.0374	17.9431	18.0944	24.4708	25.4143	26.0311	26.3793	26.5493	28.0267	27.1494	27.2266	26.8187	27.399	28.2658	26.1196	26.4466	24.7906
ENSMUSG00000012123		Crybg2	10300	5578	0.0581703	0.0415896	0.0443417	0.0472643	0.0525756	0.0169282	0.0241321	0.026736	0.0318169	0.0314399	0.0318394	0.0396036	0.0395923	0.0434653	0.0379298	0.00522238	0.011432	0.0300779	0.0266539	0.0248298	0.0309832	0.0191925	0.00807655	0.0184082	0	0	0.0183144	0.0172969	0.0222824
ENSMUSG00000012126		Ubxn11	2667	2014	0.107406	0.198959	0.399131	0.273708	0.358435	0.257866	0.410568	0.431948	0.264361	0.124395	0.20576	0.210233	0.109655	0.129642	0.157576	1.84546	1.89847	1.5018	1.32104	1.13702	1.21652	1.56715	1.59078	1.20858	1.16649	1.1084	1.24283	1.25808	1.27853
ENSMUSG00000012187	Q91ZV4	Mogat1	2197	1228	0	0	0	0	0.0183705	0	0.0156595	0.0202407	0.0240872	0.0408031	0	0	0	0	0	0.171385	0.107191	0.151084	0.0416531	0.0914629	0.0484187	0.141395	0.0504861	0	0.061124	0.14314	0.0613297	0.0540609	0.0596941
ENSMUSG00000012282	Q64527	Wnt8a	1050	1746	0	0	0	0.041181	0	0.0270406	0.0110137	0	0	0	0	0	0	0.0106815	0	0	0.0280355	0	0.0145257	0.0347955	0	0	0.026409	0.0361152	0	0	0	0	0.0312257
ENSMUSG00000012296	Q9DCD5	Tjap1	5567	2559	48.0984	45.4265	39.0846	34.5695	38.0214	39.8699	31.9821	36.6277	32.1567	46.4153	50.6752	44.8609	48.7988	45.171	49.6646	6.20325	6.75784	6.64618	7.50133	7.72117	8.14491	8.79629	9.41418	11.3143	10.8832	10.9985	13.1522	14.6465	12.2208
ENSMUSG00000012350	O70273	Ehf	4629	4469	0	0	0	0	0	0	0	0	0	0	0	0	0	0	0	0.00581017	0.019078	0.00478047	0	0.011839	0	0	0	0	0.00483508	0.00679364	0.0116432	0	0.00708295
ENSMUSG00000012396	Q80Z64	Nanog	456	2211	0.440263	0.553235	0.713153	0.552842	0.601981	0.565871	0.356592	0.550846	0.347832	0.226622	0.214202	0.174849	0.210868	0.194007	0.21052	0.0589808	0	0	0	0	0	0	0	0	0	0	0.0590971	0	0.0719013
ENSMUSG00000012405	Q9CZM2	Rpl15	573	1922	115.291	120.141	144.887	111.918	86.9964	91.9693	103.153	118.704	124.38	106.978	122.543	111.077	104.205	107.795	104.851	1.17344	1.1816	1.46753	0.958239	0.988301	1.9493	1.97141	2.61325	1.12505	2.42174	1.86601	1.83418	1.96917	1.08718
ENSMUSG00000012422	Q9CR64	Tmem167	1667	8689	8.508	9.49024	8.7781	7.32066	6.18172	6.53123	5.69659	6.10447	6.79478	5.99153	6.2341	5.91531	5.50978	5.17709	5.49811	26.9114	25.7466	27.8767	26.8717	27.4946	30.343	26.9868	25.7001	30.2776	28.5174	31.5232	29.066	29.5504	30.6038
ENSMUSG00000012428	Q923B6	Steap4	5016	3155	5.20221	4.19788	43.1862	32.24	15.0083	15.2937	12.7143	23.1302	9.35656	4.06567	4.6253	14.4997	4.02881	19.9741	2.23979	2.17157	1.93667	2.29405	3.15621	2.97177	3.09627	2.81504	2.67012	4.70232	4.71637	4.53911	5.41007	5.80717	6.14429
ENSMUSG00000012429	Q9D011	Mplkip	4729	2672	6.33485	5.65917	6.73423	5.28321	5.06564	4.67358	4.45482	4.79064	4.35052	4.50056	4.40899	4.04421	4.23361	3.65741	4.31539	6.00579	6.05055	5.38128	5.34416	5.03335	5.52799	5.75678	6.46767	6.71174	6.24734	6.37733	6.45072	6.6682	6.59345
ENSMUSG00000012443	Q6P9P6	Kif11	3228	4819	28.6947	28.2144	24.694	27.966	26.421	28.3679	22.3144	19.8782	21.2559	21.4503	21.6088	20.2122	23.1279	18.8783	23.7212	25.4705	24.75	26.948	30.2205	29.4274	30.0871	23.175	22.4464	24.7755	23.3107	25.4466	23.8845	21.865	29.0695
ENSMUSG00000012483	Q9CQ71	Rpa3	3516	670	16.4658	16.7144	17.7198	13.5576	12.6263	12.1203	13.1165	15.2843	13.8624	11.5543	14.5349	12.694	11.8663	11.7467	12.3154	2.76143	3.03918	2.62449	2.44222	2.37957	2.22373	2.31321	2.41332	2.03841	2.10066	2.40599	2.29168	2.00149	2.29397
ENSMUSG00000012535	Q6P2B1	Tnpo3	6295	4251	29.8001	31.7809	27.1281	28.7033	27.213	28.4599	29.0642	27.5451	28.3684	30.1745	30.3242	28.9669	28.885	29.0652	29.8421	30.9968	32.4488	30.6358	29.891	29.7854	31.3804	29.5504	29.5047	26.3007	25.7344	27.6311	26.1263	26.6788	25.9171
ENSMUSG00000012609	Q8CHB8	Ttll5	4423	5081	5.58777	5.62004	5.07479	5.51423	6.27798	5.92368	5.46126	4.76467	4.55242	4.24537	3.87987	4.6231	4.00844	4.51843	4.34721	9.62586	10.4957	11.1519	11.9036	12.1096	11.5924	11.1417	10.5388	11.1199	11.4919	11.7742	10.0226	10.6943	9.21416
ENSMUSG00000012705	Q99P87	Retn	676	1139	0.189917	0.166644	0.244298	0.252509	0.19806	0.0621768	0.168831	0.174578	0.181785	0.131974	0.207902	0.145462	0.107719	0.0982439	0.148602	0	0	0	0	0	0	0.0417758	0	0	0	0	0	0	0
ENSMUSG00000012777		Acp4	1278	1634	0.0330961	0.0129068	0	0.322693	0.455598	0.520093	0.458974	0.289018	0.181023	0.0153324	0.0362302	0.045065	0.0150174	0.0570685	0.0517926	7.40777	9.12142	11.2549	9.91736	10.9206	10.9664	9.39139	8.11489	11.127	9.98239	8.68628	13.2633	12.1978	13.3662
ENSMUSG00000012819	Q99PF4	Cdh23	10059	11096	0.0731061	0.0513177	0.142104	0.1188	0.0691245	0.0574418	0.0762539	0.098562	0.0533149	0.0248364	0.0400145	0.068022	0.0685554	0.0907623	0.0400417	0.0240638	0.0146323	0.0329985	0.0212275	0.0254247	0.0185066	0.0140374	0.0248102	0.0414684	0.0244753	0.0343896	0.0214322	0.0413263	0.0195568
ENSMUSG00000012848		Rps5	757	794	658.006	729.533	882.622	681.952	572.811	532.721	634.851	786.142	746.965	599.571	699.18	715.913	661.518	728.829	592.004	1005.18	888.408	780.821	587.05	596.51	553.52	706.534	805.4	571.419	544.667	522.232	542.561	530.943	569.636
ENSMUSG00000012889	Q6P3Y9	Podnl1	1689	2090	15.1111	14.1069	18.0178	12.0066	10.2865	11.0803	10.5442	11.8926	10.5437	10.8963	12.6473	11.3185	12.4336	12.6534	12.9272	2.48411	2.31804	2.2797	2.36591	2.57413	2.25159	2.12347	2.18355	2.26762	2.15997	2.42049	2.02631	2.58429	1.80532
ENSMUSG00000013033	Q80TR1	Adgrl1	7871	8181	19.907	19.231	19.8481	18.8639	22.5369	21.6703	20.1301	19.0252	19.7122	22.496	20.3014	22.5427	21.1791	19.8468	20.6478	11.775	11.4331	11.2682	12.1438	12.3865	12.0249	11.8796	12.1579	12.112	12.8727	12.13	12.9417	12.8641	10.9262
ENSMUSG00000013076	Q9D4H4	Amotl1	4677	8957	25.3188	23.8963	22.7504	22.7712	24.327	23.7646	21.1943	20.5932	21.0293	19.1681	18.341	19.967	19.2099	20.4573	21.5423	5.63553	5.95418	8.63954	13.6867	15.0531	13.2145	9.20819	5.5791	11.7484	11.3942	12.3989	11.3912	10.1516	10.908
ENSMUSG00000013089	Q9CXC9	Etv5	4334	3975	14.3939	13.63	11.7213	15.5682	16.4411	16.3909	15.5048	15.376	15.0984	12.8007	10.8869	11.3974	11.2599	10.3361	11.9971	27.944	30.5784	34.6943	39.6537	39.7681	43.8426	39.233	33.6158	41.9633	43.6942	43.2171	46.7833	47.6224	41.3809
ENSMUSG00000013091	Q9D2E9	Tmem190	420	589	0.504982	0.501283	0.629894	0.569681	1.26392	1.44284	1.30593	1.05499	0.853726	0.8507	0.452293	0.687605	0.624917	0.696604	0.646572	1.21669	0.981244	1.52794	1.19837	2.00074	1.20306	1.21031	1.25443	1.08346	1.06579	0.823632	1.15493	1.27255	0.780642
ENSMUSG00000013150	Q9CYH5	Gfod2	2276	4352	2.39205	2.42783	2.50777	2.01013	1.66393	1.67068	1.58629	1.90757	1.96424	1.96303	2.05405	1.72162	1.67461	1.82557	1.79876	10.8361	9.85555	9.46987	9.46212	8.6683	8.42453	8.07756	9.13757	7.08102	6.18542	6.02427	7.19884	6.62742	6.74179
ENSMUSG00000013155		Enkd1	1541	1673	13.7218	14.2951	15.0613	10.5152	9.29058	9.97594	11.2184	12.1381	12.0226	11.5756	12.3142	11.2127	14.374	13.444	12.4819	2.46089	2.15861	2.11092	1.77164	2.09823	1.67399	2.21745	1.78145	2.28854	2.87576	2.26522	2.44825	2.62053	2.40424
ENSMUSG00000013158	Q9D4A5	4933405L10Rik	3023	1214	0.0445461	0.0173721	0.127336	0.315879	0.520306	0.466684	0.285121	0.184267	0.268015	0.227005	0.170676	0.0606559	0.121277	0.245799	0.174277	0.249113	0.399249	0.468489	0.625618	0.731189	0.844532	0.523144	0.513679	1.34222	1.19201	1.34197	1.1143	1.37513	1.27981
ENSMUSG00000013160	P51863	Atp6v0d1	1619	1629	38.9575	39.0205	51.4529	40.2398	35.5072	36.7646	38.7194	47.8953	44.5048	42.0166	42.265	45.8136	44.2264	55.3546	44.3017	214.182	212.17	200.102	173.311	175.117	168.746	187.898	203.184	159.999	164.026	158.074	152.934	153.582	158.528
ENSMUSG00000013236	B0V2N1	Ptprs	6798	6855	52.0949	49.6431	54.8573	56.0741	54.6516	52.8192	49.863	51.4515	48.8799	47.8732	48.5864	52.5041	51.5432	57.2885	49.117	38.4241	40.7653	44.5896	56.8146	58.221	57.276	54.624	48.1044	74.4975	72.8669	70.8939	70.5499	69.716	64.5708
ENSMUSG00000013275	Q8BJA2	Slc41a1	5027	4697	14.081	13.8832	15.7516	18.0227	19.0337	18.279	21.7846	24.6386	23.9177	28.9575	26.6066	30.5237	35.2586	36.0294	32.3508	67.182	72.5129	75.8814	83.4565	84.4701	86.601	84.845	83.0395	111.583	115.692	118.228	120.841	132.292	114.803
ENSMUSG00000013338		Fer1l4	6093	6106	0.00442835	0	0	0	0.00369456	0.0115983	0.00314934	0.012212	0.00484427	0	0	0.0120597	0.00401874	0.00610874	0.00692999	0.35313	0.405832	0.384975	0.317906	0.290819	0.248786	0.319808	0.341328	0.336079	0.315906	0.263226	0.322866	0.287524	0.312103
ENSMUSG00000013367	Q8HW98	Iglon5	2372	2622	24.6882	21.1862	38.7822	27.907	27.618	27.6489	23.3956	24.192	20.6557	15.8803	14.371	20.6628	14.0474	16.9927	13.2172	0.510239	0.508824	0.625054	0.52083	0.546797	0.526946	0.619099	0.631278	0.46362	0.688809	0.63638	0.420357	0.550797	0.456143
ENSMUSG00000013415	O88477	Igf2bp1	1846	8378	12.7193	12.4529	9.62798	8.19031	9.32732	9.6956	10.4183	10.6952	11.4814	12.688	12.0018	11.5029	12.4098	11.0123	11.9347	0.364237	0.494343	0.383597	0.636187	0.583852	0.475407	0.581331	0.600856	0.595724	0.47285	0.511069	0.671517	0.627316	0.47955
ENSMUSG00000013418	Q09199	B4galnt2	2434	1722	0.0157024	0.0857304	0.0538629	0.0278366	0.0786027	0.10967	0.0781701	0.101039	0.137417	0.218233	0.206272	0.0962146	0.313499	0.151626	0.135151	0.143648	0.120942	0.145464	0.18172	0.142599	0.0983343	0.116025	0.102533	0.124637	0.128735	0.064601	0.166074	0.146391	0.0942929
ENSMUSG00000013465		Nelfb	4230	2637	21.7075	22.1054	25.0785	18.6594	16.5877	17.5817	15.817	18.9079	17.633	19.3812	19.9242	19.2957	20.2579	21.6558	20.2827	27.3594	25.2061	24.2789	21.4429	20.9624	19.6657	23.2667	25.2384	19.9914	20.1805	20.3333	20.5393	21.48	19.9667
ENSMUSG00000013483	Q99KF0	Card14	3015	4206	0	0	0.0220523	0.0170951	0.010727	0	0.00914401	0	0	0	0.00703757	0.00875372	0	0.0266048	0	0.133807	0.165982	0.16147	0.0809392	0.115119	0.194052	0.1124	0.0459859	0.0754646	0.037117	0.0730131	0.0893807	0.0787873	0.0543731
ENSMUSG00000013495	Q9CXY1	Tmem175	3154	3956	1.90015	1.86054	3.28242	2.94442	2.56041	2.32126	2.02215	2.11737	1.86178	1.0386	1.17472	1.41465	1.15373	1.48502	0.989407	40.4793	41.3933	40.6864	40.306	41.3599	35.2028	39.5134	41.0403	36.6224	37.752	37.5499	38.8845	40.2559	33.3379
ENSMUSG00000013523		Bcas1	3246	2952	0.00915972	0.0071442	0.0104733	0	0.0229258	0.00799676	0.00651418	0.0084199	0.0300601	0	0	0.00623613	0	0	0.0071671	0.0331426	0.0272064	0.00681724	0.0234935	0.0168832	0.0163857	0.00870008	0.0341707	0.0467294	0.0344756	0.0871934	0.024906	0.100623	0.0303022
ENSMUSG00000013539		Tango2	2043	1622	7.15163	7.07324	8.5966	5.64458	5.70233	5.99621	5.58401	6.11428	5.78087	5.23613	5.91271	5.27757	4.78061	5.41562	5.10018	9.37319	8.18423	6.71554	6.64428	6.49158	6.19614	6.59359	7.18008	6.05102	5.33521	6.06482	5.42131	5.79906	6.06631
ENSMUSG00000013584	Q62148	Aldh1a2	3593	2264	0	0	0	0	0	0	0	0	0	0	0	0	0	0	0	0.194622	0.204824	0.307943	0.186776	0.183032	0.133229	0.243655	0.231529	0.147758	0.105897	0.192555	0.120003	0.132226	0.164254
ENSMUSG00000013593	Q91WD5	Ndufs2	1409	1623	87.2328	91.0248	114.944	87.0532	74.2375	74.5137	79.2772	92.3468	86.1858	77.7681	84.04	85.8409	75.9134	87.6308	74.8261	107.562	100.513	99.9486	86.0237	85.5817	81.5183	91.3355	93.5993	70.6207	66.7317	64.324	65.7354	64.3804	75.1611
ENSMUSG00000013611	Q6P8Y7	Snx31	3552	2696	0	0	0.0114678	0.00888995	0.00836757	0	0	0.00921941	0	0.0092927	0	0	0	0.0207529	0.00784765	0.0227156	0.0497252	0.0249198	0.0128817	0.0308575	0.00748704	0.0397529	0.0234202	0.0213519	0.0189034	0.0177071	0.0151736	0.0250785	0.00923057
ENSMUSG00000013622	Q6PGD0	Atraid	690	966	14.7234	15.3697	23.588	22.1809	19.4997	19.6965	21.0613	23.1059	20.9442	13.6418	15.1677	18.733	15.5715	18.0515	13.6011	33.6775	31.7838	28.5108	24.3368	26.2366	23.6262	24.3932	29.0959	23.9067	22.7059	22.9705	23.1599	21.8609	23.5686
ENSMUSG00000013629	B2RQC6	Cad	7408	7137	34.0939	36.2192	26.9622	27.6244	28.593	30.0133	28.512	27.7984	32.4844	31.1049	32.1922	29.4462	34.0244	26.5704	32.7008	18.81	20.0554	21.3402	23.4647	24.8172	25.4093	24.1462	22.2158	23.6648	23.5478	22.4863	23.6561	24.1736	24.2893
ENSMUSG00000013646	Q99LH9	Sh3bp5l	2775	3016	13.5735	13.4538	13.7877	6.23818	5.44527	6.0425	3.99134	5.38152	4.5114	6.039	7.18409	5.81082	7.1923	7.60593	7.73054	4.88476	4.51902	4.40183	4.58933	4.64755	3.91003	4.40653	5.0063	3.79893	3.452	3.55841	3.86501	3.53105	3.68632
ENSMUSG00000013662	Q9D5T0	Atad1	3929	2813	27.4913	28.1371	25.0921	24.879	23.0402	25.2513	21.8822	21.7895	22.0292	25.3114	25.412	25.4769	23.9016	25.4191	26.3319	18.0853	18.7308	19.7633	19.1727	18.9511	18.6882	17.2864	15.5127	17.9615	16.4344	18.0891	16.5915	15.6438	18.6091
ENSMUSG00000013663	O08586	Pten	1626	8292	26.7264	26.441	23.7883	27.5225	25.1326	25.585	22.2238	22.0828	21.1926	21.9713	21.761	23.9815	23.2837	27.822	23.9359	0	0	0.0136093	0	0	0.0163554	0.0173681	0	0.0466432	0.0412944	0	0	0	0.0201642
ENSMUSG00000013698	Q62048	Pea15a	2359	2501	89.2163	85.9947	89.6243	73.3394	75.6055	73.4528	80.3717	85.121	85.4139	95.6246	89.2617	84.9349	86.5664	76.8146	85.052	393.419	395.601	382.605	330.772	331.257	350.377	357.776	380.466	343.635	353.02	367.788	349.322	353.169	338.6
ENSMUSG00000013701		Timm23	1186	1173	51.1975	56.8505	46.2046	39.7821	34.4443	37.714	38.8859	49.4144	49.2985	47.3297	48.3492	42.2012	41.002	37.1251	40.8175	154.092	150.488	131.69	108.783	105.94	101.443	109.771	125.578	101.869	89.2621	86.4681	90.4108	89.7047	100.047
ENSMUSG00000013707	Q9D8Y7	Tnfaip8l2	1991	1122	0.0481987	0.0751861	0.110222	0.085445	0.120636	0.0420792	0.0856945	0.0664586	0.131814	0.0893159	0.158289	0.0328147	0.174962	0.0498662	0.075427	4.41725	3.6963	3.18983	3.68468	3.07366	2.84506	3.57438	4.6239	3.18071	3.70965	3.53807	3.7086	3.56435	3.85342
ENSMUSG00000013736	Q8K1J6	Trnt1	1362	2283	14.26	14.5402	13.3663	14.7079	14.1105	15.1793	14.9762	16.1131	16.1046	16.713	17.0106	15.2078	15.5851	14.3449	16.5051	0.276456	0.108066	0.129978	0.156775	0.107299	0.175731	0.103673	0.0814375	0.0835263	0.0985972	0.161626	0.0395716	0.087204	0.0962907
ENSMUSG00000013766	Q8K1T6	Ly6g6e	556	1142	0	0	0	0	0	0	0	0	0	0	0	0	0	0	0	0.87071	1.11184	1.1542	0.85038	0.657109	0.57397	0.711091	0.748098	0.613828	0.322037	0.452486	0.533149	0.480641	0.471755
ENSMUSG00000013787	Q9Z148	Ehmt2	4910	4026	67.5047	65.5006	73.7376	62.371	57.0811	59.9543	56.8155	61.4412	57.5639	48.8057	53.9065	53.3433	51.5331	53.5457	50.2341	23.784	22.9443	22.7823	21.0142	21.9658	19.9482	22.1495	25.2672	20.5823	20.6129	19.6501	21.6739	22.8351	18.8842
ENSMUSG00000013822	P60003	Elof1	1667	1053	49.0203	46.3252	53.0262	38.1019	37.6197	39.0526	35.4465	42.4173	37.9781	38.3529	39.298	36.2412	32.4383	34.9798	35.3023	140.462	116.46	107.405	86.9738	84.533	79.6223	95.0214	111.301	76.82	77.2815	78.7609	77.8542	77.0556	77.3946
ENSMUSG00000013833		Med16	4366	3197	19.5121	18.3191	18.8966	17.9174	16.1942	16.0453	16.3006	18.6514	18.1434	15.5632	16.6934	16.2785	15.1667	15.5407	14.6188	12.5051	13.0533	13.3756	14.9446	14.5229	13.029	14.366	14.1315	15.6687	15.0202	13.6423	14.9061	15.0029	14.1556
ENSMUSG00000013846	P54751	St3gal1	5704	5732	18.0955	18.2088	15.162	13.9322	15.6559	14.9043	13.9661	14.1016	14.4283	16.8011	16.5816	17.7089	16.4817	19.8994	17.1894	18.2382	18.3415	19.0058	19.3591	19.2028	17.9453	17.3285	16.874	18.8275	18.5794	18.7507	17.8537	18.3603	16.5257
ENSMUSG00000013858	Q8CIV2	Tmem259	1743	2225	90.9985	87.4393	89.2641	81.7474	87.3666	83.413	90.5575	90.5412	86.9958	88.4797	89.0795	86.0717	95.7495	79.143	87.4627	100.9	107.379	109.831	112.81	109.302	101.402	111.471	119.954	125.098	136.562	113.198	129.547	133.831	114.801
ENSMUSG00000013878	Q8CBG9	Rnf170	4513	3929	2.3743	2.43157	2.62824	2.58644	2.29092	2.15096	2.02626	1.93581	2.05525	1.50484	1.62729	1.415	1.72375	1.40029	1.75548	5.50063	5.22475	5.56039	5.09976	4.82091	4.49616	4.09871	3.6989	3.10896	2.99049	3.39354	2.63929	2.42123	3.60344
ENSMUSG00000013921	B9EHT4	Clip3	3333	3300	81.479	78.3514	95.7592	91.635	114.039	105.192	101.592	87.2881	87.2763	87.9744	79.5075	98.1761	93.1494	97.0477	91.393	63.4173	66.9825	66.2934	74.9648	76.8797	75.8722	77.1974	80.4263	96.5602	111.908	112.355	109.313	115.012	86.7237
ENSMUSG00000013936	P51667	Myl2	637	889	0	0	0	0	0.0507514	0	0	0	0	0	0	0	0.0276023	0	0	0.126665	0.0462124	0.0694781	0.0239434	0.0573552	0.33399	0.088667	0.0435314	0.0595305	0.105408	0.0493686	0.08461	0.139841	0
ENSMUSG00000013973	Q9Z1L3	Dedd	3871	2563	3.86128	3.83449	4.25821	3.51608	3.32708	3.45393	3.53385	4.0052	4.35089	3.99794	4.16918	4.35985	4.07857	4.08218	4.35032	14.9241	14.213	14.7487	13.6878	13.6193	13.0531	13.8685	14.513	13.7538	14.6512	14.6718	15.1345	15.7861	14.1871
ENSMUSG00000013997	Q8VDK1	Nit1	1337	3041	4.44582	4.68814	6.66943	5.30418	4.79963	5.03801	4.42647	5.16564	4.21169	2.64454	3.02717	3.46267	3.08243	3.50185	2.75511	16.1331	15.104	15.6077	13.5522	13.8681	12.5511	13.5816	14.3729	13.5857	12.5216	13.0072	12.3958	12.881	13.5611
ENSMUSG00000014030	Q02650	Pax5	1497	8004	0	0	0.00386273	0	0	0	0	0	0	0	0.00739631	0.00229998	0	0	0	0.0359322	0	0	0.0101884	0	0.0355297	0.0188647	0	0	0	0	0	0	0
ENSMUSG00000014039	E9Q8T2	Prdm15	7444	6346	2.26678	2.33296	1.57363	1.19723	1.29751	1.26476	0.972704	1.22202	1.09069	1.84365	1.9637	1.44464	1.80191	1.79858	2.18707	3.1108	3.03706	3.18971	3.44829	3.6761	3.17241	3.3802	3.10672	3.44365	3.77636	3.45148	3.63823	3.60591	3.67334
ENSMUSG00000014074		Rnf168	5490	4460	9.33651	9.39106	9.11574	7.62547	7.51123	7.79118	6.60541	5.6956	6.64535	8.99328	8.90656	8.26757	8.62146	8.63084	9.69155	6.28536	6.04296	6.3847	6.47306	6.41197	7.00937	6.41454	5.94997	7.10068	6.81639	6.828	6.97514	6.9554	7.59058
ENSMUSG00000014075	Q9CQ66	Tctex1d2	1098	838	4.90454	5.53667	7.5633	5.83452	4.3072	3.91563	4.75009	5.19059	4.34156	4.21538	4.59189	4.74506	4.07022	3.91694	4.14056	8.00979	7.0242	5.58258	4.34778	3.92638	3.58461	4.47526	5.02565	4.24797	3.28181	3.66604	3.85326	3.164	3.70272
ENSMUSG00000014077		Chp1	2680	3027	40.7424	39.3786	38.3734	39.6605	38.3883	37.6518	40.7086	39.4798	42.2042	41.2089	36.9243	39.3542	37.8412	35.9383	38.2327	0.27096	0.307554	0.346794	0.318698	0.381712	0.486233	0.442574	0.372486	0.36789	0.300648	0.352027	0.291604	0.166192	0.232445
ENSMUSG00000014158	Q9EPK8	Trpv4	2566	3228	0.89629	0.79707	1.00567	0.712783	0.608002	0.680111	0.506362	0.685298	0.64143	0.582089	0.614375	0.507561	0.494113	0.508426	0.622658	1.71895	2.14528	2.90623	3.70898	3.8728	3.47193	3.16962	2.96098	3.81278	4.09951	3.99531	3.5602	4.0038	3.57769
ENSMUSG00000014164	E0CZ16	Klhl3	6823	7149	0.200461	0.221251	0.177313	0.264851	0.255599	0.19152	0.142563	0.222514	0.0910253	0.431044	0.509275	0.666939	0.686486	1.73221	0.772422	0.216802	0.250237	0.233515	0.286128	0.227576	0.268941	0.298009	0.199142	0.188966	0.141053	0.1521	0.110589	0.121853	0.0913019
ENSMUSG00000014177	Q9D8T4	Tvp23b	624	1784	6.29002	6.32454	7.90262	8.18167	6.06968	6.76171	6.09017	6.78511	5.9523	4.67639	4.69552	5.08726	4.66285	4.91339	5.09957	0.172405	0.283051	0.425553	0.317749	0.292751	0.213093	0.362057	0.177753	0.121541	0.179339	0.302382	0.129559	0.0475849	0.105086
ENSMUSG00000014195	Q9QYI3	Dnajc7	2528	2330	35.6387	36.9658	37.1803	34.2949	30.1206	32.0055	34.7705	33.795	32.1181	35.5797	39.598	34.3373	33.5534	29.7119	34.1604	105.751	98.6988	91.0098	77.6354	72.5286	71.2819	78.1193	88.5303	58.1264	60.2213	61.4898	59.6529	58.5754	60.3472
ENSMUSG00000014198	A2A5E6	Zfp385c	1230	2766	0.00977567	0	0	0	0.0163116	0.00853451	0.00695222	0.00898609	0	0.018115	0	0.013311	0	0.0134852	0	0.502919	0.167529	0.485754	0.433999	0.504959	0.281074	0.551033	0.383253	0.493281	0.436714	0.178971	0.438183	0.362109	0.293217
ENSMUSG00000014226	Q9CXW3	Cacybp	1861	2098	69.9057	71.2707	62.3945	60.2953	60.1716	65.3397	73.3997	67.8255	68.5902	71.0993	66.1133	57.8683	53.0652	48.2161	62.4734	55.6837	53.7496	50.964	46.7148	43.7206	41.5272	39.4243	42.3467	37.5338	35.7672	38.2747	35.2167	32.5011	40.627
ENSMUSG00000014232	Q8R3P7	Cluap1	1681	1779	2.29509	2.78588	3.45843	3.28725	2.94192	2.7866	3.09148	2.54284	2.90969	2.05607	2.64553	2.23516	2.16556	2.5265	2.25963	5.34385	4.99086	6.00281	5.88848	5.97692	5.56875	4.90554	4.7343	5.3915	5.03286	5.20076	4.61696	4.16867	5.28571
ENSMUSG00000014243	Q9CWQ2	Zswim7	411	732	8.01581	9.93981	13.389	11.0996	10.2317	9.44903	9.98271	10.5942	9.61725	6.1606	8.00657	7.82134	6.2687	6.26761	6.47435	5.7586	6.3745	5.65334	5.30665	4.9336	3.75292	5.22208	5.12759	4.98231	3.3763	3.44319	3.60622	3.03432	5.18529
ENSMUSG00000014245	Q5SX19	Pigl	1633	2174	5.5472	5.19967	5.9872	5.60046	6.71374	6.09163	5.70527	4.5961	4.21781	3.48024	3.6081	3.81899	3.69092	3.75745	3.87332	5.08918	5.13756	5.21713	4.98748	4.29564	4.39704	4.53092	4.65271	3.52969	3.71427	4.41001	4.2906	3.36387	3.51361
ENSMUSG00000014294	Q9CQ75	Ndufa2	436	572	42.781	48.2998	62.7534	40.2668	29.5002	32.1493	35.434	46.3651	43.4895	32.6304	39.8462	39.3928	33.247	38.7998	31.551	0	0	0	0	0	0	0	0	0	0	0	0	0	0
ENSMUSG00000014301	Q9CQV1	Pam16	578	596	25.2701	24.8759	30.3985	23.2837	22.294	24.2006	23.9728	27.4412	26.7502	26.6084	27.7624	26.409	24.1679	19.401	22.3997	51.1847	44.4615	39.6251	33.7232	34.1649	36.1181	44.5593	56.7063	34.6406	40.3101	37.3782	38.4176	39.0426	36.5308
ENSMUSG00000014303	Q8VDL9	Glis2	4131	3619	34.7651	32.937	40.1352	33.0337	33.1497	31.7079	33.2524	35.0615	33.0282	31.4358	30.2462	34.7173	32.1461	33.5638	30.1896	27.3119	31.2402	31.7495	31.4528	32.4802	28.3386	26.88	27.0918	23.6283	24.7492	25.312	28.2856	27.3497	23.1358
ENSMUSG00000014313	Q9CPQ1	Cox6c	546	738	126.221	145.627	188.688	114.543	104.633	103.03	132.603	124.648	131.142	116.473	140.7	114.321	131.902	115.842	122.787	130.24	118.881	96.0535	65.617	63.7694	52.4573	60.3601	78.4145	56.8814	46.8537	53.2193	47.9739	44.5394	68.8166
ENSMUSG00000014329	Q99MQ1	Bicc1	2847	5431	37.3853	37.2166	46.578	50.2735	43.0245	44.944	38.8952	40.6265	33.3153	24.9239	24.2098	31.3269	23.2643	36.5857	22.7934	16.8532	18.6633	29.4273	42.2041	44.1324	44.1645	30.6509	19.4214	30.8482	32.3578	34.1872	31.3876	31.2157	31.8657
ENSMUSG00000014349	Q3UE37	Ube2z	3117	3997	49.1473	50.8696	48.8705	51.5864	49.7009	49.4808	55.7026	64.4055	64.2422	65.4878	65.8355	65.1525	66.1868	68.0115	61.9738	75.6035	76.0629	76.2261	79.5285	77.6067	81.3773	88.3726	92.5828	104.2	111.592	109.437	115.479	122.897	99.4339
ENSMUSG00000014351	P48756	Gip	414	652	0	0	0	0.0367597	0.103799	0	0.0294936	0.038122	0	0	0.0907976	0.0564695	0	0.0286043	0	0.0649644	0	0	0	0	0	0	0	0	0	0	0	0	0
ENSMUSG00000014353	Q8BKU8	Tmem87b	1738	4807	3.67877	3.72481	3.79471	3.70952	3.16774	3.32955	2.40023	2.57501	2.65209	2.54336	2.8387	2.49309	2.96585	2.90206	3.19098	2.29027	2.30349	2.81384	3.56289	3.45803	3.85597	3.00603	1.93053	3.27281	2.71721	2.80461	3.27163	3.12647	3.3768
ENSMUSG00000014355	P53995	Anapc1	5855	8942	33.6739	34.9081	26.4087	31.4749	31.8909	32.1335	30.0168	26.9291	30.2274	28.1995	27.6702	27.7412	29.0032	26.2042	29.7957	9.94964	10.1158	12.4685	16.9478	17.9619	18.3819	15.2416	11.4044	15.421	16.0589	16.2905	15.612	15.7264	15.5003
ENSMUSG00000014361	Q60805	Mertk	3275	4302	1.47077	1.57854	1.35829	1.49308	1.8301	1.4706	1.50191	1.60041	1.51265	1.92179	1.8715	1.7074	1.71689	1.95517	2.25737	1.79028	1.7977	2.00004	2.42169	2.20885	2.50105	2.22474	1.83734	1.88736	2.38509	2.20855	1.96661	1.98557	2.36267
ENSMUSG00000014402	Q61187	Tsg101	1536	1949	77.1645	70.3458	66.4825	65.8394	83.1175	77.9291	78.1922	62.1835	65.4716	74.6323	69.0414	64.4081	67.7734	59.1843	71.9173	90.5439	93.8889	90.5897	85.9512	87.9725	88.5773	87.6447	92.9551	95.8393	97.8465	100.567	100.705	105.568	89.3317
ENSMUSG00000014418	P59438	Hps5	3045	4953	5.48105	5.60774	5.65537	5.85029	6.1715	5.92902	6.32065	6.15743	6.61693	6.05969	6.00009	5.813	6.44053	6.46894	6.21946	4.99925	6.3805	6.94749	7.81883	8.22494	7.80788	6.88158	5.81909	5.80334	5.82141	5.79383	5.61976	5.10972	6.39588
ENSMUSG00000014426	O08648	Map3k4	6385	5441	9.66584	9.87235	9.91558	9.616	9.03437	9.10243	7.01548	6.85686	6.14849	6.72258	7.47481	8.17429	8.59138	11.5993	10.0517	4.44814	4.7072	5.0184	6.21545	6.17409	5.57286	4.75466	3.96508	3.21897	3.12325	3.22604	2.95017	2.64609	3.06046
ENSMUSG00000014444		Piezo1	7572	8219	38.6231	39.9906	30.2477	39.0435	41.5443	39.8314	41.6955	42.5862	47.9189	42.8668	37.8689	41.7457	44.903	41.3662	43.267	50.3132	55.574	65.0128	78.5743	80.9161	78.8933	74.5097	62.6513	72.7369	72.6692	68.9841	73.8729	71.805	69.6529
ENSMUSG00000014453	P16277	Blk	6808	2326	0	0.00906693	0	0	0	0	0	0	0	0	0	0	0	0	0	0.00395054	0.00432393	0.00650082	0.0022403	0	0	0	0	0.00557006	0.00328754	0	0.00395833	0	0
ENSMUSG00000014470	Q3U9F6	Rnf166	2086	1783	14.4372	14.1938	19.1954	16.601	14.5754	15.9936	15.4443	18.666	16.0918	12.7303	15.0905	15.5285	13.6523	16.6312	12.4831	22.7565	20.4481	20.7497	17.9207	17.6984	15.0308	19.3324	20.6442	17.7243	19.5919	17.2013	17.776	18.9033	17.5409
ENSMUSG00000014496	Q505D1	Ankrd28	3189	6712	18.2654	18.8525	14.1643	14.6796	12.8323	13.6919	10.9844	11.6612	11.7223	11.4441	12.2025	12.12	12.4118	12.3231	13.2895	17.5591	20.1049	25.175	29.7818	30.7898	28.8122	21.4305	15.4082	21.856	20.5778	21.3399	20.5429	19.4042	23.4824
ENSMUSG00000014498	Q8BTI7	Ankrd52	6693	6620	48.9202	48.3629	29.2593	31.067	42.6815	41.0117	37.3733	31.8166	38.4841	39.3621	34.903	31.5902	40.9962	27.9947	40.7517	21.0002	25.1007	31.8988	46.353	48.9157	54.4236	42.7805	35.013	58.2667	62.8443	64.5823	63.745	67.3803	55.0173
ENSMUSG00000014503	Q9JLG4	Pkd2l2	1764	2461	4.04329	4.20765	2.46233	4.10006	4.23496	3.34768	3.64906	3.07033	3.17305	3.81752	3.40382	3.39606	3.81886	3.41019	3.97182	0.228701	0.0500635	0.137991	0.0864624	0.176049	0.0301519	0.160093	0.047159	0.0859885	0.190319	0.14262	0.137491	0.151495	0.0929336
ENSMUSG00000014504		Srp19	1840	956	37.2783	37.304	37.5794	33.5944	29.9449	29.8784	31.158	30.9654	32.9825	32.6529	32.1389	30.8102	28.6453	27.7214	30.6293	16.8095	16.0465	14.985	12.3093	11.586	11.4036	11.8027	13.0057	12.3037	10.1933	11.3315	10.5889	9.48883	12.0635
ENSMUSG00000014547	Q8BUB4	Wdfy2	2218	6646	5.38267	5.53422	5.29864	5.65464	5.15944	5.42387	3.94956	4.1027	3.6807	2.71415	2.98851	3.31009	2.76916	3.28886	3.05612	1.64912	1.97753	1.90559	1.98042	1.79547	1.77453	1.28597	1.35022	0.769361	0.988906	1.1201	0.826187	0.803236	0.975627
ENSMUSG00000014550	Q80Y56	Rbsn	2634	5334	7.76105	7.72181	6.45124	7.49933	6.98677	7.37757	6.61544	7.10158	7.17573	8.12559	8.44605	8.73171	9.26516	9.47533	9.29349	16.6232	17.792	20.3477	20.2086	19.9599	19.6577	18.5482	17.8968	20.357	19.3651	21.4069	21.3008	22.095	20.9618
ENSMUSG00000014554		Dguok	1300	1737	7.14515	7.46699	11.5695	7.313	6.5586	6.37388	5.25859	5.58069	5.15974	4.32696	4.19206	4.74799	4.60537	5.50802	4.60417	2.50333	2.03797	2.41714	2.11181	2.0516	2.16843	2.38958	1.55712	1.51684	1.60114	1.69334	1.28523	1.78158	2.0681
ENSMUSG00000014592	A2A891	Camta1	10142	8533	1.80306	1.76715	2.15222	1.67965	1.61003	1.69032	1.75104	1.63995	1.64309	1.57958	1.66854	1.54254	1.4321	1.52338	1.50008	1.79266	2.03176	1.68224	1.41812	1.57063	1.41859	1.58717	1.72523	1.58908	1.59332	1.81394	1.61817	1.5634	1.49032
ENSMUSG00000014599	P07141	Csf1	8608	4176	320.278	328.739	209.573	188.898	227.567	219.224	180.538	153.413	169.131	203.419	192.592	170.786	184.391	154.135	199.282	10.1076	11.4015	12.1389	11.99	12.2237	10.9336	10.2162	9.40638	8.72252	9.09251	9.02735	8.8878	9.21006	8.06343
ENSMUSG00000014601	Q8C079	Strip1	4767	3215	24.4407	25.3732	25.0608	20.6425	18.5173	20.0086	21.6941	24.755	24.1049	31.5132	33.338	35.2893	41.9405	42.8282	39.9915	12.559	12.7827	13.462	12.7916	13.6001	12.9985	12.7251	13.443	13.2369	12.719	12.9367	12.8269	13.0308	13.6802
ENSMUSG00000014602		Kif1a	8147	8206	0.00329509	0.00257003	0.00376764	0	0.00549817	0.00287673	0	0	0.00360457	0	0	0	0	0	0	14.5981	14.0086	13.3745	12.6966	12.2965	11.9831	13.0405	13.8698	13.5635	12.8158	12.4062	13.1318	12.8875	12.1296
ENSMUSG00000014603	O70137	Alx3	2018	1874	0.0144288	0	0	0	0	0.0125968	0.0102614	0.0132634	0	0	0	0.00982341	0	0	0.0112899	0	0.0145874	0	0	0	0	0	0	0	0	0	0	0	0.0162473
ENSMUSG00000014606	Q9CR62	Slc25a11	1536	1711	39.4767	41.107	51.8059	48.0607	40.4638	41.3768	42.4158	46.1956	42.1299	31.8472	34.7727	35.2796	32.498	33.4958	30.4808	64.1914	60.5995	57.3965	54.1564	55.3381	53.5861	61.3531	69.6848	49.87	46.2494	50.8365	49.721	52.7552	45.1675
ENSMUSG00000014609		Chrne	1628	1616	0.0167324	0.0130505	0.019132	0.059325	0.0977184	0.160687	0.0475986	0	0.0549117	0	0.0366337	0	0.0151847	0	0	0.446052	0.343556	0.407778	0.178002	0.224418	0.277701	0.260201	0.323624	0.442566	0.371193	0.386336	0.430378	0.51069	0.584043
ENSMUSG00000014633	Q8K199	Cmc2	1283	1459	8.87726	9.20777	12.1847	8.46002	8.16391	8.08994	7.60495	8.22839	6.77136	5.06557	5.53859	6.05644	4.89423	5.03639	5.20593	15.7431	15.1431	12.3838	11.6857	11.3479	10.4262	12.3043	13.7243	9.45807	10.0656	8.89754	9.05277	8.9102	12.0108
ENSMUSG00000014668		Chfr	1782	3201	8.35428	8.94714	7.75588	6.10976	6.04674	5.89239	5.78518	6.44489	6.58853	6.95789	7.49017	6.22837	8.2408	7.14887	8.2818	14.9267	16.5853	17.6707	21.2518	21.3737	20.2962	19.8571	18.6731	21.5992	21.5024	20.6475	22.9106	21.7615	23.4771
ENSMUSG00000014686	E9QA28	Ceacam16	1281	1635	0	0.0386967	0.0378193	0.0732945	0.0275951	0.0144382	0.0235228	0.0304043	0.0180912	0	0.054312	0.0112594	0	0	0.0258804	0.0209955	0	0.0172746	0.0119063	0.0142604	0.0415206	0.0220456	0.0216467	0.0592052	0.017472	0.0736482	0.0210369	0	0
ENSMUSG00000014704	P31245	Hoxa2	2291	1775	0.974945	0.891114	0.731564	0.675136	0.699011	0.638371	0.541686	0.420094	0.383278	0.451662	0.583663	0.705249	0.52533	0.409774	0.548301	0.563497	0.591059	0.540904	0.572532	0.542208	0.336632	0.480741	0.484146	0.347595	0.371235	0.4118	0.552845	0.298096	0.558137
ENSMUSG00000014725	Q9JLN6	Adam28	2232	3110	0.0173887	0.00678125	0	0	0.0290148	0.0075905	0.00618323	0.0159843	0.00951096	0.00805566	0	0.0118386	0	0	0.00680298	0	0	0	0	0	0	0	0	0	0	0	0	0	0
ENSMUSG00000014747	Q3V0J4	Ankrd53	1371	1739	0.13994	0.133402	0.0355575	0.165387	0.220531	0.135747	0.431262	0.314446	0.272148	0.172879	0.221277	0.222306	0.282213	0.0965209	0.304158	0.313876	0.0858857	0.145265	0.122372	0.106595	0.213372	0.123591	0.222483	0.0553187	0.03265	0.0458757	0.0196559	0.0649736	0.0956586
ENSMUSG00000014748	Q62302	Tex261	3384	2984	43.4317	42.5964	44.9357	39.228	42.1544	39.1911	46.6891	48.1534	48.7401	50.6771	48.4968	49.0394	54.5618	48.5374	51.4751	49.8802	48.3402	48.6388	49.01	47.3264	47.8754	47.3595	49.6492	46.2246	49.8691	51.4465	49.3574	51.0677	45.0918
ENSMUSG00000014763	Q6RI63	Fam120b	3166	4420	8.93771	8.9989	8.60368	7.02752	6.66562	6.6066	5.00324	5.33663	5.21315	7.22119	7.43349	6.50565	8.42745	8.89038	8.93679	7.19529	7.08504	8.01696	7.31767	7.23551	6.67789	7.30541	5.96455	5.0186	4.84251	5.4234	4.73255	4.68935	4.79481
ENSMUSG00000014767	P29037	Tbp	1816	12794	4.17195	3.94134	3.42908	3.31953	4.12071	3.84892	2.78062	2.68876	2.66337	3.67749	3.38709	3.29216	4.07951	3.56557	4.17556	17.0317	17.3285	18.4122	20.2156	19.2736	20.7802	19.6097	18.0028	23.5962	22.5418	25.1097	24.9598	26.57	23.4889
ENSMUSG00000014769		Psmb1	5764	1970	76.9322	80.4299	96.3301	76.6102	61.9628	65.1993	68.3392	85.5434	78.242	68.3429	74.4358	72.1785	66.5527	69.9421	63.2463	41.4861	38.5075	34.9937	29.0142	28.3015	26.8616	27.5006	30.005	23.8552	20.906	21.9982	20.8517	20.7552	25.0112
ENSMUSG00000014771		Pdcd2	1657	1924	0	0	0	0	0	0	0	0	0	0	0	0	0	0	0	13.1798	14.1946	14.7169	14.8009	15.2579	15.4877	16.3614	16.5005	19.0406	16.3978	18.0678	18.1824	17.3821	20.4993
ENSMUSG00000014773	Q61483	Dll1	3492	3581	0.218974	0.247352	0.345348	1.63307	1.6505	1.38435	2.99107	1.00644	1.00772	0.335814	0.322368	0.221053	0.226129	0.203113	0.23042	0.654667	0.623815	0.52597	0.515387	0.575441	0.929113	0.994724	0.698796	1.17281	1.17933	1.01764	1.47397	1.3605	1.22998
ENSMUSG00000014776	Q9D1X0	Nol3	2165	3176	1.51544	1.48079	2.53101	1.9847	1.49872	1.55345	1.66505	1.6826	1.37837	0.875597	1.09043	1.4143	1.13575	1.40345	0.965933	0.422374	0.448698	0.337298	0.274747	0.29532	0.270239	0.365235	0.499515	0.262732	0.279123	0.232408	0.236498	0.24687	0.287738
ENSMUSG00000014778	Q6P9Q4	Fhod1	3483	3928	18.4898	18.0454	14.1206	12.3376	12.6406	12.6746	10.1779	9.06139	8.98367	6.76715	7.20408	5.75518	8.70215	5.71654	7.96091	14.7796	15.4497	16.6013	18.2209	17.7484	19.0731	18.8918	18.6694	24.2572	24.56	24.017	27.9231	30.4091	27.2707
ENSMUSG00000014782		Plekhg4	1818	4835	1.64418	1.75348	2.11018	1.98282	1.99228	2.00667	1.84543	2.08714	1.91484	1.58557	1.48153	1.39353	1.89811	1.54677	1.5228	0.162733	0.404803	0.231269	0.327188	0.231109	0.409588	0.201939	0.366066	0.166869	0.147733	0.155682	0.177876	0.424652	0.324624
ENSMUSG00000014786		Slc9a5	3963	3499	12.0476	11.6328	10.1438	6.77441	9.03907	8.75037	8.5295	7.63638	7.92101	9.85227	10.9551	6.31348	12.5112	6.89713	11.3677	27.9132	29.935	29.8512	25.9395	27.0765	24.97	23.5444	25.2875	31.242	31.9656	32.8365	36.9578	44.6481	38.4707
ENSMUSG00000014791	Q8BYZ7	Elmo3	2613	3189	1.11923	0.958923	0.717428	0.465968	0.53055	0.414538	0.675366	0.724856	0.779129	0.974157	1.14168	0.744675	1.3158	0.871385	1.08805	1.60569	1.63353	1.74456	1.41838	1.60794	1.5877	1.46984	1.8359	1.85759	1.60174	1.35997	1.91825	2.35225	1.80686
ENSMUSG00000014813	O55183	Stc1	4082	4197	38.823	43.8879	33.6724	34.2863	38.7701	35.2044	42.2947	34.183	37.4302	54.422	51.019	51.5691	62.1734	58.6917	60.7446	0.026355	0.00721149	0.0325264	0.00747279	0.0134255	0	0.0138366	0.0271724	0.0278694	0.0328979	0.0385201	0.0396104	0.0654671	0.0321284
ENSMUSG00000014837	Q810A5	4931428F04Rik	2768	3552	2.45122	2.39871	2.21086	1.87582	1.74019	1.94727	1.44549	1.19659	1.14086	0.684164	0.791668	0.808506	0.891176	0.66157	0.935161	0.74817	0.521108	0.631565	0.661213	0.758952	0.499597	0.632554	0.61109	0.410993	0.331519	0.47717	0.292069	0.332544	0.272435
ENSMUSG00000014846	Q9CRB6	Tppp3	1821	1396	0.581078	0.574075	0.531529	0.892765	0.630229	0.879323	0.495899	0.462925	0.360204	1.38187	1.59026	0.870343	1.08982	1.08213	1.09121	1.78711	1.51955	1.32457	0.83756	0.812564	0.890846	0.852952	1.06593	0.770497	0.700576	0.777128	1.0655	0.86421	0.738202
ENSMUSG00000014850		Msh3	4407	4254	4.83711	4.70973	4.25167	4.35513	3.77044	4.01765	3.68866	3.5992	3.3167	3.59837	3.45125	3.43601	3.70326	4.09914	3.98377	8.06186	8.5433	8.6366	8.47563	8.43122	7.60948	7.20269	7.62608	7.36563	6.71904	7.38562	6.42674	6.86569	7.93821
ENSMUSG00000014852	Q769J6	Adamts13	4781	4506	0	0	0	0.00531898	0	0	0.00426761	0	0.00656438	0	0	0	0.00544572	0.00413892	0	0.0168763	0.0307857	0.0231424	0.0127605	0.00764176	0.0111249	0.0118136	0	0.0158632	0.00936272	0.00657765	0.00563653	0.0124212	0.0137155
ENSMUSG00000014856	Q9CR96	Tmem208	766	950	21.6885	20.3793	24.0178	14.6327	13.2029	15.5306	15.6065	18.9687	17.9654	17.8009	20.0034	17.5564	18.6234	17.9236	17.7944	33.8122	32.1274	27.0976	19.1147	17.5283	16.005	19.1342	25.0869	16.4852	13.9081	14.4101	14.1426	14.8465	16.4791
ENSMUSG00000014859	Q8R0K9	E2f4	1230	1993	92.4742	87.9883	78.2162	63.544	79.5054	76.185	71.5161	62.3571	63.9075	89.4646	85.7257	79.0952	92.0591	81.7118	95.4784	71.0866	73.4736	75.7596	81.0215	78.9815	78.1819	81.6448	81.3173	93.5383	92.6379	92.4513	93.5302	95.1381	86.2324
ENSMUSG00000014867	Q64310	Surf4	2552	3281	160.795	154.737	165.687	151.153	144.038	144.524	156.922	173.216	165.006	160.222	153.72	158.595	145.421	143.322	141.769	228.041	225.567	214.654	195.766	185.396	182.281	202.353	214.48	194.939	190.042	184.608	181.616	174.365	192.405
ENSMUSG00000014873	P09926	Surf2	1114	1203	15.7787	16.8472	15.1888	23.4294	25.2968	24.0185	27.6859	24.1324	20.0882	16.7646	17.4943	15.7311	16.8485	15.5184	15.6525	54.6838	52.7705	49.2633	43.6475	41.2088	38.0528	44.7183	51.2025	32.8149	30.7596	29.3023	32.0283	30.226	32.1689
ENSMUSG00000014905	Q9QYI6	Dnajb9	2569	2461	6.73515	6.79566	7.5503	37.9133	40.168	37.5727	60.5729	30.1276	29.9276	16.2983	12.9899	14.6614	13.2912	15.3459	13.3942	29.2508	30.1477	31.4403	28.99	28.7347	33.0949	32.2968	28.5822	35.6478	33.9165	33.9572	35.4345	34.1197	36.1563
ENSMUSG00000014907		Naf1	3182	2990	19.8862	19.9118	16.7098	20.4484	25.1846	24.8933	26.8832	24.1323	24.2074	26.2597	23.6899	22.214	21.8056	19.3798	23.3721	13.2532	14.7927	15.7586	16.0429	16.5281	16.732	16.7561	16.6359	16.9226	19.0335	18.59	19.0975	22.1437	17.4136
ENSMUSG00000014932	Q04736	Yes1	291	4586	5.89609	6.34162	5.16412	6.25052	5.47987	6.20274	6.21846	6.69896	6.54662	7.3586	7.55169	7.1292	7.34119	7.96264	8.03201	0.0924236	0.101159	0	0	0.0627754	0.0913882	0	0.0952903	0	0.0769126	0	0.0926058	0	0
ENSMUSG00000014956	P62141	Ppp1cb	3365	5962	37.6702	36.3392	35.2214	35.565	31.5833	34.8553	34.6408	38.8217	37.3584	42.8618	40.1353	42.0302	39.8286	46.5905	40.1569	90.9483	93.3508	97.1693	91.3169	90.9365	87.6296	79.5516	73.5882	87.5619	81.8307	84.7828	82.0141	79.5312	94.9994
ENSMUSG00000014959		Gorasp2	4853	2417	124.872	119.575	113.679	113.53	130.855	123.56	135.444	133.502	131.35	137.849	133.28	141.431	129.037	117.641	123.311	61.3997	64.1155	65.406	66.5863	64.9587	64.8217	64.7732	65.5554	72.771	73.1909	75.3826	70.422	73.9417	65.02
ENSMUSG00000014980		Tsen15	2856	1133	12.2907	12.248	13.4257	11.9942	9.77622	10.0843	8.80873	10.1353	9.97283	9.50824	10.3456	9.76509	9.8327	9.74474	10.6813	13.4382	11.7399	13.1641	11.738	12.0185	10.7084	10.7682	10.7675	9.94495	11.0419	11.9471	10.0112	9.44019	10.4354
ENSMUSG00000015001	Q9Z0L3	Oc90	1509	1909	0	0.0110475	0.0161955	0	0	0	0	0	0	0	0	0	0	0	0	0.0356465	0.0585235	0.146645	0.0202147	0.0121058	0.0881178	0.0187147	0.0183761	0.0502597	0.0593282	0.0833606	0.0178584	0.0590317	0.130366
ENSMUSG00000015002	Q8BG67	Efr3a	7289	5215	36.7872	37.7714	38.6007	36.4956	35.5666	37.5802	35.6868	32.7102	33.1524	34.7621	34.1975	36.2674	32.0717	35.333	35.7057	14.6228	15.3265	16.7248	16.9406	17.2301	18.2462	14.4592	12.2612	13.6513	13.1636	14.5741	13.4131	13.4635	15.0238
ENSMUSG00000015013	Q9JME7	Trappc2l	609	1659	5.59044	5.83494	7.67807	5.74984	4.54171	4.3684	4.94946	5.94795	5.45582	4.77202	6.102	5.47057	4.61482	5.08125	5.2925	14.7946	14.5978	14.9342	15.9282	15.508	14.3668	14.8854	14.4794	15.0065	13.3407	11.8252	11.7705	11.7017	13.8901
ENSMUSG00000015016		Acsf3	1956	2604	5.89802	5.60448	6.9457	6.96746	5.51846	5.89255	5.30962	6.08025	5.41829	3.78106	4.02397	4.46088	3.85415	4.30439	3.98121	11.3164	9.82749	10.5327	9.91846	10.6935	9.36771	9.60118	9.00216	9.15066	8.33015	8.21565	8.87254	8.28852	9.25277
ENSMUSG00000015023	Q61655	Ddx19a	2595	2547	28.0586	27.8877	24.4473	23.3086	26.6155	27.4157	25.3756	25.3532	26.0486	26.8925	26.0671	26.2439	28.4981	26.6167	28.5087	23.4543	24.5027	25.0537	26.7247	26.2294	26.3275	23.4194	23.0598	22.738	22.8991	22.6739	22.514	22.3813	24.764
ENSMUSG00000015027	Q571E4	Galns	1572	2557	6.32367	5.76523	9.05633	7.68604	6.49332	6.52708	6.57289	7.70842	6.58213	5.67296	5.6144	7.01949	5.17255	7.1697	5.18796	22.3785	22.5274	22.6496	21.4517	22.5208	20.8252	22.4199	22.367	22.4341	22.4243	22.3655	23.0055	21.4386	23.8602
ENSMUSG00000015053	O09100	Gata2	1707	3571	17.6503	16.5304	16.1989	38.5652	43.9366	44.6281	53.6508	41.7275	39.2787	17.9532	17.0256	17.0429	17.9348	13.8399	14.6697	12.9198	15.1756	18.6805	24.9464	23.7897	29.9903	29.0842	26.2187	53.2493	55.0558	51.6023	46.5714	50.2188	40.2971
ENSMUSG00000015083	Q8VCG4	C8g	950	1150	1.22266	1.08199	1.34423	1.22963	0.84351	0.738984	0.802637	0.950994	0.977396	0.675345	0.746436	0.656323	0.832173	0.697347	0.754302	1.38723	1.33243	1.37431	1.33254	1.42295	1.48366	1.54579	2.42268	2.19542	2.66223	2.44962	3.09196	3.46939	2.4504
ENSMUSG00000015085	O55026	Entpd2	3569	1935	0.0558956	0.0326972	0.335536	0.26011	0.198193	0.182996	0.139131	0.308286	0.244582	0.0647367	0.122377	0.0665961	0.0634068	0.16385	0.0546699	0.542577	0.494883	0.613827	0.534182	0.547671	0.43218	0.688406	0.652641	0.637505	0.57067	0.458191	0.69466	0.707173	0.560383
ENSMUSG00000015087	Q5U3K5	Rabl6	2157	3230	27.885	27.6255	28.1989	24.8874	27.0359	28.3643	26.4157	26.4331	23.9197	29.5208	29.5267	27.8188	32.2266	28.6159	30.8451	73.7032	73.1497	73.5471	69.1748	68.5396	66.676	74.8235	77.5449	73.0114	72.7479	71.789	72.1619	76.7309	66.7748
ENSMUSG00000015090	O09114	Ptgds	765	901	0	0.023407	0	0.0266008	0	0.0262003	0.0213428	0	0	0.0278059	0	0	0	0	0.023482	0.2461	0.192401	0.231412	0.199372	0.238793	0.20858	0.184578	0.108743	0.198279	0.234056	0.205541	0.246586	0.232886	0.214294
ENSMUSG00000015092	Q9JMG1	Edf1	708	722	101.23	111.349	143.324	87.338	82.6746	83.3746	94.0718	101.97	106.804	102.711	105.527	103.749	98.0178	95.7038	91.9843	167.146	143.029	116.239	90.6717	89.0418	75.4247	96.2888	117.028	82.4298	82.5083	83.1056	77.6856	81.404	86.4595
ENSMUSG00000015093	Q9D7P7	Clic3	802	808	0.702759	0.391516	0.535695	1.09751	1.06094	1.46079	0.761578	0.738283	0.585725	0.651133	0.769308	0.637938	0.91108	0.83094	0.654618	2.98464	2.89969	4.16639	5.21077	5.67162	4.84129	4.04944	3.83787	4.82286	4.74422	4.27407	5.54422	5.10926	4.82402
ENSMUSG00000015094	Q64322	Npdc1	959	1485	78.9881	66.4929	103.266	74.1453	67.3579	69.2297	66.5987	79.5377	65.6317	62.7762	66.0569	68.7396	58.6609	67.6046	55.9777	46.2183	39.1986	35.143	28.5	29.0301	27.5923	33.6883	41.6376	32.8991	30.1066	30.2672	31.8658	31.8603	29.0604
ENSMUSG00000015095	Q9QXW2	Fbxw5	2305	2388	21.0609	20.3037	23.6411	18.2264	16.7586	17.5269	16.9187	17.5904	16.5608	13.5967	15.2958	15.2946	14.8279	12.527	14.0783	33.7562	31.8127	30.9323	27.9366	27.8255	25.6594	29.5637	32.1085	27.3755	24.6926	23.8075	23.9202	25.6609	25.4473
ENSMUSG00000015112	Q9QXX4	Slc25a13	2025	3121	6.84434	7.50066	5.64654	3.81665	3.68634	3.63816	2.0456	2.37326	2.61577	2.96206	3.10132	2.80176	2.76755	2.66514	3.70811	13.0558	14.377	15.288	15.9298	16.301	16.1665	14.5735	12.913	11.0486	10.6326	10.7155	10.074	10.015	11.6738
ENSMUSG00000015120		Ube2i	2916	2755	80.2253	83.3559	80.8787	74.3378	73.5153	75.3607	81.6379	82.9209	85.5378	82.0524	85.0182	77.5119	85.0873	68.6495	80.0443	69.4056	71.2108	67.0617	60.2024	60.5037	60.3927	64.7322	68.7436	62.7074	62.8234	63.6073	64.8385	63.0721	63.3927
ENSMUSG00000015126	Q5HZH2	Tsr3	783	1192	11.0472	11.9072	13.4096	8.58561	7.79723	7.64437	8.92123	10.5511	9.40476	9.10067	10.6779	8.69489	12.0016	9.88824	9.14093	100.23	95.5303	86.6498	65.1374	65.9548	55.8711	68.2387	81.099	56.0823	48.6792	49.3605	47.5639	45.9236	57.4086
ENSMUSG00000015127		Unkl	4708	4787	1.57594	1.58602	1.50485	1.71732	1.70594	1.61256	1.19308	1.45904	1.30378	1.29793	1.31089	1.25752	1.47118	1.64799	1.51597	3.61041	4.23302	4.80836	5.81182	5.77751	6.09492	5.63849	4.90626	8.36065	8.52858	8.55663	8.79768	9.25855	8.42656
ENSMUSG00000015133	Q3UHC2	Lrrk1	10343	7465	16.4446	17.0723	13.9159	13.2181	13.6956	13.6294	12.0274	11.9233	12.7826	10.9274	11.844	11.6348	11.2453	10.8077	12.4648	1.5888	1.60521	1.8421	2.3299	2.35962	2.17524	2.02595	1.69975	1.95049	2.0341	1.8395	1.74305	1.85168	1.79103
ENSMUSG00000015134	Q9JHW9	Aldh1a3	3614	3443	0.149216	0.104131	0.0179595	0.11834	0.12449	0.095989	0.441231	0.411492	0.489692	0.560293	0.533024	0.390317	0.826738	0.693348	0.866446	1.40653	1.48245	1.65935	1.12259	1.24851	0.986051	0.961144	0.590805	0.90238	1.07139	0.957182	0.887339	1.11739	0.907221
ENSMUSG00000015143	Q7TPR4	Actn1	6119	3734	344.88	353.487	268.228	240.045	281.347	272.429	276.871	243.144	286.475	318.766	312.568	306.254	304.075	284.51	331.326	440.473	441.877	446.669	421.268	423.884	432.848	452.461	440.681	328.46	331.027	322.531	339.925	332.479	344.186
ENSMUSG00000015149		Sirt2	7401	2117	37.2959	35.176	42.075	38.1756	40.2375	39.2734	41.7298	43.5353	41.7768	42.9583	42.0581	43.3313	43.629	47.5279	42.7543	22.1492	22.8983	21.4829	20.2762	19.7757	20.6506	22.4863	25.2117	23.6052	24.4198	23.7314	24.7527	25.9818	22.7263
ENSMUSG00000015165	Q8R081	Hnrnpl	2114	2679	203.326	205.788	190.143	216.583	230.347	228.134	222.913	210.358	221.032	220.12	226.436	213.783	224.4	170.85	206.273	329.219	335.382	324.918	311.136	301.848	318.524	334.664	340.099	310.722	314.03	312.752	314.698	314.501	311.368
ENSMUSG00000015176	E9Q5C9	Nolc1	3942	3634	70.8429	73.0711	53.4714	65.0824	74.94	75.2821	99.7899	79.6075	88.1757	83.1772	80.386	67.1875	68.1998	45.5883	64.0424	84.7385	85.87	92.2538	97.0833	93.8638	96.7488	93.5832	90.1454	95.0813	96.402	98.4837	91.5093	92.5061	97.2381
ENSMUSG00000015189	Q7TN73	Casd1	4060	3961	7.80261	8.41245	7.59468	9.19725	8.11577	8.08138	7.20937	6.48214	6.64615	6.64752	6.93482	7.09685	6.5791	7.14264	7.55273	2.74252	2.79147	3.03589	3.00907	3.02811	3.34062	2.81709	3.17591	3.43717	3.10916	3.76444	3.51124	3.41542	3.48059
ENSMUSG00000015202	Q8BMA3	Cnksr3	3322	3447	12.6451	12.7933	12.2342	14.1148	13.9202	14.1967	9.071	9.87155	8.16922	7.69691	7.96032	8.95085	7.01911	8.29429	8.65441	11.9903	12.6894	14.2884	14.7056	14.4733	14.4257	13.0151	10.8848	9.09783	9.36496	9.48545	10.7404	11.0388	11.5278
ENSMUSG00000015214		Mtmr1	3932	4640	2.38927	2.41804	2.07226	2.72215	2.24617	2.36573	2.4286	2.53912	2.63917	2.6457	2.44966	2.43603	2.22644	2.58045	2.53978	25.9034	26.1806	25.4492	23.7274	22.9925	22.333	23.3422	24.0482	21.6223	21.357	20.7306	20.6293	20.261	21.455
ENSMUSG00000015217	O54879	Hmgb3	624	1743	27.3032	27.3694	22.2611	21.9047	25.6911	25.0014	25.4853	18.5668	20.9582	16.7452	17.0162	15.6313	16.5279	10.3682	15.8892	0.258608	0.377401	0.425553	0.391076	0.292751	0.554041	0.6336	0.755451	0.364624	0.430415	0.503971	0.259118	0.856527	0.367803
ENSMUSG00000015222	P20357	Map2	9395	6258	0	0	0	0.00382987	0	0.0037722	0.00307284	0	0	0	0.00472995	0.00588337	0.00392113	0	0	2.81692	2.56304	3.14914	4.13971	4.14546	3.77043	3.35759	2.44976	4.83951	4.55731	4.81005	4.68117	4.27932	4.39719
ENSMUSG00000015242		Nipsnap3a	3561	1553	0	0	0	0.0154329	0	0	0	0	0	0	0	0	0	0	0	2.14497	2.19065	2.21226	1.93166	2.03658	1.59071	1.6654	1.6742	1.98071	1.79756	1.78389	1.60433	1.66767	2.07163
ENSMUSG00000015243	P41233	Abca1	8787	10262	3.25412	3.26148	5.29046	5.28066	3.92397	4.07396	2.54099	3.13419	2.56245	3.4716	3.85648	6.23921	5.55952	13.8575	6.0037	1.76608	2.17756	2.91877	5.25409	5.98734	5.99249	3.87274	1.82402	3.83654	4.28426	4.46646	3.79367	3.41298	3.85444
ENSMUSG00000015289		Lage3	3430	1997	10.4394	9.81088	14.0111	10.1774	9.43252	9.24399	8.44496	11.0524	9.15367	6.4985	7.18879	7.36547	6.6599	6.35052	5.95412	3.89707	3.56166	3.49673	2.8414	3.34463	3.38046	3.21101	3.67032	2.62019	3.19084	3.22729	3.52763	2.88273	2.98237
ENSMUSG00000015290	P21126	Ubl4a	2381	2442	13.2319	12.6089	13.6102	9.84407	9.15477	9.67651	9.53618	11.1555	10.0414	9.03841	9.46668	8.94822	9.20442	8.66819	9.26172	17.3729	15.1328	13.8479	11.7288	11.6158	10.5884	12.264	14.7906	10.8778	10.2273	10.1304	10.9446	10.887	10.6582
ENSMUSG00000015291	P50396	Gdi1	3387	2666	50.235	48.9509	50.4348	46.8918	50.4742	49.0458	49.6759	47.9863	47.1202	48.1516	48.1972	39.5871	47.6778	36.4815	42.6478	52.7026	54.5377	51.5031	50.4121	51.1192	54.0516	59.4158	67.8541	53.7633	55.4154	55.5048	58.9329	61.8143	52.0894
ENSMUSG00000015305		Sash1	8982	7183	3.43687	3.27077	3.96419	4.34768	3.97915	3.82541	2.28895	2.31496	1.97661	1.83111	1.76784	2.52186	2.24101	2.53928	2.25033	8.72554	9.68134	11.7247	12.7762	13.2441	13.2999	10.3064	6.6715	9.80321	10.1841	10.3811	9.16877	8.453	9.01989
ENSMUSG00000015312	P22339	Gadd45b	1488	1284	30.7669	29.2365	33.5419	107.517	116.889	111.579	140.734	114.424	115.022	100.778	106.897	108.304	92.5351	96.0096	83.5086	185.194	183.864	162.322	195.006	184.15	240.454	278.286	326.585	376.992	392.67	404.277	322.564	351.885	292.351
ENSMUSG00000015316	Q9QUM4	Slamf1	970	2693	0	0	0	0	0	0	0.00714068	0.00922968	0	0	0	0	0	0	0	0	0	0	0	0	0	0	0	0	0	0	0	0	0
ENSMUSG00000015335	Q8VC90	Zdhhc12	1097	1187	22.5975	21.8004	22.0875	14.5581	14.5769	15.552	10.676	11.4122	11.7369	10.1099	11.1966	8.49888	12.8791	10.3227	13.7246	76.1011	67.4616	66.2451	56.1417	56.0518	49.0667	59.4929	70.9036	55.9308	60.7995	59.4842	58.0972	56.1378	50.4507
ENSMUSG00000015337	O08600	Endog	1289	1063	2.31476	2.73789	2.61764	3.02128	2.07976	2.02087	2.18891	3.39045	3.00521	2.71036	3.36934	2.9787	3.55496	4.2809	3.08502	0	0	0	0	0	0	0	0	0	0	0	0	0	0
ENSMUSG00000015340	Q61093	Cybb	6471	4752	0	0	0	0	0	0.00993537	0	0	0	0	0	0	0	0	0	0.0665004	0.0864331	0.0786527	0.0494964	0.067752	0.0657554	0.0741907	0.0857039	0.0527412	0.069175	0.048598	0.0791249	0.0871837	0.0912016
ENSMUSG00000015341	Q91W53	Golga7	1836	1945	43.5273	44.7817	46.8607	41.1819	44.8512	40.8288	48.6728	43.7943	43.1292	45.7396	43.9054	42.3456	51.8398	44.4819	47.8296	0.0292977	0.0481002	0.0120527	0.00830717	0.0497485	0.0289694	0.0153815	0.0151032	0.0206541	0.0853328	0.0171284	0.0733885	0.0485179	0.0357157
ENSMUSG00000015342	Q9QXY7	Xk	2975	5076	0.932213	0.992994	0.62736	1.44484	1.1955	1.31147	0.954673	0.974439	0.914877	0.69592	0.717258	0.728964	0.570436	0.628279	0.550189	0.804598	0.860856	1.48021	2.7069	3.56756	3.83489	2.01243	0.708383	3.51804	3.48325	3.80544	3.35155	3.21382	3.84627
ENSMUSG00000015354	Q8R4W6	Pcolce2	2237	4438	4.39285	4.86137	2.7657	2.14399	2.2925	2.50001	2.70379	2.55388	3.02589	3.4774	3.51492	2.9783	3.26774	2.37432	3.14642	4.41241	4.96105	4.84716	4.71809	4.85068	5.19515	4.53211	4.41292	4.06841	4.43229	4.87813	4.2645	3.69005	4.20647
ENSMUSG00000015355	P18181	Cd48	1573	1186	0	0	0.0260685	0	0.0190211	0	0	0	0	0.021124	0	0	0	0	0	0	0.0187141	0.0140679	0	0	0	0	0	0	0	0	0	0	0
ENSMUSG00000015357	Q9JHS4	Clpx	2491	2885	7.27301	8.39201	8.19817	7.71772	7.01401	7.48697	5.9056	6.40988	7.00261	6.75609	7.37692	6.78934	8.08875	7.80261	8.03023	16.4114	14.89	16.2834	15.8887	16.3683	16.5371	15.3163	14.8165	12.8179	12.57	13.8744	14.107	14.8405	14.4784
ENSMUSG00000015363	Q99JY4	Trabd	2328	2439	31.7401	30.0305	31.5384	21.943	20.6814	22.2224	20.4677	24.6619	21.4294	21.6942	24.6242	20.4772	22.6168	20.0875	22.0941	19.5245	20.7882	19.7144	17.1978	18.2049	17.9463	19.1181	20.678	17.8528	17.8053	16.1156	17.1899	17.9714	18.8722
ENSMUSG00000015365		Mov10l1	4761	4133	0	0	0.00748059	0	0	0	0	0	0	0	0	0	0	0	0	0.0451926	0.0556471	0.0325355	0.0384423	0.057554	0.0167574	0.0593162	0.0291215	0.0238947	0.0376082	0.046237	0.0339613	0.0374202	0.0275463
ENSMUSG00000015377	Q9D9V7	Dennd6b	5316	4585	2.13485	2.03307	2.13757	1.49502	1.54985	1.4931	1.23725	1.32816	1.14833	1.7977	1.62687	1.24065	2.05513	1.57823	1.73042	1.59874	1.5948	1.79411	1.49192	1.57041	1.12559	1.23247	1.36665	1.1556	1.19991	1.08257	1.09496	1.55838	1.15951
ENSMUSG00000015396	O88324	Cd83	4015	2477	0	0	0	0	0	0	0	0	0	0	0	0.007432	0	0	0	0.194262	0.205291	0.176369	0.12156	0.150145	0.165591	0.0914386	0.103597	0.113338	0.0724683	0.101823	0.0402714	0.0961415	0.14699
ENSMUSG00000015401	Q9ESG4	Cltrn	1599	1389	0	0	0	0	0	0.0169953	0	0	0	0	0	0	0	0	0	0.15138	0.128869	0.15223	0.200307	0.205639	0.266106	0.141291	0.121392	0.118577	0.195961	0.0983357	0.202238	0.148558	0.123028
ENSMUSG00000015405	Q8R0I0	Ace2	6970	3578	0	0.00589427	0	0	0.00630491	0	0	0	0	0	0	0	0	0	0	0.0154349	0.0506812	0.0571475	0.0590822	0.0655224	0.0839407	0.0445689	0.0556977	0.0163218	0.0224779	0.0225594	0.0154653	0.0213005	0.0329281
ENSMUSG00000015452	Q62151	Ager	696	1370	2.90132	2.7863	2.66295	2.90407	3.62261	3.54958	2.66691	2.39484	2.2886	2.30415	2.70073	1.66622	3.11656	1.82416	2.81067	7.03295	6.13277	4.73734	3.22132	3.33332	3.89739	2.59682	3.74507	2.99663	2.37965	3.43395	3.05878	3.32766	3.34465
ENSMUSG00000015461		Atf6b	4019	2566	35.7962	35.9905	38.1586	33.2796	34.3132	35.5017	33.2813	34.9779	31.9537	31.9657	30.8343	30.8348	29.7598	27.7497	28.4048	53.1347	52.4583	52.7093	49.289	50.4212	52.9828	56.6566	60.1783	53.7158	55.4277	52.3399	56.525	58.6175	51.738
ENSMUSG00000015467	Q6GUQ1	Egfl8	1348	1150	0.329176	0.311761	0.3495	0.18757	0.235398	0.123164	0.150494	0.36743	0.128605	0.261424	0.489044	0.176087	0.512106	0.340565	0.404748	0	0	0	0	0	0	0	0	0	0	0	0	0	0
ENSMUSG00000015468		Notch4	7103	6591	0.0738448	0.083194	0.206397	0.0909092	0.0821447	0.0931221	0.0554343	0.0678804	0.022439	0.0798233	0.0494008	0.0698265	0.0670144	0.0424442	0.0577804	1.96896	1.9437	2.14029	2.36628	2.37636	2.27264	2.07539	2.03003	2.61063	2.58697	2.53247	2.51158	2.49566	2.64493
ENSMUSG00000015474	O35448	Ppt2	2949	1750	11.4647	10.6292	13.6389	9.53214	12.1303	12.046	8.35125	7.45666	7.04828	8.83301	9.11681	8.08947	11.6803	11.1367	12.2349	6.0284	5.49017	5.53032	5.43051	5.37065	5.2214	6.19585	6.5445	5.72222	5.64662	5.74783	7.12772	6.6857	5.23658
ENSMUSG00000015476	O35449	Prrt1	2310	1940	0.209068	0.173936	0.302798	0.296503	0.337222	0.27987	0.287457	0.230618	0.243951	0.19371	0.183093	0.284676	0.227676	0.173041	0.229022	0.186287	0.114691	0.153273	0.079231	0.102805	0.0921003	0.171154	0.0720246	0.180576	0.203469	0.136138	0.209987	0.21852	0.170322
ENSMUSG00000015478	O35445	Rnf5	1092	1238	10.3964	10.7663	12.1871	9.48625	8.9835	9.01926	9.44406	9.73743	9.05531	7.8721	7.84234	7.82162	7.65091	7.36659	8.56203	62.9526	58.3355	53.0118	49.7225	47.9776	43.9336	53.0931	62.3406	50.1445	53.023	56.7039	54.4148	55.0353	49.1204
ENSMUSG00000015484	Q8CAA5	Fam163a	3484	3882	0	0	0	0.0185219	0.00581118	0.018243	0.0148608	0	0	0.00645366	0.00762494	0.00948432	0.0316054	0.00480422	0.00545009	0.0926358	0.0506957	0.0571639	0.0350218	0.0576762	0.0381658	0.032423	0.0397955	0.0544216	0.0706651	0.0631844	0.0541441	0.0596586	0.0282322
ENSMUSG00000015488	Q8BG21	Cacfd1	2208	2689	13.5147	13.0977	14.3721	10.3303	9.48836	9.38464	8.87477	10.1215	9.84503	14.3853	15.0037	12.5488	16.2434	14.9463	15.9486	3.32536	3.34636	3.19705	3.35709	3.59065	3.58922	2.92892	3.1271	3.64096	3.92286	3.874	3.72247	3.40232	3.48956
ENSMUSG00000015501	Q3UHF7	Hivep2	10693	9846	3.60307	3.45069	3.57656	4.89765	4.59153	4.18375	2.49015	2.89047	2.41536	4.50376	4.70787	5.81664	5.80688	9.52198	7.83889	2.35676	2.72267	3.2325	4.20774	4.43152	3.9345	2.8523	2.1472	3.99317	4.26365	3.9409	4.18602	3.76542	4.24977
ENSMUSG00000015522		Arnt	4872	4325	17.9742	16.3207	19.2295	17.6111	16.5293	17.4115	12.7206	12.3904	10.9084	12.3441	12.059	14.1441	14.5018	16.4292	14.3723	11.372	12.1991	14.3029	17.2305	17.8289	16.9869	14.9433	13.99	17.972	17.4523	17.5312	17.606	17.2478	17.2818
ENSMUSG00000015533	Q62469	Itga2	7437	7108	0.0494532	0.083077	0.0391468	0.0404625	0.0571274	0.0730644	0.0378753	0.101408	0.0832276	0.207954	0.220709	0.217552	0.314153	0.480156	0.485176	0.791994	0.8906	1.19317	1.32688	1.48853	1.33739	1.07843	0.577931	1.10647	1.04128	1.14594	1.19939	1.00214	1.23883
ENSMUSG00000015536		Mocs2	899	4559	5.05322	5.19031	6.46964	5.16777	4.1961	4.48414	4.70307	5.20663	5.4889	4.50066	4.99285	4.34888	5.00026	4.61034	4.08388	4.48753	5.04265	6.20295	5.63254	6.58366	5.65011	5.81144	5.27446	6.49591	5.02901	5.80682	5.48558	4.88827	7.07528
ENSMUSG00000015542	Q3UG98	Nat9	1368	1204	4.73865	4.06379	9.0903	6.46958	4.57175	4.72521	4.37623	4.87201	3.88164	2.95477	3.61396	3.01211	3.22016	2.80369	2.60073	6.17333	4.36826	4.8528	5.11744	5.10105	5.11273	4.93382	4.66212	5.15592	4.82643	4.91946	5.85061	5.68681	6.03971
ENSMUSG00000015568	P11152	Lpl	6374	4115	2.68752	2.59841	3.77168	2.71998	2.60401	2.66182	3.28987	2.66374	2.58053	2.01521	2.21551	2.24577	2.08114	2.30235	1.87151	0.341782	0.346376	0.420079	0.42114	0.404101	0.442259	0.407612	0.361084	0.356959	0.438923	0.463773	0.422784	0.461186	0.534962
ENSMUSG00000015575	Q9CQD8	Atp6v0e	4089	2812	21.5297	21.8847	25.7607	19.467	16.8952	17.3355	19.264	21.4702	21.4901	20.0015	21.8842	20.8902	20.7687	20.3014	20.3597	32.6505	31.2731	28.8015	23.6184	22.0918	20.8251	23.3369	24.6914	19.2711	18.7088	18.6656	18.1303	17.6313	19.9095
ENSMUSG00000015579	P42582	Nkx2-5	1523	1525	0.0354616	0.0414879	0.0405472	0.0314325	0.0887566	0.108357	0.0756584	0.0162987	0.0387923	0.0821414	0.116459	0.132787	0.160908	0.0611475	0.0693681	0.0529782	0.0966425	0.0435892	0.0801154	0.0119945	0.0873078	0.0741706	0.0546214	0.0995954	0.132261	0.0825943	0.088471	0.155971	0.0645837
ENSMUSG00000015597	Q99PP2	Zfp318	8032	13060	2.62941	2.62571	2.32471	2.67935	2.88465	2.79988	2.7711	2.35614	2.74728	2.80265	2.53844	2.4724	2.97806	2.47048	3.15739	6.17131	6.619	7.13565	9.25524	9.67966	10.1747	8.245	6.89094	11.4868	12.6454	12.3215	13.2896	12.828	13.4585
ENSMUSG00000015599		Ttbk1	3936	8926	0.0484687	0.0567054	0.0242461	0.0805534	0.0960387	0.0872745	0.0517047	0.0306308	0.0629624	0.0505216	0.0298454	0.0391858	0.0549819	0.052235	0.0355544	0.854143	0.875042	1.36618	1.71662	1.69867	1.54726	1.49956	1.1554	1.08869	1.22826	1.16651	1.28032	1.25984	1.35779
ENSMUSG00000015605	Q9JM73	Srf	4566	2616	88.8706	83.4075	56.2798	142.934	159.801	150.834	155.243	174.017	158.908	175.41	153.477	164.021	137.475	157.099	136.196	32.7797	34.2984	35.4128	54.4341	52.3184	66.9741	70.1063	72.0566	107.675	108.452	108.173	105.167	106.657	94.2823
ENSMUSG00000015619	P23772	Gata3	4638	3215	3.12026	2.79447	3.0773	3.52614	3.90835	3.75941	3.36149	2.00236	2.32769	2.15075	1.85978	1.79224	2.99956	2.57561	3.14562	0.371129	0.317349	0.405551	0.391329	0.488397	0.45298	0.554093	0.520152	0.883023	1.0134	1.06453	1.09815	1.17158	0.975551
ENSMUSG00000015627	P97489	Gata5	2921	3277	0	0	0	0	0	0	0	0	0	0	0	0	0	0	0	0.0552453	0.0100778	0.0227273	0.0626579	0.0562851	0.0364176	0.0193362	0.0569589	0.0389465	0.0919476	0.0322983	0.0645799	0.030496	0.0561229
ENSMUSG00000015647	Q61001	Lama5	10914	11388	19.857	20.4341	18.3744	20.903	20.7702	20.439	19.7651	19.5671	22.9635	19.4674	19.5956	21.2897	23.7455	22.0105	20.2785	7.85616	8.4989	10.1581	13.8084	15.4172	15.3121	13.3647	10.3433	14.7945	15.163	13.7242	13.5704	12.417	12.9207
ENSMUSG00000015652	Q9CWR7	Steap1	1211	1230	49.9901	55.4162	57.3352	44.9144	38.0568	37.7895	37.6936	43.2244	40.2564	34.3207	35.6644	33.4656	28.3289	26.0038	28.2441	24.8742	24.6	22.3115	22.0782	21.5712	21.5431	21.7109	23.9284	19.9782	21.2542	20.3852	20.2947	19.027	20.2516
ENSMUSG00000015653	Q8BWB6	Steap2	2476	10408	28.4346	28.1817	28.5052	28.4324	27.6547	27.3919	24.1851	21.1874	20.2831	15.3068	14.7175	16.6615	15.5558	14.8225	16.4514	4.45358	4.24439	6.33655	11.285	11.9817	11.6859	7.69883	4.97249	11.2262	11.8959	12.4343	11.5912	11.0929	13.5332
ENSMUSG00000015656	P63017	Hspa8	1809	2394	1031.7	981.666	927.092	1205.33	1331.13	1378.09	1563.23	1414.12	1545.28	1464.5	1356.53	1172.86	1192.59	1074.94	1202.57	0.787976	1.10654	0.905212	0.792529	0.918936	1.5289	1.45183	1.67082	1.23678	1.39807	1.70364	1.75782	1.70706	0.924343
ENSMUSG00000015659	Q3U213	Serac1	3294	4007	1.04595	1.10001	0.902751	1.13646	1.01901	1.15469	1.15657	1.08553	1.10728	1.55058	1.63993	1.34151	1.70857	1.74073	1.93251	1.37171	1.52817	1.31671	1.32888	1.32543	1.14643	1.18312	1.13645	0.990043	0.971635	0.945152	0.899912	0.78424	1.22429
ENSMUSG00000015665	A2ADU9	Awat1	987	1390	0	0	0	0	0	0	0	0	0	0	0	0	0	0	0	0.0272495	0.0596501	0.0672607	0.0463586	0.0370165	0.0269442	0.0572248	0	0.0384204	0.0226764	0.0955859	0.109213	0.030084	0
ENSMUSG00000015668	Q9CZG9	Pdzd11	1604	1626	33.0427	33.1521	37.2681	33.8137	37.1266	32.7819	38.9801	33.2324	32.8717	25.4229	26.9786	28.8929	26.2286	25.1419	25.0478	6.20402	6.07466	6.66347	6.73217	7.82411	7.57696	8.67989	8.31539	7.02152	8.80472	7.90115	9.25717	9.7187	7.89013
ENSMUSG00000015671	P49722	Psma2	1409	2911	37.0806	39.9625	38.7555	31.4844	29.3089	28.4559	31.9264	35.6994	34.8527	32.773	36.9009	32.3914	32.2599	30.6754	32.2483	68.4502	68.1299	55.4711	46.9142	46.5442	40.8818	47.2612	51.9362	40.8007	37.4244	41.5807	40.6041	40.1034	44.3753
ENSMUSG00000015672	Q9DCI9	Mrpl32	874	3013	11.0653	11.3813	11.7594	10.3967	10.4746	10.6397	11.7945	10.8975	11.1032	11.1172	11.9854	10.6006	11.0109	9.81089	11.0596	31.5419	28.7637	27.7243	25.1291	23.1794	22.9426	22.1982	26.1431	20.8261	20.9731	23.3879	22.0458	22.8642	25.8094
ENSMUSG00000015697		Setdb1	4779	4658	17.3336	17.6215	14.9542	14.613	15.9482	15.6751	13.2933	11.638	12.8273	14.4736	14.5331	12.5836	16.8735	14.4259	17.1738	23.074	23.9244	24.0226	24.4019	24.6359	23.244	22.6207	23.0238	20.8291	21.2716	22.097	22.2905	21.3548	21.9678
ENSMUSG00000015702	Q9JHQ0	Anxa9	2727	1872	0.129998	0.0901269	0.0825782	0.192046	0.192812	0.264816	0.164358	0.199163	0.142207	0.160597	0.221368	0.186844	0.117973	0.0896633	0.214737	1.64705	1.40332	1.45253	1.20808	1.21248	0.984961	1.18057	1.43376	0.959496	0.845362	0.899496	1.20561	0.762195	1.2504
ENSMUSG00000015709	Q61324	Arnt2	6336	6228	8.06669	8.19139	7.31232	7.97371	8.39261	7.60728	7.32389	7.44708	7.49451	5.49093	4.89056	5.8792	4.68468	4.5517	4.1343	2.20307	2.26727	2.54607	3.37007	3.09939	2.9339	2.75006	2.4946	3.52516	3.18627	3.08224	2.98149	2.95711	3.33769
ENSMUSG00000015711	Q8BIW1	Prune1	3760	3140	9.33465	8.61722	10.0333	8.86943	9.46902	9.61549	5.91593	5.67561	5.15279	5.92019	5.64663	6.61319	7.81479	8.65383	8.18665	24.5062	25.969	27.5138	28.8408	28.0768	28.1075	27.8123	27.7885	28.4407	27.8579	27.7092	27.1848	27.9635	28.4009
ENSMUSG00000015714	Q924Z4	Cers2	2049	2216	74.6637	73.9281	69.4523	63.6605	68.9291	63.1068	68.1983	64.7074	70.6107	70.8067	71.4488	67.8544	71.0241	64.5764	70.852	72.2851	73.9596	77.2185	75.5751	75.8878	77.5105	77.582	74.7302	78.2293	76.3311	75.757	77.3333	72.1818	81.3034
ENSMUSG00000015733	P47754	Capza2	1855	2537	64.6091	64.4495	65.2468	61.3023	53.3875	60.3979	57.9473	65.8177	61.6183	65.3731	64.2054	62.8317	57.985	62.7865	60.7198	49.9918	48.7342	48.6237	46.3068	46.0581	43.1668	42.0334	41.796	48.919	42.5431	46.5359	45.5433	42.9947	53.7671
ENSMUSG00000015745	Q9JIY0	Plekho1	5493	1931	42.2886	41.2183	41.1643	28.8452	31.7415	31.7483	30.2439	33.1321	31.7236	34.1869	37.4944	32.2707	38.4279	34.953	38.5783	16.4711	14.8071	13.8743	12.753	11.9057	11.2854	13.1254	15.2757	14.5664	15.7604	15.8069	15.6499	16.7411	14.5282
ENSMUSG00000015747	P97390	Vps45	6478	2637	4.51171	4.65461	4.81873	5.18065	4.66236	4.42229	4.30976	4.44892	4.1054	3.1827	3.62564	3.47657	3.51745	3.37355	3.08894	6.7508	6.82084	6.62702	5.93786	6.08545	5.96496	6.11629	6.61775	4.24401	4.44315	4.41764	4.45533	4.49199	4.86389
ENSMUSG00000015748	Q922U1	Prpf3	5957	2933	18.7977	20.083	15.9699	18.1982	20.09	19.9926	22.8424	19.898	21.3296	25.1642	24.3017	22.4009	21.719	18.7517	22.1599	25.9562	26.0276	25.4906	22.2545	21.3986	23.3752	23.3006	23.5726	18.0088	19.1015	18.4981	20.3119	20.4765	21.7791
[truncated: 14,101 more rows]
