# Supplementary material for: Comparative time-series multi-omics analyses suggest H1.2 involvement in anoxic adaptation and cancer resistance
Source: PLoS Biol. 2024 Aug 23;22(8):e3002778. doi: 10.1371/journal.pbio.3002778 (PMC11376556; doi:10.1371/journal.pbio.3002778)
Supplement: S8 Table — 1 Scores for all proteins were calculated using the following equation: score = (1 − |A|) × B, where A is the Pearson correlation between the temporal response curves for a given protein over time in NEFs and MEFs, and B is the integrated numerical difference between the same curves. (XLSX) [file pbio.3002778.s024.xlsx]

## Sheet: Supplementary Data 8
Table 8. Plotted scores of proteins in NEFs and MEFs
Gene_Name	Protein_ID	Correlation	Abs.Correlation	Integrated.difference	Score1
Sh3bgrl3	Q91VW3	-0.0580374	0.0580374	14.04	13.2252
Hist1h1c	P15864	-0.462494	0.462494	20.84	11.2016
Cbr3	Q8K354	-0.119715	0.119715	9.8515	8.67213
Sumo1	P63166	-0.133815	0.133815	9.2405	8.00399
Rpl34	Q9D1R9	-0.093032	0.093032	8.471	7.68293
Hspb1	P14602	-0.27318	0.27318	9.3345	6.7845
Gtf2f2	Q8R0A0	-0.112616	0.112616	7.6085	6.75166
Echs1	Q8BH95	0.01698	0.01698	6.44655	6.33709
Rars2	Q3U186	-0.013995	0.013995	6.288	6.2
Atp5l	Q9CPQ8	0.0332108	0.0332108	6.03116	5.83086
Prdx4	O08807	-0.308402	0.308402	8.3714	5.78964
Ube2d2	P62838	0.179415	0.179415	6.7105	5.50653
Tax1bp3	Q9DBG9	0.033019	0.033019	5.536	5.35321
Edf1	Q9JMG1	0.292241	0.292241	7.5578	5.3491
Hist3h2bb	Q8CGP0	0.00472136	0.00472136	4.995	4.97142
Afg3l2	Q8JZQ2	0.0198766	0.0198766	4.9748	4.87592
Lox	P28301	0.035768	0.035768	5.0335	4.85346
Atp5f1	Q9CQQ7	0.49973	0.49973	9.39675	4.70091
Cd9	P40240	-0.0809855	0.0809855	4.9845	4.58083
Tpm3	P21107	0.173423	0.173423	5.337	4.41144
Gng12	Q9DAS9	-0.554257	0.554257	9.6791	4.31439
Nxf1	Q99JX7	-0.282733	0.282733	5.9315	4.25447
Myh10	Q61879	-0.0634759	0.0634759	4.5417	4.25341
Srsf10	Q9R0U0	-0.1414	0.1414	4.9352	4.23736
Trappc11	B2RXC1	0.375799	0.375799	6.6579	4.15587
Ptpn2	Q06180	0.143535	0.143535	4.76565	4.08161
Mfge8	P21956	0.0917909	0.0917909	4.4845	4.07286
Itga5	P11688	0.0462023	0.0462023	4.2429	4.04687
Col1a1	P11087	0.0267545	0.0267545	4.155	4.04384
Cdv3	Q4VAA2	-0.409049	0.409049	6.639	3.92333
Ptk7	Q8BKG3	-0.0884847	0.0884847	4.279	3.90037
Fech	P22315	-0.270253	0.270253	5.343	3.89904
Mia3	Q8BI84	-0.084861	0.084861	4.2228	3.86445
Srrm2	Q8BTI8	-0.139555	0.139555	4.4773	3.85247
Actbl2	Q8BFZ3	-0.330957	0.330957	5.7048	3.81676
Ranbp1	P34022	-0.0675191	0.0675191	4.0707	3.79585
Crocc	Q8CJ40	0.0184929	0.0184929	3.863	3.79156
Serpinb6b	O08804	0.210774	0.210774	4.7515	3.75001
Prim2	P33610	0.091896	0.091896	4.1115	3.73367
Fkbp10	Q61576	0.135776	0.135776	4.285	3.7032
Psap	Q61207	-0.00286256	0.00286256	3.6925	3.68193
Rcn3	Q8BH97	0.0422855	0.0422855	3.813	3.65177
Vps29	Q9QZ88	-0.134595	0.134595	4.1951	3.63046
Rab10	P61027	-0.445124	0.445124	6.5089	3.61163
Txlna	Q6PAM1	0.0551629	0.0551629	3.8091	3.59898
Lta4h	P24527	-0.257378	0.257378	4.8365	3.59169
Arpc5l	Q9D898	-0.380715	0.380715	5.5056	3.40953
Hist1h3a	P68433	0.0767986	0.0767986	3.683	3.40015
Rangap1	P46061	0.190069	0.190069	4.1345	3.34866
Glrx3	Q9CQM9	0.104827	0.104827	3.74	3.34795
Btf3l4	Q9CQH7	-0.245902	0.245902	4.3984	3.31682
Top2b	Q64511	-0.0170858	0.0170858	3.3475	3.29031
Tmco1	Q921L3	-0.204194	0.204194	4.127	3.28429
S100a11	P50543	-0.203316	0.203316	4.1	3.2664
Strn3	Q9ERG2	-0.318126	0.318126	4.77395	3.25524
Ndufs2	Q91WD5	-0.265864	0.265864	4.4241	3.24789
Lima1	Q9ERG0	-0.0360097	0.0360097	3.3409	3.2206
1700074P13Rik	Q9D9G7	-0.428055	0.428055	5.559	3.17944
Txn	P10639	-0.601396	0.601396	7.935	3.16292
Csnk1a1	Q8BK63	0.548138	0.548138	6.907	3.12101
Sdhb	Q9CQA3	-0.161349	0.161349	3.673	3.08036
Hspg2	Q05793	0.142722	0.142722	3.5517	3.04479
Pxdn	Q3UQ28	-0.0380143	0.0380143	3.1535	3.03362
Ppm1b	P36993	0.316581	0.316581	4.43715	3.03243
H3f3a	P84244	0.067665	0.067665	3.2321	3.0134
Map6	Q7TSJ2	-0.497452	0.497452	5.95	2.99016
Dpm1	O70152	0.216719	0.216719	3.8015	2.97764
Cat	P24270	-0.251299	0.251299	3.96495	2.96856
Nae1	Q8VBW6	0.311544	0.311544	4.30755	2.96556
Chordc1	Q9D1P4	-0.181738	0.181738	3.5305	2.88887
Aprt	P08030	0.212224	0.212224	3.659	2.88247
Ddx50	Q99MJ9	0.115663	0.115663	3.25345	2.87715
Ncstn	P57716	-0.53209	0.53209	6.0748	2.84246
Metap1	Q8BP48	0.0884295	0.0884295	3.1175	2.84182
Nup133	Q8R0G9	-0.472097	0.472097	5.3749	2.83743
Znf706	Q9D115	0.323355	0.323355	4.186	2.83244
Stim1	P70302	0.24127	0.24127	3.729	2.8293
Serpinb6	Q60854	-0.0928926	0.0928926	3.1115	2.82246
Col12a1	Q60847	0.0591316	0.0591316	2.9875	2.81084
Gnai3	Q9DC51	0.0703763	0.0703763	3.0015	2.79027
Bpnt1	Q9Z0S1	-0.418691	0.418691	4.7915	2.78534
D10Jhu81e	Q9D172	-0.192594	0.192594	3.4449	2.78143
Hnrnpll	Q921F4	0.155818	0.155818	3.2855	2.77356
Lmnb2	P21619	-0.258673	0.258673	3.7113	2.75129
Spag9	Q58A65	0.132906	0.132906	3.1694	2.74817
Acot9	Q9R0X4	-0.038535	0.038535	2.8455	2.73585
Snrpe	P62305	0.285194	0.285194	3.80965	2.72316
Hars	Q61035	-0.0348433	0.0348433	2.8145	2.71643
Gdi1	P50396	-0.514554	0.514554	5.58	2.70879
Anxa7	Q07076	0.196587	0.196587	3.285	2.63921
Ranbp2	Q9ERU9	-0.26229	0.26229	3.57	2.63362
Wdr77	Q99J09	-0.12118	0.12118	2.99515	2.6322
Eif4a2	P10630	0.25687	0.25687	3.529	2.6225
Arfip1	G5E8V9	0.39714	0.39714	4.35	2.62244
Fkbp8	O35465	-0.0864739	0.0864739	2.8695	2.62136
Hdgfrp2	Q3UMU9	-0.732993	0.732993	9.7575	2.60532
Sugt1	Q9CX34	-0.217305	0.217305	3.3222	2.60027
Supv3l1	Q80YD1	-0.590901	0.590901	6.35067	2.59805
Nexn	Q7TPW1	0.445359	0.445359	4.6782	2.59472
Kif20a	P97329	-0.270601	0.270601	3.5483	2.58813
Rqcd1	Q9JKY0	-0.327519	0.327519	3.84524	2.58585
Mapk3	Q63844	0.393795	0.393795	4.244	2.57273
Taok1	Q5F2E8	-0.229684	0.229684	3.3348	2.56885
Pdcd11	Q6NS46	0.116349	0.116349	2.887	2.5511
Gadd45gip1	Q9CR59	-0.0249987	0.0249987	2.59875	2.53378
Vps36	Q91XD6	0.0426502	0.0426502	2.64135	2.5287
Palm2	Q8BR92	0.0870387	0.0870387	2.76	2.51977
Mov10	P23249	0.571863	0.571863	5.8831	2.51877
Nampt	Q99KQ4	0.229747	0.229747	3.26905	2.518
Wdr11	Q8K1X1	0.00426301	0.00426301	2.52705	2.51628
Ddx47	Q9CWX9	-0.523071	0.523071	5.2748	2.51571
Polr2b	Q8CFI7	0.23012	0.23012	3.213	2.47363
Ube2z	Q3UE37	-0.177956	0.177956	2.9825	2.45175
Alad	P10518	-0.140525	0.140525	2.83625	2.43769
Osbpl6	Q8BXR9	0.204547	0.204547	3.0636	2.43695
Palm	Q9Z0P4	0.153892	0.153892	2.8792	2.43612
Phf5a	P83870	0.271642	0.271642	3.3318	2.42674
Col6a2	Q02788	0.391623	0.391623	3.9575	2.40765
Nutf2	P61971	-0.00264939	0.00264939	2.38035	2.37404
Kpna2	P52293	-0.219507	0.219507	3.04	2.3727
Fblim1	Q71FD7	-0.545334	0.545334	5.20685	2.36738
Gclc	P97494	0.086454	0.086454	2.58217	2.35893
Specc1l	Q2KN98	0.0629728	0.0629728	2.5153	2.3569
Glo1	Q9CPU0	0.0420897	0.0420897	2.4569	2.35349
Eml1	Q05BC3	-0.391857	0.391857	3.866	2.35108
Abhd12	Q99LR1	-0.34754	0.34754	3.59671	2.34671
Rps26	P62855	0.513434	0.513434	4.7956	2.33337
Nipsnap1	O55125	-0.093622	0.093622	2.5655	2.32531
Spp1	P10923	0.350669	0.350669	3.56196	2.31289
Cox17	P56394	0.387868	0.387868	3.7705	2.30804
Rbm17	Q8JZX4	-0.292436	0.292436	3.26145	2.30769
Polr2l	P62876	-0.326279	0.326279	3.41783	2.30266
Thop1	Q8C1A5	-0.178463	0.178463	2.783	2.28634
Zbed5	B2RPU8	-0.0774974	0.0774974	2.459	2.26843
Acsl3	Q9CZW4	0.14475	0.14475	2.62296	2.24329
Fundc2	Q9D6K8	-0.0483413	0.0483413	2.35395	2.24016
Rrm1	P07742	0.531354	0.531354	4.7775	2.23895
Sub1	P11031	-0.42016	0.42016	3.8596	2.23795
Rcc1	Q8VE37	0.285373	0.285373	3.115	2.22606
Zc3h7a	E9PWW6	0.499908	0.499908	4.4435	2.22216
Mical2	Q8BML1	-0.237723	0.237723	2.8946	2.20649
Ppp1r14b	Q62084	0.673154	0.673154	6.7325	2.20049
Lgalsl	Q8VED9	-0.0778399	0.0778399	2.37	2.18552
Fkbp7	O54998	0.0659484	0.0659484	2.33981	2.1855
Cdc42bpb	Q7TT50	-0.410496	0.410496	3.7062	2.18482
Atp13a1	Q9EPE9	0.42015	0.42015	3.762	2.1814
Polr2e	Q80UW8	0.31633	0.31633	3.1889	2.18015
Rai14	Q9EP71	-0.101291	0.101291	2.4195	2.17443
Ppia	P17742	-0.0797483	0.0797483	2.354	2.16627
Gid8	Q9D7M1	-0.50007	0.50007	4.308	2.1537
Slc39a7	Q31125	-0.129763	0.129763	2.4615	2.14209
Baiap2	Q8BKX1	-0.162684	0.162684	2.5574	2.14135
Ripk2	P58801	-0.159287	0.159287	2.5442	2.13894
Gnaq	P21279	0.00429304	0.00429304	2.1456	2.13639
Erc1	Q99MI1	0.394262	0.394262	3.5219	2.13335
Msto1	Q2YDW2	0.164211	0.164211	2.5519	2.13285
Smtn	Q921U8	-0.481823	0.481823	4.115	2.1323
H1f0	P10922	0.437986	0.437986	3.78	2.12441
Nxn	P97346	-0.0044909	0.0044909	2.1286	2.11904
Ostf1	Q62422	0.526305	0.526305	4.4635	2.11434
Numa1	E9Q7G0	-0.0527961	0.0527961	2.2265	2.10895
Cacybp	Q9CXW3	0.18683	0.18683	2.578	2.09635
Arhgap35	Q91YM2	0.0856553	0.0856553	2.29065	2.09444
Tpd52l2	Q9CYZ2	0.112494	0.112494	2.3569	2.09176
Sssca1	P56873	0.255993	0.255993	2.8066	2.08813
Dnm1	P39053	-0.208076	0.208076	2.6223	2.07666
Prkcsh	O08795	0.0800461	0.0800461	2.25	2.0699
Nup155	Q99P88	0.275707	0.275707	2.855	2.06786
Arfgap3	Q9D8S3	0.121152	0.121152	2.33525	2.05233
Pfkm	P47857	-0.461626	0.461626	3.80415	2.04806
Mrps35	Q8BJZ4	0.0405317	0.0405317	2.1335	2.04703
Myl3	P09542	-0.470538	0.470538	3.854	2.04055
Fndc3b	Q6NWW9	-0.512381	0.512381	4.1825	2.03947
Clptm1	Q8VBZ3	-0.282956	0.282956	2.844	2.03927
Hnrnph3	D3Z3N4	-0.154479	0.154479	2.408	2.03601
Srpk1	O70551	0.0762191	0.0762191	2.1996	2.03195
Cisd1	Q91WS0	0.147815	0.147815	2.3824	2.03025
Tubb6	Q922F4	-0.13953	0.13953	2.359	2.02985
Rela	Q04207	-0.157879	0.157879	2.4082	2.028
Acadvl	P50544	-0.229073	0.229073	2.62	2.01983
Mcam	Q8R2Y2	0.548374	0.548374	4.4695	2.01854
Galk1	Q9R0N0	0.379945	0.379945	3.251	2.0158
Mrps30	Q9D0G0	-0.211727	0.211727	2.5499	2.01002
Elmo2	Q8BHL5	-0.0657661	0.0657661	2.1505	2.00907
Rpe	Q8VEE0	-0.00482799	0.00482799	2.0152	2.00547
Srp9	P49962	0.151306	0.151306	2.3597	2.00266
Kank2	Q8BX02	-0.35509	0.35509	3.08002	1.98634
Bysl	O54825	0.153756	0.153756	2.3355	1.9764
Cops8	Q8VBV7	-0.188488	0.188488	2.432	1.9736
Lsm3	P62311	-0.765406	0.765406	8.4066	1.97214
Seh1l	Q8R2U0	-0.167216	0.167216	2.36608	1.97044
Golim4	Q8BXA1	0.0567558	0.0567558	2.0885	1.96997
Mark1	Q8VHJ5	-0.395817	0.395817	3.2546	1.96637
Atl2	Q6PA06	-0.273734	0.273734	2.6985	1.95983
Vasp	P70460	-0.576583	0.576583	4.6255	1.95852
Prpsap1	Q9D0M1	-0.24806	0.24806	2.59416	1.95065
Cops6	O88545	0.34087	0.34087	2.9495	1.9441
Nrd1	Q8BHG1	-0.13712	0.13712	2.253	1.94407
Sgpl1	Q8R0X7	-0.247831	0.247831	2.58	1.9406
Nit2	Q9JHW2	-0.129683	0.129683	2.217	1.92949
Arl3	Q9WUL7	0.0808102	0.0808102	2.0816	1.91339
Irgm1	Q60766	-0.163071	0.163071	2.28565	1.91293
Esd	Q9R0P3	0.308443	0.308443	2.765	1.91215
Clpx	Q9JHS4	-0.0594231	0.0594231	2.0029	1.88388
Hist1h4a	P62806	-0.0705799	0.0705799	2.0245	1.88161
Col1a2	Q01149	0.0719832	0.0719832	2.025	1.87923
Lactb2	Q99KR3	0.24592	0.24592	2.4687	1.8616
Hmox2	O70252	0.0775804	0.0775804	2.01	1.85406
Rexo2	Q9D8S4	0.196683	0.196683	2.3007	1.84819
Dlat	Q8BMF4	-0.0729457	0.0729457	1.98355	1.83886
Cttn	Q60598	-0.0364985	0.0364985	1.90085	1.83147
H2afy2	Q8CCK0	0.468776	0.468776	3.4415	1.82821
Igf2r	Q07113	-0.12532	0.12532	2.08595	1.82454
Srp68	Q8BMA6	-0.142475	0.142475	2.12185	1.81954
Ube4b	Q9ES00	0.0852275	0.0852275	1.981	1.81216
Cotl1	Q9CQI6	0.0454741	0.0454741	1.894	1.80787
Adh5	P28474	0.125006	0.125006	2.0625	1.80468
Ptpn1	P35821	-0.221586	0.221586	2.317	1.80358
Clpp	O88696	-0.18396	0.18396	2.20706	1.80105
Rpl6	P47911	-0.5909	0.5909	4.402	1.80086
Pkd2	O35245	0.811135	0.811135	9.5195	1.7979
Dynlt1	P51807	-0.120133	0.120133	2.0415	1.79625
Rab23	P35288	0.106769	0.106769	2.00955	1.79499
Uap1	Q91YN5	0.0309214	0.0309214	1.8382	1.78136
Gfm1	Q8K0D5	-0.0277455	0.0277455	1.8209	1.77038
Tpi1	P17751	0.08152	0.08152	1.925	1.76807
Adk	P55264	0.433837	0.433837	3.1201	1.76649
Ptp4a2	O70274	0.404576	0.404576	2.9625	1.76394
Mtx1	P47802	-0.23261	0.23261	2.298	1.76346
Top2a	Q01320	0.0722762	0.0722762	1.89	1.7534
Atp2a1	Q8R429	0.145321	0.145321	2.0505	1.75252
Cox7a2	P48771	0.388921	0.388921	2.8597	1.7475
Cul5	Q9D5V5	0.450384	0.450384	3.1755	1.74531
Tbrg4	Q91YM4	0.0126901	0.0126901	1.763	1.74063
Ufm1	P61961	0.10636	0.10636	1.9459	1.73893
FAM120A	Q6A0A9	-0.497327	0.497327	3.45512	1.7368
Gnpda2	Q9CRC9	-0.361423	0.361423	2.713	1.73246
Nek7	Q9ES74	-0.0955657	0.0955657	1.905	1.72295
Ide	Q9JHR7	-0.0711984	0.0711984	1.855	1.72293
Hist2h2ac	Q64523	0.371809	0.371809	2.74	1.72124
Eno3	P21550	-0.263609	0.263609	2.333	1.718
Rbpms	Q9WVB0	0.281229	0.281229	2.3836	1.71326
Casp3	P70677	0.0800347	0.0800347	1.86	1.71114
Clint1	Q99KN9	-0.425305	0.425305	2.9718	1.70788
Flot1	O08917	-0.0709847	0.0709847	1.8372	1.70679
Gpi	P06745	-0.137799	0.137799	1.9685	1.69724
Ass1	P16460	-0.0171721	0.0171721	1.723	1.69341
Ube2o	Q6ZPJ3	0.309494	0.309494	2.448	1.69036
Arpp19	P56212	0.470321	0.470321	3.191	1.6902
Opa1	P58281	-0.287429	0.287429	2.3575	1.67989
Cpsf7	Q8BTV2	-0.598427	0.598427	4.176	1.67697
Rcn1	Q05186	0.443074	0.443074	3.0032	1.67256
Uck2	Q99PM9	-0.361447	0.361447	2.6179	1.67167
Eml4	Q3UMY5	0.520957	0.520957	3.48095	1.66752
Xdh	Q00519	0.13835	0.13835	1.93435	1.66673
Pcmt1	P23506	0.145582	0.145582	1.94538	1.66217
Myg1	Q9JK81	-0.57086	0.57086	3.87	1.66077
Dctn3	Q9Z0Y1	-0.0330799	0.0330799	1.7173	1.66049
Rrm2	P11157	-0.189756	0.189756	2.046	1.65776
Tbl2	Q9R099	-0.352233	0.352233	2.559	1.65763
Aldh3a2	P47740	0.0124797	0.0124797	1.67655	1.65563
Myh9	Q8VDD5	-0.124268	0.124268	1.88834	1.65368
Uhrf1	Q8VDF2	-0.0139065	0.0139065	1.676	1.65269
Clta	O08585	0.487298	0.487298	3.2209	1.65136
Cenpf	E9Q3P4	0.66109	0.66109	4.8665	1.6493
Shc1	P98083	-0.348492	0.348492	2.53053	1.64866
Tp53	P02340	0.0012398	0.0012398	1.65	1.64795
Ppap2b	Q99JY8	-0.2751	0.2751	2.27	1.64552
Pdgfrb	P05622	0.0320954	0.0320954	1.7	1.64544
Prkar2a	P12367	0.444199	0.444199	2.9555	1.64267
Twf1	Q91YR1	0.000145682	0.000145682	1.64244	1.6422
Cpsf3	Q9QXK7	0.523145	0.523145	3.4357	1.63833
Arpc1a	Q9R0Q6	0.393597	0.393597	2.6875	1.62971
Fam3c	Q91VU0	-0.123806	0.123806	1.84925	1.6203
Cdc73	Q8JZM7	-0.163194	0.163194	1.93285	1.61742
Vps25	Q9CQ80	0.16929	0.16929	1.9417	1.61299
App	P12023	0.494851	0.494851	3.186	1.60941
Stub1	Q9WUD1	-0.558812	0.558812	3.637	1.6046
Ptgs2	Q05769	0.0491865	0.0491865	1.685	1.60212
Snx9	Q91VH2	-0.0234824	0.0234824	1.6395	1.601
Scrn2	Q8VCA8	0.137495	0.137495	1.8545	1.59952
Dad1	P61804	0.0928893	0.0928893	1.7625	1.59878
Ythdf2	Q91YT7	-0.04065	0.04065	1.6647	1.59703
Plcb3	P51432	-0.327443	0.327443	2.3726	1.59571
Lypla2	Q9WTL7	-0.126156	0.126156	1.8248	1.59459
Pitrm1	Q8K411	0.0500263	0.0500263	1.675	1.59121
Csnk1d	Q9DC28	0.168015	0.168015	1.9047	1.58468
Syne3	Q4FZC9	0.125345	0.125345	1.8074	1.58085
Acot2	Q9QYR9	0.0340562	0.0340562	1.63545	1.57975
Adi1	Q99JT9	-0.0649846	0.0649846	1.686	1.57644
Smc3	Q9CW03	0.263501	0.263501	2.1399	1.57603
Pcnp	Q6P8I4	-0.0790737	0.0790737	1.709	1.57386
Ftsj3	Q9DBE9	0.50608	0.50608	3.1835	1.57239
Timm44	O35857	0.286158	0.286158	2.1996	1.57017
Snx12	O70493	-0.209784	0.209784	1.9855	1.56897
Sec24a	Q3U2P1	0.160515	0.160515	1.8633	1.56421
P4ha2	Q60716	0.386508	0.386508	2.54	1.55827
Atic	Q9CWJ9	-0.0851716	0.0851716	1.69	1.54606
Lsm5	P62322	-0.239241	0.239241	2.0295	1.54396
Utp6	Q8VCY6	0.0420645	0.0420645	1.6115	1.54371
Psme2	P97372	-0.380739	0.380739	2.49215	1.54329
Uso1	Q9Z1Z0	0.150562	0.150562	1.815	1.54173
Scfd1	Q8BRF7	-0.0121754	0.0121754	1.56005	1.54106
Tnks1bp1	P58871	-0.332566	0.332566	2.296	1.53243
Prpf3	Q922U1	-0.484005	0.484005	2.9664	1.53065
Prkra	Q9WTX2	-0.115922	0.115922	1.7305	1.5299
Rheb	Q921J2	-0.425072	0.425072	2.6585	1.52845
P0DN34	P0DN34	0.421123	0.421123	2.63405	1.52479
Larp7	Q05CL8	0.257442	0.257442	2.0525	1.5241
Ahctf1	Q8CJF7	0.062488	0.062488	1.6239	1.52243
Anxa3	O35639	0.272177	0.272177	2.09	1.52115
Hnrnpul2	Q00PI9	-0.0990708	0.0990708	1.68825	1.52099
Ric8a	Q3TIR3	0.153626	0.153626	1.7911	1.51594
Ctsc	P97821	0.109503	0.109503	1.7005	1.51429
Paip1	Q8VE62	0.0599969	0.0599969	1.604	1.50776
Slc16a1	P53986	-0.249173	0.249173	2.0041	1.50473
Ptges3	Q9R0Q7	0.182081	0.182081	1.83903	1.50418
Snx4	Q91YJ2	0.13391	0.13391	1.735	1.50267
Ykt6	Q9CQW1	0.594077	0.594077	3.6955	1.50009
Fkbp1a	P26883	-0.475035	0.475035	2.8567	1.49967
Pck2	Q8BH04	-0.10191	0.10191	1.668	1.49801
Odr4	Q4PJX1	0.373112	0.373112	2.3854	1.49538
Dpp3	Q99KK7	0.139065	0.139065	1.7284	1.48804
Snx1	Q9WV80	-0.42637	0.42637	2.59375	1.48785
Gnb4	P29387	-0.126492	0.126492	1.7018	1.48654
Sin3a	Q60520	0.161159	0.161159	1.76829	1.48332
Tbce	Q8CIV8	-0.419156	0.419156	2.54766	1.47979
G6pdx	Q00612	0.0471572	0.0471572	1.5525	1.47929
Supt6h	Q62383	-0.347696	0.347696	2.26634	1.47834
Tor1b	Q9ER41	-0.334434	0.334434	2.21577	1.47474
Cstf3	Q99LI7	-0.188422	0.188422	1.8169	1.47456
Rnf213	E9Q555	-0.329132	0.329132	2.1965	1.47356
Stam	P70297	-0.161158	0.161158	1.75435	1.47162
Ppm1a	P49443	0.204055	0.204055	1.846	1.46932
H2afy	Q9QZQ8	0.0476229	0.0476229	1.54165	1.46823
Ilkap	Q8R0F6	-0.783051	0.783051	6.75255	1.46496
Clasp1	Q80TV8	-8.43e-05	8.43e-05	1.464	1.46388
Pmpcb	Q9CXT8	0.150737	0.150737	1.72274	1.46306
Rbm19	Q8R3C6	-0.0635027	0.0635027	1.5613	1.46215
Nhp2	Q9CRB2	0.00741332	0.00741332	1.4715	1.46059
Mrpl48	Q8JZS9	-0.254122	0.254122	1.9575	1.46006
Gps1	Q99LD4	0.12782	0.12782	1.67401	1.46004
Akr1b1	P45376	-0.431173	0.431173	2.5645	1.45876
Ugdh	O70475	0.0785401	0.0785401	1.574	1.45038
Tuba4a	P68368	0.154385	0.154385	1.715	1.45023
Kif23	E9Q5G3	0.0491158	0.0491158	1.5194	1.44477
Gm20390	E9PZF0	0.347315	0.347315	2.2095	1.44211
Atg3	Q9CPX6	0.141823	0.141823	1.6765	1.43873
Uggt1	Q6P5E4	0.393439	0.393439	2.3705	1.43785
Nt5c3b	Q3UFY7	-0.0398654	0.0398654	1.4945	1.43492
Cthrc1	Q9D1D6	0.283413	0.283413	2.002	1.43461
Sec24d	Q6NXL1	0.596754	0.596754	3.5498	1.43144
Col5a1	O88207	0.418829	0.418829	2.45455	1.42651
Mrpl45	Q9D0Q7	-0.0527528	0.0527528	1.5056	1.42618
Farsa	Q8C0C7	0.164072	0.164072	1.70297	1.42356
Map1lc3b	Q9CQV6	0.369348	0.369348	2.2545	1.4218
Far1	Q922J9	-0.325172	0.325172	2.105	1.42051
Denr	Q9CQJ6	0.00662312	0.00662312	1.4285	1.41904
Mapre1	Q61166	-0.0783127	0.0783127	1.539	1.41848
Lpp	Q8BFW7	0.550298	0.550298	3.15	1.41656
Eif6	O55135	-0.623175	0.623175	3.7589	1.41645
Pgp	Q8CHP8	0.433462	0.433462	2.4922	1.41193
Brd4	Q9ESU6	0.0700079	0.0700079	1.516	1.40987
Noc4l	Q8BHY2	-0.396312	0.396312	2.3345	1.40931
S100a6	P14069	0.118981	0.118981	1.595	1.40523
Spcs2	Q9CYN2	0.335267	0.335267	2.1107	1.40305
Acsf2	Q8VCW8	-0.659582	0.659582	4.1205	1.40269
Mapk15	Q80Y86	-0.845464	0.845464	9.069	1.40149
Ufd1l	P70362	-0.25263	0.25263	1.8625	1.39198
Gpt2	Q8BGT5	0.142825	0.142825	1.62218	1.39049
Tsfm	Q9CZR8	-0.233988	0.233988	1.815	1.39031
Dus3l	Q91XI1	0.161306	0.161306	1.65617	1.38902
Ankfy1	Q810B6	0.218987	0.218987	1.76535	1.37876
Jup	Q02257	-0.402571	0.402571	2.3055	1.37737
Eif2s3y	Q9Z0N2	-0.0714873	0.0714873	1.48	1.3742
Cpne1	Q8C166	0.422941	0.422941	2.38	1.3734
Polr2a	P08775	0.583056	0.583056	3.29237	1.37273
Mgst1	Q91VS7	0.484708	0.484708	2.6619	1.37166
Cars	Q9ER72	0.430911	0.430911	2.41	1.3715
Aaas	P58742	0.734958	0.734958	5.1705	1.3704
Lamc1	P02468	0.284115	0.284115	1.914	1.3702
Rps27l	Q6ZWY3	0.351681	0.351681	2.11	1.36795
Pea15	Q62048	-0.253844	0.253844	1.8292	1.36487
Nans	Q99J77	-0.358101	0.358101	2.1179	1.35948
Ctnnb1	Q02248	0.217586	0.217586	1.73582	1.35813
Dnajc5	P60904	0.580635	0.580635	3.224	1.35203
Pycrl	Q9DCC4	0.684894	0.684894	4.2745	1.34692
Wasf2	Q8BH43	-0.419389	0.419389	2.3191	1.34649
Pcyox1	Q9CQF9	-0.309033	0.309033	1.9416	1.34158
Tjp1	P39447	-0.166347	0.166347	1.607	1.33968
Rad21	Q61550	-0.351038	0.351038	2.0513	1.33122
Gna11	P21278	-0.0011428	0.0011428	1.3325	1.33098
Ldha	P06151	0.216309	0.216309	1.69	1.32444
Lsm2	O35900	0.363929	0.363929	2.08119	1.32378
Luc7l	Q9CYI4	0.0759421	0.0759421	1.4265	1.31817
Ddx52	Q8K301	-0.46331	0.46331	2.4517	1.3158
Agfg1	Q8K2K6	-0.474417	0.474417	2.49782	1.31281
Eea1	Q8BL66	-0.335726	0.335726	1.973	1.31061
Ufl1	Q8CCJ3	0.122224	0.122224	1.49242	1.31001
Polr2d	Q9D7M8	-0.365094	0.365094	2.0619	1.30911
Pdxdc1	Q99K01	0.491827	0.491827	2.5675	1.30473
Plxdc2	Q9DC11	0.360102	0.360102	2.038	1.30411
Polr2h	Q923G2	-0.137428	0.137428	1.51172	1.30397
Ctgf	P29268	0.641468	0.641468	3.62348	1.29913
Dbn1	Q9QXS6	0.213873	0.213873	1.65158	1.29835
Akap8	Q9DBR0	-0.171827	0.171827	1.5657	1.29667
Psmg1	Q9JK23	-0.130854	0.130854	1.4884	1.29364
Ddah1	Q9CWS0	0.465447	0.465447	2.41785	1.29247
Sigmar1	O55242	-0.341956	0.341956	1.96357	1.29211
Pdlim1	O70400	0.144218	0.144218	1.505	1.28795
Cisd2	Q9CQB5	-0.00965602	0.00965602	1.2987	1.28616
Dcun1d5	Q9CXV9	-0.371588	0.371588	2.0447	1.28491
Prdx3	P20108	0.0926991	0.0926991	1.414	1.28292
Ltn1	Q6A009	0.29855	0.29855	1.8275	1.2819
Gsr	P47791	0.00425254	0.00425254	1.282	1.27655
Txndc17	Q9CQM5	0.306038	0.306038	1.83945	1.27651
Phpt1	Q9DAK9	-0.784555	0.784555	5.881	1.26703
Atp1b3	P97370	-0.371419	0.371419	2.0125	1.26502
Pgls	Q9CQ60	0.188741	0.188741	1.55775	1.26374
Skiv2l2	Q9CZU3	-0.217554	0.217554	1.61238	1.2616
Csrp2	P97314	0.750676	0.750676	5.0564	1.26068
Acin1	Q9JIX8	0.454583	0.454583	2.31048	1.26017
Hadh	Q61425	-0.555975	0.555975	2.8365	1.25948
Cd63	P41731	0.79635	0.79635	6.1769	1.25793
Samhd1	Q60710	-0.565298	0.565298	2.891	1.25672
Tgm2	P21981	0.0116616	0.0116616	1.265	1.25025
Hspa14	Q99M31	-0.241123	0.241123	1.645	1.24835
Sparc	P07214	0.564737	0.564737	2.868	1.24834
Arhgdia	Q99PT1	-0.13791	0.13791	1.44785	1.24818
Rfc5	Q9D0F6	-0.134324	0.134324	1.4359	1.24302
Eps8	Q08509	0.151367	0.151367	1.4557	1.23536
Ncoa5	Q91W39	0.0982261	0.0982261	1.3697	1.23516
Tln2	Q71LX4	-0.0529529	0.0529529	1.3042	1.23514
Rpl10	Q6ZWV3	-0.0198308	0.0198308	1.25725	1.23232
Ube2n	P61089	0.277476	0.277476	1.7047	1.23169
Ube2c	Q9D1C1	0.131129	0.131129	1.417	1.23119
Mcu	Q3UMR5	-0.0261964	0.0261964	1.261	1.22797
Itgb1	P09055	-0.28794	0.28794	1.7235	1.22724
Rab34	Q64008	-0.218384	0.218384	1.56785	1.22546
Uggt2	E9Q4X2	0.177096	0.177096	1.4786	1.21675
Manf	Q9CXI5	0.0439854	0.0439854	1.2725	1.21653
RtcA	Q9D7H3	-0.113048	0.113048	1.37095	1.21597
Mtpn	P62774	-0.183801	0.183801	1.4893	1.21557
Eif4b	Q8BGD9	-0.314937	0.314937	1.7682	1.21133
Sec63	Q8VHE0	0.491216	0.491216	2.379	1.2104
Ccar1	Q8CH18	0.0844461	0.0844461	1.3216	1.21
Sh3gl1	Q62419	-0.702615	0.702615	4.066	1.20917
Ndufv1	Q91YT0	-0.368453	0.368453	1.9125	1.20783
Hmgcl	P38060	-0.365413	0.365413	1.90313	1.2077
Fkbp5	Q64378	-0.46269	0.46269	2.2465	1.20707
Ncapd2	Q8K2Z4	-0.13819	0.13819	1.4	1.20653
Gmds	Q8K0C9	-0.448542	0.448542	2.1865	1.20576
Ywhag	P61982	-0.113817	0.113817	1.35967	1.20492
Pcolce	Q61398	-0.373305	0.373305	1.92	1.20325
Tmem119	Q8R138	-0.537213	0.537213	2.596	1.20139
Rbm8a	Q9CWZ3	0.449442	0.449442	2.1788	1.19956
Macf1	Q9QXZ0	0.607077	0.607077	3.0524	1.19936
Gga1	Q8R0H9	-0.375058	0.375058	1.91801	1.19864
Pex5	O09012	-0.199627	0.199627	1.4957	1.19712
Nifk	Q91VE6	0.0993347	0.0993347	1.325	1.19338
Cycs	P62897	0.190491	0.190491	1.47245	1.19196
Pola2	P33611	-0.31815	0.31815	1.74548	1.19015
Gart	Q64737	0.404184	0.404184	1.9955	1.18895
Ppp2r5c	Q60996	-0.234377	0.234377	1.55281	1.18887
Cpt2	P52825	0.23572	0.23572	1.552	1.18616
Tgfb1i1	Q62219	-0.234256	0.234256	1.546	1.18384
Atxn7l3b	Q3UD01	-0.296877	0.296877	1.683	1.18336
Acadm	P45952	0.2943	0.2943	1.676	1.18275
Larp4	Q8BWW4	0.345293	0.345293	1.805	1.18175
Ublcp1	Q8BGR9	0.144691	0.144691	1.3812	1.18135
Tubg1	P83887	-0.349582	0.349582	1.8101	1.17732
Myl6	Q60605	0.16364	0.16364	1.40575	1.17571
Ppil1	Q9D0W5	-0.421487	0.421487	2.0255	1.17178
Ctps2	P70303	0.304594	0.304594	1.6797	1.16807
Ewsr1	Q61545	0.0220606	0.0220606	1.1943	1.16795
Stk24	Q99KH8	-0.0349904	0.0349904	1.2078	1.16554
Prdm16	A2A935	0.260301	0.260301	1.5686	1.16029
Ctr9	Q62018	-0.180788	0.180788	1.4135	1.15796
Atl3	Q91YH5	-0.263297	0.263297	1.5715	1.15773
Cmpk1	Q9DBP5	0.0769279	0.0769279	1.253	1.15661
Grb10	Q60760	-0.0742924	0.0742924	1.2485	1.15575
Ipo11	Q8K2V6	-0.143763	0.143763	1.349	1.15506
Anp32e	P97822	-0.0682077	0.0682077	1.2392	1.15468
Ado	Q6PDY2	-0.133335	0.133335	1.3265	1.14963
Eif2b4	Q61749	0.299264	0.299264	1.6395	1.14886
Aifm1	Q9Z0X1	-0.00228913	0.00228913	1.1506	1.14797
Bclaf1	Q8K019	-0.327159	0.327159	1.6958	1.141
Hist1h1e	P43274	-0.0500674	0.0500674	1.195	1.13517
Rbm14	Q8C2Q3	-0.521758	0.521758	2.36796	1.13246
Nucb1	Q02819	0.000806433	0.000806433	1.1291	1.12819
Map2k1	P31938	-0.422419	0.422419	1.9465	1.12426
Gmppa	Q922H4	-0.474803	0.474803	2.1385	1.12313
Grhpr	Q91Z53	0.319503	0.319503	1.646	1.1201
Nqo2	Q9JI75	0.0822952	0.0822952	1.217	1.11685
Plscr1	Q9JJ00	-0.319497	0.319497	1.6388	1.11521
Cox6c	Q9CPQ1	-0.238108	0.238108	1.46067	1.11287
Scamp2	Q9ERN0	-0.151966	0.151966	1.31025	1.11114
Gapdh	P16858	0.219619	0.219619	1.4214	1.10923
Dis3	Q9CSH3	-0.243538	0.243538	1.465	1.10822
Usp5	P56399	0.167764	0.167764	1.3315	1.10812
Nptn	P97300	0.0450492	0.0450492	1.16	1.10774
Psmb7	P70195	-0.0892121	0.0892121	1.2148	1.10643
Ptpn23	Q6PB44	-0.173626	0.173626	1.3383	1.10594
Clip1	Q922J3	-0.103011	0.103011	1.2303	1.10357
Tbl1x	Q9QXE7	0.738597	0.738597	4.2212	1.10343
Praf2	Q9JIG8	0.013793	0.013793	1.1185	1.10307
Nt5c	Q9JM14	-0.350759	0.350759	1.692	1.09852
Zfa	P23607	0.533471	0.533471	2.354	1.09821
Mycbp	Q9EQS3	-0.699375	0.699375	3.653	1.09818
Gm20425	E9Q035	-0.0265918	0.0265918	1.1281	1.0981
Aldoa	P05064	0.280044	0.280044	1.5239	1.09714
U2surp	Q6NV83	-0.0858122	0.0858122	1.19966	1.09672
Heatr5a	Q5PRF0	-0.0481614	0.0481614	1.1505	1.09509
Mms19	Q9D071	-0.199372	0.199372	1.3676	1.09494
Arl2	Q9D0J4	-0.451928	0.451928	1.9963	1.09412
Uba2	Q9Z1F9	0.208382	0.208382	1.38085	1.09311
Vapb	Q9QY76	-0.0704936	0.0704936	1.17495	1.09212
Rpl35a	O55142	-0.0796878	0.0796878	1.18665	1.09209
Wdr1	O88342	-0.206542	0.206542	1.3755	1.0914
Elp3	Q9CZX0	0.143553	0.143553	1.273	1.09026
2022-09-08	Q8CHH9	0.354069	0.354069	1.683	1.0871
Crip1	P63254	0.745817	0.745817	4.27	1.08536
Glg1	Q61543	0.013554	0.013554	1.09805	1.08317
Plod2	Q9R0B9	-0.256413	0.256413	1.44975	1.07801
Golga3	P55937	0.518891	0.518891	2.233	1.07432
Nucb2	P81117	0.0813545	0.0813545	1.168	1.07298
Tsr1	Q5SWD9	-0.28302	0.28302	1.4955	1.07224
Commd9	Q8K2Q0	-0.0713197	0.0713197	1.153	1.07077
Mbd3	Q9Z2D8	0.135461	0.135461	1.2375	1.06987
Anapc5	Q8BTZ4	-0.177439	0.177439	1.29975	1.06912
Fkbp3	Q62446	-0.243427	0.243427	1.411	1.06752
Sccpdh	Q8R127	0.0122686	0.0122686	1.0767	1.06349
Ctcf	Q61164	0.487449	0.487449	2.0742	1.06313
Rbm28	Q8CGC6	-0.597374	0.597374	2.63485	1.06086
Fn1	P11276	0.322466	0.322466	1.565	1.06034
Gns	Q8BFR4	0.21561	0.21561	1.3488	1.05798
Basp1	Q91XV3	-0.00562204	0.00562204	1.06	1.05404
Nup98	Q6PFD9	-0.269586	0.269586	1.441	1.05253
Ctsz	Q9WUU7	-0.44811	0.44811	1.901	1.04914
Polr1c	P52432	0.000280999	0.000280999	1.0494	1.04911
Adss	P46664	0.193122	0.193122	1.2995	1.04854
Hsd17b4	P51660	0.410859	0.410859	1.77675	1.04676
Utp20	Q5XG71	0.527301	0.527301	2.2085	1.04396
Polr1a	O35134	0.193355	0.193355	1.29174	1.04198
Bola1	Q9D8S9	-0.397199	0.397199	1.727	1.04104
Exosc8	Q9D753	0.247876	0.247876	1.3812	1.03883
Dock7	Q8R1A4	0.469914	0.469914	1.956	1.03685
Pofut1	Q91ZW2	-0.603801	0.603801	2.61479	1.03598
Tfam	P40630	-0.0705648	0.0705648	1.1146	1.03595
Tmem43	Q9DBS1	0.0691551	0.0691551	1.109	1.03231
Kifc1	Q9QWT9	-0.254756	0.254756	1.385	1.03216
Cryz	P47199	-0.785349	0.785349	4.8084	1.03213
Hdgf	P51859	-0.0593375	0.0593375	1.09615	1.03111
Atxn2	O70305	0.328415	0.328415	1.5345	1.03055
Trip6	Q9Z1Y4	0.465081	0.465081	1.9245	1.02945
Ssb	P32067	0.249305	0.249305	1.37	1.02845
Psme4	Q5SSW2	0.225491	0.225491	1.3255	1.02661
Pgm1	Q9D0F9	-0.79076	0.79076	4.906	1.02653
Snrpg	P62309	-0.433907	0.433907	1.8125	1.02604
Nadk2	Q8C5H8	-0.615648	0.615648	2.6656	1.02453
Dnah17	Q69Z23	0.374801	0.374801	1.6379	1.02401
Urod	P70697	-0.629241	0.629241	2.7512	1.02003
Acaa2	Q8BWT1	0.646148	0.646148	2.88	1.01909
Eps15l1	Q60902	-0.474039	0.474039	1.93545	1.01797
Stxbp1	O08599	0.141515	0.141515	1.185	1.0173
Vat1	Q62465	-0.565022	0.565022	2.334	1.01524
Rplp1	P47955	0.835218	0.835218	6.1562	1.01443
Parvb	Q9ES46	-0.408317	0.408317	1.7135	1.01385
Tardbp	Q921F2	0.541882	0.541882	2.2045	1.00992
Sod1	P08228	0.0714972	0.0714972	1.085	1.00743
Acox1	Q9R0H0	0.389636	0.389636	1.6485	1.00619
Hat1	Q8BY71	0.350268	0.350268	1.54775	1.00562
Smarce1	O54941	-0.0127336	0.0127336	1.01762	1.00466
Eno2	P17183	0.0287331	0.0287331	1.0319	1.00225
Grpel1	Q99LP6	0.494657	0.494657	1.983	1.00209
Hist1h3b	P84228	-0.583335	0.583335	2.403	1.00125
Tpt1	P63028	-0.217321	0.217321	1.279	1.00105
Pbrm1	Q8BSQ9	0.347576	0.347576	1.5341	1.00088
Ccnh	Q61458	0.102493	0.102493	1.11428	1.00007
Dnajc2	P54103	0.178983	0.178983	1.214	0.996714
Qars	Q8BML9	-0.561546	0.561546	2.267	0.993975
Ptbp2	Q91Z31	0.0687704	0.0687704	1.0669	0.993529
Ybx3	Q9JKB3	-0.652895	0.652895	2.862	0.993415
Srpk2	O54781	0.556404	0.556404	2.2385	0.992989
Ctdp1	Q7TSG2	0.257036	0.257036	1.3365	0.992971
Exosc4	Q921I9	-0.10897	0.10897	1.11315	0.99185
Exosc10	P56960	-0.336626	0.336626	1.4942	0.991213
Anln	Q8K298	0.348271	0.348271	1.52	0.990628
Psmd9	Q9CR00	-0.740244	0.740244	3.8092	0.989462
Pgam1	Q9DBJ1	-0.485787	0.485787	1.92285	0.988754
Msrb3	Q8BU85	-0.361519	0.361519	1.547	0.987731
Got1	P05201	-0.088508	0.088508	1.083	0.987146
Atp6v0d1	P51863	0.214422	0.214422	1.2556	0.986372
Sars	P26638	-0.081474	0.081474	1.07365	0.986175
Irf2bp2	E9Q1P8	-0.0170296	0.0170296	1.0025	0.985428
Epm2aip1	Q8VEH5	-0.571421	0.571421	2.2925	0.982518
St13	Q99L47	-0.21458	0.21458	1.24985	0.981657
Rcl1	Q9JJT0	-0.569907	0.569907	2.2784	0.979924
Tnpo3	Q6P2B1	-0.0136615	0.0136615	0.99235	0.978793
Trim32	Q8CH72	-0.643804	0.643804	2.7439	0.977367
Cdc42bpa	Q3UU96	-0.590719	0.590719	2.3845	0.97593
Grcc10	O35127	0.172247	0.172247	1.179	0.975921
Gmps	Q3THK7	0.430267	0.430267	1.7125	0.975668
Dync1li2	Q6PDL0	0.408708	0.408708	1.6495	0.975336
Smc1a	Q9CU62	-0.382786	0.382786	1.57905	0.974611
Gdi2	Q61598	0.454171	0.454171	1.784	0.973758
Larp4b	Q6A0A2	0.364225	0.364225	1.5302	0.972863
Zmpste24	Q80W54	-0.542394	0.542394	2.12385	0.971886
Asap1	Q9QWY8	-0.335402	0.335402	1.4623	0.971842
Acat2	Q8CAY6	0.208844	0.208844	1.225	0.969166
Arf1	P84078	0.337749	0.337749	1.4619	0.968145
Abcc1	O35379	0.494065	0.494065	1.913	0.967854
Gss	P51855	-0.0656751	0.0656751	1.032	0.964223
Otub1	Q7TQI3	0.370752	0.370752	1.5319	0.963945
Apex1	P28352	0.213994	0.213994	1.2249	0.962779
Gcat	O88986	-0.520094	0.520094	2.005	0.962212
Dync1li1	Q8R1Q8	-0.00591732	0.00591732	0.96765	0.961924
Ubxn4	Q8VCH8	0.105378	0.105378	1.075	0.961719
Sri	Q6P069	0.503719	0.503719	1.93574	0.960671
Shmt1	P50431	-0.0246556	0.0246556	0.9835	0.959251
Cnbp	P53996	-0.0685638	0.0685638	1.0273	0.956866
Scyl2	Q8CFE4	0.0384807	0.0384807	0.99435	0.956087
Cd109	Q8R422	-0.426548	0.426548	1.665	0.954797
Prkaa1	Q5EG47	-0.599707	0.599707	2.38295	0.953878
Tmem214	Q8BM55	-0.735535	0.735535	3.6005	0.952208
Pgk1	P09411	0.553547	0.553547	2.1285	0.950274
Ran	P62827	0.427858	0.427858	1.6581	0.948668
Tjp2	Q9Z0U1	0.459583	0.459583	1.75436	0.948089
Ccdc58	Q8R3Q6	0.252256	0.252256	1.26705	0.947429
Gsk3b	Q9WV60	0.000252509	0.000252509	0.94675	0.946511
Rap1b	Q99JI6	0.0197262	0.0197262	0.9645	0.945474
Sgta	Q8BJU0	0.706212	0.706212	3.20799	0.94247
Rbfox2	Q8BP71	-0.544921	0.544921	2.06465	0.93958
Cpox	P36552	0.567499	0.567499	2.16995	0.938506
Sec23ip	Q6NZC7	-0.247206	0.247206	1.24355	0.936137
Cdk2	P97377	-0.380592	0.380592	1.50475	0.932054
Tars	Q9D0R2	0.291198	0.291198	1.3125	0.930303
Lss	Q8BLN5	-0.413386	0.413386	1.58125	0.927583
Gpx8	Q9D7B7	-0.392158	0.392158	1.526	0.927566
Smad2	Q62432	0.210286	0.210286	1.1735	0.92673
Swap70	Q6A028	-0.279829	0.279829	1.285	0.925419
Rpl18	P35980	-0.173074	0.173074	1.115	0.922022
Usp7	Q6A4J8	-0.00155451	0.00155451	0.9225	0.921066
Pvr	Q8K094	-0.512587	0.512587	1.8855	0.919017
Naca	P70670	-0.165624	0.165624	1.101	0.918648
Apeh	Q8R146	-0.541167	0.541167	2.001	0.918125
Faf1	P54731	-0.163156	0.163156	1.09545	0.91672
Acat1	Q8QZT1	0.840825	0.840825	5.755	0.916053
Slc25a1	Q8JZU2	0.309927	0.309927	1.32685	0.915624
Myh14	Q6URW6	-0.209117	0.209117	1.155	0.913469
Ppic	P30412	0.407195	0.407195	1.54	0.91292
Nat10	Q8K224	0.128891	0.128891	1.047	0.912052
Acp1	Q9D358	0.254817	0.254817	1.2221	0.910688
Lrpap1	P55302	-0.25992	0.25992	1.228	0.908818
Lamtor2	Q9JHS3	-0.0701765	0.0701765	0.97305	0.904765
Rpp30	O88796	0.104187	0.104187	1.0075	0.902532
Nudt5	Q9JKX6	-0.70558	0.70558	3.06135	0.901322
Setd3	Q91WC0	-0.385859	0.385859	1.4666	0.900699
Ahcy	P50247	0.127646	0.127646	1.0319	0.900182
Rpf2	Q9JJ80	0.220931	0.220931	1.1545	0.899435
Ipo9	Q91YE6	0.617418	0.617418	2.3375	0.894286
Lrrc47	Q505F5	-0.532293	0.532293	1.9115	0.894021
Dag1	Q62165	0.123009	0.123009	1.01579	0.890839
Rps27	Q6ZWU9	-0.289064	0.289064	1.253	0.890803
Psmd5	Q8BJY1	0.350014	0.350014	1.367	0.88853
Mat2b	Q99LB6	-0.32677	0.32677	1.3194	0.888259
Glipr2	Q9CYL5	0.259522	0.259522	1.1995	0.888203
Gpd2	Q64521	-0.504942	0.504942	1.7925	0.887391
Rbm3	O89086	-0.168965	0.168965	1.0675	0.88713
Blvra	Q9CY64	0.0683996	0.0683996	0.952	0.886884
Vamp3	P63024	0.531891	0.531891	1.8945	0.886833
Atp6v0a1	Q9Z1G4	-0.523865	0.523865	1.8545	0.882992
Raly	Q64012	-0.12541	0.12541	1.007	0.880712
Gatad2a	Q8CHY6	-0.744144	0.744144	3.43655	0.879264
Lcp1	Q61233	-0.339471	0.339471	1.33	0.878504
Chtop	Q9CY57	0.445484	0.445484	1.5842	0.878465
Psat1	Q99K85	0.245337	0.245337	1.161	0.876163
Rab3gap1	Q80UJ7	0.00944527	0.00944527	0.883	0.87466
Ndufaf2	Q59J78	0.0602571	0.0602571	0.92973	0.873707
Capg	P24452	-0.207133	0.207133	1.10086	0.872834
Samm50	Q8BGH2	0.296533	0.296533	1.2388	0.871455
Bop1	P97452	-0.279944	0.279944	1.21	0.871267
Hnrnpu	Q8VEK3	0.0744422	0.0744422	0.93915	0.869238
Ncdn	Q9Z0E0	-0.375844	0.375844	1.38905	0.866984
Csnk2b	P67871	-0.15943	0.15943	1.03105	0.86667
Calr	P14211	0.0344729	0.0344729	0.89555	0.864678
Lrrc8c	Q8R502	-0.237003	0.237003	1.1315	0.863331
Wdfy1	E9Q4P1	-0.685329	0.685329	2.738	0.861569
2022-03-05	Q3KNM2	0.487518	0.487518	1.68015	0.861047
Impact	O55091	0.258139	0.258139	1.1605	0.86093
Wdhd1	P59328	-0.129017	0.129017	0.986	0.858789
Ikbkap	Q7TT37	0.263712	0.263712	1.166	0.858512
Sfn	O70456	-0.616833	0.616833	2.239	0.857911
Hsd17b11	Q9EQ06	0.188465	0.188465	1.0555	0.856575
Uba6	Q8C7R4	-0.437415	0.437415	1.5225	0.856535
Wasl	Q91YD9	-0.175378	0.175378	1.0377	0.85571
Mesdc2	Q9ERE7	0.265087	0.265087	1.164	0.855438
Ercc6l	Q8BHK9	-0.179495	0.179495	1.03895	0.852464
Elp2	Q91WG4	-0.521673	0.521673	1.782	0.852379
Pafah1b3	Q61205	0.544471	0.544471	1.8701	0.851885
Esyt2	Q3TZZ7	-0.29529	0.29529	1.2082	0.851431
Pdxk	Q8K183	-0.361868	0.361868	1.333	0.85063
Xrcc6	P23475	-0.462247	0.462247	1.58135	0.850376
Tns3	Q5SSZ5	-0.671445	0.671445	2.5875	0.850137
Klc2	O88448	0.251431	0.251431	1.1355	0.85
Slc4a2	P13808	-0.873479	0.873479	6.6905	0.846492
Wdr36	Q3TAQ9	0.386694	0.386694	1.379	0.845749
Arl8b	Q9CQW2	-0.68333	0.68333	2.6615	0.842817
Ndufb4	Q9CQC7	-0.716719	0.716719	2.9723	0.841998
Ube2i	P63280	0.456699	0.456699	1.5495	0.841844
Ddx18	Q8K363	0.341449	0.341449	1.275	0.839653
Cyp51a1	Q8K0C4	-0.278151	0.278151	1.162	0.838788
Fam49b	Q921M7	0.545897	0.545897	1.84455	0.837615
Ndc1	Q8VCB1	0.250939	0.250939	1.11405	0.834491
Atp2a2	O55143	0.389576	0.389576	1.3582	0.829077
Hk1	P17710	-0.093028	0.093028	0.91387	0.828855
Ptpn12	P35831	-0.177515	0.177515	1.00484	0.826466
Ola1	Q9CZ30	0.544002	0.544002	1.8063	0.823669
Acot7	Q91V12	-0.456039	0.456039	1.51395	0.823529
A0A3B2W864	A0A3B2W864	-0.196768	0.196768	1.025	0.823313
Ythdf3	Q8BYK6	-0.00272055	0.00272055	0.82555	0.823304
Ckb	Q04447	-0.0300205	0.0300205	0.848	0.822543
Sorbs1	Q62417	-0.519224	0.519224	1.7098	0.82203
Prdx6	O08709	0.57591	0.57591	1.9383	0.822015
Snrpb	P27048	-0.397311	0.397311	1.36325	0.821616
Emd	O08579	0.456375	0.456375	1.51	0.820874
Aldh5a1	Q8BWF0	-0.0116717	0.0116717	0.8285	0.81883
Hint2	Q9D0S9	-0.10626	0.10626	0.91515	0.817907
Stk26	Q99JT2	-0.194976	0.194976	1.015	0.8171
Vps4a	Q8VEJ9	0.255635	0.255635	1.0974	0.816866
Srsf3	P84104	-0.280196	0.280196	1.1329	0.815466
Aurkb	O70126	0.210898	0.210898	1.0334	0.815458
Tom1l2	Q5SRX1	-0.20855	0.20855	1.03	0.815194
Canx	P35564	-0.137758	0.137758	0.94265	0.812792
Utrn	E9Q6R7	-0.482029	0.482029	1.5676	0.811972
Smarca4	Q3TKT4	0.0304864	0.0304864	0.83748	0.811948
Sntb2	Q61235	0.277986	0.277986	1.12235	0.810352
Serpinb2	P12388	-0.547566	0.547566	1.79	0.809856
Fads2	Q9Z0R9	-0.256561	0.256561	1.088	0.808862
Aak1	Q3UHJ0	-0.381633	0.381633	1.30495	0.806938
Fam91a1	Q3UVG3	0.225301	0.225301	1.04	0.805687
Ube2l3	P68037	0.403907	0.403907	1.35	0.804725
Rpl14	Q9CR57	-0.206892	0.206892	1.01349	0.803807
Igfbp7	Q61581	-0.796801	0.796801	3.95265	0.803176
Psmb2	Q9R1P3	-0.59709	0.59709	1.9925	0.802799
H6pd	Q8CFX1	-0.242891	0.242891	1.06	0.802536
Tradd	Q3U0V2	0.151772	0.151772	0.9447	0.801321
Dctn4	Q8CBY8	-0.207226	0.207226	1.0097	0.800464
Igf2bp2	Q5SF07	-0.388349	0.388349	1.3065	0.799122
Ddx39a	Q8VDW0	0.264428	0.264428	1.0832	0.796772
Rnh1	Q91VI7	0.338902	0.338902	1.205	0.796624
Prep	Q9QUR6	0.234128	0.234128	1.04	0.796507
Vps26b	Q8C0E2	-0.250827	0.250827	1.0615	0.795247
Tmem33	Q9CR67	-0.33882	0.33882	1.20205	0.794771
Pdlim4	P70271	-0.142901	0.142901	0.925	0.792816
Anp32a	O35381	0.305965	0.305965	1.1381	0.789881
Fbn1	Q61554	-0.451337	0.451337	1.4366	0.788209
Txndc9	Q9CQ79	0.129121	0.129121	0.9049	0.788058
Dnajc10	Q9DC23	0.335277	0.335277	1.1835	0.786699
Yars2	Q8BYL4	0.166682	0.166682	0.944	0.786652
Myl4	P09541	-0.561919	0.561919	1.795	0.786356
Mogs	Q80UM7	-0.336726	0.336726	1.1845	0.785648
Ogfr	Q99PG2	-0.0581454	0.0581454	0.833	0.784565
Mri1	Q9CQT1	0.512846	0.512846	1.6073	0.783003
Ldlr	P35951	0.100075	0.100075	0.8688	0.781855
Mx2	Q9WVP9	0.272871	0.272871	1.075	0.781664
Abi1	Q8CBW3	0.277903	0.277903	1.08242	0.781612
Cpt1a	P97742	-0.283071	0.283071	1.0882	0.780163
Aldh9a1	Q9JLJ2	-0.314822	0.314822	1.137	0.779047
Mrps2	Q924T2	-0.676197	0.676197	2.40535	0.778859
Abce1	P61222	0.336574	0.336574	1.1738	0.77873
Calu	O35887	-0.175029	0.175029	0.94355	0.778401
Sart3	Q9JLI8	-0.309359	0.309359	1.12605	0.777696
Psmb4	P99026	-0.485811	0.485811	1.51	0.776426
Abcb1b	P06795	-0.483147	0.483147	1.502	0.776313
Bcat1	P24288	-0.171145	0.171145	0.935	0.774979
Mecr	Q9DCS3	0.443715	0.443715	1.39291	0.774856
Zc3h15	Q3TIV5	-0.0366817	0.0366817	0.804	0.774508
Inpp1	P49442	-0.686542	0.686542	2.47002	0.774246
Gnao1	P18872	-0.555054	0.555054	1.7375	0.773094
Cox6a1	P43024	0.620632	0.620632	2.0367	0.772658
Slc25a5	P51881	-0.0211721	0.0211721	0.788	0.771316
Eif4a1	P60843	-0.0904822	0.0904822	0.8457	0.769179
Spr	Q64105	0.00112693	0.00112693	0.77	0.769132
Acadsb	Q9DBL1	0.644193	0.644193	2.1607	0.768793
Aqr	Q8CFQ3	-0.639275	0.639275	2.123	0.765818
Ppih	Q9D868	0.317075	0.317075	1.1205	0.765217
Mif	P34884	-0.593217	0.593217	1.88	0.764752
Ppp3ca	P63328	-0.477501	0.477501	1.463	0.764416
Cab39	Q06138	0.346192	0.346192	1.169	0.764302
Atp1a1	Q8VDN2	0.282067	0.282067	1.0635	0.763522
Myo1b	P46735	0.229063	0.229063	0.99	0.763227
Sf3a2	Q62203	-0.640015	0.640015	2.1181	0.762485
Dlst	Q9D2G2	-0.00612523	0.00612523	0.7655	0.760811
Ripk1	Q60855	-0.0485458	0.0485458	0.79924	0.76044
Rfc1	P35601	0.32456	0.32456	1.12515	0.759971
H2afv	Q3THW5	0.248886	0.248886	1.01	0.758625
Nme1	P15532	0.210527	0.210527	0.96	0.757894
Map1a	Q9QYR6	-0.712107	0.712107	2.6295	0.757015
Blvrb	Q923D2	-0.0771409	0.0771409	0.8201	0.756837
Xrn2	Q9DBR1	0.339583	0.339583	1.145	0.756177
Phc2	Q9QWH1	0.612452	0.612452	1.949	0.755331
Ap3m1	Q9JKC8	0.299935	0.299935	1.07765	0.754425
Thy1	P01831	0.162137	0.162137	0.9	0.754077
Ftsj1	Q8CBC7	-0.313482	0.313482	1.09755	0.753488
Mrpl17	Q9D8P4	-0.536188	0.536188	1.6233	0.752906
Sfxn1	Q99JR1	0.5402	0.5402	1.636	0.752233
G3bp2	P97379	0.17136	0.17136	0.9075	0.751991
Wdr5	P61965	0.129626	0.129626	0.86334	0.751429
Mrpl12	Q9DB15	0.543477	0.543477	1.64575	0.751322
Maoa	Q64133	-0.406234	0.406234	1.265	0.751114
Hadha	Q8BMS1	-0.278691	0.278691	1.0405	0.750522
Apob	E9Q414	0.629659	0.629659	2.0236	0.749422
Slc7a1	Q09143	0.268374	0.268374	1.0195	0.745892
Rpl9	P51410	0.181286	0.181286	0.9108	0.745685
Epha2	Q03145	0.191726	0.191726	0.922	0.745229
Col8a1	Q00780	0.317541	0.317541	1.09125	0.744733
Erlin2	Q8BFZ9	-0.276266	0.276266	1.0285	0.74436
Eif2b5	Q8CHW4	0.0473181	0.0473181	0.7785	0.741663
Ndufa13	Q9ERS2	0.69137	0.69137	2.3972	0.739848
Yme1l1	O88967	-0.168429	0.168429	0.8893	0.739516
Parva	Q9EPC1	0.0801168	0.0801168	0.80335	0.738988
Aip	O08915	-0.0647492	0.0647492	0.79	0.738848
Tagln2	Q9WVA4	0.159349	0.159349	0.877	0.737251
Smchd1	Q6P5D8	-0.403435	0.403435	1.235	0.736758
Rps18	P62270	-0.102708	0.102708	0.8195	0.735331
Eed	Q921E6	-0.581869	0.581869	1.7496	0.731561
Rpl13a	P19253	0.170354	0.170354	0.8805	0.730504
Snx5	Q9D8U8	-0.635464	0.635464	2.002	0.729802
Ppap2a	Q61469	-0.594776	0.594776	1.7948	0.727297
Gabpa	Q00422	-0.0355972	0.0355972	0.7538	0.726967
Ubtf	P25976	-0.331081	0.331081	1.0856	0.726179
Capn2	O08529	0.363454	0.363454	1.138	0.724389
Lrrc59	Q922Q8	-0.112379	0.112379	0.8158	0.724121
Nubp2	Q9R061	-0.141516	0.141516	0.84323	0.7239
Atad2	Q8CDM1	0.312289	0.312289	1.05243	0.723768
Eif4g3	Q80XI3	-0.0824358	0.0824358	0.788	0.723041
Nedd4l	Q8CFI0	0.0488871	0.0488871	0.76	0.722846
Map4k4	P97820	-0.521942	0.521942	1.5091	0.721438
Mrps34	Q9JIK9	-0.508652	0.508652	1.4675	0.721054
Nqo1	Q64669	0.289879	0.289879	1.015	0.720773
Pds5b	Q4VA53	-0.441111	0.441111	1.2889	0.720352
Arpin	Q9D0A3	0.0761605	0.0761605	0.7785	0.719209
Tubgcp2	Q921G8	0.0223357	0.0223357	0.73465	0.718241
Nol6	Q8R5K4	-0.269781	0.269781	0.98345	0.718134
Snrpa	Q62189	-0.453226	0.453226	1.3126	0.717696
Vim	P20152	0.407325	0.407325	1.2085	0.716247
Eef1a1	P10126	0.303971	0.303971	1.029	0.716214
Arf5	P84084	0.500788	0.500788	1.4343	0.71602
Rpl39	P62892	-0.187257	0.187257	0.879	0.714401
Mtap	Q9CQ65	0.69674	0.69674	2.355	0.714178
Gpx4	O70325	0.226731	0.226731	0.9235	0.714114
Rps20	P60867	-0.123291	0.123291	0.81425	0.71386
Tk1	P04184	0.0489572	0.0489572	0.7503	0.713567
Fkbp2	P45878	0.0804753	0.0804753	0.77391	0.711629
Wbp11	Q923D5	0.361337	0.361337	1.1132	0.710959
Rae1	Q8C570	-0.375096	0.375096	1.1357	0.709704
Pnpt1	Q8K1R3	-0.732856	0.732856	2.6528	0.708679
Lgals1	P16045	-0.727904	0.727904	2.603	0.708267
Pop1	Q8K205	0.254204	0.254204	0.949	0.70776
Thbs2	Q03350	-0.17439	0.17439	0.85625	0.706929
P0DOV2	P0DOV2	0.306067	0.306067	1.0165	0.705383
Cdc42ep1	Q91W92	0.458223	0.458223	1.30035	0.7045
Cpsf6	Q6NVF9	0.0658347	0.0658347	0.7541	0.704454
Prdx1	P35700	0.0611434	0.0611434	0.75	0.704142
Ncbp1	Q3UYV9	-0.027527	0.027527	0.72365	0.70373
Poldip2	Q91VA6	0.015665	0.015665	0.7145	0.703307
Fam114a2	Q8VE88	-0.303105	0.303105	1.00535	0.700623
Hmgb1	P63158	-0.25069	0.25069	0.935	0.700605
Ngdn	Q9DB96	0.409909	0.409909	1.1847	0.699081
Derl1	Q99J56	-0.810187	0.810187	3.6816	0.698816
Inppl1	Q6P549	0.212516	0.212516	0.886945	0.698455
Nudcd2	Q9CQ48	-0.238773	0.238773	0.91575	0.697094
Nvl	Q9DBY8	-0.384129	0.384129	1.1302	0.696058
Ppp4c	P97470	-0.677675	0.677675	2.14243	0.69056
Cfdp1	O88271	0.225503	0.225503	0.891	0.690077
Sec23b	Q9D662	0.612362	0.612362	1.7794	0.689763
Myo1c	Q9WTI7	-0.258371	0.258371	0.9295	0.689344
Dhfr	P00375	-0.644275	0.644275	1.93305	0.687634
Nudt21	Q9CQF3	0.231248	0.231248	0.894	0.687264
Drg1	P32233	0.0212895	0.0212895	0.7015	0.686565
Ckap4	Q8BMK4	0.0302761	0.0302761	0.7075	0.68608
Psmf1	Q8BHL8	-0.59225	0.59225	1.6818	0.685754
Pls3	Q99K51	-0.330374	0.330374	1.0235	0.685362
Trove2	O08848	-0.0599112	0.0599112	0.72885	0.685184
Hspbp1	Q99P31	-0.594521	0.594521	1.68925	0.684955
Adpgk	Q8VDL4	-0.256796	0.256796	0.921	0.68449
Galnt2	Q6PB93	-0.731245	0.731245	2.5385	0.682236
Mrps5	Q99N87	0.326495	0.326495	1.01235	0.681823
Dr1	Q91WV0	-0.651455	0.651455	1.95495	0.681388
Mrpl14	Q9D1I6	-0.155436	0.155436	0.80544	0.680246
Camk1	Q91YS8	-0.0673345	0.0673345	0.7293	0.680193
Akap2	O54931	-0.391305	0.391305	1.1157	0.679121
Xpo7	Q9EPK7	0.419452	0.419452	1.1678	0.677964
Enah	Q03173	0.404763	0.404763	1.1389	0.677916
Thoc2	B1AZI6	-0.342324	0.342324	1.02993	0.67736
Ddx3y	Q62095	0.413955	0.413955	1.155	0.676882
Itga1	Q3V3R4	0.299956	0.299956	0.965	0.675542
Hnrnpab	Q99020	-0.361676	0.361676	1.05765	0.675123
Emc3	Q99KI3	0.539614	0.539614	1.46525	0.67458
Src	P05480	-0.572796	0.572796	1.57865	0.674406
Dnajc8	Q6NZB0	0.49247	0.49247	1.32825	0.674126
Rraga	Q80X95	-0.682254	0.682254	2.10845	0.669953
Add1	Q9QYC0	0.699302	0.699302	2.226	0.669353
Hmga1	P17095	-0.725313	0.725313	2.435	0.668863
Enoph1	Q8BGB7	0.0125958	0.0125958	0.677	0.668473
Ripk3	Q9QZL0	-0.464143	0.464143	1.2458	0.667571
Fam21	Q6PGL7	-0.174487	0.174487	0.80761	0.666693
Kif2a	P28740	0.0158388	0.0158388	0.677	0.666277
Heatr6	Q6P1G0	-0.057801	0.057801	0.70705	0.666182
Ccar2	Q8VDP4	0.168667	0.168667	0.801	0.665898
Akr1a1	Q9JII6	-0.713339	0.713339	2.32275	0.665841
Glrx	Q9QUH0	-0.506157	0.506157	1.3465	0.66496
Xpnpep1	Q6P1B1	0.282259	0.282259	0.925	0.66391
Ndufa6	Q9CQZ5	-0.148361	0.148361	0.7793	0.663683
Pwp2	Q8BU03	0.283448	0.283448	0.926	0.663527
Mrpl41	Q9CQN7	-0.922622	0.922622	8.5572	0.662143
Iars2	Q8BIJ6	-0.135237	0.135237	0.765	0.661544
Strn	O55106	0.0452607	0.0452607	0.690869	0.6596
Myef2	Q8C854	0.446018	0.446018	1.1905	0.659516
Pfkp	Q9WUA3	0.601667	0.601667	1.65563	0.659494
Dst	Q91ZU6	-0.921546	0.921546	8.4035	0.659285
Trip12	G5E870	0.127598	0.127598	0.7553	0.658925
Gar1	Q9CY66	0.80091	0.80091	3.29675	0.656351
Gorasp2	Q99JX3	0.708006	0.708006	2.24605	0.655833
Dhx29	Q6PGC1	0.690919	0.690919	2.12145	0.655699
Rpsa	P14206	0.128931	0.128931	0.7515	0.654608
Tra2b	P62996	0.157383	0.157383	0.7759	0.653787
Luc7l3	Q5SUF2	0.18564	0.18564	0.8026	0.653605
Rad50	P70388	0.537635	0.537635	1.41195	0.652836
Ssr1	Q9CY50	0.541691	0.541691	1.4241	0.652677
Fmr1	P35922	-0.46495	0.46495	1.219	0.652227
Rab1b	Q9D1G1	-0.191057	0.191057	0.8058	0.651847
Atp5i	Q06185	-0.491236	0.491236	1.28	0.651217
Cyp1b1	Q64429	0.0314897	0.0314897	0.672	0.650839
Myo1d	Q5SYD0	0.458281	0.458281	1.2	0.650062
Eif3g	Q9Z1D1	0.0686076	0.0686076	0.69505	0.647364
Peak1	Q69Z38	-0.645963	0.645963	1.827	0.646825
Atp2b1	G5E829	-0.396352	0.396352	1.07	0.645904
Mpp1	P70290	-0.0388732	0.0388732	0.672	0.645877
Phb2	O35129	-0.31126	0.31126	0.937333	0.645579
Tfrc	Q62351	-0.206029	0.206029	0.813	0.645498
Timm13	P62075	0.727113	0.727113	2.3635	0.644968
Micall2	Q3TN34	-0.448559	0.448559	1.1695	0.64491
Rps11	P62281	-0.32229	0.32229	0.95	0.643825
Hmgb2	P30681	0.0716735	0.0716735	0.6933	0.643609
Tmed10	Q9D1D4	0.202521	0.202521	0.8042	0.641332
Txn2	P97493	0.513776	0.513776	1.3164	0.640065
Hn1l	Q6PGH2	-0.354777	0.354777	0.99	0.63877
Slc25a10	Q9QZD8	-0.077549	0.077549	0.6917	0.638059
Q9D735	Q9D735	-0.000733776	0.000733776	0.6378	0.637332
Parp3	Q3ULW8	0.388641	0.388641	1.03955	0.635538
Atp6v1f	Q9D1K2	-0.161815	0.161815	0.7579	0.635261
Sar1b	Q9CQC9	-0.115007	0.115007	0.716115	0.633757
Prdx5	P99029	0.503159	0.503159	1.2755	0.63372
Nup160	Q9Z0W3	-0.445832	0.445832	1.14295	0.633386
Kctd5	Q8VC57	-0.0566467	0.0566467	0.671	0.63299
Cdipt	Q8VDP6	-0.445904	0.445904	1.1422	0.632888
Plrg1	Q922V4	-0.0767125	0.0767125	0.685	0.632452
Fkbp9	Q9Z247	0.776392	0.776392	2.827	0.632139
Mrps9	Q9D7N3	-0.138232	0.138232	0.73285	0.631547
Chmp5	Q9D7S9	-0.701603	0.701603	2.11523	0.631179
Mfsd10	Q9D2V8	-0.516499	0.516499	1.3049	0.63092
Gemin5	Q8BX17	0.229905	0.229905	0.819	0.630708
Nop14	Q8R3N1	-0.154013	0.154013	0.745	0.63026
Sympk	Q80X82	0.415262	0.415262	1.0762	0.629295
Znf207	Q9JMD0	-0.650643	0.650643	1.7985	0.628319
Cope	O89079	-0.381269	0.381269	1.015	0.628012
Actb	P60710	0.901163	0.901163	6.3496	0.627575
Gstp1	P19157	0.799872	0.799872	3.1325	0.626902
Aco1	P28271	0.211849	0.211849	0.795	0.62658
Eef1b	O70251	-0.0786445	0.0786445	0.6795	0.626061
Cfl1	P18760	-0.0493634	0.0493634	0.65795	0.625471
Cherp	Q8CGZ0	-0.176091	0.176091	0.7591	0.625429
Ndufs3	Q9DCT2	-0.534962	0.534962	1.342	0.624081
Gsto1	O09131	0.3893	0.3893	1.02	0.622914
Aldh2	P47738	0.0941351	0.0941351	0.6865	0.621876
Tuba1c	P68373	-0.918124	0.918124	7.5945	0.621809
Gstm2	P15626	-0.545032	0.545032	1.366	0.621486
Mprip	P97434	-0.162485	0.162485	0.74111	0.620691
Dhx37	Q6NZL1	0.194618	0.194618	0.769	0.619339
Hdhd2	Q3UGR5	0.24391	0.24391	0.8182	0.618633
Sar1a	P36536	-0.520387	0.520387	1.28863	0.618044
Pak2	Q8CIN4	0.565922	0.565922	1.4238	0.61804
Gaa	P70699	0.150612	0.150612	0.7255	0.616231
Idi1	P58044	-0.476395	0.476395	1.1765	0.616021
Pnp	P23492	0.820891	0.820891	3.437	0.615598
Cfl2	P45591	-0.104079	0.104079	0.6853	0.613974
Pin4	Q9CWW6	-0.0974355	0.0974355	0.68	0.613744
Supt5h	O55201	0.0514345	0.0514345	0.6469	0.613627
Cdk7	Q03147	-0.766543	0.766543	2.6253	0.612894
Syap1	Q9D5V6	-0.0920939	0.0920939	0.675	0.612837
2022-09-09	Q80UG5	0.359501	0.359501	0.9565	0.612637
Pdk3	Q922H2	-0.0599415	0.0599415	0.65135	0.612307
Hccs	P53702	-0.686496	0.686496	1.952	0.61196
Mdc1	Q5PSV9	-0.73339	0.73339	2.28915	0.61031
Atp6v1c1	Q9Z1G3	-0.412165	0.412165	1.038	0.610173
Pds5a	Q6A026	-0.264767	0.264767	0.829	0.609508
Akt1	P31750	-0.380355	0.380355	0.9835	0.609421
Ctnnbl1	Q9CWL8	-0.285088	0.285088	0.85035	0.607925
Agk	Q9ESW4	-0.647556	0.647556	1.723	0.607261
Msh2	P43247	-0.0877177	0.0877177	0.6652	0.60685
Nup50	Q9JIH2	-0.443359	0.443359	1.09	0.606739
Aacs	Q9D2R0	-0.385077	0.385077	0.985	0.605699
Dnajc3	Q91YW3	-0.283417	0.283417	0.84265	0.603829
Osbp	Q3B7Z2	-0.558886	0.558886	1.3678	0.603356
Ifi205a	P0DOV1	-0.836747	0.836747	3.691	0.602568
Commd2	Q8BXC6	-0.0196508	0.0196508	0.6132	0.60115
Ints1	Q6P4S8	0.677263	0.677263	1.8615	0.600774
Eif4e	P63073	-0.262803	0.262803	0.813	0.599341
Papss1	Q60967	-0.725134	0.725134	2.1796	0.599098
Rrp9	Q91WM3	0.62698	0.62698	1.6025	0.597764
Emc4	Q9CZX9	-0.0303492	0.0303492	0.61625	0.597547
Rbp1	Q00915	0.697643	0.697643	1.973	0.59655
Ddx27	Q921N6	0.615358	0.615358	1.55082	0.59651
Ddx23	D3Z0M9	0.362157	0.362157	0.935	0.596383
Atp6v1b2	P62814	-0.103307	0.103307	0.665	0.596301
Camk2d	Q6PHZ2	-0.226709	0.226709	0.7695	0.595048
Lmna	P48678	-0.0747692	0.0747692	0.642	0.593998
Atp6v1g1	Q9CR51	-0.171815	0.171815	0.717	0.593809
Etf1	Q8BWY3	0.519885	0.519885	1.23615	0.593494
Impad1	Q80V26	0.676593	0.676593	1.8349	0.593419
Uqcrfs1	Q9CR68	0.465608	0.465608	1.109	0.59264
Got2	P05202	0.4165	0.4165	1.0145	0.591961
Qki	Q9QYS9	-0.49179	0.49179	1.1647	0.591912
Osbpl11	Q8CI95	-0.258792	0.258792	0.79608	0.590061
S100a4	P07091	0.546142	0.546142	1.297	0.588654
Lamtor3	O88653	-0.148018	0.148018	0.69	0.587867
Psma3	O70435	-0.491172	0.491172	1.1547	0.587544
Myo6	Q64331	0.458479	0.458479	1.0849	0.587496
Vcl	Q64727	0.198808	0.198808	0.73223	0.586657
Sarnp	Q9D1J3	-0.713396	0.713396	2.04445	0.585948
Arhgap1	Q5FWK3	0.435209	0.435209	1.037	0.585688
Map2k4	P47809	0.421312	0.421312	1.01115	0.585141
Slc25a4	P48962	-0.394282	0.394282	0.9658	0.585003
Col3a1	P08121	-0.782533	0.782533	2.68979	0.584941
Tceb2	P62869	-0.650502	0.650502	1.673	0.58471
Cfap36	Q8C6E0	0.521875	0.521875	1.2225	0.584508
Nisch	Q80TM9	0.0239986	0.0239986	0.5985	0.584137
Ddx56	Q9D0R4	-0.619075	0.619075	1.53043	0.582982
Pgam5	Q8BX10	0.571178	0.571178	1.357	0.581911
Cops3	O88543	-0.169871	0.169871	0.6998	0.580924
Nsun2	Q1HFZ0	0.164483	0.164483	0.69497	0.580659
Rpl8	P62918	0.0700207	0.0700207	0.624	0.580307
Cbfb	Q08024	-0.807849	0.807849	3.0197	0.58024
Ptrf	O54724	0.122063	0.122063	0.6609	0.580228
Tmtc3	Q8BRH0	0.720707	0.720707	2.071	0.578416
Dpysl3	Q62188	0.482197	0.482197	1.1155	0.577609
Bckdhb	Q6P3A8	-0.349686	0.349686	0.88795	0.577446
Pus7	Q91VU7	0.238132	0.238132	0.757	0.576734
Timm8a1	Q9WVA2	0.681201	0.681201	1.8085	0.576548
Top1	Q04750	0.723932	0.723932	2.08205	0.574787
Lgals3	P16110	-0.693108	0.693108	1.87115	0.574242
Ept1	Q80TA1	0.261097	0.261097	0.77655	0.573795
Afap1	Q80YS6	0.0707838	0.0707838	0.6175	0.573791
Hspa1l	P16627	-0.473824	0.473824	1.09	0.573532
Flot2	Q60634	0.239563	0.239563	0.754	0.573369
Apip	Q9WVQ5	-0.0940859	0.0940859	0.63268	0.573154
Smc2	Q8CG48	0.151992	0.151992	0.675	0.572405
Tagln	P37804	0.197815	0.197815	0.71235	0.571437
Dnaaf5	B9EJR8	-0.709513	0.709513	1.9596	0.569239
Camk2g	Q923T9	-0.381218	0.381218	0.91985	0.569187
Casp8	O89110	0.220735	0.220735	0.7295	0.568474
Ubl4a	P21126	0.0595419	0.0595419	0.60325	0.567331
Sec24b	Q80ZX0	0.221023	0.221023	0.728	0.567095
Pkm	P52480	0.421946	0.421946	0.97935	0.566117
Rps6ka3	P18654	0.32182	0.32182	0.83375	0.565432
Alg2	Q9DBE8	0.172624	0.172624	0.682	0.56427
Nasp	Q99MD9	0.0462814	0.0462814	0.59031	0.56299
Commd6	Q3V4B5	-0.731678	0.731678	2.0978	0.562885
Ap1g1	P22892	0.452236	0.452236	1.02549	0.561728
Pbk	Q9JJ78	0.366568	0.366568	0.8858	0.561094
Plin3	Q9DBG5	0.211235	0.211235	0.71	0.560023
Gtse1	Q8R080	0.481436	0.481436	1.07985	0.559971
Mrpl13	Q9D1P0	0.363641	0.363641	0.8793	0.559551
Cyb5a	P56395	0.628048	0.628048	1.5037	0.559305
Drap1	Q9D6N5	-0.317686	0.317686	0.81882	0.558692
Ppp6r3	Q922D4	-0.291035	0.291035	0.787595	0.558378
Hacd3	Q8K2C9	-0.854339	0.854339	3.83295	0.558313
Pdlim2	Q8R1G6	0.625552	0.625552	1.48975	0.557834
Pgd	Q9DCD0	-0.363031	0.363031	0.87425	0.55687
Rfc3	Q8R323	0.211627	0.211627	0.7061	0.556671
Carhsp1	Q9CR86	0.59389	0.59389	1.3705	0.556574
Fhl2	O70433	0.435425	0.435425	0.9854	0.556332
Myl12b	Q3THE2	0.235386	0.235386	0.72755	0.556295
Itpr3	P70227	-0.111935	0.111935	0.62541	0.555405
Uba5	Q8VE47	-0.174094	0.174094	0.6675	0.551292
Snta1	Q61234	0.42285	0.42285	0.9545	0.55089
Ptbp1	P17225	-0.0820042	0.0820042	0.5994	0.550247
Fam98a	Q3TJZ6	-0.825999	0.825999	3.16195	0.550183
Decr1	Q9CQ62	-0.583301	0.583301	1.32	0.550043
Copg1	Q9QZE5	-0.193693	0.193693	0.68215	0.550022
Fkbp11	Q9D1M7	0.510117	0.510117	1.12045	0.54889
Cryzl1	Q921W4	0.498898	0.498898	1.0949	0.548656
Eif2a	Q8BJW6	0.201764	0.201764	0.6865	0.547989
Znf622	Q91VY9	-0.187463	0.187463	0.67375	0.547447
Rfc2	Q9WUK4	-0.3311	0.3311	0.816613	0.546233
Eno1	P17182	-0.47514	0.47514	1.038	0.544805
Lasp1	Q61792	0.0170282	0.0170282	0.5542	0.544763
Rps9	Q6ZWN5	-0.154163	0.154163	0.644	0.544719
Pafah1b2	Q61206	-0.519431	0.519431	1.1325	0.544244
P0DP28	P0DP28	-0.0822698	0.0822698	0.59251	0.543764
Wdr82	Q8BFQ4	-0.858109	0.858109	3.8226	0.542392
Leprel4	Q8K2B0	0.360317	0.360317	0.84562	0.540929
Vps35	Q9EQH3	0.118939	0.118939	0.6136	0.540619
Hmga2	P52927	-0.233282	0.233282	0.705	0.540536
Zfr	O88532	-0.306107	0.306107	0.7787	0.540335
Pfdn1	Q9CWM4	-0.862184	0.862184	3.91945	0.540165
Mcm7	Q61881	0.1068	0.1068	0.604	0.539493
Wdr46	Q9Z0H1	-0.856369	0.856369	3.754	0.53919
Nomo1	Q6GQT9	0.00879115	0.00879115	0.543	0.538226
Ndrg1	Q62433	-0.915979	0.915979	6.397	0.537483
Acad9	Q8JZN5	-0.36063	0.36063	0.84	0.537071
Ilk	O55222	-0.23047	0.23047	0.69778	0.536963
Npm3	Q9CPP0	-0.24923	0.24923	0.715	0.5368
Rpa3	Q9CQ71	0.355308	0.355308	0.831	0.535739
Mtx2	O88441	0.0877982	0.0877982	0.5869	0.535371
Rtn3	Q9ES97	-0.177622	0.177622	0.6508	0.535204
Sbds	P70122	-0.834331	0.834331	3.229	0.534944
Crat	P47934	-0.182956	0.182956	0.6535	0.533938
Pno1	Q9CPS7	-0.703018	0.703018	1.7976	0.533855
Hnrnpl	Q8R081	-0.200894	0.200894	0.666924	0.532943
Heatr1	G3X9B1	-0.449675	0.449675	0.9674	0.532385
Fnta	Q61239	0.423978	0.423978	0.92231	0.531271
Rbm26	Q6NZN0	0.241323	0.241323	0.69955	0.530732
Ckap5	A2AGT5	0.380594	0.380594	0.8565	0.530521
Myo18a	Q9JMH9	0.127773	0.127773	0.6075	0.529878
Ogdh	Q60597	0.0909276	0.0909276	0.58285	0.529853
Cyc1	Q9D0M3	0.266787	0.266787	0.72157	0.529064
Soat1	Q61263	-0.546943	0.546943	1.167	0.528718
Igf2bp3	Q9CPN8	-0.402944	0.402944	0.885	0.528395
Fam162a	Q9D6U8	0.323694	0.323694	0.78	0.527518
Mrpl11	Q9CQF0	-0.753453	0.753453	2.12375	0.523605
Cdc37	Q61081	-0.785263	0.785263	2.4375	0.52342
Ndufb3	Q9CQZ6	0.720827	0.720827	1.86205	0.519834
Gm21992	F7BGR7	0.35858	0.35858	0.81	0.51955
Tcof1	O08784	0.200818	0.200818	0.65	0.519468
Fdft1	P53798	0.701415	0.701415	1.7396	0.519418
Aqp1	Q02013	0.730801	0.730801	1.92915	0.519325
Eif2b2	Q99LD9	-0.0865543	0.0865543	0.568221	0.519039
Arpc3	Q9JM76	-0.225563	0.225563	0.6702	0.519028
Pigk	Q9CXY9	0.358606	0.358606	0.8087	0.518695
Pml	Q60953	-0.0569543	0.0569543	0.55	0.518675
Mylk	Q6PDN3	-0.566256	0.566256	1.195	0.518324
Stt3a	P46978	-0.474385	0.474385	0.9845	0.517468
Mpdu1	Q9R0Q9	-0.209102	0.209102	0.6532	0.516614
Rexo4	Q6PAQ4	-0.37713	0.37713	0.829	0.516359
Ipo4	Q8VI75	-0.400057	0.400057	0.86	0.515951
Mpst	Q99J99	-0.664215	0.664215	1.5365	0.515934
Stmn1	P54227	0.593513	0.593513	1.26815	0.515487
Slc25a17	O70579	-0.73943	0.73943	1.9772	0.515198
Lyar	Q08288	0.19599	0.19599	0.64	0.514567
Mon2	Q80TL7	-0.66462	0.66462	1.5342	0.51454
Cwc15	Q9JHS9	-0.00111197	0.00111197	0.5145	0.513928
Sf3b4	Q8QZY9	-0.608565	0.608565	1.31285	0.513896
Hcfc1	Q61191	0.0919075	0.0919075	0.5658	0.513799
Nup85	Q8R480	0.219157	0.219157	0.658	0.513795
Scamp3	O35609	-0.571455	0.571455	1.1985	0.513611
Cnn2	Q08093	-0.12942	0.12942	0.58925	0.512989
Ptgs1	P22437	0.0507777	0.0507777	0.54	0.51258
Cbr1	P48758	0.377746	0.377746	0.8225	0.511804
2022-09-05	A0A338P6R8	0.23364	0.23364	0.6675	0.511546
Irgq	Q8VIM9	0.460056	0.460056	0.9409	0.508033
Vps28	Q9D1C8	0.326105	0.326105	0.75315	0.507544
Lbr	Q3U9G9	-0.201162	0.201162	0.635	0.507262
Ada	P03958	-0.673503	0.673503	1.5508	0.506331
Ncaph	Q8C156	0.100679	0.100679	0.563	0.506317
Aldh7a1	Q9DBF1	-0.524709	0.524709	1.065	0.506185
Pdia6	Q922R8	0.506903	0.506903	1.02569	0.505764
Psph	Q99LS3	0.475929	0.475929	0.965	0.505728
Mcfd2	Q8K5B2	0.204589	0.204589	0.635	0.505086
Copz1	P61924	-0.117958	0.117958	0.5724	0.504881
Gclm	O09172	-0.0120882	0.0120882	0.5105	0.504329
Agps	Q8C0I1	-0.726956	0.726956	1.84695	0.504299
Nln	Q91YP2	-0.0526251	0.0526251	0.5305	0.502582
Bin1	O08539	0.651488	0.651488	1.4419	0.50252
Pcca	Q91ZA3	0.618369	0.618369	1.3155	0.502036
Renbp	P82343	0.405583	0.405583	0.844	0.501688
Synpo	Q8CC35	0.217438	0.217438	0.64	0.50084
Aspscr1	Q8VBT9	-0.654784	0.654784	1.4463	0.499286
Anapc2	Q8BZQ7	-0.211309	0.211309	0.63265	0.498965
Tnpo2	Q99LG2	-0.403381	0.403381	0.836	0.498773
Rpl3	P27659	-0.750206	0.750206	1.9885	0.496715
Gars	Q9CZD3	0.373719	0.373719	0.791266	0.495555
Sorbs3	Q9R1Z8	-0.0978469	0.0978469	0.549	0.495282
Stk3	Q9JI10	0.324003	0.324003	0.7305	0.493816
Ikbip	Q9DBZ1	-0.180365	0.180365	0.6015	0.493011
Sart1	Q9Z315	-0.267656	0.267656	0.672	0.492135
Kars	Q99MN1	-0.112803	0.112803	0.5545	0.491951
Fhl3	Q9R059	-0.834157	0.834157	2.9637	0.491508
Pfn1	P62962	0.673903	0.673903	1.50475	0.490695
Dpp9	Q8BVG4	0.172818	0.172818	0.5931	0.490602
Nono	Q99K48	0.343779	0.343779	0.7466	0.489935
Necap2	Q9D1J1	0.499578	0.499578	0.97425	0.487536
Mthfd2	P18155	0.312957	0.312957	0.70825	0.486598
Flii	Q9JJ28	-0.311646	0.311646	0.705	0.48529
Mrc2	Q64449	-0.0895276	0.0895276	0.533	0.485282
Grn	P28798	0.640079	0.640079	1.345	0.484094
Oxct1	Q9D0K2	-0.180567	0.180567	0.59	0.483465
Eif3k	Q9DBZ5	-0.171271	0.171271	0.582	0.48232
Rpl31	P62900	-0.642322	0.642322	1.346	0.481435
Yap1	P46938	-0.79245	0.79245	2.3145	0.480375
Mrpl37	Q921S7	-0.276326	0.276326	0.66375	0.480339
Naa10	Q9QY36	-0.674791	0.674791	1.4764	0.480138
Pygl	Q9ET01	0.5645	0.5645	1.1	0.47905
Psma2	P49722	-0.563634	0.563634	1.0977	0.478999
Naglu	O88325	-0.829145	0.829145	2.8006	0.478496
Prrc1	Q3UPH1	0.559133	0.559133	1.0848	0.478252
Qil1	Q8R404	0.217062	0.217062	0.60965	0.477318
Farp1	F8VPU2	0.677837	0.677837	1.475	0.47519
2022-09-07	O55131	0.0404485	0.0404485	0.4946	0.474594
Eif2b3	B1AUN2	-0.384724	0.384724	0.7695	0.473455
Zpr1	Q62384	-0.204911	0.204911	0.595	0.473078
A0A2I3BR81	A0A2I3BR81	-0.554556	0.554556	1.062	0.473062
Shoc2	O88520	-0.739593	0.739593	1.81405	0.472391
Idh2	P54071	0.525366	0.525366	0.9949	0.472213
Hist1h1b	P43276	0.744855	0.744855	1.85	0.472019
Hnrnph2	P70333	0.137725	0.137725	0.5473	0.471923
Tubb2b	Q9CWF2	0.389552	0.389552	0.7725	0.471571
Ppie	Q9QZH3	-0.194944	0.194944	0.585	0.470958
Dcakd	Q8BHC4	0.601985	0.601985	1.183	0.470852
Cdc27	A2A6Q5	0.211558	0.211558	0.59574	0.469707
Ttll12	Q3UDE2	-0.32612	0.32612	0.695	0.468346
Tpd52	Q62393	0.282435	0.282435	0.6505	0.466776
Tra2a	Q6PFR5	0.683861	0.683861	1.4745	0.466146
Ptk2	P34152	0.279621	0.279621	0.6465	0.465725
Hnrnpa1	P49312	-0.373746	0.373746	0.74305	0.465338
Plaa	P27612	0.707759	0.707759	1.592	0.465248
Gmppb	Q8BTZ7	0.597708	0.597708	1.1562	0.46513
Exoc2	Q9D4H1	0.366601	0.366601	0.73421	0.465048
Qdpr	Q8BVI4	0.243243	0.243243	0.6145	0.465027
Rps8	P62242	-0.341322	0.341322	0.706	0.465027
Ktn1	Q61595	-0.701997	0.701997	1.559	0.464587
Ppa2	Q91VM9	-0.588441	0.588441	1.12825	0.464341
Mphosph10	Q810V0	-0.652508	0.652508	1.33225	0.462946
Srp72	F8VQC1	0.373023	0.373023	0.7383	0.462897
Letm1	Q9Z2I0	0.332779	0.332779	0.6928	0.462251
Ube2h	P62257	0.327331	0.327331	0.686	0.461451
Crkl	P47941	0.53398	0.53398	0.9896	0.461174
Snw1	Q9CSN1	-0.154786	0.154786	0.543	0.458951
Nle1	Q8VEJ4	0.464578	0.464578	0.8565	0.458589
Mre11a	Q61216	-0.133903	0.133903	0.52945	0.458555
Ubfd1	Q78JW9	0.461362	0.461362	0.8501	0.457896
Rpa2	Q62193	0.0603962	0.0603962	0.485	0.455708
Vcam1	P29533	0.526952	0.526952	0.9625	0.455308
Ssrp1	Q08943	-0.17172	0.17172	0.549	0.454726
Txnl1	Q8CDN6	0.423609	0.423609	0.78885	0.454686
Crtap	Q9CYD3	0.395169	0.395169	0.75	0.453623
Thumpd1	Q99J36	0.681145	0.681145	1.42225	0.453492
Rprd1b	Q9CSU0	-0.164341	0.164341	0.5425	0.453345
Plod1	Q9R0E2	-0.649521	0.649521	1.293	0.45317
Brix1	Q9DCA5	0.574705	0.574705	1.0655	0.453151
Psmb5	O55234	-0.460644	0.460644	0.839	0.45252
Psma7	Q9Z2U0	-0.545736	0.545736	0.996	0.452447
Pitpna	P53810	0.83499	0.83499	2.74105	0.452302
Aco2	Q99KI0	0.166301	0.166301	0.54184	0.451732
Mrps22	Q9CXW2	0.739508	0.739508	1.7305	0.450782
Tbc1d15	Q9CXF4	-0.530178	0.530178	0.9585	0.450324
Gtf2i	Q9ESZ8	0.49668	0.49668	0.89425	0.450094
Cad	B2RQC6	-0.189741	0.189741	0.555	0.449694
Mob4	Q6PEB6	0.0937317	0.0937317	0.49602	0.449527
Prosc	Q9Z2Y8	0.487479	0.487479	0.8765	0.449224
Rrp12	Q6P5B0	0.50896	0.50896	0.914	0.448811
Tbl3	Q8C4J7	-0.107094	0.107094	0.5025	0.448685
Dnajc13	D4AFX7	-0.600238	0.600238	1.12185	0.448474
Snrnp70	Q62376	-0.101273	0.101273	0.499	0.448465
Cnpy3	Q9DAU1	-0.0367236	0.0367236	0.46515	0.448068
Rap1a	P62835	-0.319856	0.319856	0.6585	0.447875
Rpl32	P62911	0.596675	0.596675	1.10745	0.446663
Isoc1	Q91V64	0.344585	0.344585	0.6806	0.446075
Pc	Q05920	-0.502634	0.502634	0.8955	0.445391
Fasn	P19096	-0.0431773	0.0431773	0.465	0.444923
Eif1	P48024	-0.710006	0.710006	1.53395	0.444837
Cul3	Q9JLV5	-0.556884	0.556884	1.0021	0.444047
Q8C3W1	Q8C3W1	0.0602404	0.0602404	0.472	0.443567
Set	Q9EQU5	0.0906773	0.0906773	0.4871	0.442931
Gnl1	P36916	0.719858	0.719858	1.581	0.442904
Nol11	Q8BJW5	-0.699336	0.699336	1.472	0.442577
Zwint	Q9CQU5	-0.130557	0.130557	0.508885	0.442447
Cdh2	P15116	0.109818	0.109818	0.496335	0.441828
Glrx5	Q80Y14	0.0164035	0.0164035	0.44835	0.440996
Lrrfip1	Q3UZ39	-0.645897	0.645897	1.245	0.440859
Lgmn	O89017	-0.427807	0.427807	0.7704	0.440818
Ap1b1	O35643	-0.329535	0.329535	0.6566	0.440227
Plxnb2	B2RXS4	-0.491127	0.491127	0.865	0.440175
Fam114a1	Q9D281	0.8641	0.8641	3.2388	0.440153
Tpx2	A2APB8	0.401812	0.401812	0.735	0.439668
Noc3l	Q8VI84	0.662613	0.662613	1.30236	0.439399
Bcas2	Q9D287	0.177574	0.177574	0.534	0.439176
Hnrnpa0	Q9CX86	-0.287728	0.287728	0.6155	0.438404
Lmnb1	P14733	0.534915	0.534915	0.94105	0.437669
Bola2	Q8BGS2	-0.282445	0.282445	0.6096	0.437421
Nol10	Q5RJG1	0.531381	0.531381	0.9331	0.437268
Faf2	Q3TDN2	-0.197238	0.197238	0.5442	0.436863
Cald1	E9QA15	0.410188	0.410188	0.74	0.436461
Tor1aip1	Q921T2	-0.247563	0.247563	0.58	0.436414
Nfu1	Q9QZ23	-0.0474607	0.0474607	0.457	0.43531
Usp8	Q80U87	-0.705508	0.705508	1.47795	0.435244
Slc25a3	Q8VEM8	0.0882665	0.0882665	0.47685	0.43476
Ndufa11	Q9D8B4	-0.485432	0.485432	0.844	0.434296
Map7d1	A2AJI0	-0.727938	0.727938	1.59015	0.43262
Fis1	Q9CQ92	-0.664421	0.664421	1.2875	0.432059
2022-09-10	Q8C650	0.30451	0.30451	0.62105	0.431934
Cebpz	P53569	-0.289412	0.289412	0.605	0.429906
Tmpo	Q61033	0.137146	0.137146	0.49785	0.429572
Ergic1	Q9DC16	0.571258	0.571258	1.0016	0.429428
Idh3b	Q91VA7	-0.106564	0.106564	0.48025	0.429072
Sik3	Q6P4S6	0.31809	0.31809	0.6283	0.428444
Emc1	Q8C7X2	0.623084	0.623084	1.135	0.4278
Rnaseh2a	Q9CWY8	-0.753235	0.753235	1.7327	0.427571
Gnb2l1	P68040	-0.332627	0.332627	0.6405	0.427453
Cops7a	Q9CZ04	-0.382641	0.382641	0.6906	0.426348
Fmnl3	Q6ZPF4	0.557859	0.557859	0.9628	0.425694
Exoc4	O35382	0.457172	0.457172	0.7836	0.42536
Sh3bp1	P55194	-0.645799	0.645799	1.1975	0.424156
Papss2	O88428	-0.727988	0.727988	1.559	0.424067
Clic1	Q9Z1Q5	0.749881	0.749881	1.69465	0.423864
Nav1	Q8CH77	0.618003	0.618003	1.10589	0.422445
Cav1	P49817	0.539131	0.539131	0.9149	0.421649
Nap1l4	Q78ZA7	-0.126704	0.126704	0.4826	0.421453
Trap1	Q9CQN1	-0.286723	0.286723	0.59	0.420834
Grwd1	Q810D6	0.513028	0.513028	0.86095	0.419258
Abracl	Q4KML4	-0.561067	0.561067	0.955	0.419181
Eif1b	Q9CXU9	-0.461561	0.461561	0.77845	0.419148
Gpx1	P11352	0.817156	0.817156	2.2905	0.418805
Scp2	P32020	-0.281349	0.281349	0.5824	0.418543
Trnt1	Q8K1J6	-0.605067	0.605067	1.0595	0.418432
Dut	Q8VCG1	0.302053	0.302053	0.598	0.417372
Ezr	P26040	-0.28843	0.28843	0.5864	0.417264
S100a13	P97352	0.446839	0.446839	0.7533	0.416696
Nmt1	O70310	0.523052	0.523052	0.8715	0.41566
Psip1	Q99JF8	-0.0144465	0.0144465	0.42175	0.415657
Usp39	Q3TIX9	-0.23622	0.23622	0.544	0.415497
Xpo1	Q6P5F9	0.169522	0.169522	0.49932	0.414674
Obsl1	D3YYU8	-0.212718	0.212718	0.5245	0.412929
Rfc4	Q99J62	-0.638778	0.638778	1.1424	0.41266
Caprin1	Q60865	-0.55677	0.55677	0.930915	0.41261
Spg21	Q9CQC8	-0.408488	0.408488	0.69325	0.410065
Kctd12	Q6WVG3	0.369765	0.369765	0.65	0.409653
Nsfl1c	Q9CZ44	0.571821	0.571821	0.95535	0.409061
Emc7	Q9EP72	0.151672	0.151672	0.4811	0.408131
Dctn1	O08788	0.580098	0.580098	0.971	0.407725
Rock2	P70336	0.677104	0.677104	1.25815	0.406251
Timm17a	Q9Z0V8	0.467125	0.467125	0.76145	0.405757
Mrpl19	Q9D338	0.356641	0.356641	0.6291	0.404737
Pgrmc1	O55022	0.206839	0.206839	0.5095	0.404116
Tmx1	Q8VBT0	-0.807755	0.807755	2.1018	0.40406
Map1s	Q8C052	-0.513025	0.513025	0.8285	0.403459
Tkt	P40142	0.0904417	0.0904417	0.443	0.402934
Rpl27	P61358	0.294428	0.294428	0.5699	0.402105
Rpl24	Q8BP67	0.00735116	0.00735116	0.405	0.402023
Smyd5	Q3TYX3	-0.574476	0.574476	0.944	0.401695
Msn	P26041	-0.518225	0.518225	0.83345	0.401536
Exosc5	Q9CRA8	0.45202	0.45202	0.732	0.401121
Thbs1	P35441	0.677187	0.677187	1.2395	0.400127
Nudcd3	Q8R1N4	-0.814635	0.814635	2.1485	0.398258
Q8CE72	Q8CE72	0.382309	0.382309	0.644	0.397793
Plekhf1	Q3TB82	-0.254413	0.254413	0.5333	0.397622
Tm9sf2	P58021	0.704328	0.704328	1.3445	0.397531
Farsb	Q9WUA2	0.119919	0.119919	0.45155	0.397401
Taldo1	Q93092	0.671171	0.671171	1.2083	0.397324
Prmt5	Q8CIG8	0.0207918	0.0207918	0.4057	0.397265
Cand1	Q6ZQ38	0.548478	0.548478	0.8798	0.397249
Clip2	Q9Z0H8	0.0920148	0.0920148	0.437	0.39679
Abcf2	Q99LE6	-0.0814737	0.0814737	0.4315	0.396344
Mapk14	P47811	0.531216	0.531216	0.844	0.395653
Nemf	Q8CCP0	-0.0705863	0.0705863	0.424728	0.394748
Kdelc2	G5E897	0.280583	0.280583	0.54775	0.394061
Tmod3	Q9JHJ0	-0.501853	0.501853	0.7898	0.393437
Pacsin3	Q99JB8	0.662207	0.662207	1.16405	0.393207
Gatad2b	Q8VHR5	0.509129	0.509129	0.8007	0.39304
Morf4l2	Q9R0Q4	-0.133555	0.133555	0.4527	0.39224
Kpna6	O35345	0.823655	0.823655	2.224	0.39219
Snap47	Q8R570	-0.274765	0.274765	0.5404	0.391917
Hint1	P70349	0.75988	0.75988	1.6308	0.391588
Drg2	Q9QXB9	-0.279668	0.279668	0.542	0.39042
Nob1	Q8BW10	0.0871874	0.0871874	0.427	0.389771
Rps25	P62852	-0.105195	0.105195	0.435454	0.389646
Ddx39b	Q9Z1N5	0.560538	0.560538	0.88555	0.389166
C1qbp	O35658	0.658699	0.658699	1.139	0.388742
Minpp1	Q9Z2L6	-0.606436	0.606436	0.9876	0.388684
Ndufv2	Q9D6J6	-0.887362	0.887362	3.4485	0.388431
Dlg1	Q811D0	0.65402	0.65402	1.1222	0.388259
Ap1m1	P35585	0.578655	0.578655	0.9204	0.387806
Dnajc9	Q91WN1	0.0442486	0.0442486	0.4055	0.387557
Lman2	Q9DBH5	0.359525	0.359525	0.6045	0.387167
Srsf1	Q6PDM2	0.452498	0.452498	0.7052	0.386099
2022-09-11	Q8C1B7	0.279075	0.279075	0.53554	0.386084
Ubap2	Q91VX2	0.0756593	0.0756593	0.4175	0.385912
Cstf2	Q8BIQ5	-0.419082	0.419082	0.66295	0.38512
Ctnnd1	P30999	0.774446	0.774446	1.7055	0.384682
Anapc4	Q91W96	0.234467	0.234467	0.5025	0.38468
Rpl5	P47962	0.0611356	0.0611356	0.4095	0.384465
Sfxn3	Q91V61	0.553492	0.553492	0.8595	0.383773
Gsk3a	Q2NL51	-0.202827	0.202827	0.481	0.38344
Rps21	Q9CQR2	-0.216784	0.216784	0.48945	0.383345
Rsu1	Q01730	0.325989	0.325989	0.568685	0.3833
Epn1	Q80VP1	-0.547763	0.547763	0.847	0.383045
Trio	Q0KL02	-0.748932	0.748932	1.5246	0.382779
Arpc4	P59999	-0.630173	0.630173	1.0342	0.382475
Ciapin1	Q8WTY4	0.591015	0.591015	0.93	0.380356
Pxn	Q8VI36	0.317089	0.317089	0.5567	0.380177
Rpap3	Q9D706	0.521564	0.521564	0.7945	0.380117
Pbdc1	Q9D0B6	0.229888	0.229888	0.493125	0.379761
Arhgef2	Q60875	-0.80677	0.80677	1.96438	0.379578
Hist1h2bc	Q6ZWY9	0.357928	0.357928	0.59115	0.379561
Uchl3	Q9JKB1	-0.675054	0.675054	1.167	0.379212
Rpl4	Q9D8E6	0.269493	0.269493	0.5175	0.378038
Cast	P51125	-0.674178	0.674178	1.16	0.377954
Rpa1	Q8VEE4	-0.245646	0.245646	0.5	0.377177
Prkaca	P05132	0.500127	0.500127	0.7535	0.376654
Actl6a	Q9Z2N8	0.0196732	0.0196732	0.38413	0.376573
Cstf1	Q99LC2	0.241964	0.241964	0.4965	0.376365
Hnrnpk	P61979	0.508203	0.508203	0.76371	0.37559
Pdcl3	Q8BVF2	0.544218	0.544218	0.823	0.375109
Flnb	Q80X90	0.280278	0.280278	0.52091	0.37491
Anxa11	P97384	-0.626573	0.626573	1.0008	0.373726
Otud6b	Q8K2H2	0.283548	0.283548	0.52135	0.373522
Nup107	Q8BH74	-0.6008	0.6008	0.9352	0.373331
Anapc1	P53995	-0.849103	0.849103	2.471	0.372866
Smarcb1	Q9Z0H3	0.781256	0.781256	1.7009	0.372062
Cdc23	Q8BGZ4	-0.382327	0.382327	0.60235	0.372055
Aimp2	Q8R010	-0.353609	0.353609	0.5755	0.371998
Nop2	Q922K7	0.847044	0.847044	2.4315	0.371912
Mrps7	Q80X85	-0.224944	0.224944	0.4797	0.371794
Gigyf2	Q6Y7W8	-0.462687	0.462687	0.69085	0.371203
Smarca5	Q91ZW3	-0.517003	0.517003	0.768	0.370942
Mpc2	Q9D023	0.476671	0.476671	0.7073	0.370151
Ehmt2	Q9Z148	-0.393915	0.393915	0.61071	0.370142
Atp6v0c	P63082	0.928657	0.928657	5.1879	0.370118
Vwa5a	Q99KC8	-0.321979	0.321979	0.5455	0.36986
Naa20	P61600	0.35683	0.35683	0.5733	0.368729
Api5	O35841	-0.70209	0.70209	1.23687	0.368476
Ppm1f	Q8CGA0	0.444149	0.444149	0.6622	0.368084
Ndufb10	Q9DCS9	-0.816955	0.816955	2.0085	0.367646
Golga2	Q921M4	0.308505	0.308505	0.531	0.367184
Nes	Q6P5H2	0.592209	0.592209	0.9	0.367012
Srsf6	Q3TWW8	0.450226	0.450226	0.66495	0.365573
Lamtor5	Q9D1L9	-0.766586	0.766586	1.5659	0.365503
Ptbp3	Q8BHD7	-0.548735	0.548735	0.8086	0.364893
Prkacb	P68181	-0.705644	0.705644	1.23885	0.364663
Nup88	Q8CEC0	0.790807	0.790807	1.7415	0.36431
Unc45a	Q99KD5	0.653027	0.653027	1.0489	0.363939
Pgpep1	Q9ESW8	0.441722	0.441722	0.6484	0.361988
Eif3h	Q91WK2	0.405946	0.405946	0.6092	0.361898
Por	P37040	0.758606	0.758606	1.499	0.361849
Nup37	Q9CWU9	0.244648	0.244648	0.4785	0.361436
Cnpy2	Q9QXT0	0.389315	0.389315	0.5916	0.361281
Hectd1	Q69ZR2	-0.168717	0.168717	0.434	0.360777
Eif3m	Q99JX4	0.379967	0.379967	0.580802	0.360116
Degs1	O09005	0.21101	0.21101	0.456	0.359779
Csrp1	P97315	0.553206	0.553206	0.8051	0.359714
Sap18	O55128	-0.713006	0.713006	1.24815	0.358211
Kif11	Q6P9P6	-0.723485	0.723485	1.2945	0.357949
Pmm2	Q9Z2M7	-0.19621	0.19621	0.44525	0.357888
Dimt1	Q9D0D4	0.213114	0.213114	0.4546	0.357718
Cep170	Q6A065	-0.0468301	0.0468301	0.375	0.357439
Ywhab	Q9CQV8	-0.393532	0.393532	0.589	0.35721
Wdr6	Q99ME2	0.767023	0.767023	1.5315	0.356805
Gfpt1	P47856	-0.42323	0.42323	0.61822	0.356571
Bccip	Q9CWI3	-0.458759	0.458759	0.658	0.356136
Myo1e	E9Q634	-0.459741	0.459741	0.6575	0.355221
Sucla2	Q9Z2I9	0.507989	0.507989	0.721	0.35474
Gm6793	B2RXM2	0.139607	0.139607	0.41117	0.353768
Rbpj	P31266	0.00494031	0.00494031	0.3555	0.353744
Tex10	Q3URQ0	-0.0980357	0.0980357	0.392	0.35357
Dek	Q7TNV0	-0.279437	0.279437	0.4905	0.353436
Btf3	Q64152	-0.267642	0.267642	0.4795	0.351165
Stip1	Q60864	-0.715185	0.715185	1.232	0.350892
Ifitm3	Q9CQW9	-0.635007	0.635007	0.96	0.350393
P4ha1	Q60715	0.156734	0.156734	0.4153	0.350208
Ppp3r1	Q63810	-0.798084	0.798084	1.7325	0.349819
Metap2	O08663	-0.700239	0.700239	1.16465	0.349117
Ugt1a6	Q64435	-0.466768	0.466768	0.6545	0.349
Rhog	P84096	-0.417911	0.417911	0.599	0.348671
Eif3l	Q8QZY1	-0.215906	0.215906	0.4433	0.347589
Axl	Q00993	0.348857	0.348857	0.53335	0.347287
Klhdc4	Q921I2	-0.0483161	0.0483161	0.3635	0.345937
Vdac2	Q60930	-0.593349	0.593349	0.8495	0.34545
Ncam1	P13595	-0.047457	0.047457	0.3623	0.345106
Lmf2	Q8C3X8	-0.915221	0.915221	4.06	0.344203
Pfdn2	O70591	-0.259998	0.259998	0.465	0.344101
Ctsa	P16675	-0.231576	0.231576	0.447	0.343486
Rps12	P63323	-0.519869	0.519869	0.71425	0.342933
Ahnak	E9Q616	0.33802	0.33802	0.51704	0.34227
Iars	Q8BU30	-0.694758	0.694758	1.1204	0.341993
Capza1	P47753	0.265451	0.265451	0.46555	0.341969
Ccdc47	Q9D024	0.485964	0.485964	0.66482	0.341742
Dynlrb1	P62627	-0.34004	0.34004	0.5164	0.340803
Slc25a12	Q8BH59	0.403452	0.403452	0.5711	0.340689
Gbf1	Q6DFZ1	-0.773135	0.773135	1.5015	0.340637
Rbbp4	Q60972	0.186871	0.186871	0.4187	0.340457
Git2	Q9JLQ2	-0.885899	0.885899	2.97718	0.339699
Pdlim5	Q8CI51	0.321219	0.321219	0.5	0.339391
Atp6v1a	P50516	-0.728832	0.728832	1.251	0.339231
Tes	P47226	0.828125	0.828125	1.971	0.338766
Ptgis	O35074	-0.337353	0.337353	0.51	0.33795
Nup35	Q8R4R6	0.135991	0.135991	0.391	0.337827
Rtn4	Q99P72	-0.673738	0.673738	1.035	0.337681
Pcbp1	P60335	0.168342	0.168342	0.40585	0.337528
Hnrnpf	Q9Z2X1	-0.415092	0.415092	0.5764	0.337141
Smu1	Q3UKJ7	0.492908	0.492908	0.66485	0.33714
Tuba1a	P68369	-0.559981	0.559981	0.7651	0.336658
Pdha1	P35486	0.450974	0.450974	0.613	0.336553
Rnf126	Q91YL2	0.453505	0.453505	0.61565	0.33645
Magoh	P61327	0.458677	0.458677	0.6213	0.336324
Lamtor1	Q9CQ22	0.253488	0.253488	0.4502	0.33608
Actc1	P68033	-0.458427	0.458427	0.62	0.335775
Sh3glb1	Q9JK48	-0.340521	0.340521	0.5072	0.334488
Tsc22d1	P62500	-0.372761	0.372761	0.53215	0.333785
Prrc2c	Q3TLH4	-0.487868	0.487868	0.6511	0.333449
Cltc	Q68FD5	-0.440725	0.440725	0.59605	0.333356
Creld2	Q9CYA0	-0.28394	0.28394	0.4655	0.333326
Psma5	Q9Z2U1	-0.553901	0.553901	0.7471	0.333281
Eef1g	Q9D8N0	0.423504	0.423504	0.578	0.333215
Abcf1	Q6P542	0.528065	0.528065	0.706	0.333186
Heatr3	Q8BQM4	-0.18427	0.18427	0.408	0.332818
Eftud1	Q8C0D5	-0.445429	0.445429	0.59985	0.33266
Impa1	O55023	0.360624	0.360624	0.52	0.332475
Bzw1	Q9CQC6	0.63575	0.63575	0.91095	0.331814
Serpinb9	O08797	-0.427581	0.427581	0.5784	0.331087
Emc2	Q9CRD2	0.413298	0.413298	0.563	0.330313
Dbt	P53395	-0.839893	0.839893	2.057	0.329341
Mtdh	Q80WJ7	0.282276	0.282276	0.458	0.328718
Spats2	Q8K1N4	0.305336	0.305336	0.4713	0.327395
Tbcb	Q9D1E6	0.744547	0.744547	1.281	0.327235
Vta1	Q9CR26	0.848874	0.848874	2.162	0.326734
Ppfibp1	Q8C8U0	0.331647	0.331647	0.4865	0.325154
Akr1b10	G5E895	0.480364	0.480364	0.6251	0.324824
Acta2	P62737	0.402926	0.402926	0.54371	0.324635
Apbb1ip	Q8R5A3	0.00347891	0.00347891	0.3255	0.324368
Utp14a	Q640M1	-0.230658	0.230658	0.4215	0.324277
Eif2s1	Q6ZWX6	-0.555573	0.555573	0.7285	0.323765
Sptlc2	P97363	0.822314	0.822314	1.8215	0.323656
Sec22b	O08547	0.160516	0.160516	0.3843	0.322614
Ahnak2	Q3URZ6	-0.198368	0.198368	0.40235	0.322537
Paf1	Q8K2T8	0.64579	0.64579	0.90936	0.322104
Commd3	Q63829	0.00091313	0.00091313	0.322	0.321706
Rpl38	Q9JJI8	-0.144689	0.144689	0.376	0.321597
Rps28	P62858	0.482886	0.482886	0.6216	0.321438
Atp5j2	P56135	0.443615	0.443615	0.575	0.319921
Aimp1	P31230	-0.715723	0.715723	1.125	0.319812
Pgm3	Q9CYR6	0.340638	0.340638	0.4835	0.318802
Hp1bp3	Q3TEA8	0.655725	0.655725	0.926	0.318799
Tbc1d13	Q8R3D1	-0.723714	0.723714	1.1518	0.318227
Stk10	O55098	0.0947353	0.0947353	0.35132	0.318038
Smarcc1	P97496	-0.808437	0.808437	1.6567	0.317362
Palld	Q9ET54	-0.25604	0.25604	0.4265	0.317299
Hook3	Q8BUK6	0.468492	0.468492	0.59695	0.317284
Arih1	Q9Z1K5	0.567846	0.567846	0.734	0.317201
Mta1	Q8K4B0	-0.749724	0.749724	1.2655	0.316724
Myof	Q69ZN7	0.70745	0.70745	1.082	0.31654
Tceb1	P83940	-0.488258	0.488258	0.6182	0.316359
Pla2g4a	P47713	-0.775661	0.775661	1.41	0.316318
Mtco2	P00405	-0.468919	0.468919	0.595	0.315993
Mapk1	P63085	-0.507392	0.507392	0.639	0.314776
Nudcd1	Q6PIP5	0.843613	0.843613	2.009	0.314182
Actr1b	Q8R5C5	0.459139	0.459139	0.5808	0.314132
Plcd1	Q8R3B1	0.354803	0.354803	0.486	0.313566
Cox4i1	P19783	0.4044	0.4044	0.525	0.31269
Nfic	P70255	0.649879	0.649879	0.8918	0.312238
Hpcal1	P62748	0.487615	0.487615	0.6085	0.311786
Acsl4	Q9QUJ7	0.643505	0.643505	0.87425	0.311666
Eif2b1	Q99LC8	0.00145852	0.00145852	0.312	0.311545
Prmt3	Q922H1	0.584539	0.584539	0.749	0.31118
Uqcrc2	Q9DB77	-0.586635	0.586635	0.7525	0.311057
Cd44	P15379	-0.494714	0.494714	0.6153	0.310902
Yars	Q91WQ3	0.0300921	0.0300921	0.319705	0.310084
Fubp3	Q3TIX6	-0.168747	0.168747	0.372	0.309226
Csde1	Q91W50	-0.218418	0.218418	0.393809	0.307795
Pitpnb	P53811	-0.637783	0.637783	0.8491	0.307559
Psmb1	O09061	-0.665534	0.665534	0.9195	0.307541
Celf1	P28659	-0.581318	0.581318	0.73454	0.307538
Sptbn1	Q62261	-0.427895	0.427895	0.5375	0.307506
Ppa1	Q9D819	0.383381	0.383381	0.498	0.307076
Bms1	Q6PGF5	-0.45468	0.45468	0.5631	0.30707
Sf3b6	P59708	0.743372	0.743372	1.1965	0.307055
M6pr	P24668	0.498653	0.498653	0.6119	0.306774
Tln1	P26039	0.11507	0.11507	0.3466	0.306717
Osbpl9	A2A8Z1	-0.768505	0.768505	1.3235	0.306384
Rbm39	Q8VH51	0.433516	0.433516	0.54	0.305901
Sun2	Q8BJS4	0.868991	0.868991	2.332	0.305513
Tmx3	Q8BXZ1	-0.500033	0.500033	0.60985	0.304905
Dhx36	Q8VHK9	0.391181	0.391181	0.500385	0.304644
Dbnl	Q62418	0.314255	0.314255	0.444	0.304471
Ubr2	Q6WKZ8	0.456428	0.456428	0.559	0.303857
Atg4b	Q8BGE6	-0.651526	0.651526	0.87064	0.303395
Sf1	Q64213	0.196291	0.196291	0.37693	0.302942
Tsn	Q62348	-0.638256	0.638256	0.83604	0.302432
Ube2k	P61087	-0.831264	0.831264	1.7908	0.302172
Ehd1	Q9WVK4	0.565593	0.565593	0.6935	0.301261
Q91V76	Q91V76	-0.391843	0.391843	0.4944	0.300673
Lrp1	Q91ZX7	0.209295	0.209295	0.38	0.300468
Ybx1	P62960	0.591205	0.591205	0.734995	0.300462
Ndufa4	Q62425	0.130691	0.130691	0.345	0.299912
Brox	Q8K2Q7	0.690449	0.690449	0.9685	0.2998
Arfgap2	Q99K28	0.77763	0.77763	1.3418	0.298376
Nup214	Q80U93	-0.420032	0.420032	0.5136	0.297872
Slc25a11	Q9CR62	-0.636907	0.636907	0.8198	0.297663
Snap23	O09044	-0.611726	0.611726	0.7664	0.297573
Mki67	E9PVX6	-0.386972	0.386972	0.485	0.297319
Prkcdbp	Q91VJ2	0.731423	0.731423	1.106	0.297046
Paics	Q9DCL9	0.571491	0.571491	0.6924	0.2967
Hdlbp	Q8VDJ3	-0.585475	0.585475	0.71542	0.296559
Psmb3	Q9R1P1	-0.615224	0.615224	0.7701	0.296316
Nap1l1	P28656	0.00463706	0.00463706	0.2975	0.29612
Nmt2	O70311	0.157706	0.157706	0.349667	0.294523
Cops2	P61202	-0.0322163	0.0322163	0.3035	0.293722
Col6a3	E9PWQ3	-0.606066	0.606066	0.745	0.293481
Eif5a	P63242	-0.719997	0.719997	1.04766	0.293348
Dhx30	Q99PU8	-0.85752	0.85752	2.0555	0.292868
Dpf2	Q61103	0.364859	0.364859	0.4608	0.292673
Tmed7	D3YZZ5	0.123507	0.123507	0.3336	0.292398
Eif3i	Q9QZD9	-0.750612	0.750612	1.1718	0.292233
Glud1	P26443	0.673245	0.673245	0.8935	0.291956
Nenf	Q9CQ45	0.0107475	0.0107475	0.295	0.291829
Lamb1	P02469	0.682994	0.682994	0.92035	0.291757
Cirh1a	Q8R2N2	-0.288744	0.288744	0.41	0.291615
Tmsb4x	P20065	-0.760974	0.760974	1.217	0.290895
Ppp1r11	Q8K1L5	-0.935444	0.935444	4.499	0.290437
Gnpnat1	Q9JK38	0.605431	0.605431	0.7345	0.289811
Eif4g1	Q6NZJ6	-0.235224	0.235224	0.376356	0.287828
Hprt1	P00493	-0.582973	0.582973	0.68845	0.287103
Psma6	Q9QUM9	-0.611954	0.611954	0.7396	0.286999
Cirbp	P60824	-0.729746	0.729746	1.06	0.28647
Akap12	Q9WTQ5	-0.375843	0.375843	0.457	0.28524
Ahcyl1	Q80SW1	-0.54228	0.54228	0.6221	0.284748
Fscn1	Q61553	-0.575941	0.575941	0.67125	0.284649
Ppp2r1b	Q7TNP2	-0.408572	0.408572	0.481	0.284477
Cndp2	Q9D1A2	-0.627904	0.627904	0.7643	0.284393
Gnl3	Q8CI11	0.261833	0.261833	0.384	0.283456
Pdia3	P27773	0.815315	0.815315	1.5347	0.283436
Dkc1	Q9ESX5	0.515851	0.515851	0.5845	0.282985
Rcn2	Q8BP92	0.407397	0.407397	0.477	0.282672
Psma4	Q9R1P0	-0.222357	0.222357	0.3632	0.28244
Adsl	P54822	0.832481	0.832481	1.685	0.282269
Dnpep	Q9Z2W0	-0.0879863	0.0879863	0.3095	0.282268
Mcm6	P97311	-0.529	0.529	0.59927	0.282256
Msh6	P54276	0.750755	0.750755	1.1308	0.281846
Cul7	Q8VE73	0.256025	0.256025	0.37835	0.281483
Aldh16a1	Q571I9	0.506214	0.506214	0.5695	0.281211
Plec	Q9QXS1	-0.154013	0.154013	0.3307	0.279768
Sdf2	Q9DCT5	0.11587	0.11587	0.316	0.279385
Mrpl46	Q9EQI8	-0.822017	0.822017	1.5658	0.278686
Rps23	P62267	0.400181	0.400181	0.46435	0.278526
Purb	O35295	-0.619159	0.619159	0.73015	0.278071
Cenpv	Q9CXS4	0.826354	0.826354	1.599	0.277661
Las1l	A2BE28	0.264398	0.264398	0.37695	0.277285
Crlf3	Q9Z2L7	0.440187	0.440187	0.4945	0.276828
Scoc	Q78YZ6	-0.0941557	0.0941557	0.3055	0.276735
Erp29	P57759	0.50915	0.50915	0.5635	0.276594
Alyref	O08583	0.41812	0.41812	0.47525	0.276538
Tecr	Q9CY27	-0.899955	0.899955	2.7621	0.276333
Pawr	Q925B0	-0.0651152	0.0651152	0.295	0.275791
Try4	Q9R0T7	0.623295	0.623295	0.7321	0.275786
Ror2	Q9Z138	0.383963	0.383963	0.44692	0.275319
Prim1	P20664	0.416916	0.416916	0.471	0.274633
Golph3	Q9CRA5	-0.355958	0.355958	0.4258	0.274233
Tpm3-rs7	D3Z2H9	0.151139	0.151139	0.322	0.273333
Son	Q9QX47	-0.104316	0.104316	0.3045	0.272736
Pcbp2	Q61990	0.149786	0.149786	0.319835	0.271928
Grb2	Q60631	0.803189	0.803189	1.3796	0.271521
Rab5b	P61021	-0.814065	0.814065	1.452	0.269977
Etfa	Q99LC5	-0.799661	0.799661	1.34215	0.268885
Nup62	Q63850	0.289533	0.289533	0.377985	0.268546
Nup54	Q8BTS4	0.712259	0.712259	0.9307	0.267801
Pelp1	Q9DBD5	-0.535609	0.535609	0.575	0.267025
Usp10	P52479	0.361963	0.361963	0.41825	0.266859
Rras2	P62071	-0.430871	0.430871	0.468	0.266352
Ubqln1	Q8R317	0.883553	0.883553	2.28	0.2655
Psmd3	P14685	-0.576919	0.576919	0.6262	0.264934
Mcmbp	Q8R3C0	0.254084	0.254084	0.355	0.2648
Colec12	Q8K4Q8	-0.673476	0.673476	0.8095	0.264321
Dars	Q922B2	-0.464992	0.464992	0.4936	0.26408
Sfpq	Q8VIJ6	-0.0638893	0.0638893	0.28145	0.263468
Dld	O08749	0.0422956	0.0422956	0.27502	0.263388
Vrk1	Q80X41	-0.363852	0.363852	0.412	0.262093
Tubb5	P99024	0.643878	0.643878	0.73528	0.261849
Pi4k2a	Q2TBE6	-0.698237	0.698237	0.8661	0.261357
Eif4h	Q9WUK2	-0.718554	0.718554	0.92545	0.260464
Bsg	P18572	-0.112571	0.112571	0.2935	0.26046
Uba1	Q02053	0.751909	0.751909	1.049	0.260248
Sqrdl	Q9R112	-0.676509	0.676509	0.804	0.260087
Dnajc7	Q9QYI3	0.031728	0.031728	0.2685	0.259981
Tomm22	Q9CPQ3	-0.355752	0.355752	0.40265	0.259406
Psme1	P97371	0.922553	0.922553	3.349	0.25937
Uap1l1	Q3TW96	0.370592	0.370592	0.4116	0.259064
Esyt1	Q3U7R1	-0.291685	0.291685	0.3655	0.258889
Anp32b	Q9EST5	0.169077	0.169077	0.31	0.257586
Ncapg	E9PWG6	-0.854079	0.854079	1.765	0.257551
Exosc2	Q8VBV3	-0.665789	0.665789	0.76754	0.25652
Rabggta	Q9JHK4	-0.560031	0.560031	0.5822	0.25615
Hspa4l	P48722	-0.591081	0.591081	0.6255	0.255779
Srp19	Q9D7A6	0.723193	0.723193	0.923775	0.255708
Poldip3	Q8BG81	-0.440334	0.440334	0.45687	0.255695
Atxn10	P28658	0.279875	0.279875	0.355	0.255644
Arhgap17	Q3UIA2	-0.873613	0.873613	2.0226	0.25563
Suclg2	Q9Z2I8	0.53413	0.53413	0.5485	0.255529
U2af1	Q9D883	-0.0546552	0.0546552	0.2701	0.255338
Pabpc4	Q6PHQ9	-0.409552	0.409552	0.4323	0.25525
Emg1	O35130	0.12163	0.12163	0.2903	0.254991
Mat2a	Q3THS6	-0.15905	0.15905	0.3028	0.25464
Lamp2	P17047	-0.820071	0.820071	1.415	0.2546
Slc25a24	Q8BMD8	-0.275018	0.275018	0.35108	0.254527
Vcp	Q01853	-0.363301	0.363301	0.3995	0.254361
Sacm1l	Q9EP69	0.0341967	0.0341967	0.26335	0.254344
Rpl26	P61255	0.829978	0.829978	1.49425	0.254056
Nars	Q8BP47	0.487218	0.487218	0.495	0.253827
Ints3	Q7TPD0	-0.683452	0.683452	0.801	0.253555
Cdk6	Q64261	0.714682	0.714682	0.886215	0.252853
Sdha	Q8K2B3	-0.503155	0.503155	0.50879	0.25279
Gsn	P13020	0.395398	0.395398	0.418	0.252724
Ist1	Q9CX00	-0.346272	0.346272	0.3865	0.252666
Pwp1	Q99LL5	0.346118	0.346118	0.38627	0.252575
Slc2a1	P17809	0.648794	0.648794	0.717	0.251815
Ndufb7	Q9CR61	-0.373729	0.373729	0.40205	0.251792
Rab11b	P46638	0.471205	0.471205	0.47595	0.25168
Edc4	Q3UJB9	-0.694864	0.694864	0.8243	0.251524
Bag2	Q91YN9	-0.415889	0.415889	0.4302	0.251285
Clns1a	Q61189	-0.470337	0.470337	0.47395	0.251034
Hnrnpa2b1	O88569	-0.0334951	0.0334951	0.25955	0.250856
Trip10	Q8CJ53	0.603376	0.603376	0.6321	0.250706
Pgm2	Q7TSV4	-0.172036	0.172036	0.30125	0.249424
Kdelc1	Q9JHP7	0.331195	0.331195	0.372	0.248796
Fbln2	P37889	0.781217	0.781217	1.136	0.248538
Hnrnpd	Q60668	-0.286361	0.286361	0.34758	0.248047
Mcm4	P49717	-0.301963	0.301963	0.35447	0.247433
Phb	P67778	0.326667	0.326667	0.36685	0.247012
Rpl19	P84099	0.088553	0.088553	0.271	0.247002
Lsm4	Q9QXA5	0.285746	0.285746	0.3445	0.24606
Npc2	Q9Z0J0	0.016701	0.016701	0.25	0.245825
Ube2v2	Q9D2M8	-0.829092	0.829092	1.4369	0.245577
Adssl1	P28650	-0.763513	0.763513	1.0378	0.245426
Naa25	Q8BWZ3	-0.282854	0.282854	0.342	0.245264
Stoml2	Q99JB2	0.736276	0.736276	0.9294	0.245106
Hsp90aa1	P07901	0.414492	0.414492	0.4183	0.244918
Wdr26	Q8C6G8	0.111391	0.111391	0.2756	0.244901
Dctn2	Q99KJ8	-0.729575	0.729575	0.90465	0.24464
Arl1	P61211	0.737595	0.737595	0.93175	0.244496
Acbd3	Q8BMP6	0.371893	0.371893	0.3892	0.244459
Arpc2	Q9CVB6	-0.478549	0.478549	0.46835	0.244222
Nolc1	E9Q5C9	0.302937	0.302937	0.35	0.243972
Ddi2	A2ADY9	-0.707818	0.707818	0.83425	0.243753
Apoo	Q9DCZ4	-0.670694	0.670694	0.74	0.243687
Atxn2l	Q7TQH0	0.624819	0.624819	0.64909	0.243526
Dpysl2	O08553	0.681059	0.681059	0.76285	0.243304
Sec13	Q9D1M0	0.622071	0.622071	0.640363	0.242012
Hspa9	P38647	0.686219	0.686219	0.770145	0.241657
Igf2bp1	O88477	0.4306	0.4306	0.42	0.239148
Dynll1	P63168	-0.150043	0.150043	0.2808	0.238668
Anxa5	P48036	0.716509	0.716509	0.84	0.238133
2022-03-02	Q922Q1	-0.6389	0.6389	0.654	0.236159
Ap3b1	Q9Z1T1	-0.666639	0.666639	0.70785	0.23597
Timm50	Q9D880	-0.590838	0.590838	0.5756	0.235514
Sod2	P09671	-0.853326	0.853326	1.604	0.235265
Txnrd1	Q9JMH6	0.520387	0.520387	0.4895	0.234771
Eef1e1	Q9D1M4	0.28815	0.28815	0.32885	0.234092
Eif3a	P23116	0.144658	0.144658	0.27344	0.233885
Fstl1	Q62356	0.747033	0.747033	0.9237	0.233666
Pus1	Q9WU56	-0.236083	0.236083	0.3055	0.233377
Ctbp1	O88712	0.482834	0.482834	0.45112	0.233304
Cdk4	P30285	0.833692	0.833692	1.4016	0.233097
Eif4g2	Q62448	-0.221557	0.221557	0.2989	0.232677
Ptpn11	P35235	0.874172	0.874172	1.8485	0.232593
Srrm1	Q52KI8	-0.0998271	0.0998271	0.25835	0.23256
Arf4	P61750	0.472956	0.472956	0.441	0.232426
Ilf3	Q9Z1X4	-0.360783	0.360783	0.363	0.232036
Rars	Q9D0I9	-0.593733	0.593733	0.5705	0.231776
Znf326	O88291	0.592911	0.592911	0.569	0.231634
Hgs	Q99LI8	-0.843433	0.843433	1.47785	0.231383
Pdcd10	Q8VE70	-0.467629	0.467629	0.432715	0.230365
Oxsr1	Q6P9R2	0.868599	0.868599	1.75095	0.230076
Mybbp1a	Q7TPV4	0.535798	0.535798	0.495	0.22978
Srrt	Q99MR6	-0.623081	0.623081	0.60805	0.229186
Grsf1	Q8C5Q4	0.185954	0.185954	0.2815	0.229154
Slc9a3r1	P70441	0.206574	0.206574	0.288	0.228507
Dstn	Q9R0P5	0.716087	0.716087	0.8042	0.228323
Gm9774	A0A0A6YVU8	-0.65451	0.65451	0.66001	0.228027
Ptcd3	Q14C51	0.844158	0.844158	1.4605	0.227607
Psme3	P61290	0.470856	0.470856	0.43009	0.227579
Snx6	Q6P8X1	-0.140303	0.140303	0.264	0.22696
Nip7	Q9CXK8	0.743068	0.743068	0.883	0.226871
Slc27a4	Q91VE0	0.183264	0.183264	0.27769	0.226799
Gtf2f1	Q3THK3	-0.80522	0.80522	1.16165	0.226266
Immt	Q8CAQ8	0.171676	0.171676	0.27313	0.22624
Pa2g4	P50580	0.47126	0.47126	0.4275	0.226037
Dnm2	P39054	0.662522	0.662522	0.66917	0.22583
Tubb4a	Q9D6F9	0.609447	0.609447	0.578	0.22574
Ctnna1	P26231	0.327337	0.327337	0.3355	0.225678
Ywhaz	P63101	-0.435637	0.435637	0.39966	0.225553
Snrnp200	Q6P4T2	-0.381198	0.381198	0.3641	0.225306
Ppp2ca	P63330	0.446746	0.446746	0.4067	0.225008
Efhd2	Q9D8Y0	-0.776902	0.776902	1.0085	0.224994
Ddah2	Q99LD8	0.774803	0.774803	0.99855	0.224871
Carm1	Q9WVG6	-0.639168	0.639168	0.623	0.224798
Prdx2	Q61171	-0.5175	0.5175	0.465	0.224363
Psmd13	Q9WVJ2	0.458498	0.458498	0.414	0.224182
Atp1b1	P14094	0.843596	0.843596	1.4332	0.224158
Prpf8	Q99PV0	0.518451	0.518451	0.46515	0.223992
Tmed2	Q9R0Q3	-0.59075	0.59075	0.5467	0.223737
Cryab	P23927	0.882368	0.882368	1.9015	0.223677
Kpna3	O35344	-0.0148428	0.0148428	0.2265	0.223138
Sf3b2	Q3UJB0	0.574016	0.574016	0.52295	0.222768
Chd4	Q6PDQ2	-0.639523	0.639523	0.61565	0.221927
Txndc12	Q9CQU0	-0.930209	0.930209	3.1798	0.22192
Cyp20a1	Q8BKE6	0.450693	0.450693	0.4035	0.221646
Nfkb2	Q9WTK5	0.63257	0.63257	0.60266	0.221435
Ccdc6	D3YZP9	-0.886792	0.886792	1.956	0.221434
Taf15	Q8BQ46	0.882201	0.882201	1.878	0.221227
Atad1	Q9D5T0	-0.115352	0.115352	0.2495	0.22072
Mlec	Q6ZQI3	0.395577	0.395577	0.36475	0.220463
Rpl18a	P62717	0.354698	0.354698	0.3415	0.220371
Kdm1a	Q6ZQ88	0.543284	0.543284	0.4825	0.220365
Hibadh	Q99L13	0.409959	0.409959	0.373096	0.220142
Bag6	Q9Z1R2	-0.765228	0.765228	0.93625	0.219805
Fah	P35505	0.519513	0.519513	0.4567	0.219438
Filip1l	Q6P6L0	0.438617	0.438617	0.3905	0.21922
Thrap3	Q569Z6	-0.87021	0.87021	1.6865	0.218891
Ppp1r12a	Q9DBR7	-0.0730045	0.0730045	0.235775	0.218562
Atrx	Q61687	-0.119513	0.119513	0.2481	0.218449
Nup188	Q6ZQH8	-0.325589	0.325589	0.32355	0.218206
Cs	Q9CZU6	-0.573038	0.573038	0.51095	0.218156
Pepd	Q11136	0.915607	0.915607	2.582	0.217902
Lsm8	Q6ZWM4	0.580569	0.580569	0.5195	0.217894
Atp5c1	Q91VR2	-0.516188	0.516188	0.4493	0.217377
Bub3	Q9WVA3	-0.720866	0.720866	0.775475	0.216461
Actr1a	P61164	0.541605	0.541605	0.472	0.216362
Spg20	Q8R1X6	0.07396	0.07396	0.233	0.215767
Asah1	Q9WV54	-0.180122	0.180122	0.2628	0.215464
Suclg1	Q9WUM5	0.448525	0.448525	0.3902	0.215185
Snrpd1	P62315	-0.65731	0.65731	0.627604	0.215074
Hadhb	Q99JY0	-0.625254	0.625254	0.5736	0.214954
Uba3	Q8C878	0.549593	0.549593	0.47666	0.214691
Mut	P16332	-0.169911	0.169911	0.2585	0.214578
Pak1	O88643	-0.609254	0.609254	0.5485	0.214324
Actr3	Q99JY9	-0.336425	0.336425	0.32175	0.213505
Col18a1	P39061	0.546232	0.546232	0.47	0.213271
Magt1	Q9CQY5	0.561459	0.561459	0.4847	0.212561
Lonp1	Q8CGK3	0.0844269	0.0844269	0.232	0.212413
Sdpr	Q63918	0.384648	0.384648	0.345	0.212296
Sdhc	Q9CZB0	-0.71047	0.71047	0.733	0.212226
Prpf38a	Q4FK66	0.78139	0.78139	0.9705	0.212161
Eef2	P58252	-0.76033	0.76033	0.88465	0.212024
Ston1	Q8CDJ8	-0.727598	0.727598	0.777	0.211656
Eif3d	O70194	-0.291722	0.291722	0.2986	0.211492
Asns	Q61024	0.670684	0.670684	0.639	0.210433
Ntmt1	Q8R2U4	-0.859949	0.859949	1.502	0.210356
Fip1l1	Q9D824	-0.832263	0.832263	1.25131	0.209891
Prps1	Q9D7G0	0.565983	0.565983	0.48295	0.209608
Adprh	P54923	0.349484	0.349484	0.3215	0.209141
Cd2ap	Q9JLQ0	0.371372	0.371372	0.33095	0.208044
Mrpl39	Q9JKF7	0.389277	0.389277	0.33995	0.207615
Hypk	Q9CR41	-0.541552	0.541552	0.45253	0.207461
Golt1b	Q9CR60	-0.291179	0.291179	0.29236	0.207231
Ssr4	Q62186	-0.827847	0.827847	1.199	0.206411
Ogt	Q8CGY8	0.930903	0.930903	2.984	0.206186
Ddost	O54734	0.690198	0.690198	0.6653	0.206111
Rnps1	Q99M28	0.162932	0.162932	0.2462	0.206086
Raver1	Q9CW46	0.0811611	0.0811611	0.223922	0.205748
Arpc1b	Q9WV32	0.713259	0.713259	0.7165	0.20545
Elac2	Q80Y81	0.857114	0.857114	1.4349	0.205027
Aatf	Q9JKX4	-0.269571	0.269571	0.2804	0.204812
Maged2	Q9ER67	0.0763954	0.0763954	0.22175	0.204809
Xpo5	Q924C1	-0.0492771	0.0492771	0.215	0.204405
Zwilch	Q8R060	0.812776	0.812776	1.09	0.204074
Rpl21	O09167	0.514026	0.514026	0.41925	0.203745
Capns1	O88456	0.486656	0.486656	0.3955	0.203028
Prkar2b	P31324	0.287967	0.287967	0.285	0.20293
Cops5	O35864	-0.837397	0.837397	1.24744	0.202837
Puf60	Q3UEB3	-0.385285	0.385285	0.3298	0.202733
Fen1	P39749	-0.316558	0.316558	0.2962	0.202436
Tsg101	Q61187	-0.599845	0.599845	0.5057	0.202358
Hsd17b12	O70503	-0.468343	0.468343	0.38	0.202029
Polr2c	P97760	0.471236	0.471236	0.3819	0.201935
Ppp2r4	P58389	0.918959	0.918959	2.4856	0.201436
Fermt2	Q8CIB5	0.230605	0.230605	0.2604	0.200351
Hn1	P97825	-0.110009	0.110009	0.225	0.200248
Pccb	Q99MN9	0.0555911	0.0555911	0.212	0.200215
Atad3	Q925I1	-0.31199	0.31199	0.29077	0.200053
Map2k2	Q63932	0.517662	0.517662	0.41425	0.199808
Ppp4r2	Q0VGB7	0.0435768	0.0435768	0.2088	0.199701
Tns1	E9Q0S6	-0.39594	0.39594	0.3305	0.199642
Rdh11	Q9QYF1	0.208054	0.208054	0.2515	0.199174
Il1rn	P25085	-0.68509	0.68509	0.6305	0.198551
Stau2	Q8CJ67	-0.685714	0.685714	0.631	0.198315
Map1b	P14873	-0.594931	0.594931	0.488	0.197674
Zc3h18	Q0P678	-0.606585	0.606585	0.502	0.197494
Mtch1	Q791T5	0.699652	0.699652	0.6575	0.197479
Kctd17	E0CYQ0	-0.0298643	0.0298643	0.2033	0.197229
Crk	Q64010	0.825149	0.825149	1.12785	0.197206
Rpl13	P47963	0.141141	0.141141	0.229	0.196679
Tp53bp1	P70399	0.649926	0.649926	0.5589	0.195657
Eftud2	O08810	-0.197823	0.197823	0.2437	0.195491
Rap2c	Q8BU31	0.684841	0.684841	0.61915	0.195131
Cnn1	Q08091	0.797452	0.797452	0.9615	0.19475
Atp5o	Q9DB20	-0.820095	0.820095	1.0809	0.194459
Rin1	Q921Q7	0.504048	0.504048	0.391	0.193917
Mob1a	Q921Y0	-0.431143	0.431143	0.3406	0.193753
Nras	P08556	0.186713	0.186713	0.238	0.193562
Dhrs1	Q99L04	-0.328053	0.328053	0.288	0.193521
Txndc5	Q91W90	0.00852005	0.00852005	0.19505	0.193388
Ufc1	Q9CR09	0.16419	0.16419	0.231	0.193072
Ugp2	Q91ZJ5	0.605414	0.605414	0.4893	0.193071
Kiaa1468	Q148V7	-0.193254	0.193254	0.23905	0.192853
Ckap2	Q3V1H1	-0.876517	0.876517	1.5555	0.192077
Eif1ax	Q8BMJ3	0.586437	0.586437	0.46405	0.191914
Vps45	P97390	0.0498563	0.0498563	0.2011	0.191074
Atox1	O08997	-0.281098	0.281098	0.265	0.190509
Rnpep	Q8VCT3	-0.523876	0.523876	0.4	0.19045
Pdcd5	P56812	0.80085	0.80085	0.95521	0.19023
Rrs1	Q9CYH6	-0.719009	0.719009	0.6755	0.189809
Shmt2	Q9CZN7	-0.318646	0.318646	0.2785	0.189757
Spcs1	Q9D958	0.582965	0.582965	0.455	0.189751
Pex19	Q8VCI5	0.296373	0.296373	0.2695	0.189627
Nudc	O35685	-0.56333	0.56333	0.434	0.189515
Bgn	P28653	0.852831	0.852831	1.2855	0.189185
Ppp6c	Q9CQR6	0.578613	0.578613	0.44855	0.189013
Eri3	Q8C460	-0.162018	0.162018	0.2253	0.188797
Hspa4	Q61316	-0.629677	0.629677	0.509525	0.188689
Vars	Q9Z1Q9	-0.654099	0.654099	0.5425	0.187651
Rsl1d1	Q8BVY0	0.637265	0.637265	0.515	0.186808
Rab9a	Q9R0M6	0.463402	0.463402	0.348	0.186736
Arpc5	Q9CPW4	0.220259	0.220259	0.23725	0.184994
Psmc6	P62334	-0.419491	0.419491	0.318191	0.184713
Wars	P32921	0.812232	0.812232	0.9819	0.184369
Nt5c3a	Q9D020	-0.814159	0.814159	0.991	0.184168
Rpl7	P14148	-0.404506	0.404506	0.3089	0.183948
Ube2m	P61082	0.619018	0.619018	0.48265	0.183881
Coro1b	Q9WUM3	0.578394	0.578394	0.436	0.18382
Ebna1bp2	Q9D903	-0.802952	0.802952	0.93	0.183255
Pdia5	Q921X9	-0.625514	0.625514	0.488	0.182749
Dnajb11	Q99KV1	0.728173	0.728173	0.66985	0.182083
Sqstm1	Q64337	-0.372181	0.372181	0.29	0.182068
Krr1	Q8BGA5	-0.434956	0.434956	0.3215	0.181662
Anxa6	P14824	-0.772953	0.772953	0.799	0.18141
Gm27029	A2A4P4	0.772251	0.772251	0.7912	0.180195
Pcid2	Q8BFV2	-0.903933	0.903933	1.8742	0.180049
Tm9sf3	Q9ET30	0.645071	0.645071	0.5071	0.179985
Psmd4	O35226	-0.0857645	0.0857645	0.196608	0.179746
Ehd4	Q9EQP2	0.148787	0.148787	0.211	0.179606
Ap3s1	Q9DCR2	0.347178	0.347178	0.275	0.179526
Stat1	P42225	0.868701	0.868701	1.365	0.179222
Cct4	P80315	-0.401674	0.401674	0.2987	0.17872
Srsf5	O35326	0.320756	0.320756	0.26309	0.178702
Snrpb2	Q9CQI7	0.348377	0.348377	0.27415	0.178642
Capns2	Q9D7J7	0.537903	0.537903	0.3865	0.1786
Ndufab1	Q9CR21	-0.185686	0.185686	0.219196	0.178494
Kdelr2	Q9CQM2	0.891557	0.891557	1.64485	0.178373
Eci2	Q9WUR2	0.564019	0.564019	0.409	0.178316
Rps4x	P62702	-0.128166	0.128166	0.2045	0.17829
Ube2j1	Q9JJZ4	-0.0345065	0.0345065	0.1844	0.178037
Nosip	Q9D6T0	0.070474	0.070474	0.1905	0.177075
Sf3b1	Q99NB9	-0.576034	0.576034	0.4176	0.177048
Ubr4	A2AN08	0.525933	0.525933	0.3717	0.176211
Fhl1	P97447	-0.210579	0.210579	0.2225	0.175646
Utp15	Q8C7V3	-0.807021	0.807021	0.9088	0.175379
Pspc1	Q8R326	-0.554069	0.554069	0.393	0.175251
Thoc1	Q8R3N6	0.781291	0.781291	0.801	0.175186
Stx7	O70439	0.392963	0.392963	0.2885	0.17513
Rpl22l1	Q9D7S7	0.750885	0.750885	0.703	0.175128
Eif4a3	Q91VC3	0.0673628	0.0673628	0.1876	0.174963
Atp6v1e1	P50518	0.786484	0.786484	0.818887	0.174846
Ptges2	Q8BWM0	0.330972	0.330972	0.26125	0.174784
Copa	Q8CIE6	0.43874	0.43874	0.308	0.172868
Mak16	Q8BGS0	0.543292	0.543292	0.3785	0.172864
Prpf31	Q8CCF0	-0.555834	0.555834	0.3888	0.172692
Actr2	P61161	-0.696014	0.696014	0.56805	0.17268
Mrps25	Q9D125	-0.468768	0.468768	0.325	0.17265
Lmod1	Q8BVA4	-0.494591	0.494591	0.3415	0.172597
Anxa1	P10107	0.633891	0.633891	0.47	0.172071
Rrbp1	Q99PL5	-0.71439	0.71439	0.60216	0.171983
Eprs	Q8CGC7	-0.65665	0.65665	0.5	0.171675
Pycr1	Q922W5	-0.789356	0.789356	0.8132	0.171296
Bcar1	Q61140	-0.632455	0.632455	0.4659	0.171239
Clic4	Q9QYB1	-0.41573	0.41573	0.29242	0.170852
Kif2c	Q922S8	-0.496694	0.496694	0.339	0.170621
Anxa2	P07356	0.687827	0.687827	0.5465	0.170602
Dync1i2	O88487	0.461241	0.461241	0.3164	0.170463
Zyx	Q62523	-0.829235	0.829235	0.995	0.169911
Ipo5	Q8BKC5	0.437006	0.437006	0.301	0.169461
Slc25a13	Q9QXX4	0.360305	0.360305	0.2635	0.16856
Sptan1	P16546	-0.250868	0.250868	0.225	0.168555
Fam96b	Q9D187	0.297956	0.297956	0.2393	0.167999
Sh3glb2	Q8R3V5	0.614897	0.614897	0.43495	0.167501
Mbnl1	Q9JKP5	-0.481602	0.481602	0.3222	0.167028
Idh1	O88844	0.849031	0.849031	1.106	0.166972
Banf1	O54962	0.484795	0.484795	0.32101	0.165386
Comt	O88587	-0.614716	0.614716	0.429	0.165287
Nufip2	Q5F2E7	0.674135	0.674135	0.50605	0.164904
Bcat2	O35855	-0.807196	0.807196	0.855	0.164847
Aars	Q8BGQ7	-0.664881	0.664881	0.489	0.163873
Sh3kbp1	Q8R550	0.137937	0.137937	0.19	0.163792
Rab1A	P62821	0.648718	0.648718	0.46555	0.163539
Scarb2	O35114	-0.892637	0.892637	1.523	0.163513
Ube3a	O08759	0.861495	0.861495	1.18035	0.163485
Syncrip	Q7TMK9	-0.35296	0.35296	0.2521	0.163119
Ddx3x	Q62167	0.20698	0.20698	0.2055	0.162966
Sh3pxd2b	A2AAY5	-0.69833	0.69833	0.54	0.162902
[truncated: 701 more rows]
