# Supplementary material for: Comparative time-series multi-omics analyses suggest H1.2 involvement in anoxic adaptation and cancer resistance
Source: PLoS Biol. 2024 Aug 23;22(8):e3002778. doi: 10.1371/journal.pbio.3002778 (PMC11376556; doi:10.1371/journal.pbio.3002778)
Supplement: S9 Table — (XLS) [file pbio.3002778.s025.xls]

## Sheet: 订单信息
Table 9. Quantitative real-time PCR primers used in this study
Primer	Sequence(5'-3')
HIST1H1C_Mus_RT_F	GCCTCCGGCTCCTTCAAAC
HIST1H1C_Mus_RT_R	GCAGCACCAGTCGCCTTCTTA
HIST1H2C_NMR_RT_F	GCCTCCGGCTCCTTCAAAC
HIST1H2C_NMR_RT_R	GCAGCACCAGTCGCCTTCTTA
RB1_Mus_RT_F	CCAGCAGTGCGTTATCTAC
RB1_Mus_RT_R	TACCAGGTCATCTTCCATC
RB1_NMR_RT_F	GTAGGTAATAGTGACCGTGTA
RB1_NMR_RT_R	GATGTTTACTTCCGTCTGC
ITCH_Mus_RT_F	ATAGCAACGGCAGAGTGTA
ITCH_Mus_RT_R	CCATTGTCTAAGGCTGATT
ITCH_NMR_RT_F	CCGAGACCTTCACGACCAC
ITCH_NMR_RT_R	GGCCTGAGCCTCCCGATAT
TP53BP1_Mus_RT_F	ACCTCTTATTGGGCACCTA
TP53BP1_Mus_RT_R	ATCTCCACCATGCTTTCAG
TP53BP1_NMR_RT_F	CCCGCATACCAGACACTAC
TP53BP1_NMR_RT_R	ACCATTTGGCTACAACACG
E2F2_Mus_RT_F	GGCAACTTCAAGGAGCAGA
E2F2_Mus_RT_R	GCTGAGCGCAGTCAGGAAT
E2F2_NMR_RT_F	AAGAACAACATCCAGTGGGTAGG
E2F2_NMR_RT_R	TTGGCTGTATCCTCGGTCAG
E2F3_Mus_RT_F	CAAAGCGAAGGCTGGAACT
E2F3_Mus_RT_R	TTGGTGAGCAGACCGAGGG
E2F3_NMR_RT_F	CGAAGGCTGGAGCTAGGAG
E2F3_NMR_RT_R	GGTGAGCAGACCAAGGGAC
Actin_Mus_RT_F	CACCAGTTCGCCATGGATGAC
Actin_Mus_RT_R	GCCTCGTCACCCACATAGGAGT
Actin_NMR_RT_F	AGCTCGCCATGGATGACGATAT
Actin_NMR_RT_R	GCTTCGTCTCCCACGTAGGAGT
