# Supplementary material for: Comparative time-series multi-omics analyses suggest H1.2 involvement in anoxic adaptation and cancer resistance
Source: PLoS Biol. 2024 Aug 23;22(8):e3002778. doi: 10.1371/journal.pbio.3002778 (PMC11376556; doi:10.1371/journal.pbio.3002778)
Supplement: S10 Table — (XLS) [file pbio.3002778.s026.xls]

## Sheet: 订单信息
Table 10. Cloning primers used in this study
Primer	Sequence(5'-3')
M-HIF1A-1-71aa-F-EcoR1	CCGGAATTCaATGGAGGGCGCCGGCGGCGAGA
M-HIF1A-1-71aa-R-AscI	TTGGCGCGCCTCATCTCACACGTAAATAACTGATG
M-HIF1A-71-272aa-F-EcoR1	CCGGAATTCaATGAGAAAACTTCTGGATGCC
M-HIF1A-71-272aa-R-AscI	TTGGCGCGCCTCACAAAAGTTCTTCCGGCTC
M-HIF1A-38-384aa-F-EcoR1	CCGGAATTCaATG TTTTATGAGCTTGCTCATCA
M-HIF1A-38-384aa-R-AscI	TTGGCGCGCCTCA TGTATCCTCTGATTCAACTTTGG
M-HIF1A-385-594aa-F-EcoR1	CCGGAATTCaATG AGCTGCCTTTTTGATAAGCT
M-HIF1A-385-594aa-R-AscI	TTGGCGCGCCTCA CAACTGATCAAAGGAACGT
M-HIF1A-595-838aa-F-EcoR1	CCGGAATTCaATG TCACCATTAGAGAGCAATTC
M-HIF1A-595-838aa-R-AscI	TTGGCGCGCCTCA GTTAACTTGATCCAAAGCTC
M-HIF1A-1-384aa-F-EcoR1	CCGGAATTCaATGGAGGGCGCCGGCGGCGAGA
M-HIF1A-1-384aa-R-AscI	TTGGCGCGCCTCA TGTATCCTCTGATTCAACTTTGG
M-HIF1A-71-384aa-F-EcoR1	CCGGAATTCaATGAGAAAACTTCTGGATGCC
M-HIF1A-71-384aa-R-AscI	TTGGCGCGCCTCA TGTATCCTCTGATTCAACTTTGG
M-HIF1A-182-384aa-F-EcoR1	CCGGAATTCaATG ACGATGAACATCAAGTCAGC
M-HIF1A-182-384aa-R-AscI	GGCGCGCCTCA TGTATCCTCTGATTCAACTTTGG
M-HIF1A-F-EcoR1	CCGGAATTCaATGGAGGGCGCCGGCGGCGAGA
M-HIF1A-R-AscI	TTGGCGCGCCTCA GTTAACTTGATCCAAAGCTC
LDHA-F-NOT1	ATTTGCGGCCGCATGAGTAAGTCCTCAGGCGG
LDHA-R-KpnI	CGGGGTACCGAACTGCAGCTCCTTCTGGA
RBM39-F-SAII	ACGCGTCGACCATGGCAGACGATATTGATAT
RBM39-R-NOT1	ATTTGCGGCCGCTCGTCTACTTGGAACCAGTA
PARP1-F-SAII	ACGCGTCGACCATGGCGGAGGCCTCGGAGAG
PARP1-R-NOT1	ATTTGCGGCCGCCCACAGGGATGTCTTAAAAT
