# Supplementary material for: Comparative time-series multi-omics analyses suggest H1.2 involvement in anoxic adaptation and cancer resistance
Source: PLoS Biol. 2024 Aug 23;22(8):e3002778. doi: 10.1371/journal.pbio.3002778 (PMC11376556; doi:10.1371/journal.pbio.3002778)
Supplement: S11 Table — (XLSX) [file pbio.3002778.s027.xlsx]

## Sheet: Fig. 3J
Table 11. Anova results for Fig. 3J
Effect	DFn	DFd	F value	P value
Cell	2	4	40.24	0.002	*
Time	1	2	233.988	0.004	*
Cell:Time	2	4	8.109	0.039	*
DFn: Degrees of Freedom between groups
DFd: Degrees of Freedom within groups
