# Supplementary material for: Comparative time-series multi-omics analyses suggest H1.2 involvement in anoxic adaptation and cancer resistance
Source: PLoS Biol. 2024 Aug 23;22(8):e3002778. doi: 10.1371/journal.pbio.3002778 (PMC11376556; doi:10.1371/journal.pbio.3002778)
Supplement: S12 Table — (XLSX) [file pbio.3002778.s028.xlsx]

## Sheet: A
Table 12. Anova results for Fig. 5D
Effect	Df	F value	P value
Cell	1	367.5	5.68e-08	***
Time	1	430.2	3.06e-08	***
Cell:Time	1	182.6	8.63e-07	***

## Sheet: B
Table 12. Anova results for Fig. 5E
Effect	Df	F value	P value
Cell	1	286.74	1.5e-07	***
Time	1	951.05	1.33e-09	***
Cell:Time	1	25.65	0.000972	***
