# Supplementary material for: Comparative time-series multi-omics analyses suggest H1.2 involvement in anoxic adaptation and cancer resistance
Source: PLoS Biol. 2024 Aug 23;22(8):e3002778. doi: 10.1371/journal.pbio.3002778 (PMC11376556; doi:10.1371/journal.pbio.3002778)
Supplement: S1 Data — (XLSX) [file pbio.3002778.s029.xlsx]

## Sheet: Fig 1C
Fig 1C. The distribution of log2 ratios for each time point relative to normoxia for both NEFs and MEFs
	MEF 0 hour	MEF 1 hour	MEF 2 hours	MEF 3 hours	MEF 4 hours	NEF 0 hour	NEF 1 hour	NEF 2 hours	NEF 3 hours	NEF 4 hours
ENSMUSG00000000001	4903	4815.33	5021.67	5233.33	5538.33	3631	4858	2886.67	2523.67	2465.33
ENSMUSG00000000028	2433.33	2328.67	2511.67	2572.67	2882	1954	2746.5	1758	1142.33	1187
ENSMUSG00000000049	3.66667	3.66667	3.33333	4.66667	13.3333	0.333333	0.5	0.666667	0	0
ENSMUSG00000000056	938.667	1390.33	1688.33	1299.33	1806.67	766.667	1076.5	774	806.333	1016.33
ENSMUSG00000000058	1455.33	1034.33	903.667	926.667	1076.67	1774.33	2931.5	1521.33	1562.67	1576.67
ENSMUSG00000000078	6485	11925	10108	9315.33	11053	17074.3	34629.5	22073.3	25395.7	25184.7
ENSMUSG00000000085	3030.33	3626	3154.33	2824.33	2920	1549.33	3175	1685.67	1573.33	1511.33
ENSMUSG00000000088	3367.67	2956.67	3359.67	2969.33	3203.67	7384.33	8040	5671	4238	4114.33
ENSMUSG00000000093	307	532	916.667	847.667	870.333	734.333	2958	2978.67	4263.33	4140
ENSMUSG00000000094	0	0.666667	0.333333	0.333333	0	0.666667	2	0.333333	1	0.333333
ENSMUSG00000000120	1.33333	2.33333	6	3	2.66667	106.667	130	88.3333	148	132.667
ENSMUSG00000000125	1	0.333333	0	0.333333	0.666667	10.6667	14.5	8.33333	13.6667	10
ENSMUSG00000000126	67	127	138.333	96.3333	101	252	476	284.333	253	254
ENSMUSG00000000127	2769	3016	2636	2335.33	2585	185.333	590	258	320	297
ENSMUSG00000000131	6674.67	6314	5804.33	6529.33	6913.33	6953.33	11142	6307	5441	5313
ENSMUSG00000000134	5174	7642	8764.33	7053.33	7287	3747.67	5955.5	3763.33	4138	4156.67
ENSMUSG00000000142	19	51	34	35.6667	29.6667	531.333	685.5	391.333	500.333	543.667
ENSMUSG00000000148	928	722.667	421.333	661	1046.67	709	1441	788.333	841.667	901
ENSMUSG00000000149	5664.33	4968	4568.67	4656.33	4762	2200.67	3696	1936.33	1755	1590
ENSMUSG00000000154	2.33333	4.66667	5.33333	2.33333	3	90.6667	114	61.6667	58.3333	51
ENSMUSG00000000157	0	0	0	0	0	0.333333	1.5	0.333333	0	1
ENSMUSG00000000159	0	0	0	0	0	0.333333	0	0.333333	0.333333	0
ENSMUSG00000000167	38.6667	38.6667	33	28.3333	29	50	73.5	42.3333	39	43
ENSMUSG00000000168	5765.67	5999.67	6064.33	6351	6679.67	1738.67	4599.5	2415	2645	2711
ENSMUSG00000000171	2316	1917.33	2205.33	2200.33	2226.67	1978	2753.5	1605	1550	1489.33
ENSMUSG00000000182	3	7.33333	4.66667	1.33333	2.33333	2.66667	4.5	3.66667	2.33333	2
ENSMUSG00000000183	0	0	0	0	0	0.333333	0	0	0.333333	0.333333
ENSMUSG00000000184	17682.3	22729.7	25564	27735.3	34469.3	962	1534	964.667	769	805.333
ENSMUSG00000000194	2434	2247.33	2075.33	2357.67	2551.67	3447.33	4711	2769	2070.67	2059
ENSMUSG00000000197	0	2	1.66667	1.66667	0	1.66667	2.5	1.33333	3	1.33333
ENSMUSG00000000202	0.333333	0	0.333333	0	0	15	23.5	16.3333	10.6667	5.33333
ENSMUSG00000000216	0	0	0	0	1	0.333333	1.5	0	2	1.66667
ENSMUSG00000000223	60.3333	52.6667	42.3333	36	40	7.33333	18	6.33333	6	9
ENSMUSG00000000244	7.33333	6.66667	8	5.66667	6	0	1.5	1	0	0.333333
ENSMUSG00000000247	421.333	521.333	535.667	638	811	15.3333	16	12	12	15
ENSMUSG00000000253	766	511.667	419.667	365.333	333	2172.33	2549.5	1590.33	1151	1151
ENSMUSG00000000263	27.3333	21.6667	14.6667	15	16.3333	55.6667	73	55.6667	65.6667	65
ENSMUSG00000000266	1211	1318	959.333	856	1002.33	815.667	1590.5	845	773	732.333
ENSMUSG00000000275	1094	1002	700.667	717	927.667	483.333	1437.5	697	926.333	976.333
ENSMUSG00000000276	470.333	422.667	380.333	507.333	621	407.333	1209.5	503	618.333	596.667
ENSMUSG00000000278	7493.67	9260.33	9611.33	9563.67	11225.7	4637.33	6797.5	3847	4159.67	3948.33
ENSMUSG00000000282	2072.67	2410.33	2501.33	3903.67	5588	2345.67	3046	1660.67	1249.33	1133
ENSMUSG00000000295	553.333	457	474.667	547.333	548	2498.33	2690	1692	1266	1158
ENSMUSG00000000296	219.667	177.333	169	196.333	193	868.333	992	660.333	460	449
ENSMUSG00000000301	171	178.667	167	181.667	168.333	284.667	324	199.667	171	144.667
ENSMUSG00000000303	3.33333	6.33333	5.66667	2.33333	4.66667	3.66667	11.5	0.666667	5	4
ENSMUSG00000000305	0.333333	0.333333	0.333333	0	0	6.33333	14.5	5.33333	10	5
ENSMUSG00000000308	10	9.33333	7.33333	8	6.33333	537.333	645.5	413.667	352	370
ENSMUSG00000000317	10	8	12	8	5.66667	7.33333	20.5	7	11.6667	11
ENSMUSG00000000320	1	0.666667	1.66667	1.33333	2.33333	605	853	529.333	545	524
ENSMUSG00000000325	340.667	243.667	210	184	259.667	654.667	1367.5	735	745.667	881.667
ENSMUSG00000000326	5112.33	5079.67	4816.67	4749	4924.67	1066	1212	754	630.667	622.333
ENSMUSG00000000339	1008.67	857.667	919.667	899	983.333	1333.67	2643	1335.67	1352.33	1350
ENSMUSG00000000340	718.667	750	624	451.333	426.333	752.333	1284	734.667	638.667	643
ENSMUSG00000000346	14247.3	17408.3	16149.7	15414.3	16443.7	9002.33	13789.5	7811	8085	7589.67
ENSMUSG00000000355	510.333	452	464.333	463	518.333	688	878	595	537	542
ENSMUSG00000000359	5.33333	1.66667	1.33333	0.666667	3	41.6667	43.5	29.3333	16	25
ENSMUSG00000000365	0.333333	0.333333	0	0	0	3.33333	0.5	1.66667	0.666667	0.333333
ENSMUSG00000000374	2769	2561.33	2454	2836	3489.67	2340.33	4327	2385.33	2100	2105.67
ENSMUSG00000000378	2547.33	2186.67	1982.33	2196	2255.67	1850.67	2226	1373	1153.67	1103
ENSMUSG00000000384	4845	5194.33	5705.33	5479	5326.67	4398.67	7131.5	4481	3894.33	3710.33
ENSMUSG00000000385	0	0.666667	0	0	0	2491	3090.5	1956.67	1786	1838.67
ENSMUSG00000000392	97	130	118.333	106.333	106	66.6667	96.5	52.3333	65	52.6667
ENSMUSG00000000394	0	0.666667	0	0	0	0.333333	0	0.333333	0	0.333333
ENSMUSG00000000399	1307	1113.67	1282	1342.67	1381.33	2965.33	3728.5	2418.33	1842	1814
ENSMUSG00000000402	0.333333	0.666667	0	0	0	189.333	229.5	131.667	153.333	142
ENSMUSG00000000409	46	62	40.3333	27.6667	33.3333	11.6667	17.5	6.33333	8.33333	7.33333
ENSMUSG00000000411	1	4.66667	3	2.33333	4	168	152	95.6667	95	77.6667
ENSMUSG00000000416	0	0	0	0	0	101.667	259.5	119.667	91.6667	69.3333
ENSMUSG00000000420	3724	3670.33	3466.67	3687	3904.67	5549.67	8828	4673	4622	4626.33
ENSMUSG00000000439	1029	1077.67	1036.67	956.667	1089.67	3518	5154.5	3013	2268	2410.67
ENSMUSG00000000440	6.33333	7.66667	10.6667	7.66667	8.33333	44.3333	69.5	38.3333	39.6667	29
ENSMUSG00000000441	1707.67	2086	1968.33	1941.33	2210	3758	6234.5	3569.67	3600.67	3380.33
ENSMUSG00000000486	62	78.3333	71.6667	60.6667	75.3333	1.66667	3	1.33333	1.66667	1.66667
ENSMUSG00000000489	261.667	193.667	179.333	230	172.667	383.333	802	501	764	1016
ENSMUSG00000000530	22.3333	11.6667	17.3333	15.3333	20.3333	44.3333	76	39.3333	32.3333	33
ENSMUSG00000000531	1318.33	3009	3835	2175.33	2049.67	210.667	331	243	224	254
ENSMUSG00000000532	1116.33	793.333	845.333	1684.33	2326.67	1794	3020	1484.67	1193.33	1317.67
ENSMUSG00000000538	2252.33	2612.67	2274.33	1700.33	1773.33	7517.67	13975	7312.33	6585.33	6301.33
ENSMUSG00000000552	6424	8439.33	6142	4556.67	4405.67	4092.33	5796	3880	4266	3875
ENSMUSG00000000555	40559.3	53885.3	64343.7	84967.3	89418.7	63500	84415.5	52235.7	55676	50427.7
ENSMUSG00000000561	1054.67	918	1171.33	1276	1020.67	7350.33	10159.5	6667.33	5496.67	5436.33
ENSMUSG00000000562	0	0	0.333333	0.333333	0	0.666667	0	0	0	0
ENSMUSG00000000563	6069.67	5757.67	6295.33	6365	6382.33	7199.67	8717.5	5559.33	4292	4147.67
ENSMUSG00000000567	724.667	8621.33	17310.7	11879.7	14044.7	5600.33	13932.5	9597.67	17309.3	18383.7
ENSMUSG00000000568	10322	12720.7	11609	10805.3	10792.3	17928.7	23460	14831	13207.3	12473.7
ENSMUSG00000000579	26.6667	23.3333	19.6667	22.6667	26.3333	1478.67	1827	1167.67	932.333	883
ENSMUSG00000000581	660	586	569.667	594	597.333	0.333333	0	0	0	0
ENSMUSG00000000594	925.333	1099.33	1100.67	902	1007	10461.7	14632	8871.67	9355	9016.33
ENSMUSG00000000600	1583.67	1697.67	1526.67	1646.67	2005	1328	2482	1367.33	1179	1289
ENSMUSG00000000605	1848.67	1935.33	1953.33	2299.33	2563	109.667	200.5	105	87.3333	83
ENSMUSG00000000617	0	0	0.333333	0	0	21	50.5	24	38.6667	35
ENSMUSG00000000627	0.333333	0	1	5.66667	9	181.333	382.5	171.667	125.667	143.333
ENSMUSG00000000628	2970	5492.33	9096.33	12335.3	14581	1780	3512.5	2175.33	2033.67	2762.33
ENSMUSG00000000631	3420.67	3604	3161.33	2523.33	2271	3626	7482	3685	3804.67	3486
ENSMUSG00000000632	0.333333	1.66667	1	0.333333	2	286.667	596.5	322	388	361.333
ENSMUSG00000000673	0	0.666667	1	0.333333	0	3.33333	2	2.33333	1.33333	0.666667
ENSMUSG00000000686	12	19	14.3333	9	11	11	17.5	7.66667	5.66667	9.66667
ENSMUSG00000000690	2063.33	2277	1911	1804.67	2228.33	1	0	0	0	0.333333
ENSMUSG00000000693	4097.33	3093	2650	2773.67	2864	1085.67	1471	890.333	855	843.667
ENSMUSG00000000706	2.66667	3	3	5	4.33333	56	107	60.3333	50	52.3333
ENSMUSG00000000708	1051.67	1113.67	841	606.333	552.667	70	150.5	66.6667	74.3333	72.6667
ENSMUSG00000000711	3707.33	4595.67	3531.67	2669.33	3100.33	1759.67	4694	2398.33	3116	3176
ENSMUSG00000000724	0	1.33333	2	0.666667	0.333333	78.6667	54	41	33	28.3333
ENSMUSG00000000730	7	8.33333	9	7.33333	6.66667	0.333333	1.5	0.333333	0.666667	0.333333
ENSMUSG00000000731	0	0.333333	5.66667	49.3333	136	213	235.5	142	156	169.333
ENSMUSG00000000732	3.33333	12.6667	13	9	7.66667	109	143	84.6667	69.3333	77.6667
ENSMUSG00000000738	1758	1579	1628.33	1606.67	1754	1451	1772	1088.67	914.667	886.667
ENSMUSG00000000740	27696.3	22056	26997	25284.7	27842	29601.3	29870.5	21264	15287.7	15032.3
ENSMUSG00000000743	2740.67	2423.67	2572.33	2409.67	2496.33	7768.67	9524	6146	4810.33	4970
ENSMUSG00000000751	8405.67	7495.67	7408	7664.67	7644.67	2078.67	3757.5	2109.33	2021	2178.67
ENSMUSG00000000753	40601	40536.3	42271.7	40223.3	43361.3	166.333	203	124.333	146.333	154.667
ENSMUSG00000000759	2594.67	2505	2207.33	2541.67	2919.67	2583.67	4446	2442	2146.67	2162
ENSMUSG00000000776	1315.33	1906	1732	1512	1498	3549.67	5043	3358.33	3128	3144.67
ENSMUSG00000000782	552.333	634	539.667	491.333	470.667	4500.33	7345.5	4147.33	4027	3681.67
ENSMUSG00000000787	16833.7	24919.3	25869.3	18843	17194	20.6667	68	53.3333	55	55
ENSMUSG00000000792	59.3333	689.667	306	99.3333	105.667	75.6667	69	52.3333	45.6667	53.3333
ENSMUSG00000000794	3	2.33333	1.66667	1.33333	1	56.6667	96	71.3333	133	143.667
ENSMUSG00000000804	2142.67	2191.67	1492.67	1908.67	2328.67	502	1466.5	636	532.667	492.333
ENSMUSG00000000805	0.333333	0	0	0	0	0	0	0.333333	0	0.333333
ENSMUSG00000000817	0.333333	4	1.33333	0.333333	1.33333	1	3.5	1	1	1.33333
ENSMUSG00000000823	1605.67	1404.67	1196.67	1141.33	1165.67	1670.67	4217.5	1984.67	2620.33	2578
ENSMUSG00000000826	3877	4971	6217.67	8375.67	10018	7425.67	12894.5	6853.33	6864.33	7018
ENSMUSG00000000827	2362.67	2075.67	2124.33	2078	2096.67	881.333	1435.5	808	706	731.667
ENSMUSG00000000838	5410.33	6488.67	6935.33	5784	5996.33	1632.33	3203	1660	1772.33	1827
ENSMUSG00000000861	0	0	0	0.333333	0.333333	0.666667	2	0.666667	2	1.33333
ENSMUSG00000000876	458	450.333	398.333	255	267	199.667	302	169.667	148	141.667
ENSMUSG00000000881	2193.33	1890.67	1372	1222.33	1634.67	432	787	412	396.333	376.333
ENSMUSG00000000884	158	153	147.667	120.333	112	702	940	547.333	407.667	407.333
ENSMUSG00000000889	0.333333	0.666667	0.666667	0.666667	2	21	34	16.6667	31	27.6667
ENSMUSG00000000901	2635.33	2607	1752.33	1623.33	2246	1419.33	2160	1150.67	1798	1842
ENSMUSG00000000902	5017.67	4904	4880	4711	4921.33	5982.33	7328	4562.67	3499.33	3546
ENSMUSG00000000903	1	0	1	0	0.333333	0	2.5	0	0	1
ENSMUSG00000000915	1320.67	1220	1689.33	2011	2414	979.667	1580	967	959.667	1010
ENSMUSG00000000916	807.333	687	869.333	775.667	883	4874.33	5903.5	4239.67	3818	3864.67
ENSMUSG00000000938	411	278.333	154	221.333	307.667	1.66667	4	1	0.666667	0.666667
ENSMUSG00000000942	169.333	200	147.333	155.667	181.333	25	65.5	33	37.3333	39.3333
ENSMUSG00000000948	46.3333	50	43	42.6667	57.6667	0.666667	0	0	0	0
ENSMUSG00000000957	13224.7	15280.3	14384.3	14909.7	18404.3	18282.3	31864	18527	22188.3	20935
ENSMUSG00000000958	9.33333	22	15	8.33333	8.33333	152	186.5	112.333	103.333	88.3333
ENSMUSG00000000959	4046.33	4029	3859.33	3845.33	4294.67	4989.67	6649	4180.33	3428.67	3535.33
ENSMUSG00000000976	2428	2297.33	2026	2154.33	2533.33	4104	6770.5	3999.67	3387	3499
ENSMUSG00000000982	0.333333	3	3	2.66667	1.33333	2.33333	1.5	1.33333	0.333333	0.333333
ENSMUSG00000001016	6597.33	7094	7317	6808	6898.67	12864.3	15836	10019.3	8120.33	7980.33
ENSMUSG00000001017	3773	3929	4016.67	4051	4519.33	6394.67	8809.5	5400.33	4579	4467.67
ENSMUSG00000001018	1444	1556.67	1201.33	874.667	945	0	0	0	0	0
ENSMUSG00000001020	3579.67	2956.67	3567	3508	3462	4437.33	3965	2735.33	1670	1704.67
ENSMUSG00000001021	66.3333	53	72.6667	62	71.6667	402	389.5	274	296.333	272
ENSMUSG00000001023	9	14	9.33333	7	9.33333	292.667	343.5	191.667	159.667	147
ENSMUSG00000001027	1.33333	5.66667	4.33333	1.66667	2	0.666667	1	0.333333	1.33333	1
ENSMUSG00000001029	0.333333	8	9.33333	3.33333	3.33333	0.666667	0.5	0	0	0
ENSMUSG00000001034	2151	2746.33	2738.33	2839	3718.33	2605	4550	2959	3137.67	3209.33
ENSMUSG00000001036	2686.33	2664.33	1966	2093.67	2191.33	4398	7499	4203.33	3892.67	3648.67
ENSMUSG00000001039	409.333	367	390.333	346	417	3685.33	4299.5	3016.67	2908	2804.33
ENSMUSG00000001052	5814.67	7123	4872.33	6568	8468	1178.33	2818.5	1491.33	1573.33	1590.67
ENSMUSG00000001053	193.667	189	180.667	159.333	177.667	2079	2522	1626	1208.33	1308
ENSMUSG00000001054	917.333	888	781.667	745	925.333	1819.33	2668.5	1758.33	1999	2115.33
ENSMUSG00000001056	2804	1961.67	2401	2541.67	2309.67	0	0	0	0	0
ENSMUSG00000001062	1048	1239.33	1050	1141.33	1411.33	420	521	324	305	330.667
ENSMUSG00000001065	596.667	575.333	662	606.667	718.667	2537.33	2908	1751.67	1682.67	1694.33
ENSMUSG00000001076	43.3333	71	62.3333	36.3333	39	80.6667	115	69.6667	69	64.6667
ENSMUSG00000001082	4229.67	4204	4881.33	4724	4724	11481.3	13250.5	8404	6918	7036.33
ENSMUSG00000001089	5825.67	5063.67	4781	5885.67	6482.67	877.333	3049.5	1473	1991.67	2057
ENSMUSG00000001095	0	0.333333	0	0	0	0	0	0	0	0.333333
ENSMUSG00000001098	9576.33	10414.7	12122.7	13865	15960.7	4973.67	8333.5	4633	4712.33	4711.33
ENSMUSG00000001100	4510.33	4141.67	3996.33	3464.33	3484.67	8624.33	11917	7485	6795	6629.67
ENSMUSG00000001105	1053.33	1061	1229.67	1102.67	1135.67	1	2	0.666667	0.666667	1.33333
ENSMUSG00000001119	20538	28073	26042	22567.7	25016	42944	75730	43435.7	41056.7	43344.7
ENSMUSG00000001120	1775.33	1838.67	1497.67	1351	1180	991	1654.5	1072	977	936.333
ENSMUSG00000001123	5829.67	7796.67	6952.67	5880.33	6026	49.3333	89	52.6667	61	68.6667
ENSMUSG00000001127	2038	2123.33	2061.33	1853.33	2046.67	3690.33	5896	3554	3169.33	3022.67
ENSMUSG00000001128	156.333	278.667	208	226.333	266.333	114	136.5	74	71.6667	85.3333
ENSMUSG00000001131	11331	9675	12331.7	15324.7	17621.7	26006	30680.5	24930	22325.3	23363.3
ENSMUSG00000001134	380.667	388.667	362.667	397.667	371	652.333	627.5	432.667	366.667	339.667
ENSMUSG00000001138	1153.33	826.667	686	1007	1328.67	1055.67	1729	944	1006	997.667
ENSMUSG00000001143	1095	962	976.667	1033.67	1090.67	1555.33	2101.5	1405.67	1246.33	1352.67
ENSMUSG00000001150	2919	2883.33	2407	2236	2736.67	7436.33	13776.5	7684	6621	6691
ENSMUSG00000001151	2105.33	2054	1666.33	1875.67	2294.33	1578.67	3171.5	1798	1575.67	1449
ENSMUSG00000001155	3.33333	5	5.66667	3.33333	2.33333	3.66667	2.5	1.66667	3.33333	5.33333
ENSMUSG00000001156	326.667	2361	2644.67	1394.33	1772	282	746	448	705.333	716.667
ENSMUSG00000001157	837	714.667	696.333	676.667	829	567	996	531	511.333	534
ENSMUSG00000001158	1358.67	1212	1152	1133	1133.33	1367	1556.5	988.333	842.333	844
ENSMUSG00000001173	2322	2991.67	2477.67	2091.33	2275.67	1536	3201.5	1823.67	1722	1619.33
ENSMUSG00000001175	26786	28120	30739.3	27274.3	28390	15369.3	21324	13109.7	11791.7	11879.3
ENSMUSG00000001211	4726.67	4685.67	4652.33	4346	4466.67	3656.33	4900.5	2787.33	1764.33	1802
ENSMUSG00000001225	0	0.333333	0.666667	0.333333	0.333333	0.333333	1	1	1	0.333333
ENSMUSG00000001227	242.333	317	169	179.333	351	119.667	256	124.667	124.667	105.667
ENSMUSG00000001228	8756	8609.33	7677.33	7133.33	7059.67	3345.33	5450.5	3315.33	3010.67	3227
ENSMUSG00000001229	5186.67	5072.67	5283.67	5638	6078.33	6307.33	10944.5	6666	5978.33	5764.67
ENSMUSG00000001240	21.6667	18.3333	20	14.3333	16.6667	343	388.5	335.667	332.667	353
ENSMUSG00000001247	6.66667	10.3333	15.3333	19	19	482.333	777.5	473.667	567.667	630.333
ENSMUSG00000001248	1531.33	1585	2098.67	2340.67	2914	4645.67	7157.5	4632	4620.67	4727.67
ENSMUSG00000001249	1.33333	6.33333	3	2.33333	1	127.333	127.5	68	57	63
ENSMUSG00000001260	0	0	0	0	0	1.33333	5.5	2	1.66667	1.33333
ENSMUSG00000001270	1825	1836.67	2520.67	2234.67	2368.33	25046	29593	21967	12850.7	13608.7
ENSMUSG00000001280	6184.67	7068	5633.33	8142.67	10325.7	1117.33	3081	1474	1558.33	1536
ENSMUSG00000001281	201.333	248.667	290	278.667	373.333	71.6667	56	33.3333	25	27.6667
ENSMUSG00000001285	3394.33	2912.33	3079.67	2968.67	3020.67	1914.33	2175.5	1438.33	1179.33	1118.33
ENSMUSG00000001288	16819.7	21688	20826	19422.7	22685.3	0	0.5	0	0	0
ENSMUSG00000001289	4543.67	3840.67	4296.33	3912.33	4394.33	5.66667	1.5	5	4.33333	4
ENSMUSG00000001300	3355	7284.33	7133.67	4525.67	4723.33	16481	25588.5	13973	12888.3	13138
ENSMUSG00000001305	1132	1029.33	1193.67	1334.67	1210.33	2108.67	2684	1517.33	1512	1524
ENSMUSG00000001313	304.667	706.667	832.667	670	722.667	391.333	343	213.667	188.333	203.667
ENSMUSG00000001323	510	583	542	376	437.333	990.333	1205	756.667	655	607.667
ENSMUSG00000001333	151	126	97.3333	115.667	175.333	243.667	464.5	312.333	321.333	324.333
ENSMUSG00000001334	1.33333	1	1.33333	0.333333	1	13.3333	26.5	12.3333	20.3333	11.3333
ENSMUSG00000001348	1.33333	0.333333	1.33333	1.66667	2.33333	8	7.5	6	7.33333	6.33333
ENSMUSG00000001349	2707	2586	3095.33	3919.67	4064.33	4189.67	5887	4605	3847	3692
ENSMUSG00000001366	803.333	574	520.333	446	562.667	1252.67	1910	1080	911	863
ENSMUSG00000001376	959	1004.33	932	1130.33	1315.67	919.333	1531.5	787	648.333	646.333
ENSMUSG00000001380	3907.33	3682.33	4078.33	4244	4153.67	3391.67	3807	2460	1859.67	1845.67
ENSMUSG00000001383	2822	3050.33	2672	2381	2295.33	2154.67	2356	1515.67	1069	1005.33
ENSMUSG00000001403	8502.33	8564.67	8200.33	6989.33	6683.67	11657.3	15794.5	11461.7	10179	10118
ENSMUSG00000001415	5702.67	5690.67	6350.67	8017	8440.67	6209.33	9227	5555.33	4844	4768.33
ENSMUSG00000001416	8327	7512	8441.67	8457	8176.67	3	2	1.33333	3	2.66667
ENSMUSG00000001418	3659.33	3965.67	4526	4938	5994.67	2938	4294	2674	2374.33	2437
ENSMUSG00000001419	7105.67	8116.33	7660.33	8935.67	10174	2476	5432	3102.33	3849	3761
ENSMUSG00000001420	109.667	128.333	117.667	86	79.3333	21.6667	49.5	21	28.3333	33.3333
ENSMUSG00000001424	11493	10539.7	10162.3	10629.7	10593.3	11249.7	17655.5	10342.7	7176.33	6948.33
ENSMUSG00000001435	3723.67	4143.33	3886.33	3734	3933.67	22065.7	41691.5	24529	23922.3	23891
ENSMUSG00000001436	1840.67	1617.33	1951	2077.33	2045.67	1591	2447	1429	1262	1211.67
ENSMUSG00000001440	35892	40739	44995.7	48068.3	52944.7	38640	64528	40804.7	37460.3	36774.7
ENSMUSG00000001441	7136.33	6993.67	6635.33	9466.33	12121.3	3189.33	5179	3191.67	2817.67	2949.33
ENSMUSG00000001444	0.333333	1.66667	1.66667	1	1	4.33333	9.5	6.33333	10.3333	11
ENSMUSG00000001445	3048.33	2867.33	2699	2350.67	2594.33	5534.33	6662	4596	3430.33	3488.33
ENSMUSG00000001467	4779.67	9043	10848.7	12125.3	10679.3	3478.33	5647	3241.33	3935.33	3810.67
ENSMUSG00000001472	14363.3	14602	15834	17326	19635	4900.33	6381.5	3883.67	3034.33	3087.33
ENSMUSG00000001473	22426	24618	28215.7	27206.3	26615.3	98.6667	168	90.6667	93.3333	92
ENSMUSG00000001482	2617.67	3020.67	2742.67	2076.67	2075	742	1143.5	647.333	579	634.333
ENSMUSG00000001493	28	36.3333	22	14.6667	16	6.33333	13	5.66667	4	4.33333
ENSMUSG00000001494	0.666667	1.33333	0.666667	1	1.66667	20.3333	22	15.3333	26.3333	31.3333
ENSMUSG00000001496	0	0	0	0	0	1.33333	0	0	0	0.333333
ENSMUSG00000001497	255.667	260	230	354.667	487.667	349	758.5	432	437	441.667
ENSMUSG00000001504	0	0	0	0.333333	0	113	415	359.333	433.667	427
ENSMUSG00000001506	612354	789229	689495	661420	672292	261299	518388	311534	283796	269106
ENSMUSG00000001507	4331.33	3656.67	3171.67	2949	3407.33	2535.33	3698	2179.67	1624.67	1559.67
ENSMUSG00000001508	17.3333	15	13.6667	7.33333	14.3333	29	46.5	25	25	29.6667
ENSMUSG00000001510	1.33333	2	9	29	34.6667	23	91.5	122	204.333	180.333
ENSMUSG00000001517	13095	14112.7	12264.7	12012	13744.7	3914.33	7509.5	4546	4837.67	4832.67
ENSMUSG00000001518	1287	1490.67	1487.33	1596.33	1711.67	2608.67	4099	2555.33	2275.67	2292.33
ENSMUSG00000001521	3797.33	3846	3404	2986.67	3400	238.667	537	253	222.333	224.667
ENSMUSG00000001524	999	848	916.333	877.667	921.333	1487.33	1913	1248	944	1009.33
ENSMUSG00000001525	106901	99338.3	102094	115935	132740	12116.7	20442.5	12226	8542.33	8263.67
ENSMUSG00000001542	3897	5565.67	3731	3434.33	4464	2000.67	3529	2193.67	2841.67	3378.67
ENSMUSG00000001552	7365.67	8046	9064.67	7447	8043.67	22591.3	32227	22110	21819.7	22087
ENSMUSG00000001555	15641	16586.3	16891.3	16692.7	16558	13328.7	18846.5	11739.3	10215.3	10003
ENSMUSG00000001558	20.3333	23	13.6667	7	8.33333	1431.67	1434.5	990.333	658	665.333
ENSMUSG00000001566	0	1.33333	0	0	0	0.666667	0	1	1	1
ENSMUSG00000001569	1666.33	1546	1531.33	1524	1417	1980.67	3255	1787	1717.67	1876.33
ENSMUSG00000001576	16637.3	16435.3	15236	15075.3	15801.3	12970	21771	12379.3	9897.67	9378.33
ENSMUSG00000001583	2	17	12.3333	7	4.33333	422.333	595.5	403.333	334	374.333
ENSMUSG00000001588	6.33333	18.3333	39	127.333	263.333	172	199	116	108	114.667
ENSMUSG00000001604	308.333	378	347.667	272.667	270.333	3	3	2	2.33333	4.33333
ENSMUSG00000001627	3100	5736.67	5356.67	4196	3587.33	11182.3	19257	11857	7485.33	8131.33
ENSMUSG00000001630	1023.33	898.667	671.667	839.667	951	1494.67	2255.5	1402	1491.67	1633.33
ENSMUSG00000001632	1930.33	2032.67	1848.33	1904.67	2029.33	1423	3120	1916.67	1908.33	1984.67
ENSMUSG00000001642	4230.67	4520.33	6103.33	5008	5207.67	4714.67	6063	4115.33	3375.33	3325.33
ENSMUSG00000001655	13	16.6667	17.3333	10	10	0	0.5	0	0	0
ENSMUSG00000001656	0	0.666667	0	0.666667	0.666667	0	0	0	0	0
ENSMUSG00000001657	6383.33	5891.67	4776.67	3516.33	3596.67	6.66667	14.5	7	8	5.33333
ENSMUSG00000001661	6060.33	7287	5850.67	4997.67	6487.67	1	2	1.66667	1.66667	1.66667
ENSMUSG00000001663	446.667	539	517.333	421.667	375	189.333	260.5	157	150.333	133
ENSMUSG00000001665	105.333	130	102.667	77.3333	79.6667	17.3333	33.5	18	12.6667	13.6667
ENSMUSG00000001666	320.333	366.667	361	264.667	290.333	1470.67	1698	1296.67	1067.33	1020.33
ENSMUSG00000001670	0	0	0	0	0	0.333333	0	0	0	0.333333
ENSMUSG00000001672	0	1.33333	0.333333	0	0	5	6	8.66667	6.33333	5.66667
ENSMUSG00000001674	3834.33	3746.67	4362	4810.67	4788.33	4168	6440	3857	3365	3349
ENSMUSG00000001687	1520.67	1574	1493.67	1594	1798.33	1943.67	3098	1603	1415	1432.67
ENSMUSG00000001700	383.667	326	253.667	305	320.667	217	343	151.333	126	128.667
ENSMUSG00000001707	1420.67	1374.33	1449	1566.67	1407	2347.33	2938	1737.67	1292.67	1251.67
ENSMUSG00000001729	24394.7	22450.3	24132.7	24752.3	24798.3	10831	15096.5	9169.33	8512	8646
ENSMUSG00000001739	28.3333	86.6667	43.6667	24	28.3333	113.333	79	44.6667	32.6667	27
ENSMUSG00000001741	43.3333	53.6667	32	8.33333	10.3333	0	0	0	0	0
ENSMUSG00000001750	2497	2358.67	2218	1682	1823	1215	1620.5	951	755	735.667
ENSMUSG00000001751	982	1039	906.667	815.333	892.667	1514	1924.5	1162	815.667	781.667
ENSMUSG00000001755	679	598.667	530	418	469.333	1219.67	1896.5	1087.67	911	957.333
ENSMUSG00000001761	8449	8161.67	8069.33	8555.33	9326.67	2886.67	4667.5	2760.33	2679.67	2622
ENSMUSG00000001763	4.33333	2.66667	6.66667	14.6667	24.3333	235.667	350	210	171.667	169
ENSMUSG00000001767	1562	1676.33	1542.33	1558.33	1722.67	1557.67	2726.5	1543.33	1499	1491
ENSMUSG00000001768	2579.67	3060.67	1912	2317	2604.33	583.333	957	438.667	422.667	461.667
ENSMUSG00000001773	0.333333	0.666667	0.666667	0.333333	0.333333	210.333	361	194.667	202.667	184.667
ENSMUSG00000001774	3159	3710.67	3654	3347.67	3638.33	2014.67	3806.5	2222	2312.67	2476.33
ENSMUSG00000001783	4689.33	4575.33	4907	4904.33	5298.33	9186	11815.5	7495.33	5645.33	5438.67
ENSMUSG00000001785	2259.67	2221	2527	2581.33	2482.33	3730.67	5135.5	3199.67	2789.33	2739.67
ENSMUSG00000001786	358	419	390	465.667	529.667	4181	5031.5	3504	3112.33	3264.67
ENSMUSG00000001794	15917.7	19279	18763.7	17919.3	18085	31412.3	39219.5	24814.7	21046.7	20766
ENSMUSG00000001802	8.66667	9.66667	14	17.3333	18	2716.33	4614.5	2723.33	2977	2751.67
ENSMUSG00000001819	0	0	0	0.666667	0	1.33333	1	0.333333	0.333333	0.666667
ENSMUSG00000001823	0	0.333333	0	0	0	0	0.5	0	0.333333	0
ENSMUSG00000001827	37	32.3333	31.3333	35	35.6667	100.333	118.5	63.6667	65.3333	56.6667
ENSMUSG00000001829	2026.67	2026.67	1993.67	1977.33	1987.33	1294.67	2029.5	1112	944	853.667
ENSMUSG00000001833	13103.7	13975.7	13840.3	14790	15058	5592	9884	4995.67	4967.33	4873.67
ENSMUSG00000001844	1929	2046.33	2003.33	1814.33	1933.67	905	1235	722.667	637	598
ENSMUSG00000001847	22833.3	23629	23314.7	24488	26430.3	14652.3	20694	12381.3	11309	11254
ENSMUSG00000001855	3873	4674.33	3663.67	3457.67	4409.67	6698	14842.5	8453	7970.33	7561
ENSMUSG00000001864	3075	2867.33	4151.33	5962.67	6699.33	16214.3	23517	14748	12593.3	12586.7
ENSMUSG00000001865	0	0	0	0	0	0.333333	0	0	0.333333	0.666667
ENSMUSG00000001870	17047.7	17134	15884	16506	18141	3274	7337	3963.33	4589.67	4396.33
ENSMUSG00000001891	2680	3073.67	3185.67	3389	3950.33	1	5.5	4	3.66667	3.66667
ENSMUSG00000001901	4.66667	7.66667	6	4.33333	3.33333	5.33333	8	4.66667	3.33333	4.66667
ENSMUSG00000001909	2668.33	2518	3004.33	3224	3580.67	2239.67	2617	1647.67	1366.67	1590.67
ENSMUSG00000001910	16463.7	16528	14938.3	16245.3	18151	11964.7	17847.5	11769	11632	11691.3
ENSMUSG00000001911	22628.3	32611.7	24643.7	23324.3	26770.3	18558.7	38352.5	22998	24297	22250
ENSMUSG00000001918	2420	3746.67	3713	2509.67	2395.33	9235.33	13562.5	9127	7568	7268.67
ENSMUSG00000001924	27646.7	31020.3	31806.3	32199.3	34702.7	15661	24579.5	16021.3	14521.3	14704
ENSMUSG00000001930	2	9.33333	6.33333	4.33333	5.33333	8.33333	7.5	5.66667	7	4.33333
ENSMUSG00000001942	300	370.667	327.667	304	316.667	146	286.5	153.667	175.333	155.333
ENSMUSG00000001943	3.66667	10.3333	10.6667	12.3333	16.3333	68.6667	60.5	51.6667	46	43
ENSMUSG00000001946	5.33333	22.6667	21.6667	19.3333	16.6667	10.3333	12	10.6667	11	13.3333
ENSMUSG00000001948	27.3333	35	30.3333	29.6667	27.6667	16.3333	16	14.3333	12	12.6667
ENSMUSG00000001962	1059.33	1205.67	1418.33	1600.33	1861	470.667	593.5	386.333	327	334
ENSMUSG00000001964	6447.67	7564.33	7508.67	6290	6866.33	5224.67	6278.5	4107.33	3185	3058
ENSMUSG00000001983	318.667	239.333	191.667	182.333	230	904.667	1603.5	877.667	942.333	925.333
ENSMUSG00000001985	0	0.333333	0	0	0	7	15.5	5	8.33333	9.66667
ENSMUSG00000001986	818	1013.33	845.333	779	816.667	994	2065	1129.33	918.333	870.333
ENSMUSG00000001988	17.3333	14	16.6667	34	61.3333	61	146.5	68.6667	102	79.6667
ENSMUSG00000001995	4951.33	5622.67	3642.67	3924.67	4988.67	1495.67	2916.5	1527.33	1266.33	1238.33
ENSMUSG00000001998	572.333	553	314.333	609.667	916.667	267	779	344	330.667	341.667
ENSMUSG00000001999	677.667	522	542	553.667	537	795.333	935.5	527	299.667	284.333
ENSMUSG00000002006	807	784	692.667	674.667	673.667	6.33333	13.5	8.33333	9.33333	5.33333
ENSMUSG00000002007	6	10	10.6667	7.66667	9.33333	0	0	0	0	0
ENSMUSG00000002010	4686	5207.67	5208.33	4780.33	4981	6760	8121.5	5702	5089.33	4806.33
ENSMUSG00000002012	15.3333	10.6667	9.33333	9.66667	12	26.6667	35	24.6667	15	17.6667
ENSMUSG00000002014	3262	2774.33	3110	2776.33	3009	4769.67	5309.5	4315.33	3491.33	3486.67
ENSMUSG00000002015	4993.67	4842	5285.33	5680.67	5595	6518	6903.5	4370.33	3477	3442.33
ENSMUSG00000002017	3124	3520.33	4188.67	3570.33	3333.67	3576.33	5280.5	3118	2612.67	2716
ENSMUSG00000002020	16814	18898.3	18088	17818.3	21159.7	11629.7	40158.5	18678	26339	24705.3
ENSMUSG00000002028	4940.33	5778.33	4738.33	5111	5631.33	1114.67	5300.5	2358.67	4183.67	3630
ENSMUSG00000002031	2304.67	2375	2185	1881.67	2034.67	1048.67	1632.5	1045	920	923
ENSMUSG00000002032	3.33333	19	13.6667	5	5	320.333	477	247.667	275.333	264.333
ENSMUSG00000002033	0	0	0.333333	0	0	2.33333	3.5	1	1	0.666667
ENSMUSG00000002043	530.333	480	488.667	481	557.333	49.6667	82.5	44	28.6667	31.3333
ENSMUSG00000002052	7935.67	9583	9470.67	9446.33	10232	9696.67	16967	10591.3	11612	11154.7
ENSMUSG00000002055	3024.33	3254	2933.67	2390.67	2704	3104.67	5543.5	3078.67	2814	2731.33
ENSMUSG00000002057	52.6667	335.667	475.333	387.667	488	0.666667	1	1	0.333333	0.333333
ENSMUSG00000002058	1036.33	996.333	957	878	866.667	1892.67	2595	1600	1362.33	1302.33
ENSMUSG00000002059	3659.33	3243.67	3598.67	3611	3979	9718.33	11806.5	7710.33	5726.33	5747
ENSMUSG00000002064	906.667	939	1020.67	1031.67	1102	2112	2528.5	1499	1293	1255.67
ENSMUSG00000002068	2797	4134	3902	2487	2171.67	2210.33	3074	2317.33	2084	2099.33
ENSMUSG00000002076	14.3333	15.6667	13.6667	21	22.6667	159	206.5	119.667	86.6667	80.6667
ENSMUSG00000002083	795.333	384	373	372	546.667	317.667	345	254.667	273.333	215.667
ENSMUSG00000002100	1.66667	3	1.66667	1.33333	1	275	410.5	219	196.333	221
ENSMUSG00000002102	6480	5640.67	6566.33	6613.33	6642	7442.67	8491.5	5401	4443.33	4291
ENSMUSG00000002103	1477.67	1543.33	1409	1277.67	1400.67	4301.67	5935.5	3712.67	3100	3061.33
ENSMUSG00000002104	12	14	13	24.3333	43	124	112.5	68.3333	42.6667	51.3333
ENSMUSG00000002105	3106.67	2708.33	2749.33	4029	5144	3705.33	4293	2982.67	2498.67	2508.67
ENSMUSG00000002107	1617.33	1555.33	1362	1473	1597.33	199	425	239.667	192.333	153
ENSMUSG00000002108	6	13.3333	8	2.66667	4.66667	71	68	37	46.6667	49
ENSMUSG00000002109	153	171.667	160.667	97.6667	116.333	91.3333	137.5	88.6667	75.3333	84.3333
ENSMUSG00000002111	0	2	3.66667	1	1.66667	3.66667	5	3	3	3.66667
ENSMUSG00000002129	9912.67	13011.7	12007.7	12365.3	13684	16556.7	29206	17571	17620.3	17353.3
ENSMUSG00000002147	4972	5098	4679.33	5328	6845	3683.33	6986.5	3850.33	3671.67	3839
ENSMUSG00000002190	0.666667	1.66667	0.333333	1.33333	1.66667	429	613	359	333	295
ENSMUSG00000002204	0	1.33333	1.66667	0.333333	0.666667	90.6667	176.5	83.6667	96.3333	89.3333
ENSMUSG00000002205	1020.67	1040.33	845	901.333	1173.67	833.333	1449.5	887.333	807.333	794.333
ENSMUSG00000002210	1600.33	2022	2037.67	2273	2537	2311.33	3533.5	2280.33	2170.67	2120
ENSMUSG00000002221	3743.67	4239.33	4099.33	5082.67	5917	925.667	1957	1044.33	1194	1197.67
ENSMUSG00000002222	1160	1357.67	1149.33	1060.67	1254.33	1489.33	2927	1481.33	1784	1734.67
ENSMUSG00000002227	2517.67	2224	1684.67	1332.67	1107	1077	1846.5	965.667	1103.67	1200.33
ENSMUSG00000002228	8.66667	7	15	16	8	86.6667	112	80.3333	94	113.667
ENSMUSG00000002233	11879	11320.3	11913	12565	12222	642.333	790.5	451.333	473.333	551.667
ENSMUSG00000002249	5879.67	6350	5752.67	5832	6633.33	3886.67	7248.5	4392.33	5577.33	5576.33
ENSMUSG00000002250	4080.67	4568.67	4258.67	4779	5673	3082	5421	3070.67	3373	3382
ENSMUSG00000002257	75.6667	75	51.3333	30.3333	34.6667	2528	2955	1838.33	1179.33	1147.33
ENSMUSG00000002265	5594.33	9122	9105	5429.67	6444.67	294.333	748	398	521.333	519.333
ENSMUSG00000002274	96	81.3333	90	86	66	132.667	165.5	111.667	73.6667	62.3333
ENSMUSG00000002279	645.667	686.667	613.667	609	713	1006.67	1211.5	805.333	581.667	622
ENSMUSG00000002280	684.333	546	450.667	461.667	628.667	789.333	1049.5	616.667	402	384.333
ENSMUSG00000002289	107.667	69.3333	48	69.6667	94.3333	15357	21189.5	13517.3	12933.7	12227.3
ENSMUSG00000002297	4098.33	4629.33	3868.67	3807	4230	2789	4233.5	2437	2247	2201.67
ENSMUSG00000002307	1713	1458.67	1207	1165.67	1476	4803	6499	4109.67	3733.67	3676
ENSMUSG00000002308	840.333	721.667	785.333	692.333	755.667	3381.67	3694	2621	2020.33	1915.67
ENSMUSG00000002319	2078.33	1698.33	2012.33	2121.33	2215.67	5748.67	8767.5	5693.67	4974.33	5025.67
ENSMUSG00000002320	1849.33	1738.33	1719.33	1771.33	2031.67	2490.67	3469	2061	1976.67	1928.67
ENSMUSG00000002324	2.66667	33	23.6667	6	5	38.3333	73.5	37.6667	43.3333	55.3333
ENSMUSG00000002325	385.333	565.333	432.667	344.333	509.667	2732.33	3837	2389.33	3065.67	3078.67
ENSMUSG00000002326	273.667	252.333	264.667	253	298.333	1132.67	1505.5	917.333	667.667	672.333
ENSMUSG00000002342	2010	1778	1816	1842.33	2018	289	391.5	231.667	179	204.333
ENSMUSG00000002343	506.333	474.667	491	534	618.667	1423.33	1648.5	1057	815.667	892.333
ENSMUSG00000002345	534.333	539.667	525.667	484	537.667	3607.33	4485	2927.67	2426.33	2376.33
ENSMUSG00000002346	296	284.333	226.333	153.667	209.333	503	677.5	405	306.333	318.333
ENSMUSG00000002365	7188.67	6829.33	6775.67	9107.33	10444.7	4078.33	5533	3326	2944	3119.33
ENSMUSG00000002372	4751.33	4267	4135	4590.33	4965.67	2232.33	4142.5	2378	2245.33	2241
ENSMUSG00000002379	1660.67	1397	1560.67	1468.33	1533	3878	4449	3281.33	2932.33	2807.67
ENSMUSG00000002393	1886.33	1500	1795.33	2094.67	2121.33	607.667	861.5	567	473.333	460.333
ENSMUSG00000002395	1051.33	900.667	974	892.667	927.667	591.333	977.5	512.667	427.667	397
ENSMUSG00000002396	670.667	1086.67	835.667	773.667	739.333	1141.67	1545.5	1058.67	889	901.333
ENSMUSG00000002409	580.333	736	673	751.333	1304.67	681.333	1203.5	757.667	807.333	923.667
ENSMUSG00000002413	1746.67	2303.33	1735.67	1584.33	1813.33	652.667	1565.5	753.333	701	702
ENSMUSG00000002416	178.333	190.333	189	167.667	187.667	1493.33	1462	903.667	779.667	808
ENSMUSG00000002428	974	1005.33	842.333	801.333	932.667	759	2079.5	979	873	831.667
ENSMUSG00000002455	3372.67	3368.33	3038.33	2859	3138.67	6274.67	8356.5	5036	3659.67	3660.67
ENSMUSG00000002458	2734	2477	2303.33	2245.67	2406.67	2222	2859	1766.33	1385.67	1333.67
ENSMUSG00000002459	71.6667	82.3333	62	43.6667	86.6667	43	68.5	45	51	36.6667
ENSMUSG00000002475	2	2	1.33333	2	2	702.667	1130.5	638.333	677.667	671.333
ENSMUSG00000002477	3589.33	3572	3777	3804.67	3634.33	4022.67	4753	3089	2238	2313.33
ENSMUSG00000002489	1527	1763.33	1170.33	901.333	974.333	257.667	462	242.667	201.333	165.667
ENSMUSG00000002496	5194	5617.33	5421	5368	6270	2203.33	3625.5	2041	1714	1694.33
ENSMUSG00000002500	1.33333	5.33333	2.66667	1	1	51	47.5	28.6667	26.6667	31.3333
ENSMUSG00000002504	853.667	883	842.667	709.667	689.667	3498.33	4638	3097.67	2745.67	2557
ENSMUSG00000002524	11681.7	11203.3	13098	14253	14851.7	10545.3	13354.5	9435.33	7657.67	7707
ENSMUSG00000002546	3840.33	4092.67	3568	3484.67	3978	2890.33	3929	2449.67	1996.67	1996
ENSMUSG00000002550	1115.33	1088.33	1103	1104.67	1348.67	6007.33	6451.5	4232.67	3253.67	3271.33
ENSMUSG00000002565	0	0	0.333333	0	0.333333	803.667	1309.5	769.333	468.667	493
ENSMUSG00000002578	22.3333	46.3333	27.3333	16.6667	28.6667	323.333	540.5	295.667	253.667	219
ENSMUSG00000002580	326.333	337.333	367.333	380.667	415	2463	2562.5	1900	1535.67	1489.33
ENSMUSG00000002588	0	0	0	0	0.333333	8	14.5	5.66667	6.33333	5
ENSMUSG00000002602	53975.3	52532.3	53561.7	56309.3	62002.3	29342.7	59863.5	35194	34634	34583.7
ENSMUSG00000002603	5482.33	6715	6719	6825.33	7191.33	23543.7	33359.5	22167.3	20312.3	19953.7
ENSMUSG00000002608	2729.33	3394.33	2966.67	2875	3476	3825	5989.5	3716.33	3480	3466.33
ENSMUSG00000002625	672.667	705	741.333	637	755	1746.33	2489.5	1485.67	1598.33	1699.33
ENSMUSG00000002633	0	0	0	0	0	0	1.5	0	0	0
ENSMUSG00000002635	424.667	329.667	344.333	417.667	473	528	714.5	401.333	288.333	282.667
ENSMUSG00000002658	4328.67	5425.67	6655.33	4478.67	4730.67	6754	7460.5	4822	3900.33	4002.67
ENSMUSG00000002660	2176	1887.33	1940.67	1710.67	1610	3954.67	5101	3619.67	3224	2998
ENSMUSG00000002661	216.667	163	164.333	103	100	1880	1821.5	1251.67	1009	969.667
ENSMUSG00000002664	7.33333	9	8.66667	4	3.66667	118	134.5	89.6667	70.3333	93.3333
ENSMUSG00000002668	0.333333	0.666667	0.333333	0	0.333333	1	0.5	1.66667	0.666667	1.33333
ENSMUSG00000002679	718	657.667	581	683.333	779.667	1444.67	1839.5	1125.67	931.333	939.667
ENSMUSG00000002688	897.667	928.333	855.667	758.667	814.667	581.333	1141.5	623.667	567.667	504
ENSMUSG00000002699	4.66667	9	7.66667	7	5	5.66667	13.5	4	12	8
ENSMUSG00000002718	9049.67	9434.33	8927.33	9293.67	9904.67	6013.67	11526.5	6317	6053.33	6208.33
ENSMUSG00000002728	1971.67	1718.67	1609	1776.67	1846	1805.67	2198.5	1446.33	1162.67	1225.67
ENSMUSG00000002731	664.667	618	608.333	518	541.333	149.333	233	138.667	185	168.667
ENSMUSG00000002732	1313.33	1379.33	1330.67	1207.67	1173.67	4973.33	6044.5	3943	4349	4152.67
ENSMUSG00000002733	2921	2608.33	2976.67	2755.67	2834.33	1367.67	2315	1361.67	1541.33	1493.67
ENSMUSG00000002741	5575	6577.33	7042.67	6482	6776.33	9262.67	11251	7993.33	6613	6576
ENSMUSG00000002748	10109.3	9390.33	8445	10182	12039	6004.33	9795.5	5553.33	4892.67	5249
ENSMUSG00000002763	1220.33	1093	1084	1080.67	1121.33	1327	2162	1395	1350	1412.67
ENSMUSG00000002767	1500	1294	1334.67	1025	1042.33	2541.67	3464	2435.67	1975.67	1981
ENSMUSG00000002768	1589.33	1709	1787	1573	1614.67	6470.67	6995.5	4870.67	3979.33	3839.33
ENSMUSG00000002769	6	17.3333	16.3333	16	11.3333	235	333	226.667	225	230.333
ENSMUSG00000002771	1103	1815.33	1759.67	1871.33	2305.33	282.667	550.5	320.333	297.667	311.333
ENSMUSG00000002778	12162	14061.7	12817	12811.3	13387.3	16528	23125	16119.7	15980.3	15588.7
ENSMUSG00000002781	788.667	935	849.667	591	662.333	137.333	233.5	159.667	114	103.333
ENSMUSG00000002797	178	178.333	230.333	238	242	407.667	602	326.667	376	381
ENSMUSG00000002799	34.3333	36	28.6667	41	61.3333	1133.67	1714.5	927.333	807	834.333
ENSMUSG00000002803	323.333	268.667	195.667	164.667	195.333	602.667	795.5	408	243.333	243.667
ENSMUSG00000002804	232.667	209.333	225.667	185.667	172.333	186.667	256.5	149	127	143
ENSMUSG00000002808	1645	1677.67	1572.33	1362.33	1535.67	119	179.5	96.6667	131	99.3333
ENSMUSG00000002812	7362	7406	7115.67	7335.33	8294	9634	16603	9943	8537.33	8660.33
ENSMUSG00000002814	832	745.667	671.333	757.333	957.667	1233	2545	1333.67	1368.33	1427.33
ENSMUSG00000002820	488.667	365.667	417.667	489.667	572.333	2500.33	2742.5	1865.33	1353.33	1368
ENSMUSG00000002825	966.667	869	1121	1057.67	999.333	1631.33	1916.5	1265.33	961.333	987.333
ENSMUSG00000002833	4330.67	4209.33	4129.67	3916.33	4004.67	3163	3548	2300.67	1757	1810.33
ENSMUSG00000002835	4113.67	3326	3095.67	3762.67	4080.33	4361	6224.5	3859.33	2997	3272
ENSMUSG00000002844	2641.33	2575.67	2471.67	2300	2422.33	289	589.5	302	242.667	237.667
ENSMUSG00000002845	2560	3579.33	3451.33	3326	3388.33	1519.33	2701	1633.33	1583.67	1681.67
ENSMUSG00000002846	756.667	720.333	609	598.333	598.667	745	948	551.333	385	448
ENSMUSG00000002847	90	80.3333	84	80.6667	77	44.6667	74.5	47.6667	51	45.6667
ENSMUSG00000002871	1537.33	1046	1090.33	1222.33	1679.33	861	1077	731.667	632.667	661
ENSMUSG00000002881	3926	3949	3713.33	3323.33	3135.67	1051.67	1913	1156	1648.67	2009.67
ENSMUSG00000002885	4352.67	4209	4395.67	4058.67	4238.33	2951.67	5560.5	3367	3237.33	3383
ENSMUSG00000002897	1528.33	2078	2541	2123	2108.33	2281.67	3733.5	2109.33	2058	1968.33
ENSMUSG00000002900	14492.7	14818	14889	16258.7	18453.7	24300.3	49260.5	26791.7	24458.3	23911.7
ENSMUSG00000002908	87.6667	84.3333	82.6667	60.3333	53.3333	103.333	156.5	97	56.6667	58.6667
ENSMUSG00000002910	190	413.333	401.333	229	275.667	28	61	39.3333	46.6667	56.6667
ENSMUSG00000002944	0	0	0.666667	0	0	106	163.5	94	102.667	92
ENSMUSG00000002949	1775.67	1625.67	1650	1795.67	2149.67	2544.33	2996	1954.33	1492.33	1547
ENSMUSG00000002957	12436.3	11570.7	11383	12163.7	13416.7	17417.3	28551.5	17146.3	14449.3	14192.3
ENSMUSG00000002963	720	499	522.333	420.667	466.333	1637.33	2183	1397	1399.67	1405
ENSMUSG00000002968	7176.33	7610	7378.33	7072	7362.33	11991.7	20239.5	13139	14862.3	14756.3
ENSMUSG00000002980	272.667	240.667	173.667	160.333	164.667	1201	1416.5	954.333	864	847.333
ENSMUSG00000002981	7536.33	7514.67	7813.67	8257.67	8729.33	15009.7	22848.5	14799.7	13916.3	13649.3
ENSMUSG00000002983	763.333	1094.67	989.333	1030	1093.67	3680.67	5136	3303.33	4169.33	4387
ENSMUSG00000002984	5503.33	4975.33	5351.67	5407.33	5294	10343.7	13275	8492.33	6855.67	6566.33
ENSMUSG00000002992	0	0	0.333333	0	0	1.33333	0.5	0	0.666667	0.333333
ENSMUSG00000002996	877.333	951.667	732.333	876	1303	1727	2302	1327	1189.33	1245.33
ENSMUSG00000002997	6662.33	5220.33	5091.67	5087	5117.33	1281.33	2165	1201.67	1275	1239.33
ENSMUSG00000003031	4200.67	4768.67	3843.33	5396.33	7592	387.667	824.5	420	394.333	466.333
ENSMUSG00000003032	2712.67	9615.67	14467.3	8917.67	9822.33	0	0	0.666667	0	0
ENSMUSG00000003033	4012.33	3905	3654	3770.33	4144.67	9103	11585	8030.33	7062.67	7199.67
ENSMUSG00000003037	3793.33	3652	3279	3303	3513.33	5688.67	6913	4410.67	3319.33	3180.67
ENSMUSG00000003039	2700	2534.67	2388	2378.67	2608.67	5691.33	6170	4108.67	3692.67	3446.33
ENSMUSG00000003051	0.666667	2.33333	0.333333	0	1.33333	123	186.5	85.3333	93	110.667
ENSMUSG00000003062	887.667	739.667	673.333	601.333	603.333	1004	1193.5	722	526	526.333
ENSMUSG00000003068	4089.67	3339.33	2915	2847.33	3222	4038.33	5482	3386.33	2731.67	2803.67
ENSMUSG00000003070	327.667	484.667	352.333	239.667	292.667	232.333	378.5	253	245.667	292
ENSMUSG00000003072	13585.7	13348.3	14104.7	13815	14210.3	12291	14468	10117.3	8369.33	8028.67
ENSMUSG00000003099	4302	4421.67	4691	4964	5065.33	4405.33	6454.5	4090	3143.33	3149.33
ENSMUSG00000003119	4379	5305.67	4669.67	5570.67	6729.67	2796.67	8808	4438	4729	4999.33
ENSMUSG00000003123	433	311.667	321	381	556	1094.67	1729	1016.67	670.333	673
ENSMUSG00000003131	6988.33	6225.67	5948	6196.33	6358.67	736.667	1832	922.333	1026	1059
ENSMUSG00000003134	18	22.6667	18	12.3333	21	662.333	1054.5	556	467.333	445
ENSMUSG00000003135	2524.33	2025.67	2207.67	2545.33	3078	5618	9820	6048.67	4970.33	5048.67
ENSMUSG00000003153	8.33333	7	9.66667	8.66667	12	5379.67	10077	7524	10313	15757.3
ENSMUSG00000003154	2478.67	3474	2787	3283.67	4268	3761	8863.5	5109.67	8280.33	8498
ENSMUSG00000003161	4021.33	3611.33	3354.67	3376.67	3596	5468.33	6849.5	4220.67	3725.33	3492.33
ENSMUSG00000003184	1339.33	948.333	750.667	944.333	1249.67	6598.67	7963	5841	5237.33	5026.67
ENSMUSG00000003190	883	812	596.667	570	677.667	1815	2646	1929.67	1823.67	1800
ENSMUSG00000003199	2354	1976.33	2036.67	1786.67	1827.33	3055	3434	2286.67	1943.33	1987
ENSMUSG00000003200	4110.67	4612	5447	5906.67	6231.67	2524.67	4040.5	2393.67	2284.67	2236.33
ENSMUSG00000003206	0.333333	0.666667	1.33333	0	0	813.667	1089	626.333	479	485.333
ENSMUSG00000003208	417	318.667	300	511.667	614.667	1219	1300.5	758	633	557.333
ENSMUSG00000003226	6898.67	9191	8810.67	8194.33	9102.33	5060.67	11943	6434	6813.67	6727
ENSMUSG00000003227	0.333333	3	1	0.666667	0	1	3	1.33333	2	2
ENSMUSG00000003228	805.333	754.667	544	493.333	542.667	2337	3721.5	2074	1604.33	1438
ENSMUSG00000003233	4978	6051.67	5159.67	5246.67	6008.67	3768.33	7561	4601.33	6496.67	6370.33
ENSMUSG00000003234	1558.33	1397	1472.67	1388	1499.67	1297.67	2042	1216	1008.67	998.333
ENSMUSG00000003235	3020.33	2685	2896.33	3098.33	3147.33	3818.67	5362.5	3507	2905.33	2953.67
ENSMUSG00000003269	2276.33	2841.33	3036	3076.67	3307.67	2.66667	8	7	11.6667	12.3333
ENSMUSG00000003271	5	7.33333	6.66667	4	5.33333	32.6667	34	25.6667	12	14.3333
ENSMUSG00000003273	405.333	387.333	288.667	279.333	408	2128	2581	1773.33	1866.33	2030.33
ENSMUSG00000003279	27	31	24.3333	22	27.3333	3.66667	8.5	5.66667	3	5
ENSMUSG00000003282	298.667	282.333	145.333	168.333	295	15.6667	33.5	19.6667	17.6667	19
ENSMUSG00000003283	170.667	98.6667	133.333	200.667	233	76	94.5	77.3333	75.3333	85.3333
ENSMUSG00000003299	3568.67	3819.67	3785.67	3724.67	3815.33	3557.67	4128.5	2965.67	2371	2282.33
ENSMUSG00000003308	2197.67	2223.67	2046.67	1759.33	1998.67	3659.67	5177	3107	2835.33	2793
ENSMUSG00000003309	0	2.33333	0.666667	0.333333	0.333333	225.667	290	141.333	108.667	124
ENSMUSG00000003316	14138	14635.3	14002	15147.7	18224	11439.3	20153.5	11579.3	10466.3	9861.67
ENSMUSG00000003341	13	57.3333	38.3333	15.3333	18.3333	90.3333	122.5	59.3333	55	67.3333
ENSMUSG00000003344	2890.67	3427.67	2971	2538.67	2549	2062.33	2676.5	1649.67	1438	1360.33
ENSMUSG00000003345	8115	8046.33	7929.67	7476.67	7722	3691.33	5791.5	3576	3620	3548.67
ENSMUSG00000003346	2510	2073.67	2096.33	2019.33	2116.33	2015.67	2909	1742	1461.33	1544
ENSMUSG00000003348	671.333	945	1015.67	781.333	694.333	10280.3	15373	11027	11135.3	11215.7
ENSMUSG00000003352	9012	7446	7771	8652	10473.7	10880.7	16763.5	10221.7	11578	12552.7
ENSMUSG00000003354	93.3333	139	111.333	89	102	460.333	635	367.667	281.333	256
ENSMUSG00000003355	1645.33	1084.67	1173.67	1344	1227	3818.33	4124	2599.33	2056.33	2031.67
ENSMUSG00000003360	6148.67	5465.33	5525.67	6006	6590.67	6927	10482	6192.33	4709	4778.67
ENSMUSG00000003363	3288	3537	3533.67	3605.33	4053.33	13869	20337	13301.7	14144	13826.3
ENSMUSG00000003378	2775	3450	2990.33	2414	2338.67	64.3333	115	60	56.3333	70.3333
ENSMUSG00000003379	4.66667	254	146	14	13	9.66667	11	8	8	11
ENSMUSG00000003380	1817.33	1466.33	1777	1690.67	1876.67	7224.33	7134.5	4923.33	3703.67	3790.67
ENSMUSG00000003382	720.333	1244.33	1330.67	1211	1452	2165.67	4206.5	3045.33	3906.33	3861
ENSMUSG00000003402	7439.67	7055.67	7684.67	8686	9485	21568.7	25874.5	18001	17537.7	17546
ENSMUSG00000003410	2	79.3333	75	38	30	179.333	147	127	119.667	115.667
ENSMUSG00000003411	556.333	421.667	448	402.333	445.667	48	65	35.3333	29	22.3333
ENSMUSG00000003418	0.333333	1.66667	1	0.333333	0.333333	1	2.5	0.666667	0.333333	1.66667
ENSMUSG00000003420	1729.67	1732.67	1781.67	1549	1579.67	2360.33	2717.5	1719.33	1664	1550.67
ENSMUSG00000003421	2450	2662.67	2557	2214	2185	2581.33	3119	2225	1890.67	1817
ENSMUSG00000003423	1247.67	1327	1320	1369	1504	1957	2116	1299	1017.67	1044.67
ENSMUSG00000003429	7857.67	6701.67	7863	7955.33	8429	40438.3	44695	32459	26569.3	25270.3
ENSMUSG00000003435	8246	10463.3	10850.3	10314.3	11039.3	17319.7	24403	16102.3	14201.3	14461
ENSMUSG00000003436	3.33333	46	39	15.3333	11.6667	14	23	10.6667	7.33333	9
ENSMUSG00000003437	3387.67	5008.67	6774.67	6725.33	7891	4805.33	6390.5	4305.67	3511.67	3504.33
ENSMUSG00000003438	2667.67	2160.67	2512	2499.33	2442.33	0	1	1.66667	0.666667	0
ENSMUSG00000003444	1026.67	885	1020.67	1163	1370.67	1968	2177.5	1569	1488.67	1501
ENSMUSG00000003452	321	354	235.333	167	200	41.3333	89.5	48.6667	45.3333	39
ENSMUSG00000003458	4996.33	5521.67	5478	5645.33	6275.67	6808	10590.5	6863.33	7588.67	7646.33
ENSMUSG00000003464	3397.67	3636.33	3592	3130	3051	1916	2661.5	1652.33	1419.67	1360
ENSMUSG00000003469	301.667	438	494	646	693	38.6667	39	26	20	17
ENSMUSG00000003476	0.666667	0.333333	1.33333	0.333333	0.666667	14	12.5	7	8	6.66667
ENSMUSG00000003477	0	0	1	0	0	6.66667	11.5	7	13.6667	11.3333
ENSMUSG00000003484	1.33333	2	2	2.66667	1	0.333333	1.5	0	0	1.33333
ENSMUSG00000003500	3478	2883.33	3503	4328.33	4952.33	7667.33	10079	6518.67	4821.33	4575
ENSMUSG00000003526	139.333	113	116	96.3333	87	452	577	388	228.333	223
ENSMUSG00000003527	1622	1573.33	1253	1579	1955.33	1795.67	2524	1726.67	1417.33	1446.67
ENSMUSG00000003528	3418	3512.33	3469	3259	3330.33	3108	3862.5	2667.33	2445.33	2357.67
ENSMUSG00000003531	1280.33	1100	1216.67	1096	1155.33	327.333	422.5	275	242	241.333
ENSMUSG00000003534	5289.67	4746.67	4561	6353	8318.33	6964.67	12142.5	7237.67	7321.67	7831.33
ENSMUSG00000003541	4103.67	23865.3	29190.7	29793	29917	14550.3	41054.5	33705	38220.3	33934.3
ENSMUSG00000003545	346.667	26779.7	12523.7	1097.33	823.667	4602.33	3984	4795.33	2748.33	3325.67
ENSMUSG00000003546	314	376	347	251.667	305.667	1428.33	1903.5	1200.67	1024.33	1037
ENSMUSG00000003549	2955	2665	3150.33	3667.67	4071.33	2693	2839	1976.67	1654.67	1534
ENSMUSG00000003555	0.333333	4	1.66667	0	0.666667	23	45	24.3333	20.3333	17
ENSMUSG00000003573	1744.67	1560	1704.33	1736.33	1937	2560.67	3849	2406.33	2492.67	2507.67
ENSMUSG00000003575	2668.33	3252.33	2744.67	2993.67	3716.33	1920	3574	2027.67	1934.67	1857.33
ENSMUSG00000003581	623.667	594	650.667	597.667	678	348	526	311.667	317.667	313
ENSMUSG00000003585	74.3333	61	35	35.3333	36.6667	266.333	418.5	256.333	253	248
ENSMUSG00000003604	602.333	439.333	499	617.333	633.667	997.667	1313	810.333	592	607.667
ENSMUSG00000003617	6442.33	7513.33	7204.67	6299.33	6908.67	108.667	177.5	95.6667	122.333	120
ENSMUSG00000003623	876.667	1055.67	966	692	794.667	546.667	972	544.333	434	416
ENSMUSG00000003644	1111.33	1015	1047.33	1061.33	1220.33	632	945.5	567.333	477.333	498.333
ENSMUSG00000003657	0	0	0	0	0	1.66667	3	2.33333	1	0.666667
ENSMUSG00000003660	9685.33	10937.7	10792.7	10777.7	12929	13141.7	27448.5	15410.7	15160.7	14516.3
ENSMUSG00000003662	1199.33	1050.67	1160.67	1129.67	1331	4832.67	7608.5	4487	3953.67	3864.67
ENSMUSG00000003665	25.6667	90.6667	111.667	56.6667	60.3333	400	576.5	371.667	368	324.667
ENSMUSG00000003680	1354	1230.33	1069.33	1063.67	1171	2254.33	3379	2073.33	1919.67	1982
ENSMUSG00000003721	885.667	848.667	888.333	998.333	1423.33	464.667	744	379.667	406	428.667
ENSMUSG00000003731	5080.67	4963.67	4978.33	5052	5384.67	1671.33	3589.5	1938.33	2007.67	2045.67
ENSMUSG00000003746	800.667	902.667	812.667	792.333	991	1179.33	1969	1048.67	960.667	901.667
ENSMUSG00000003752	216.667	311.667	303.667	181	169.667	302.667	530.5	322	316.333	331.333
ENSMUSG00000003762	617	594.667	555.333	489.333	552.667	4259.67	5463	3751	2855.67	2878.33
ENSMUSG00000003778	2858.67	2810	1749	2571	3577.67	2193.33	3925.5	2226	2313	2512
ENSMUSG00000003779	5524.67	5412	5045.67	4107.33	4227.67	2391	4584	2538	2424.33	2383.67
ENSMUSG00000003808	2687	2450.33	2939.33	2731	2689.33	8865	11849.5	7949.33	6481.33	6421.33
ENSMUSG00000003809	540.667	473.667	491.333	432.667	469	1575.67	2272	1249.33	1085	1156.67
ENSMUSG00000003810	10539.3	11353	10406.7	12294.3	13409.7	6353.67	9985	5777	4037.67	3893
ENSMUSG00000003812	512	459	476.333	434.333	502.333	0	0	0	0	0
ENSMUSG00000003813	2500	2848	2559	2402	2532.67	9848.67	11897.5	8539.33	7733.33	7580.67
ENSMUSG00000003814	61330.7	66471.3	70536.7	69419.3	70977.3	61325	77329	48642.7	38549.7	38320.7
ENSMUSG00000003824	25	26	25.6667	29	41.6667	44.6667	53.5	34	19.6667	27.6667
ENSMUSG00000003847	6886.33	9777.67	9869.67	9939.33	10447.3	1254.33	4289	1911.67	3032.67	2668.67
ENSMUSG00000003848	2526	2708.67	3816	3823.33	3719.67	6354	8104	5719.33	5016.67	4935
ENSMUSG00000003849	3059.33	1841.33	2067.67	1955.67	2378.33	550.333	806	441.333	505.667	479.333
ENSMUSG00000003863	123.667	200	143.333	97.3333	113.333	1779.67	1948	1299.33	854.333	820.667
ENSMUSG00000003865	5249.67	6515.67	7742.33	18034.7	32016.7	2997	4809.5	3100.67	3022	3346.33
ENSMUSG00000003868	4718	4729.67	5482.33	6625	7317.67	5647.67	6697	4416.33	3322.67	3365.67
ENSMUSG00000003872	51.6667	48.6667	27	15	20.6667	330.333	419	321.333	315	315.667
ENSMUSG00000003873	3540	3155	3845	3666.33	3755.33	3012.67	3189	2223	1661.67	1758.67
ENSMUSG00000003882	0	0.333333	0	0	0	0.333333	1	0.333333	1	1
ENSMUSG00000003923	1226.33	1022	849	956	1001	1133	1865	1073.33	1072.67	1249.67
ENSMUSG00000003934	116	307	276.333	204.667	232	161.667	249.5	141.333	196.333	185
ENSMUSG00000003948	11900.3	10442.7	10704.3	15537	18630	715.333	1339	718.333	998.333	983.333
ENSMUSG00000003949	272.333	439.667	508	749.333	1317.67	23	33.5	20.3333	14.3333	16
ENSMUSG00000003955	2225.33	2033.67	2905.67	4817.67	6778.67	1279.67	1785.5	1024.67	808.333	964
ENSMUSG00000003970	46036.3	36094.3	44918.3	44331.3	46027	45612.7	51225.5	33459.7	27692.3	25523
ENSMUSG00000003974	0	0	0.333333	0	0	0	0	0	0	0.333333
ENSMUSG00000003992	1443.33	1892	1565.67	933.667	820	1328.33	2005.5	1246	876.333	771.667
ENSMUSG00000004018	329.333	289.667	238.667	238.667	235.667	329.333	489	235.667	211	226
ENSMUSG00000004031	0	0.333333	0.333333	0	0.333333	187.333	291	152.333	133.333	104.667
ENSMUSG00000004032	391	337.333	351.667	321.333	348.667	5703.67	6240	3939.67	2730	2764.67
ENSMUSG00000004035	42.6667	54.3333	52	33.6667	37.3333	3169.67	3711	2306	1796.67	1696.67
ENSMUSG00000004040	9139	11200.3	9428.33	8399.33	9229.33	13317.3	23078.5	13928	15856.7	17003.7
ENSMUSG00000004043	1207.33	1387.67	967.667	959	1349	3749.33	6025	3636.67	3729.33	3770.33
ENSMUSG00000004044	41289.3	47392	48821.7	45589.3	46841	25237.3	37364.5	23226.3	19313.3	19426
ENSMUSG00000004054	1874	1847.33	1755.33	1626.33	1963.33	2760	4505	2762.67	2669.67	2835.67
ENSMUSG00000004056	6656.33	7026.67	6769.33	6522.67	7073.33	3390.33	6268	3688.33	3638	3438.33
ENSMUSG00000004069	2292.33	2315.67	2007.33	2062.67	2406.33	4086.33	6065.5	3628.67	2742	2754
ENSMUSG00000004070	1291.67	1151	1075	1023	1049.33	1115.33	1523	1084	1210.67	1288.33
ENSMUSG00000004071	1829	1773.33	2038	2235.67	2325.67	1276.33	2029.5	1315.67	1522.33	1691.67
ENSMUSG00000004085	4945.67	4723.67	3390.33	4668	5721.33	1293.33	2877	1448.33	1283	1340.33
ENSMUSG00000004096	4034.33	4216	4391.67	4442.67	4448.67	1005.33	1174	660	520.667	542.667
ENSMUSG00000004098	635.333	843.333	835.667	1306.67	1877	24829	42279	23182.7	23391.3	24485.7
ENSMUSG00000004099	15383.3	14494	13042	13900.7	15461	19084.3	36587	21089.3	17572	17584
ENSMUSG00000004100	2947.33	2564.33	4145.67	3071	2396.67	8394.33	8433.5	5289	4145.33	4314.33
ENSMUSG00000004105	8569.67	9151.33	9261.67	10066	11956.3	2229.67	3622.5	1760.33	3034	2751
ENSMUSG00000004110	0.333333	0	0	0.333333	0	96.3333	369	163.333	183.667	138.667
ENSMUSG00000004113	22	50.6667	31.6667	24.6667	25.6667	429.667	1109	500.333	520	476
ENSMUSG00000004127	475.667	565.667	649.333	761	806	799.333	1253	675.667	581.333	591.333
ENSMUSG00000004151	1199.33	1479.67	1127	842.667	881.333	870	1882	973.333	1001.67	948.667
ENSMUSG00000004187	92.3333	109	84.3333	82.3333	97.6667	584	853.5	506.667	520	553.667
ENSMUSG00000004207	30265.3	33458.7	35298.7	35835.7	40985.7	29318.7	45802	25381.3	23872.7	24282.3
ENSMUSG00000004221	1313	1111	925.333	927	1081	864.667	1976.5	1019.33	1211.67	1287.67
ENSMUSG00000004231	0.333333	0.666667	0.666667	0	0.333333	2.66667	4	2	1.66667	2
ENSMUSG00000004233	500.333	585	421	511.333	644.333	638.333	1101	634.667	534	504
ENSMUSG00000004263	2085.67	3092.33	2740.67	3067.33	3131.67	15790.3	36867	22919	32496.7	32069.3
ENSMUSG00000004264	9509.33	9317.67	9936.67	9358	9496.67	8896.33	11242	7268	5289	5181.67
ENSMUSG00000004266	92	88	77	44.6667	46.6667	960.333	1280.5	733.333	638	678.333
ENSMUSG00000004267	695.667	1007.67	1536.33	1938	2465	856	1202	723.667	655.333	633
ENSMUSG00000004268	2162	1752.67	1971.67	2122.33	2101.67	3568	4082	2839	1879.67	1830.33
ENSMUSG00000004270	3040	3350.67	3222	2860.67	2846.33	3211.67	4802	2889	2520.67	2431
ENSMUSG00000004285	1693.33	1633.33	1958.67	1938	2083.33	1483	1688.5	1027	726.333	696.667
ENSMUSG00000004317	1632.67	1991.33	1750	1968.33	2679	65	291	130.667	201	175.333
ENSMUSG00000004319	479.667	420.667	457.333	1266	2110.33	1024.67	2264	1092.33	1052.33	1090.33
ENSMUSG00000004328	2.66667	1.66667	5.66667	29.3333	48.3333	160.667	344	149	171.667	149.667
ENSMUSG00000004341	0	0.666667	0	0	0	8.66667	17.5	8.33333	8.33333	12.6667
ENSMUSG00000004347	7.33333	6.66667	7	5	4	1232	2882.5	1361.33	1731	1570.67
ENSMUSG00000004356	4104.33	4280.33	4183	4562.67	4994.33	6424	13468	7403.67	6641.67	6355.67
ENSMUSG00000004360	30.6667	56.6667	33.6667	23.3333	32.6667	1115.67	2331.5	1421.33	1204.33	1429.67
ENSMUSG00000004364	6373.67	7350.33	7152.33	8007	8155	9845.67	14717.5	7721.67	6427	6362
ENSMUSG00000004371	41	98.6667	146.333	147.333	153.333	2683	3265.5	2193	1988	1697.67
ENSMUSG00000004383	1840	1497.67	1140	1170.67	1278	304.333	480.5	261	256.333	237.333
ENSMUSG00000004393	2794.33	2514.33	2606.67	2215.67	2029	3417.33	4394	2981.33	2491.33	2371
ENSMUSG00000004394	1944.33	1997	1999.33	1930.33	2159	3466	5213	3301.33	2767.67	2882
ENSMUSG00000004415	0.333333	0.333333	0	0	0.333333	3501.67	4621.5	2900	2800.67	2589
ENSMUSG00000004446	1755	1524.67	1087.33	973.667	993.667	0	0	0	0	0
ENSMUSG00000004451	3235.67	3030.67	3012.67	3371.67	3494.33	0	3	1.33333	1.33333	0.666667
ENSMUSG00000004455	5426	5604	5925	6379.33	7582.67	5339.67	7459	4224.67	3868.33	3860.33
ENSMUSG00000004460	3780	3237.67	3524.33	3694	3714.67	3875.67	4404.5	2650.33	1973.67	1963.67
ENSMUSG00000004462	820.667	940.667	608.667	511.333	673	597.333	1374.5	778.667	810.667	982.333
ENSMUSG00000004473	118	180.333	171	129	116	108.667	138.5	90.6667	81.3333	83.6667
ENSMUSG00000004500	679.333	274	176.333	232	371.333	329.667	725	468.333	622.333	597.667
ENSMUSG00000004508	1270.67	1402	864	871.333	969.667	335.667	1091	429	483	427.333
ENSMUSG00000004530	11372	9931.33	9572	10929.3	11304.3	8152.67	11626.5	7186.67	5240	5342
ENSMUSG00000004535	4852.33	5078.33	5073	5098.67	5216.33	3821.67	6375	3542.33	3289.67	3318
ENSMUSG00000004552	0.333333	0	0.333333	0	0.333333	12	14	10.6667	10	6.33333
ENSMUSG00000004558	536.333	542.667	649.667	1055	1891.67	229	318	194.667	219	210.667
ENSMUSG00000004561	549	304.333	429	491.667	576.333	2150.67	3131.5	1850	1238.67	1213
ENSMUSG00000004562	5749.33	5102	4515	5751.33	7305	10476.7	16470.5	9627.67	7260.33	7173.67
ENSMUSG00000004565	1046.33	891.667	857	945	1557	3220.67	5086.5	3045.33	2799.33	2868
ENSMUSG00000004567	1262.67	1399.67	1422.33	1635.33	2351.67	2545.67	3874	2393.67	2506.67	2584.33
ENSMUSG00000004568	2259.67	1893	1242	1648	2312.33	2630	4606	2738.67	2278	2264.33
ENSMUSG00000004591	4598.67	5114.67	4540.67	5005.33	5787	1194.33	3395	1452.33	1384.33	1442.33
ENSMUSG00000004610	132	117	121.667	117.667	110	1375	1375	971	715.333	750.333
ENSMUSG00000004612	18	7.33333	6.66667	14	9	139.667	276.5	160.333	207.333	220.667
ENSMUSG00000004626	283.333	256	252	201.333	241.667	3065.33	3615.5	2369.67	2165.33	2185.33
ENSMUSG00000004630	1.33333	2	5	3	1.33333	7.33333	23.5	9.33333	6.33333	8.33333
ENSMUSG00000004631	1735.67	1900	1785.33	1656.33	1775.67	1134.33	1573	950.667	985.333	931
ENSMUSG00000004633	91.3333	113.667	102.667	81.6667	62	171.333	279	143.667	119.667	100
ENSMUSG00000004637	304.667	370.333	349.667	291.667	308.333	338.667	626	371.333	438.667	379.667
ENSMUSG00000004642	2286.67	4588.33	4716.33	3082.33	3003.33	98.3333	183.5	100	113.667	111
ENSMUSG00000004651	0.333333	0.333333	0	0.333333	0.333333	0.666667	5.5	0.333333	0.666667	0.666667
ENSMUSG00000004654	0	0.333333	0	0	0.333333	0	0	0	0	0
ENSMUSG00000004655	8334.33	8014	8848	8389.67	8730	3637	5958	3248.33	4576.33	4222.67
ENSMUSG00000004661	378.333	286.333	148.667	213.333	309.333	449	870.5	691	542.667	607
ENSMUSG00000004665	36351.3	30113	32587.7	36693	37083.7	12321	16292	12621	13530.3	13691.3
ENSMUSG00000004667	3247.67	2737	2786.33	2640.33	2696.67	3350.67	3687.5	2540.67	2148.33	2059.33
ENSMUSG00000004668	5.33333	6.66667	4	5	4	8	12	5.66667	3.66667	2
ENSMUSG00000004677	7081.33	6712.67	5541.33	6680.33	8019	5697	12386.5	6524	5950	5938.33
ENSMUSG00000004698	116.667	98.6667	66	48.3333	80.3333	232.333	546.5	246	286.333	282.667
ENSMUSG00000004709	1	0.333333	0	0	0	6.66667	4.5	4	2.33333	1
ENSMUSG00000004730	0	0.333333	0	0.333333	0	1	0.5	0.666667	1.66667	0.666667
ENSMUSG00000004748	195	158.667	178.333	187.333	179.667	451	603	369.667	297.333	292.667
ENSMUSG00000004768	2428.33	2199	1968	2737.67	3121	786.667	1904.5	1001	1188.67	1256
ENSMUSG00000004771	2537.67	2252.67	2183.67	2239.33	2301.33	3277.67	4861.5	2685	2695	2563.67
ENSMUSG00000004788	3116.67	2942	3104.67	3550.33	4421.33	1401.33	1911.5	1325	1236.33	1258
ENSMUSG00000004789	8368.33	8120.33	8630.67	9074	9243.67	7650.33	13141	7980	7572.33	7565.33
ENSMUSG00000004791	125	114.667	138.333	421	673.667	109.667	113	89	76.6667	85
ENSMUSG00000004798	2337.33	2737.33	2075	1747	2009	791	2096.5	1031	1197	1180.67
ENSMUSG00000004814	0	0	0	0	0	0.666667	0	0	0	0.333333
ENSMUSG00000004815	269.667	157.667	170.667	209.667	292	870	1517.5	775.667	780.333	836.333
ENSMUSG00000004821	0	0	0	0	0	1	1.5	1	1.33333	2
ENSMUSG00000004837	2.33333	1	2.33333	1.66667	1	3	1.5	3.33333	7.66667	5.33333
ENSMUSG00000004842	1	2.66667	1.66667	2	2.33333	7.33333	5.5	4.33333	5.33333	4.33333
ENSMUSG00000004843	1583.33	1605	1566	1587.33	1866.67	1942.33	3327.5	1915	2066	2200
ENSMUSG00000004846	6949.67	6749.33	8334.67	9185.67	10389	12247.7	18141	11549.3	11294.3	11562.7
ENSMUSG00000004849	6535	6136.67	6303	6194.67	6000.33	11196.3	12894.5	9428.67	7631.33	7398.67
ENSMUSG00000004864	0.333333	1	0.333333	0.666667	0.333333	44	74	44.3333	43.6667	42.3333
ENSMUSG00000004865	5020.33	4656.33	4746	5333	5586.33	6147.33	10260.5	5610.67	5191	4907.33
ENSMUSG00000004872	10.3333	15	12.3333	14.3333	18	29.6667	62.5	28	15.6667	19.6667
ENSMUSG00000004885	14.6667	129.333	98.6667	40.6667	37	935	1151	774.667	582.333	594
ENSMUSG00000004891	8713.67	10291.7	11490.3	13495	14477	3506	4659	2990	2570.33	2257.33
ENSMUSG00000004892	6.66667	9.66667	13	12.6667	16	23	35.5	20.3333	21	27.6667
ENSMUSG00000004894	0.666667	1.33333	1	1.66667	1.66667	323.333	556	302	273	280.667
ENSMUSG00000004895	3189	3355.33	2985	3074.33	3713.67	5742.33	6932	4451	3917.33	3777
ENSMUSG00000004896	463	384	391.333	555.667	710.333	792.333	1343.5	984.333	950.667	1067
ENSMUSG00000004897	31616.7	33184.3	34562.3	33820	33173.3	7323.33	11541.5	7129.33	7285.67	7147.33
ENSMUSG00000004902	3	5.66667	5.66667	7.33333	4.33333	13.6667	14	5.33333	10.6667	9
ENSMUSG00000004929	3343.67	2574.67	3101	3122.67	3268.33	3831.67	4896	3172.67	2297.67	2303
ENSMUSG00000004931	2088.33	2446	2937	2814.67	3242	3063	4341.5	3141	2782.67	3028.67
ENSMUSG00000004933	23.6667	59.3333	66.6667	45	33.6667	55.3333	67.5	41	43.6667	46.3333
ENSMUSG00000004934	1862.67	1526	1461	2087.33	2630	1976.33	2812.5	1815	1555.67	1607
ENSMUSG00000004936	3434.67	3285.33	4244	7711.67	10999.3	3336.33	4630	2676	2063.33	2141
ENSMUSG00000004937	7081	7925.33	8317.33	7833.67	8479.67	3493.33	5164.5	3137	2683	2604
ENSMUSG00000004939	0	1.66667	3.66667	0	1	8.33333	10	3.66667	4.66667	2.33333
ENSMUSG00000004945	1038.67	923.667	989	941.667	923.667	453	595	317.333	309.667	297.333
ENSMUSG00000004947	1294.67	1557.33	1678	2040.33	2353.67	1885	2703	1715	1554.33	1600.67
ENSMUSG00000004948	1.33333	3.66667	3.33333	2.33333	4.33333	0.666667	0.5	0	0	0
ENSMUSG00000004951	4713.67	10764.3	12459	6983.67	7162.33	5693.67	6350	5744	4624.67	4334.67
ENSMUSG00000004952	1753.33	1788.33	2371	2795.33	3834.67	56.6667	83	51	48	44.3333
ENSMUSG00000004961	0	1.66667	0.333333	1	3	213.667	240.5	165.667	129.333	139.667
ENSMUSG00000004980	21587.3	23144.3	24273.7	25109	25771.3	24660.7	33538	20033	16900	18481.7
ENSMUSG00000004994	461.333	339	219	371	559.667	1084.33	1431.5	936	892	930.667
ENSMUSG00000004996	935.333	810	778.667	660.667	626	4847	7428.5	4961.67	4612	4578
ENSMUSG00000005034	4840	5405.33	4869.33	5138.67	5537	471.667	976	466	533.667	587.333
ENSMUSG00000005043	340	446.667	384.333	247.333	232	2654.33	4379.5	2626.33	2668	2586.67
ENSMUSG00000005045	169	213	259.333	409.667	640.333	2902.67	6002.5	3158.67	3223.33	3207.33
ENSMUSG00000005054	3489.67	3674	4732.33	4192.33	4535.33	32621.3	33552	22836.3	16473.3	16060
ENSMUSG00000005057	1047.33	1429.33	1999	2549.67	3226	70.6667	96	52	56.3333	54.6667
ENSMUSG00000005069	2113	2210.67	2863.33	2880.33	2695	728	1319.5	714	611	632
ENSMUSG00000005078	1078.67	1014	924	801.333	923.333	1697	2795	1516.33	1448.67	1404.33
ENSMUSG00000005087	14172.3	14489	13613.3	16821.7	16848.7	40337	62639.5	37149	38397.3	36681.7
ENSMUSG00000005089	1.33333	3.66667	7	4.66667	5.33333	0.666667	1.5	0	0.666667	1.33333
ENSMUSG00000005102	2086	1757.67	1501	1891.33	2251.67	1979	3628	1830.33	1568	1561.67
ENSMUSG00000005103	25587.3	24934.3	25607.3	30906	33863.3	27481.3	38882.5	22959.3	16212.7	16531.7
ENSMUSG00000005107	48.3333	42.6667	42.6667	37.3333	41	131.667	233	114	151	150.333
ENSMUSG00000005124	6577.67	6160.67	7544.33	9415.67	9413.67	8223.67	13916	7487	8699	8576
ENSMUSG00000005125	2090	5366	9983	30722.3	61145	3818.67	4694.5	2962	2512.33	2672.67
ENSMUSG00000005131	10.3333	30	17	8.66667	11.3333	1.66667	1.5	0	1	0.666667
ENSMUSG00000005142	1811.67	1851.33	1854	1801	2184	5622.33	7415.5	4568	4051.33	4047.33
ENSMUSG00000005148	1847.33	9311.33	14466	9208.33	9826.67	2970	8679.5	5986.33	9733	10349.7
ENSMUSG00000005150	322.333	263.667	306.667	267.333	288.667	497.333	592	373.333	277.667	281.333
ENSMUSG00000005161	6948	5725.33	6650.33	6330	6569.67	12803	13926	9681.33	7648.67	7498
ENSMUSG00000005198	23567	50241.3	49821.7	38229	47933	15110.7	37548	23984	37428.7	38194.3
ENSMUSG00000005204	4523.33	4464.33	4548.33	4088.33	4312	2701.33	4408	3046.33	2965.67	3116.33
ENSMUSG00000005220	3	1.33333	1	4	1.66667	8.33333	13.5	7	6.33333	6.66667
ENSMUSG00000005225	725.333	689	469	621	851	621.667	1073.5	556.333	597	631
ENSMUSG00000005232	0	0.666667	0	0	0	0	0	0	0	0
ENSMUSG00000005233	1645.67	1966	1691	1172.67	1183.33	2145	2614	1592.67	1322.33	1351.67
ENSMUSG00000005237	2	27.6667	37.3333	5.66667	5.33333	10	14	8.66667	5.33333	9
ENSMUSG00000005251	0	0	0.333333	0	0.333333	1301.33	1728.5	1157	1284.33	1369.67
ENSMUSG00000005262	3083.33	3313.67	3229.67	3137.67	3132.67	2651.67	3591.5	2225.67	2269	2261.67
ENSMUSG00000005267	489	344.667	288	473.333	598.333	398.333	766	364.333	307	326
ENSMUSG00000005299	2665	2385	2492.67	2390.33	2372.67	8032	11906	6922.33	5556.33	5596.67
ENSMUSG00000005312	9679.33	10401	10986	11264.3	12322.7	4911.67	9491.5	5262.67	5280.67	5354.67
ENSMUSG00000005320	0.666667	5	4	5	5.66667	41.6667	69	32	40	33.3333
ENSMUSG00000005338	4.66667	13.3333	14.3333	8	9.66667	62.3333	73.5	49	50.6667	40.3333
ENSMUSG00000005354	11153	10182.3	11211	11490.7	11580.7	3606	4211	2813	2205.67	2150
ENSMUSG00000005355	29	23.6667	23.3333	17.6667	22.6667	0	0	0	0	0.333333
ENSMUSG00000005357	316.667	231.333	266.333	257	241	1377	2148	1268.33	1187.67	1131
ENSMUSG00000005360	3886.33	2974	3265	3571.67	3902	225	384	219.333	170	169
ENSMUSG00000005362	645.333	641.667	653.667	652.667	797.667	578.333	874	448	437.333	392.667
ENSMUSG00000005364	0	0	0.666667	0	0.333333	0.333333	0.5	0	2.33333	0.666667
ENSMUSG00000005370	3482.33	2956.33	2676	2988	3447.67	3028.33	5703.5	3289.33	3281.33	3567
ENSMUSG00000005371	3690.33	4343.67	3162	3181	3791.67	4478	7464	4130	3289	3362
ENSMUSG00000005373	0.666667	0.333333	0	0	0	76.6667	120.5	58.6667	77.3333	78.3333
ENSMUSG00000005374	2225	3378.33	5665.33	9700	12434	5766.67	9195.5	5486.33	5314.67	4937.67
ENSMUSG00000005378	1363	1158	1204.33	1195.33	1227	4759	5376	3337.33	2475.33	2401.67
ENSMUSG00000005397	51585.7	59167.7	61878	63821.7	80887.7	16448.7	35428	20127	23202.7	21343.7
ENSMUSG00000005410	9496.67	9341.67	9927	9842.67	9908.67	7072	10360	6262.67	4602.33	4879.67
ENSMUSG00000005413	4172	26213.7	55994	43724.7	38868.7	17989	20426.5	15270.7	14116	13445.7
ENSMUSG00000005417	22625.3	18733.7	19262.3	21989	23717	26004	41963	22608	22900.3	23021.3
ENSMUSG00000005442	13290.7	19026	18174.3	18768.3	23616.3	6460	16597	9691	13086.3	13196.7
ENSMUSG00000005447	1397.33	1278	1512.33	1606.33	2045	125	187.5	131.333	96.6667	111.333
ENSMUSG00000005465	28.6667	18.3333	19.3333	27.6667	26	149.667	259.5	158.333	193.667	177.333
ENSMUSG00000005469	7740	8134	7743.33	7582	8011	5335	8308.5	5955	5509.33	5439.33
ENSMUSG00000005470	2518.33	2502.33	2260.67	1720.33	1775.33	6708.33	9324	6176.67	5317.33	5172.67
ENSMUSG00000005474	0.666667	0.666667	0	0	0.333333	1.33333	0.5	2	0.666667	0.666667
ENSMUSG00000005481	3119.67	2477	3024	3221.33	3270	6351.33	7479.5	4894.33	3673	3595.33
ENSMUSG00000005483	2030	9642.67	8319	3555	3371	2619	4092.5	2907.67	2609.33	2453
ENSMUSG00000005493	5.66667	19	17	9.33333	11.6667	5.66667	10	2	7	4.33333
ENSMUSG00000005501	1434.67	1620.67	1363.67	1162	1225	186.667	478	231.667	221.667	218
ENSMUSG00000005503	0	0	0	0.333333	0	0.333333	1	0.333333	1.33333	0
ENSMUSG00000005505	309.333	233.667	208	257.333	343.333	1922.67	2490.5	1461.67	1369.67	1344
ENSMUSG00000005506	9651	9498	8719	10180.3	10745	2195.33	5495.5	2785	2939	2923
ENSMUSG00000005510	1283	1116.67	1227.33	1164.33	1237.33	3877	3959.5	2646.33	1825	1877.33
ENSMUSG00000005514	8886.33	10229.3	11900.7	12604.3	14924.7	3628.67	5656.5	3526	3351	3382
ENSMUSG00000005533	10726	9520	7745	8254	9503.67	1911.33	5647.5	2598	2559.67	2244.67
ENSMUSG00000005534	1704.33	1948.33	1323	1190.33	1717.67	479.333	963.5	497.333	617	510
ENSMUSG00000005540	1.33333	9.33333	6.66667	2.66667	2.33333	46	69	42.6667	49.6667	55
ENSMUSG00000005553	0.333333	0.333333	1	0	0.666667	7	7.5	7	4.33333	6
ENSMUSG00000005566	22507.7	25509	27723	25787	26379.3	16670.7	18894	12607	9155.67	9707.33
ENSMUSG00000005575	9704.33	9550	9532	9293	9379.67	8005.33	9499	7027	5678.67	5665
ENSMUSG00000005580	168.333	234.667	178.333	111.667	168.333	1470	2906	1540.33	1234.33	1146.67
ENSMUSG00000005583	16.6667	39.3333	23.6667	33.3333	68	2050.67	3487	1804	2388	2128.33
ENSMUSG00000005609	4391.33	4849.67	5331.67	5964.33	7359	3383.33	5432	3284.67	3265	3423.33
ENSMUSG00000005610	74844.3	96228	99852.7	93869.3	106000	56297.3	108278	59067.3	71595.7	69572
ENSMUSG00000005611	2953.67	2664.33	2311.67	3508.33	4339.33	1280	2609.5	1362.33	1514.67	1527.33
ENSMUSG00000005615	2460.33	3138.33	3451.67	3253	3372.33	1978.67	3964.5	2026.67	1930.67	1882
ENSMUSG00000005621	2953	3990	3749.67	3947.67	4478	2571.33	6547.5	4091	5218	5468.33
ENSMUSG00000005625	4017.67	3415.33	4073.33	4062.67	4330	5209.33	5470	3732	2862.33	2813.33
ENSMUSG00000005628	6.66667	3.66667	2.66667	4	7	90.6667	90.5	56.6667	40.3333	48.3333
ENSMUSG00000005640	0.333333	0	0	1	1	199.667	329.5	193.667	202.667	197
ENSMUSG00000005649	0	6.33333	2.33333	1.66667	1.66667	4	7	2	1.33333	0.333333
ENSMUSG00000005656	1860.33	1975.33	1973.33	2047.67	2289.33	1825	3721	2073.67	2113.33	2085.67
ENSMUSG00000005667	4188.33	5006	5671.33	5910	5981.33	167	276	204	165.333	172.667
ENSMUSG00000005672	0	0	0.333333	1	3	0.333333	1	0.666667	1.66667	1
ENSMUSG00000005674	295.667	202.333	219.333	206.667	228.333	0.333333	4	0.666667	0.666667	0
ENSMUSG00000005677	3.33333	0.333333	1.33333	2.66667	3	330	381	207.667	166.333	157.333
ENSMUSG00000005681	18	19.3333	20.3333	10	11.3333	0.666667	0.5	0	0.666667	0.666667
ENSMUSG00000005682	1011.33	1167.67	1042.33	1291.67	1790.33	543.667	1087	551.333	524.667	582.667
ENSMUSG00000005686	954.333	935.333	965	2745	5489.67	346.333	629.5	341.667	354.667	362.667
ENSMUSG00000005687	1809.33	1773	1902	1908.67	2134.67	1937.33	2408	1367.33	1227	1192
ENSMUSG00000005696	0	0	0	0	0	0.333333	0	0	0	0.666667
ENSMUSG00000005698	3971	4738.33	3909.33	4533	5590.67	4028.67	6849.5	3734.67	3068.67	3065.67
ENSMUSG00000005699	231.667	217.333	174	153.667	225.667	99.6667	110.5	69.3333	54.6667	61
ENSMUSG00000005705	6.66667	3	1.66667	7.66667	10	1.66667	0	1.33333	0	1.66667
ENSMUSG00000005716	0.333333	0	0	1	1	3.33333	3	3.66667	1.33333	1.66667
ENSMUSG00000005718	1170.67	1103.67	1048.67	2156	2223	1190.67	1430	751.333	383	382.667
ENSMUSG00000005732	5851.33	4728	5156.33	5666.33	5114.67	15443.7	18734.5	12454.3	9809.33	9932.67
ENSMUSG00000005763	0	1	1	0	0.333333	0	1	0	0	0
ENSMUSG00000005774	436	389.333	308.667	318.333	451.667	518	831.5	438.333	426.333	474.667
ENSMUSG00000005779	3534	2818.67	3338.67	3183.33	3276.33	11015.7	12585.5	8135	7280	7024
ENSMUSG00000005800	19.3333	30.3333	21	24.6667	20.6667	1.66667	4.5	3	2.33333	2.33333
ENSMUSG00000005802	6947.33	8111.33	8747.33	7192.33	6910.67	1242.67	1923	1025.33	673.333	616.333
ENSMUSG00000005803	2335.67	2130.67	2089	1706	1776.67	1831	2115.5	1344.33	989.333	976
ENSMUSG00000005804	1539	1400	1126.67	1100.33	1340.67	322.667	442	244.333	246	235.333
ENSMUSG00000005813	2328.33	2174.33	2365	2592.33	2739.67	2846.67	4932	2734.67	2655.67	2685.33
ENSMUSG00000005823	2016.67	2349	2215.67	2194.33	2491	1911.33	2510	1443.67	1365.67	1390
ENSMUSG00000005824	0.333333	1	1	0	0.333333	0	0	0	0	0
ENSMUSG00000005836	995	1823.33	1706.33	1540	1878.33	117.667	191	132.667	159.667	155.667
ENSMUSG00000005846	7178.67	7828.33	9130.67	8928.67	8099	8632.67	12203	7835.33	7364.33	7087
ENSMUSG00000005864	0	0	0	0	0	0.333333	0	0.666667	1	0
ENSMUSG00000005871	4198	5257	4398	5300.33	6397	3779.33	10279.5	5355.33	5421.67	5125
ENSMUSG00000005873	4897	4757.33	4665.67	4435.67	4557	3107.33	4184	2365.33	2160.33	2093.67
ENSMUSG00000005881	4014	4207	4193.67	4324.67	4461.33	7797	9428.5	6762.33	6322	6150.67
ENSMUSG00000005882	986.667	932.333	722.333	756.333	876.333	726.333	1154	594	445.333	430.667
ENSMUSG00000005883	0.333333	0.333333	0.333333	0.666667	0.333333	0.333333	0	0.333333	0	0.666667
ENSMUSG00000005886	2525.33	3470	2096	1146.67	1073.67	811	2460.5	1070.33	873	738.667
ENSMUSG00000005892	0	0.333333	0.333333	0	0.333333	0.666667	1	0	0.333333	0
ENSMUSG00000005893	1117.67	1077.33	769.333	954.333	1365.33	2794	5812	2961	2984.33	2854.67
ENSMUSG00000005897	804	951.333	637.333	615	919.667	1224.33	2147.5	1112	1123.67	1155.33
ENSMUSG00000005899	3271	3875	3885	3792	4078.67	2356.33	4939	2739.67	3056.67	3095.33
ENSMUSG00000005907	333.667	329.667	278.333	249.333	365	281.667	482	264	257	254
ENSMUSG00000005917	364.667	287.667	175	211	281	14	27.5	15	8.33333	13.3333
ENSMUSG00000005936	2680.33	2663.33	2446.33	2107.67	2185	2883.67	6707.5	3297	3677.67	3592.67
ENSMUSG00000005947	19.3333	12.6667	9.33333	9	9.66667	148	179	106	88	82
ENSMUSG00000005949	409.667	484.333	471.333	786.667	1199	1259.33	1994	1142	1171	1131.67
ENSMUSG00000005950	138.667	169.333	204.333	231	218.333	227.333	293	165	178	197.667
ENSMUSG00000005951	40.3333	70.6667	50.6667	24.6667	36.6667	96.6667	189	96.6667	114.667	117.333
ENSMUSG00000005952	0.666667	2	0.333333	0	0.333333	2	0	0.333333	0.666667	0.333333
ENSMUSG00000005958	2328.67	2997	2539	1696.33	1788	951.667	1593	934	1024.33	962.333
ENSMUSG00000005968	274	472.667	416.667	257	271	2140	3376.5	2051.33	1878.67	1890.67
ENSMUSG00000005973	6822	6950.67	7590.33	8174.33	8451.33	10203.3	12489.5	7682.33	6120	6167.67
ENSMUSG00000005980	25.3333	35.3333	26.6667	18	20.6667	195.667	257	202.333	238.667	234.333
ENSMUSG00000005981	4071.33	4206.33	4230.33	4172.33	4406.33	4821.33	6739	4233	3290	3222
ENSMUSG00000005982	1254	1195.67	1055	910	922	2930.67	5873.5	3308	3633.67	3291.33
ENSMUSG00000005986	157	170.333	160	127.333	151	148.333	240	131.667	130.333	117
ENSMUSG00000005994	0	0	0	0	0	23	34	23.3333	9	9.33333
ENSMUSG00000006005	12963.3	15450	14976.7	16147	19012.3	6855	14434	7828	7734	7706.33
ENSMUSG00000006007	0	0.666667	0	0	0.333333	1	1.5	0.666667	0.666667	0.333333
ENSMUSG00000006010	1068.67	1268.33	1183.67	1114	1237.33	1054	1460	812.333	805.333	755.333
ENSMUSG00000006014	42.6667	101	116	106.333	194.333	175.667	330.5	175.333	187	187.667
ENSMUSG00000006019	716	840.667	669	731	1256.67	3556.33	5144.5	3285.67	2798.33	2778.67
ENSMUSG00000006021	305.667	292	278.667	277.333	272.333	1341	1622.5	1065.33	790.667	765.333
ENSMUSG00000006024	6689.67	7078.33	7687	7402	7886	9052.33	9971	7368	6090.67	6014
ENSMUSG00000006050	1961.33	2349.67	2735.67	2233.67	2431.33	1901.33	2177	1482	1125.33	1101.33
ENSMUSG00000006056	0	0.333333	0	0	0	3262	4169.5	2737.67	2156.33	2099.67
ENSMUSG00000006058	1133.33	841.333	987.667	957	944.667	2679	2715.5	1754.33	1273	1246.67
ENSMUSG00000006095	1377	1116.67	1228.33	1117.33	1089.33	3143	3463.5	2364	1725	1734.67
ENSMUSG00000006127	717	954.333	862.333	690	794	274.333	605	294.333	401	379.667
ENSMUSG00000006134	3154	3757.33	4022.33	3768.33	4307.33	4972.33	9512.5	5315	6044.33	6504.33
ENSMUSG00000006143	3.33333	5.33333	4.33333	5.66667	8	1	2.5	2.33333	1.66667	1.66667
ENSMUSG00000006154	17.3333	27.6667	18.3333	6.66667	8.33333	813.333	1074	619.333	624.667	543.333
ENSMUSG00000006169	5876	6779	6810.33	6830.67	6879	5455.67	10866	5692	5493.33	5407.67
ENSMUSG00000006179	52.6667	55.3333	53.6667	54.3333	67.6667	19.3333	27.5	13	17.3333	18.3333
ENSMUSG00000006191	549.333	566.667	367.333	338	309.333	259.667	536.5	250.667	207.667	216.667
ENSMUSG00000006204	1	2.33333	2.33333	0.333333	1.33333	0	0	0	0	0
ENSMUSG00000006205	2352.33	2163	2306.33	2719.67	3246	11823.7	16710.5	9667.33	9392.67	9324
ENSMUSG00000006215	1272	1198.33	1659	1885.67	2102.67	996	1430.5	855.667	710	777.333
ENSMUSG00000006216	5	7.33333	6.33333	5.33333	6	5.66667	4.5	3.33333	2.66667	4.33333
ENSMUSG00000006218	9	9.66667	10	12.3333	15	1550.67	1805	1229.67	1045	979.667
ENSMUSG00000006219	13022.3	17040.3	14892	12922.7	12613.3	6909	14041.5	8678	9350	9098.67
ENSMUSG00000006221	29	30.3333	31.6667	42	59	3	6.5	3.33333	1	1.66667
ENSMUSG00000006235	127.333	89	92.6667	140.667	230	97.3333	141	84.6667	68.6667	64.6667
ENSMUSG00000006262	2602.33	2932.33	2929.67	3219.33	3595	488.667	1715.5	793.333	1201.33	1315.67
ENSMUSG00000006269	1.66667	7	5	2.33333	2.66667	35.3333	44	24.6667	33.3333	24.3333
ENSMUSG00000006270	0	0	0	0	0	3.66667	6	4.33333	4.33333	2
ENSMUSG00000006273	1806.33	2469.67	3860.67	3808	4513.67	3951	5904	3744.67	3292.67	3360
ENSMUSG00000006276	3009	3395	3040.33	3272	3822.33	3515.67	5034	3258	2551.33	2528.67
ENSMUSG00000006281	1322.33	1618.67	1407.67	1148.67	1455	2004.67	4353.5	2201	2229.33	2351.33
ENSMUSG00000006288	508	450.333	355.667	346.333	481.667	555.333	877	486.667	358.667	365
ENSMUSG00000006289	501.667	439	479	413	449	597.333	768.5	493.667	356.333	388.667
ENSMUSG00000006299	4672	4825.67	5310.33	4919.33	4721.33	3694.67	4613	2840.67	2351.67	2339
ENSMUSG00000006301	3592.67	3494	3672.33	3530.33	3679.33	3370	5920	3420.33	3556	3398.67
ENSMUSG00000006304	18613.7	21766	23976.7	24353.7	26834.7	150	195.5	172	132	149
ENSMUSG00000006307	4182	4668.67	4383.33	5087.33	6150	3312.67	7818.5	4874.67	6382.33	6816.67
ENSMUSG00000006311	0.333333	4.66667	4.33333	0.666667	0.333333	169.333	201.5	132.667	82	69
ENSMUSG00000006313	42	61	53.3333	63.3333	61.6667	33.6667	36.5	19.3333	17.3333	22.3333
ENSMUSG00000006315	1758.33	1366.67	1411.33	1467	1493.67	3357	3845.5	2574	2137.33	2035
ENSMUSG00000006333	19297.3	16286.7	19297	19082	20620	29332.7	27455	19607	14277.7	13890.3
ENSMUSG00000006335	497.667	454.667	456.333	477.333	535.333	2694	2988	2059.33	1548.33	1597.33
ENSMUSG00000006342	12.3333	29	27	13.3333	11.6667	114.333	157.5	94.6667	110	106
ENSMUSG00000006344	1.66667	2.33333	2.33333	0.666667	1	0.333333	0.5	0.333333	1.66667	0.333333
ENSMUSG00000006345	0.666667	1.66667	1	0.333333	1.66667	90.3333	115	81.6667	48.3333	42
ENSMUSG00000006356	842.667	924.667	884	723	710	9625	10817	6931.67	5129.67	5189
ENSMUSG00000006360	3.66667	6	3.33333	0.666667	0.666667	19825	17997.5	12692.7	10707.3	9831.67
ENSMUSG00000006362	1	9	9	10	23.6667	155.333	227	114.667	67	42.6667
ENSMUSG00000006369	11827.3	13635.3	13224	12182.3	13612	2501	4194	2615	2478.67	2513.33
ENSMUSG00000006373	5044.33	6165	7601	6660.67	8036	5655	8126.5	4819.33	4922.33	5057.67
ENSMUSG00000006378	116.667	89	103	105	97.3333	608.333	771.5	482.333	421.333	407.333
ENSMUSG00000006386	2	7	6	3.33333	3.33333	1.33333	4.5	4	2.66667	3
ENSMUSG00000006389	0.333333	1.33333	1.33333	0	0.666667	7	21	13.3333	8	11
ENSMUSG00000006390	4849.67	4492.33	4602.33	5180	5381	5431	6731	4173.67	3911	3710.33
ENSMUSG00000006392	1201	805.667	702.667	871	970.333	1263	1598	992	677	693.667
ENSMUSG00000006395	353.333	345.667	333.667	221.667	253.333	0	0	0	0	0
ENSMUSG00000006398	7133.67	7058.67	7253.67	5501.67	5140	0	0	0	0	0
ENSMUSG00000006403	1333	1558.67	1185.67	821.333	1027.33	1357	2173	1302.33	2104.67	2005.33
ENSMUSG00000006411	3.66667	16.6667	10	12.3333	16.3333	6.33333	6.5	4.66667	5.33333	5.66667
ENSMUSG00000006412	1213.33	1064.67	1215.67	1235	1075.67	2737.33	3218	2049.33	1638.33	1601
ENSMUSG00000006418	1849.33	1968.33	2074.33	2153	2494.67	2749	4268.5	2595.67	2602.33	2607
ENSMUSG00000006423	1719	2055.67	1799.67	1758.33	1900	714	820	530.333	422.667	421.333
ENSMUSG00000006435	220	230.667	241.333	183.333	186.333	15.3333	18.5	9	8.33333	7
ENSMUSG00000006442	7716.67	6869.33	8626.33	8953	8380.67	10189	13449	9175	6978	6633.33
ENSMUSG00000006445	4424.67	11665	11243.7	5814	5915.33	3068.67	5864.5	4147.33	4914.33	5431.67
ENSMUSG00000006456	4892	5440	5982.67	5948.33	7054	5374	9156	6278.33	6130	6580.67
ENSMUSG00000006457	76	105.667	109.333	87	89.3333	247.667	455.5	231.333	233.333	220.667
ENSMUSG00000006463	286	271.667	212	241.667	304.667	1622	2896	1695.67	1839	1971.33
ENSMUSG00000006464	168.667	208.667	160.667	151	225.667	1290	3070.5	1467.67	1654	1560
ENSMUSG00000006469	0	0	0.333333	0.333333	0	5.66667	5	2.33333	1.66667	2.33333
ENSMUSG00000006476	2530	2133.67	2415.33	2717.67	3163	2770	4188.5	2695.67	2674	2699.67
ENSMUSG00000006494	1178	2090	2595	4241	6842.67	1197.33	1896.5	971.333	958	1006
ENSMUSG00000006498	30729.7	43801.3	49397.7	43572.7	46094.7	47217.7	75855.5	48130	46112.3	45634
ENSMUSG00000006517	792.667	966.333	899.667	959.667	955.333	2712.33	3256.5	2120.33	2035.33	2005.33
ENSMUSG00000006519	2841.67	2726	2869	2563	2509.67	8012	8031.5	5545.33	4399.33	4392.33
ENSMUSG00000006522	6.66667	21.6667	17	12.6667	18.6667	174.333	229	130.333	125.667	117
ENSMUSG00000006526	857.667	823.667	654	605	619	2617	3939.5	2291.67	2060.67	2044.33
ENSMUSG00000006527	721	674.333	503	615.333	624	233.333	422.5	197.333	178.667	174.667
ENSMUSG00000006529	0	1.33333	0.333333	0.666667	1	3	5.5	3.33333	3.66667	2.66667
ENSMUSG00000006538	1.33333	3.33333	0.666667	1.66667	2.33333	2.33333	2.5	0.666667	0.333333	0.666667
ENSMUSG00000006542	15	10.6667	12	9	13	2.66667	11	4	3.66667	2.33333
ENSMUSG00000006546	0	0	0	0	0	10.6667	8	8.66667	5.33333	6.66667
ENSMUSG00000006567	6	10.3333	23	77	186.333	358.667	1121.5	548.333	493.333	463
ENSMUSG00000006574	0	1.33333	0.333333	0.333333	0	10	12.5	10.3333	10.6667	14.6667
ENSMUSG00000006575	119	138	132.667	119	117.333	87.3333	142	81.6667	105.333	113.667
ENSMUSG00000006576	944.333	1114	888.333	857.333	1097.33	1449	2360.5	1286	1337.33	1372.67
ENSMUSG00000006585	3932.33	4191.67	5693.67	4588.33	4567.33	4083	6768.5	4309.33	3724.33	4033
ENSMUSG00000006586	1681	1943.67	993.333	1706	1829	129	399	192.333	126.333	168.667
ENSMUSG00000006587	0.666667	0.333333	3	4.33333	2.66667	11.3333	3	1.33333	1.33333	0.666667
ENSMUSG00000006589	5448	4417.33	5240	4730.33	4619.33	2380.33	2574	1818.67	1261.67	1307
ENSMUSG00000006599	2108.67	2811.33	3736.67	3769.33	4206.67	1451	2003	1182.33	1108.67	1150.33
ENSMUSG00000006611	223.333	223.333	193.667	183	186	185	321	157	138	164.667
ENSMUSG00000006641	383.667	513	865	766.667	707	2587	4381	2371.33	2162	2190.67
ENSMUSG00000006642	2	5	6.33333	2.33333	3.66667	2.66667	0.5	1.66667	0.666667	1
ENSMUSG00000006649	0	0	0	0	0	9.33333	7.5	6.66667	7	5
ENSMUSG00000006651	3.33333	2	1.33333	4	2	855.333	1114	724.667	681.333	680
ENSMUSG00000006673	6188	6837	5718.33	6187.33	7044	7236	12806	7072	6505	6449.67
ENSMUSG00000006675	124.333	121.667	109.333	106.333	123.333	764.333	1158	658.333	615.667	584.667
ENSMUSG00000006676	5878	6088	5824.33	5111.33	5958.33	5660.67	9990	5870.33	6229	6377.33
ENSMUSG00000006678	2190.33	2164.33	1915	1967	1994	1796.67	3480	1872	1530.33	1448
ENSMUSG00000006699	21406	21589.7	21547	21744	21830	11	28	19.3333	14.3333	15
ENSMUSG00000006705	1293	1494.33	1308.67	1432.33	1558.67	727.333	1109	623	578.333	513
ENSMUSG00000006711	6.33333	10	12.3333	17.3333	16	761	1495.5	819.333	877	884.333
ENSMUSG00000006715	908	697.667	640.333	752	841	1141.67	1604	1011.67	835	934.333
ENSMUSG00000006717	459.333	477.333	472.333	425.667	516.333	524.333	551	338.667	295	282.333
ENSMUSG00000006724	44.6667	81	77	82.6667	80.3333	8.66667	11	8.33333	4.33333	6.66667
ENSMUSG00000006728	20274.3	19268.7	20148.7	20637.7	21981	5457.67	6885.5	4316.33	3454	3518
ENSMUSG00000006731	878.667	1008	890.667	743.333	773.667	449	603	382.333	297	298
ENSMUSG00000006732	1382.33	1374.33	1148	1176.67	1161.67	859.333	974	740.667	490	472.667
ENSMUSG00000006736	2937.33	3282	3572.67	3111.33	3509.67	1337	1556	948	769.667	760
ENSMUSG00000006740	7038.33	7008.33	7730.67	8615.33	10088.3	11871	20849	11022.3	11667.3	11767.3
ENSMUSG00000006763	855.333	681.667	742.333	866.667	941	973.333	1316.5	765.333	601.667	584
ENSMUSG00000006764	3.66667	4.33333	5.33333	5.66667	3	5	5	3	3.33333	2.66667
ENSMUSG00000006777	0	0	2	0.666667	2	0	0.5	0	0.333333	0.333333
ENSMUSG00000006782	305	307.667	283.667	263	267.333	1526	1994.5	1213.33	1172	1136.67
ENSMUSG00000006784	8.33333	9	6.33333	3.66667	3.33333	161.667	257.5	141.667	129.333	131.667
ENSMUSG00000006800	1685.67	1953.67	1788.33	1505.67	1723.33	8408	14978	8482.67	8983	8329
ENSMUSG00000006818	2954.67	3659.33	3786.33	3026	2881.33	8571	17443	10673	14392.3	16895
ENSMUSG00000006850	255.333	222	136.667	107	156.333	1620.33	2297.5	1394.33	944.667	1064.67
ENSMUSG00000006906	899	1187	868	830	1078	1250.33	1925.5	1148.67	890.333	884.333
ENSMUSG00000006920	405	426.333	280.667	325.333	501.333	24	47.5	16.6667	21.3333	23
ENSMUSG00000006931	4525.33	3386.33	3540.67	3664.33	3890.33	5744.33	6695.5	3996.33	3107.33	3124.67
ENSMUSG00000006932	13989.7	15271.7	17278.7	16590.7	18734.3	39481.3	69174	39082.7	36793.7	36907.3
ENSMUSG00000006948	0	0	0	0	0	1327.33	1717.5	1118	942.333	826
ENSMUSG00000006958	144.333	158	128.333	112.667	124	698	1233.5	701.333	739.333	722.333
ENSMUSG00000006998	13289.7	12467.7	14326.7	14858	15489	21893	28674	18064.7	15233	14982
ENSMUSG00000007021	103.333	77	72	61.6667	62.6667	797	1206.5	748.667	905.667	954.667
ENSMUSG00000007029	16117.7	16667	16970.3	16389.3	17052	10844.3	15449.5	10001.7	8743.33	9126
ENSMUSG00000007030	16	22.3333	12	11.6667	18	1419.67	2270.5	1421.33	1358.33	1747.67
ENSMUSG00000007033	25.3333	36	34.6667	19.3333	21.6667	35	52	46.6667	39	33
ENSMUSG00000007034	0.333333	2	2	0.333333	1	7	7.5	5.33333	4	4.66667
ENSMUSG00000007035	49.6667	76.6667	80	50	52.3333	1759	2343	1466	1444.33	1631.33
ENSMUSG00000007036	1482.33	1519.67	1614.67	1683.67	2009.33	2132.33	2755.5	1829.67	1424.33	1657
ENSMUSG00000007038	466	648	867	727.333	1037.67	2056.33	3168	2317.33	2471.67	2798.67
ENSMUSG00000007039	2021	1745.33	1751.67	1626.67	1667.67	2138.33	2060	1417.67	1061	1023.67
ENSMUSG00000007041	16259	17341	16816.7	17149.3	17588.7	12766.7	16324.5	10879.7	8504.67	8525.67
ENSMUSG00000007050	3102.67	3169.33	2711.67	2972.67	3126.33	3301.67	3423.5	2404.33	1809	1751.67
ENSMUSG00000007080	4150	4034.67	3411.33	3260	3519.33	4185	9883.5	5362	5121	5137
ENSMUSG00000007097	1.33333	1	0.333333	1.33333	0.666667	4	7	4.66667	5.66667	4
ENSMUSG00000007107	0	1	0.333333	0	0	0.666667	0.5	0	0	0
ENSMUSG00000007122	16.6667	23.3333	18.6667	13.6667	15.3333	63.6667	97.5	61.3333	51.3333	39.6667
ENSMUSG00000007207	678	577.333	647	683.667	713.667	1266	1775.5	1206.67	1172.33	1279.33
ENSMUSG00000007279	0.666667	4.33333	1.66667	0.666667	0.333333	172.667	304.5	165.667	190.667	205
ENSMUSG00000007338	1713.67	1696.33	1667.33	1857.67	1956.67	1590.33	2367.5	1567.33	1351	1456.33
ENSMUSG00000007379	291.667	276.667	240	378.667	461.333	329.667	711	399.667	433	547.333
ENSMUSG00000007411	2611.33	2511.33	2301	2472.33	2743	4082.67	8596	4062	3983.33	3783.33
ENSMUSG00000007415	5556.67	4820	5069	5084	5492.67	1685.33	2747	1620.33	1652.67	1673
ENSMUSG00000007458	4816.33	4732.67	5217.33	5960.67	6545.33	8197.67	11939.5	7171.67	6829.33	6833.33
ENSMUSG00000007476	1105	1173	1396.67	1670.67	1881	6557	11903	7375.67	7672	7398
ENSMUSG00000007480	4.66667	14	10	6	4	127.667	170	94	62	51.6667
ENSMUSG00000007564	15761.7	16003	16179	17112.7	17681	18313.7	23784.5	15434.3	12415.3	12036
ENSMUSG00000007570	1330.33	1424	1365.67	1120	1150.33	748.667	941	574.667	446.667	495.667
ENSMUSG00000007589	1174	1100	906.667	868.333	1043.67	842	1309.5	740.333	671.667	629
ENSMUSG00000007591	32	32	30.3333	27.3333	34.3333	78.3333	135	87	101.333	112.667
ENSMUSG00000007594	1701.67	2184	1852.67	1683.33	1787.67	31.3333	51	30.3333	24	26.6667
ENSMUSG00000007603	1346	1282	1466.33	1678.33	1998.33	3498	4926	3017.67	2706.67	2740
ENSMUSG00000007610	1061.33	780.333	736.333	684.667	842	2112.67	2792.5	1613	1130.67	1044
ENSMUSG00000007613	2804.67	3780.33	2826.33	2695	3012.67	9022.33	13387	7023	6666.67	6417
ENSMUSG00000007617	537.333	1714.67	2285.67	1978	2520.67	1206.33	2628	1303.33	1322.33	1369
ENSMUSG00000007646	340.667	359.667	265	151	171.667	1129.67	1930.5	1024	938	919.667
ENSMUSG00000007653	0.333333	0.333333	2.33333	0	0	0.333333	0	0	0	0
ENSMUSG00000007655	14362	12963.7	13700	17034	21044.3	22934	34207	17781	23880.3	22802.7
ENSMUSG00000007656	4365.67	3977.33	3655	3675.33	3400.33	17414.7	24799	14399	13138	12488
ENSMUSG00000007659	7218	4864	3541	4736.33	5896.67	9312.33	10942	6696.33	4553.33	4111
ENSMUSG00000007670	15573.7	16683.7	16049.3	19192	21729	15987	29132	19071	21265.3	21116.7
ENSMUSG00000007682	318.333	398.667	261	167.667	224	2.33333	6.5	1.66667	1.33333	2.66667
ENSMUSG00000007721	2646	2230	2379.67	2388	2359	2239.67	2433.5	1553	1118.67	1045.67
ENSMUSG00000007739	9390.33	8681	10011.7	10042.3	11067.7	9889.67	12500	7690.33	5743.67	5922.67
ENSMUSG00000007783	2803	2421.67	2394.33	2152.67	2359.33	2217	2573.5	1505.33	1348.33	1363.33
ENSMUSG00000007805	1788.33	2057	2207.67	2214.33	2311.33	49	81	41.3333	40	37.6667
ENSMUSG00000007812	1159.33	1945	2639.67	1890.33	1844	1964	3969	2120.67	2356.33	2350
ENSMUSG00000007815	18053.3	17725.7	17899.3	18692	19602.7	838	1258.5	588.667	515	489.667
ENSMUSG00000007817	11740	14939.3	8313.67	9281.33	15481.7	5958.67	15433	6788	9444	7142.33
ENSMUSG00000007827	802.667	838.667	663.667	575.667	783.333	686.333	880.5	442.333	345	325.333
ENSMUSG00000007833	887	812.667	862	853.333	997	1570.67	2266.5	1352	1337.33	1343.67
ENSMUSG00000007836	12458	11665.7	11974.3	13331	13435.7	3807	6347	3779.67	2993.33	3159.67
ENSMUSG00000007837	430.667	537.333	511	391	504	299.667	401	279.667	247	251
ENSMUSG00000007850	15039.7	21676.7	22746.3	17979.7	18876.3	9744.67	14073.5	8185.33	9590	10228
ENSMUSG00000007867	522	442	435	417.667	365.333	488	507.5	345	233	239
ENSMUSG00000007872	6117	4655.67	4226	3533	2894.67	8525.33	10135.5	6781.33	6088.33	4489
ENSMUSG00000007877	5	3.33333	4.66667	3.66667	7.33333	110.333	123	73.3333	73	78.3333
ENSMUSG00000007880	9094.67	11840	8066.33	8401	9738.33	6285.33	13194	7460.33	7774.67	7806.67
ENSMUSG00000007888	11059.7	8486.67	9821.67	11956.7	12496.7	71204.7	98865.5	64945	55526	54584
ENSMUSG00000007891	8662.33	9924	11518.7	10561.3	11867.7	20136.7	26723	17422.3	19690	19321.7
ENSMUSG00000007892	65400	61764.7	69525.3	59735.7	70001.7	0	1	0.333333	0	0
ENSMUSG00000007908	19	20.3333	13.3333	11.6667	19.6667	0	0	0	0	0
ENSMUSG00000007944	3.33333	8	6	3.66667	4.33333	0.333333	0.5	0	0	0
ENSMUSG00000007946	0.333333	0.666667	0	0.333333	1	7.33333	5.5	3	2.66667	3.33333
ENSMUSG00000007950	2748.33	1912.33	2176	1923.67	1854.67	466	636	419.333	319.667	319.667
ENSMUSG00000007987	920	901	824.333	827	986.333	1808.67	2000	1296.33	1042.67	1008
ENSMUSG00000007989	453.667	357.333	352	595	791.333	606.667	1114.5	574.667	563.667	551
ENSMUSG00000008028	3.66667	9.66667	5.33333	5	7.33333	2	1.5	2	2.33333	0.333333
ENSMUSG00000008035	2325	2788.67	2050.67	1609.33	1627	1044	1561.5	1062.33	902.333	940.333
ENSMUSG00000008036	3180.67	2333.33	2450.67	2571.33	2569	4179.67	4064.5	2843	2170	2118.33
ENSMUSG00000008090	1253	966.333	1167.33	1190.33	1194.33	2056.67	3775	2252.67	2001.67	1866.67
ENSMUSG00000008129	33.3333	56	28.6667	16	33.3333	1433.67	2182	1270.67	988.667	913.667
ENSMUSG00000008136	3480.67	3466	3824.67	4810.67	5322.67	4101	5525	3596.67	3512.33	3708
ENSMUSG00000008140	6525	7766	7766.67	7855	8620.33	13812.3	18226	12346.3	11557.7	11680
ENSMUSG00000008153	11.3333	16.6667	13	10.6667	10.6667	1431	2348	1379	1615.33	1520
ENSMUSG00000008167	507	502	528	397.667	433.667	802.667	930	562.667	461.333	458
ENSMUSG00000008193	28.3333	62.3333	50.6667	28.6667	41	10.3333	18	7.66667	7	11.3333
ENSMUSG00000008200	2922	4642	4769.67	3733.33	3745.67	2467.67	4733	2522.33	3061.33	3041.33
ENSMUSG00000008206	785.333	651.667	472.667	456.667	463.667	87.6667	137.5	82.3333	79.6667	72.6667
ENSMUSG00000008226	461	597	447	357.667	541.667	631	972	559.667	548.667	501
ENSMUSG00000008301	1720.67	1409.67	1373	1856	1957.33	2003.33	3018.5	1652.33	1574.33	1632
ENSMUSG00000008305	1920	1828.33	2117.67	2525	2564.67	2462.33	3904	2374	1836	1993.33
ENSMUSG00000008318	840.333	1427	1362.33	1027.33	961	127.333	235.5	162	164.333	155.333
ENSMUSG00000008333	1679	1628	1707.33	1745.67	1801.33	3289.33	3206	1947	1390.67	1362.67
ENSMUSG00000008373	2453.67	2241.33	2177	2019	1898.67	6267	8350.5	5375	4242	4245.67
ENSMUSG00000008384	1489	7662.67	5198.67	3593.33	4106.33	5162	7422	6516	6837.33	6244.33
ENSMUSG00000008393	5738.33	6624	7913.67	7559.33	7806.33	5568.33	7356.5	4567	3954	3860
ENSMUSG00000008398	8372.33	8425.67	6775.67	7918.67	8842	13897.3	28182.5	16414.7	24505.3	24458.7
ENSMUSG00000008429	1881.67	2557.67	2290.67	1914	2368.67	5907.67	9108	5020	4600.67	4408.67
ENSMUSG00000008435	566	791	898.667	891.333	824.333	570.667	621.5	398.667	272	281.667
ENSMUSG00000008438	4	2	3.33333	3.66667	3.33333	1	0	0	0.333333	0
ENSMUSG00000008450	2112	1812.33	1825	1839.33	1892.67	10251	12444.5	8678	8025	7565.33
ENSMUSG00000008461	2	0.333333	0	0.333333	2	3	3.5	2	1	1.66667
ENSMUSG00000008475	9996.67	9966	11857.7	12281.3	13199.3	0	0.5	0	0	0.333333
ENSMUSG00000008482	9.33333	6.66667	6.66667	5	9	87.3333	142.5	108.667	119.667	127
ENSMUSG00000008489	64	124	90.6667	55.6667	56	7	11.5	6	3.66667	1.66667
ENSMUSG00000008496	91	191	89.6667	43.6667	61	210.667	314.5	207	269.333	291.667
ENSMUSG00000008540	1588.67	1506	1486.67	1155	1152.67	1069.33	1477.5	822	980.333	889.333
ENSMUSG00000008575	8477.67	9883.33	7597	6423	5736	4271.33	5637	3493.67	3608.67	3012
ENSMUSG00000008590	0.333333	0	0.333333	0	0	3.33333	1.5	3	4.66667	3
ENSMUSG00000008601	4.33333	8	4	2.33333	6	3139.67	3506.5	2586	2236.67	2212.67
ENSMUSG00000008604	6492.67	8710	9402	8078.33	8291.33	3257.67	6584.5	4200	5031	4853
ENSMUSG00000008658	0.333333	0.333333	0.333333	0	0	23	35.5	18	21.3333	22.6667
ENSMUSG00000008682	18787	16508.7	19344.3	19320.3	21087	9.66667	11	13.6667	11.6667	10
ENSMUSG00000008683	8321.67	7296	8301.67	8191.67	8874.33	17640.7	17754.5	12639	10098	9673.33
ENSMUSG00000008690	9678	8895.67	8785.67	8098.67	8707	7393.67	8530.5	5834	4734.67	4734.33
ENSMUSG00000008730	5264.67	6034	5788.67	6086.33	7192.33	1069.33	4258	1937.67	3336.67	3306.67
ENSMUSG00000008734	2063.33	2600	2531.33	2851	3696.33	2085	4848.5	2517.67	1932	1821
ENSMUSG00000008763	4172.33	4658.33	4507.33	4739	5358.33	1269.67	3232.5	1454.33	1585.67	1486.33
ENSMUSG00000008822	155.667	144	164.667	138.667	176.333	251.667	258.5	152	85.6667	96.6667
ENSMUSG00000008845	2.66667	1	1.66667	0.666667	1	1	0	0	0	0
ENSMUSG00000008855	5784.67	6165.33	7139	7970	10223	2746.33	4029.5	2498.33	2621.33	2601
ENSMUSG00000008859	3167	2734	2622.67	2951.67	3315.33	3115.67	3498.5	1984	1362.33	1516
ENSMUSG00000008874	0	0	0	0	0	87	136.5	77.3333	116.333	104.333
ENSMUSG00000008892	3619.33	3235	3468	3538.67	3413.67	1788.33	2371.5	1600.33	1402	1464.67
ENSMUSG00000008932	2	1.66667	2.66667	2.66667	7.33333	49.3333	75.5	35.6667	25.3333	24.3333
ENSMUSG00000008958	3184.67	3413	3151	3058.33	3553.67	2591.67	3172.5	2110.33	1714.67	1633.67
ENSMUSG00000008976	3124	3306.33	3166.33	3667.33	4426.67	2550.67	5149	2483	2710	2625.33
ENSMUSG00000008999	0.333333	0.333333	1	0.333333	0	805.667	1353	832	981.333	981
ENSMUSG00000009013	9982	15159.3	15951.3	12893.7	14283.3	16483.3	20159	14096	10530	11073
ENSMUSG00000009030	1621.67	1675	1425.33	1239.67	1500.33	1026.67	1593	988.667	1130.67	1116.33
ENSMUSG00000009035	12938.7	12971.7	12789.7	14234	15756.3	5982.67	10794	6551	7187.33	7391.33
ENSMUSG00000009073	5055	5074.67	4986	4949.67	5060.33	3400.33	6278.5	3502	2816.67	2963.67
ENSMUSG00000009075	1	1.66667	4	2	2	18	32	14	16.6667	20
ENSMUSG00000009076	210	154.667	168	141	122.667	1775.33	1875.5	1259	975.667	963.667
ENSMUSG00000009079	12805	15087.3	14806	13504	13786	19361.3	29540.5	17561.7	16210.3	16541.3
ENSMUSG00000009090	3181.33	3026	2876.67	2808	3172	2466.33	4577.5	2732	2246.67	2311.33
ENSMUSG00000009092	11	60	32.3333	21	19	22.3333	31	17.3333	18	15.3333
ENSMUSG00000009097	1	1	1.66667	3.66667	5.33333	45.6667	82	46.6667	48	42.6667
ENSMUSG00000009108	29.6667	35.3333	28.3333	16.6667	20.6667	33	49	22.3333	25.3333	29.3333
ENSMUSG00000009112	2387.33	2627.67	2404	2097.33	2326.67	1396.67	2476	1304.33	1002.67	967
ENSMUSG00000009114	0.666667	1	2	1.33333	0.666667	21.3333	26.5	17.6667	18	25
ENSMUSG00000009115	0	2	2.33333	0.666667	1	54.3333	56	38.3333	47.6667	42.6667
ENSMUSG00000009145	66.3333	57.3333	53	38.6667	54	11.3333	21	19.3333	11.6667	11.3333
ENSMUSG00000009207	1072.67	1068.33	1039.33	1103.67	1183.67	2792	4326	2439	2000.33	2068
ENSMUSG00000009210	0	0.333333	0.666667	0	0	6.33333	14	3.66667	5.33333	7.33333
ENSMUSG00000009214	1	3	1	3	0.666667	0.333333	0	0	0	0
ENSMUSG00000009216	0.333333	0	0	0	0	39.6667	38.5	24.6667	31.6667	31
ENSMUSG00000009246	11	34.6667	31.3333	13.3333	12.3333	0.666667	0	0.666667	0.333333	0.333333
ENSMUSG00000009248	0.333333	3	4.33333	17	39.6667	8.66667	10.5	8	8.66667	10.3333
ENSMUSG00000009281	8.33333	6.66667	7.33333	8.66667	11	136.333	170.5	116	110	98.6667
ENSMUSG00000009291	5953.33	6986.33	8364	8769	9940.33	3118	5306.5	3055.67	3002.33	2933
ENSMUSG00000009292	0	1	0.333333	2	4.66667	4	3	3	2	1.66667
ENSMUSG00000009293	2053.33	1864.67	2096	2129.67	2146.33	2914.33	4348.5	2599	2187.67	2192.67
ENSMUSG00000009350	0	0.333333	0.666667	0	0	1.66667	1.5	0.666667	0.333333	2
ENSMUSG00000009356	0	0.333333	0.666667	0.333333	0	9.33333	14.5	8.66667	6.33333	5
ENSMUSG00000009376	3842	3464.67	2943.33	3134.33	3796.67	3603.33	6721.5	3511.67	2880	2715
ENSMUSG00000009378	0.666667	0	0.333333	0.666667	0.666667	100.667	162	75	68.3333	70.3333
ENSMUSG00000009394	4.66667	4.66667	2.33333	5.66667	6.66667	5	20.5	8.66667	5.33333	6.33333
ENSMUSG00000009406	2083.67	2302.33	2171.67	2197	2705.33	1880	4074.5	2334	3078.67	3092.67
ENSMUSG00000009418	1876.67	2243	1735.33	1430	1380	3766.33	13045.5	6366.33	7419.67	5945.67
ENSMUSG00000009470	10076.3	10187.7	10713.7	13241.3	15057.3	3689.33	6796	3903.67	4079.33	4116
ENSMUSG00000009471	126.333	90.3333	177	86	57.3333	0.666667	1	0.333333	0	0
ENSMUSG00000009487	2	1.33333	0.666667	0	0.333333	0.333333	2	0.666667	0.333333	0.666667
ENSMUSG00000009535	1162.33	1040.67	1035	1096.33	1227.33	4.33333	10	3.66667	4	5.66667
ENSMUSG00000009545	0.333333	0.666667	1	0.666667	0.333333	40	58.5	36.3333	44.6667	32.3333
ENSMUSG00000009549	2160.33	1949.67	2113.33	2173	2182	0	0	0	0	0
ENSMUSG00000009555	3319.33	2605	2680.33	2676	2910.67	3073.67	4010.5	2597.33	2194.67	2115.33
ENSMUSG00000009563	864.667	780.333	714.667	669.667	798	1334.67	1660	1087	1005	991.667
ENSMUSG00000009566	1969	2349	2241	1953.67	1736.33	1665.67	2159	1521.33	1205.33	1195.67
ENSMUSG00000009569	2613	2530.67	1414.67	2212	3713.33	923	2582.5	1111.67	1208	1005.67
ENSMUSG00000009575	22230	19942	17194.3	20758	24518.7	2632	6651.5	3151	2981	3174.67
ENSMUSG00000009580	0	0	0	0	0	23	31.5	19.6667	21.6667	22.6667
ENSMUSG00000009588	0	0	0	1	0.333333	0	0	0	0	0
ENSMUSG00000009596	1	1.33333	0.666667	0.666667	0	0.666667	0.5	1	0.333333	0.666667
ENSMUSG00000009614	2576.33	2637.33	2502	2282.67	2408	94.6667	115	66.6667	60.6667	60
ENSMUSG00000009621	1869.67	1595.33	1004.67	816.667	908.667	6451.33	9389.5	5373.33	4619.33	4400.33
ENSMUSG00000009628	4	6	5.66667	2.33333	1.33333	0	0	1.33333	1	0.666667
ENSMUSG00000009630	2708.33	2741	3255.67	3281.67	3508.33	1354	2118.5	1197	1046.67	1153.33
ENSMUSG00000009640	924	744.667	669	765.333	954.667	3538.67	4152	2625.33	2143.33	2182
ENSMUSG00000009646	0.333333	0.333333	0	0	0	0	0	0	0	0
ENSMUSG00000009647	2258.67	2476.33	2081.33	2179.67	2367.67	4809	6805.5	4103.33	2991.33	3017
ENSMUSG00000009654	35.6667	28.6667	30	50.6667	85.6667	5.66667	15	6.66667	7	4
ENSMUSG00000009681	3911.67	3978	3253.67	3209	3622.67	3008.33	6573.5	3403	5280.67	5028.33
ENSMUSG00000009731	369.667	512.667	314	176	200.667	441.667	779.5	459.333	619.333	736.667
ENSMUSG00000009733	1012.67	1184.67	715.333	653.667	996	866.333	1492.5	810.333	577.667	571.667
ENSMUSG00000009739	3203.67	3739.67	3072.33	2531.67	2719.67	340.667	669.5	335.333	321	326
ENSMUSG00000009741	4255.67	6308.33	5972.33	5613	6152.67	2443.67	4446.5	2479.67	2356	2608.33
ENSMUSG00000009772	1027.33	1776.67	1283	896	728.333	678	1598	1397.33	2665	3040
ENSMUSG00000009828	2361.67	2654	2113.67	1748.33	1981	337	727	353.667	383	324
ENSMUSG00000009863	2545.67	2133.67	2245.33	2157	2260	6732	9110	6066.33	5152	5076.33
ENSMUSG00000009876	7.66667	6	6.33333	3.66667	4.33333	5.33333	4.5	3	1	1.66667
ENSMUSG00000009894	2419.67	2536	2230.67	1857.33	1998.33	324.667	596.5	315.667	282	282.333
ENSMUSG00000009900	0	0	0.333333	0	0	0.666667	0.5	1	0	0.666667
ENSMUSG00000009905	1150.33	987	758.667	888.667	1120	1076	2768	1206	1650	1578
ENSMUSG00000009907	2060.33	1961	1903.67	2244.33	2670.33	1369.67	2718	1312.67	1378.33	1356.67
ENSMUSG00000009927	14049	12096	13729.7	13711	14221	10991	12402	7672.33	6335.33	5946.33
ENSMUSG00000009941	11.3333	23	18	11.3333	15	0	0	0	0	0
ENSMUSG00000009995	649.667	627.667	444	338	451.333	748.667	1230.5	832.667	793.333	843.667
ENSMUSG00000010021	6.66667	6.33333	5.66667	4	9	5	6.5	3	3	2.66667
ENSMUSG00000010025	2211.67	2540	2270.67	1985.67	2174.33	474.333	899.5	457.667	391.667	407
ENSMUSG00000010044	14.3333	49	32	11.6667	21.6667	17	22	20	12.6667	12.6667
ENSMUSG00000010045	2127	1810	2538.67	3132.67	3227.67	4196.67	5259	3377.33	3274	3351.67
ENSMUSG00000010047	1783.67	1233.67	1201.67	1415.67	1720.33	1291	1983.5	1157.67	902	925.667
ENSMUSG00000010048	2223.67	1821	2434	2568	2508.33	1709.33	2205	1453	1139.67	1176.67
ENSMUSG00000010051	93	102	140.667	213	338	96.3333	166	90.3333	99	87
ENSMUSG00000010054	761	816	425.667	462.333	620	4263.33	5370	3566.33	2862	2869.67
ENSMUSG00000010057	429	429	453.333	387.333	481	988.667	1239.5	855.333	551.667	582.667
ENSMUSG00000010064	0.333333	1.66667	4	13	24.3333	107	186.5	113.333	119	114
ENSMUSG00000010066	0	2.66667	3.66667	2	1.33333	178.333	431.5	224	299.667	268.667
ENSMUSG00000010067	824.667	1191.67	1607.33	1471	1563.33	1740.33	3703	2886	2457.67	2356.67
ENSMUSG00000010080	44.6667	43.3333	30	21.6667	25.3333	810	1081.5	699	614.667	535.333
ENSMUSG00000010086	0	0	0.333333	0.333333	0	45.6667	41	26	34.6667	40.3333
ENSMUSG00000010095	10428	13093.3	13329	16437.7	16968	25493	31195.5	22186.3	19488	19384.7
ENSMUSG00000010097	7432	9659	11243.7	10359	11687.7	6609	8854	5771.33	5260.67	5966.33
ENSMUSG00000010110	2233.33	2070.67	1819.67	1786	2114.33	2751.33	3634	2307.67	1971.33	1903
ENSMUSG00000010122	0.333333	0.333333	0.666667	0.333333	0	96	171	96.3333	95.6667	85.6667
ENSMUSG00000010136	0	0	0	0	0	2.66667	2.5	2.66667	2.33333	1
ENSMUSG00000010142	0.333333	0	0	0	0	2.33333	2	0.666667	0.666667	0
ENSMUSG00000010154	524.333	530.667	439.333	401.333	448	1678.33	2300	1343	1097.67	1146.67
ENSMUSG00000010175	0	0.666667	1	0	1.33333	1	0.5	0.666667	1.33333	1.33333
ENSMUSG00000010205	0.333333	0.333333	0	0	0.333333	9559.33	16766	11300.7	13181	12894.3
ENSMUSG00000010277	11911.7	11959	11680	10973.3	11507.7	10813.7	23922	12148.7	13938.7	13362.3
ENSMUSG00000010290	727.667	593.333	389.667	462.667	736	387	988	566	767	839.667
ENSMUSG00000010307	463.333	359.333	268.333	170.667	228.333	27	32	17.6667	20	16
ENSMUSG00000010342	4.33333	3.33333	8.66667	6.33333	3.66667	1	5	1.33333	0.666667	1.66667
ENSMUSG00000010358	316	305.333	318.333	244.333	207.333	1646.67	2796	1576.67	1795.33	1844.33
ENSMUSG00000010362	224	198.667	198.667	198.333	210.333	1799	2573	1450	1142.67	1165
ENSMUSG00000010376	3620	3355.67	3706	3824	3680.67	5068	4950.5	3033.67	2332.67	2142
ENSMUSG00000010392	1828	2305.67	1537.67	1866.67	2433.67	539.667	1196	587.333	560.667	574.667
ENSMUSG00000010406	2079.33	1710.67	1742.67	1533	1562.33	1614.67	1588	1118.33	792.333	755.667
ENSMUSG00000010453	3357.67	3990	4072	4215.67	4771.33	3541.67	6844	3719.33	3548	3623
ENSMUSG00000010461	2065.67	2475.67	1772.33	1272.33	1478.67	166.667	649.5	281	299.333	263
ENSMUSG00000010476	1	1.66667	3.66667	6.66667	5.33333	591	1119	600	311.667	250
ENSMUSG00000010505	0	0.666667	0	0	0	1	2.5	0.666667	0.666667	0.666667
ENSMUSG00000010517	2482.67	2729.67	2514.33	2461.67	2442.33	2723.33	3450	2152	1442.67	1337.67
ENSMUSG00000010554	1754.33	1716.67	1658.67	1910.33	1952	527.667	1234.5	606	537.333	514.667
ENSMUSG00000010592	0	0	0	0	0	0.333333	0	0	0	0.333333
ENSMUSG00000010601	14.3333	17.3333	7.66667	7.66667	8.33333	20.3333	6	6.33333	6	3.66667
ENSMUSG00000010607	287.333	203	189.333	167.667	194.333	0.666667	1	1.33333	2	1.33333
ENSMUSG00000010608	9966.33	10830	11325	12855	11315.3	16393.3	15603.5	10789.7	8253.67	8149.67
ENSMUSG00000010609	185.333	196.667	183	122.667	112.333	1720.67	2463.5	1321	1040.33	984.667
ENSMUSG00000010651	2.33333	1.66667	1.33333	2	2	3	3	1.66667	2.33333	2.33333
ENSMUSG00000010660	1833.33	1641.67	1442.33	1167.67	1164.67	2004.33	2942	1747.33	1328.67	1218.33
ENSMUSG00000010663	12115.3	14364	13919.7	12494.3	13003	7936	14674	8684	9200	8993
ENSMUSG00000010721	463	513.667	450.667	327	322.333	1430.33	2184.5	1261.67	1192.33	1132.67
ENSMUSG00000010755	5792	5109.67	4889.67	5621.33	5665.67	3962	4894	2942	2164	2255.33
ENSMUSG00000010760	3.33333	2.66667	7	4	5	1031.33	2993.5	3195.67	3537.33	2915.33
ENSMUSG00000010797	17	7.66667	16.3333	20.3333	28.3333	15.6667	22	15	12	9.66667
ENSMUSG00000010803	0	0.333333	0	0	0	0.333333	1	0.666667	0	0.333333
ENSMUSG00000010825	0.666667	3	5.66667	1.33333	1.66667	45	93	47	68	65.3333
ENSMUSG00000010830	5162.67	4838.33	5720.33	6905.67	7501.33	9707	12639.5	8665.33	7923.33	7211
ENSMUSG00000010841	0.333333	0	1.33333	0	0	10.6667	20.5	9	16	15
ENSMUSG00000010911	525.667	559.667	577	483	498	312	446.5	233.667	177.667	166.667
ENSMUSG00000010914	1011.67	1050	959	1021	1155.67	844	1561	819.667	738.333	738.333
ENSMUSG00000010936	2636.67	3144.33	2784	2644.33	2706.33	3752.67	5007	3240.33	2635	2334
ENSMUSG00000011008	0	0	0.666667	0	0.333333	53.6667	87	45	46.3333	48.6667
ENSMUSG00000011034	1.33333	0.666667	0	0.333333	0.333333	120.667	221.5	113.333	90	85.6667
ENSMUSG00000011096	4089	5258	5733	5305	5553.33	9892.33	13346.5	9276.33	8088	7888.67
ENSMUSG00000011114	5778.33	5456.33	5622	5572.33	5453.67	1122.67	1454	996.333	929.333	975.333
ENSMUSG00000011118	1.33333	1.66667	1	0	0.333333	191.667	236	148.667	103.667	95.6667
ENSMUSG00000011148	81.6667	168.333	137	100	124.667	1339	1749	998.667	804.333	809
ENSMUSG00000011154	31	23	25.6667	16	21	0	0	0	0.333333	0
ENSMUSG00000011158	1087.67	947	938	1042	1117	1969.33	3251	1779.33	1455.33	1328.67
ENSMUSG00000011171	1	1.66667	1.33333	2.33333	2.66667	1.33333	3.5	0.333333	2.33333	0.666667
ENSMUSG00000011179	6535.67	7444.33	9556	7530.67	8176.67	25846	34707	23337	19000	18540
ENSMUSG00000011254	1165	1179.67	1161.33	1423	1457.33	667.667	942.5	574	601.333	587.667
ENSMUSG00000011257	15584.3	18601.3	21296.3	21410	23320.7	17583.7	23651.5	16434	14297.7	14036.7
ENSMUSG00000011263	1	4	5	1.66667	2.66667	23.3333	31	21.6667	14	13.3333
ENSMUSG00000011267	1.33333	8.33333	6.33333	1	2.33333	1156.33	2003	1595.67	1211	1363
ENSMUSG00000011305	2	19.6667	6.33333	2.66667	3.33333	25.3333	25	17.3333	5.33333	7.33333
ENSMUSG00000011306	2663.33	2734.33	2510	2269.67	2647.67	2771.67	3604	2249.67	1787.67	1774.33
ENSMUSG00000011349	0	0.333333	0	0	0	0.666667	4.5	1	0.333333	0.333333
ENSMUSG00000011463	2.33333	1	1	1.66667	1	0	0	0	0	0
ENSMUSG00000011589	235.667	249	207.667	202.667	194.333	1600.33	1889.5	1187.33	914.333	908
ENSMUSG00000011632	0.333333	0	0	0	0.333333	13.3333	12	10.6667	6.33333	5
ENSMUSG00000011658	416	456.667	377	363.333	383.667	207.333	285.5	166	179.667	168.333
ENSMUSG00000011751	71	74.3333	67.3333	48.6667	50.6667	75	115	64.6667	62.3333	55.3333
ENSMUSG00000011752	5838	7191.33	10056	12141	15478	28695	40577.5	25549	21846.7	22364
ENSMUSG00000011831	2379.67	2619.33	2384.33	2423.67	2590.67	496.333	1306.5	533.667	612.333	525
ENSMUSG00000011832	818.333	1071	982.667	799.333	869.333	1797	2524	1496.33	1245.33	1273
ENSMUSG00000011837	1674.33	1345.67	1194.33	1510	1806.67	3126	4390.5	2724.33	2551	2334
ENSMUSG00000011877	7122	7827.33	7765.67	8082.67	8703.33	3084.33	4887	3169.67	3238.33	3339.67
ENSMUSG00000011884	3648.33	3758.33	3601.67	3534	3690.67	1437.67	2046	1309	1167.33	1130.33
ENSMUSG00000011958	3811	3397.67	3646.67	4035.33	4305.33	358.333	768	362.667	424.667	442.333
ENSMUSG00000011960	3584.33	5451.33	6313	5982.33	6508.33	656.667	2287	1128.33	1725.67	1712.67
ENSMUSG00000012017	7551	7305	6388	6062	6733	8139	14854.5	9138	9365.33	9235.33
ENSMUSG00000012042	0	0	1.33333	0	0.333333	0	0	0	0.333333	0
ENSMUSG00000012076	1710	1856.67	1621.67	1539.67	1627.33	643.667	1114.5	549.667	638.667	643.333
ENSMUSG00000012114	5737.33	6834.67	6056.67	7408.33	8681	3786.33	7674	4438.33	4652.67	4573.33
ENSMUSG00000012117	2016.33	2206.67	2090.67	2263.67	2695	3741	6055.5	3801.33	3589.67	3318
ENSMUSG00000012123	10.3333	9.33333	6.33333	8.33333	10.6667	6.66667	16	7.33333	1.66667	6.66667
ENSMUSG00000012126	17.6667	25.6667	32	15.6667	12.6667	178.667	198.5	141	106	113.333
ENSMUSG00000012187	0	0.333333	1	0.666667	0	12.3333	8.5	6.33333	5.33333	4.33333
ENSMUSG00000012282	0	1.66667	0.333333	0	0.333333	0.333333	1.5	0.333333	0.333333	0.333333
ENSMUSG00000012296	4433	4108.67	3603	5119.33	5764.67	1411.33	2545.5	1776.33	2105	2512.67
ENSMUSG00000012350	0	0	0	0	0	1.66667	1.5	0	0.666667	1
ENSMUSG00000012396	48.3333	54.3333	38.6667	19	21.3333	0.333333	0	0	0	0.666667
ENSMUSG00000012405	9383.67	7958.33	9190.33	9253.67	9598.67	28.6667	33.5	45.3333	37.6667	32
ENSMUSG00000012422	3037	2479.67	2234.67	2233.33	2207	1742	2723	1680	1708.67	1671
ENSMUSG00000012428	1880.67	2795.67	2006.67	1163.33	1410.33	418.333	927	522.333	801	976
ENSMUSG00000012429	641.667	572.667	509	488.333	510	1059.33	1480	1016.67	1038.67	1048.33
ENSMUSG00000012443	5136.67	5686	4303	4311.67	4941	3234	5798	2971.33	2694.33	2700
ENSMUSG00000012483	441	366	394.333	366.667	378.667	380.333	510.5	296	262.667	260.667
ENSMUSG00000012535	4940.33	5114.67	5071	5388	5875	7636.33	11300.5	6904.33	5711.67	5578.33
ENSMUSG00000012609	1079.33	1286	1066.33	934.333	1035	1796.33	3192	1784.67	1741.33	1493.67
ENSMUSG00000012705	8.66667	8.33333	8.33333	7.66667	6.33333	0	0	0.333333	0	0
ENSMUSG00000012777	1	30.3333	22.6667	2.33333	3.33333	466	797.5	442	432.667	558.333
ENSMUSG00000012819	36	38.6667	36	22.3333	35.3333	9.66667	14	7	11	9.33333
ENSMUSG00000012848	23151.7	20223.7	23792.3	22878.3	24883.7	25949.7	26928	18894	14133.3	13976.3
ENSMUSG00000012889	1261.33	993.667	963.667	1029	1251.33	154.333	250	134.333	131.333	122.333
ENSMUSG00000013033	6245	7374	6759.33	7658.33	7917	3503.67	5802	3440.33	3359	3271
ENSMUSG00000013076	8375.67	9062	7887	7372.67	8652.33	1250.67	4025.5	1596.67	1891.33	1710.67
ENSMUSG00000013089	2064	2746.33	2564.33	1984.67	2093.67	5266.67	10351.5	6140	6404.33	6648.33
ENSMUSG00000013091	12.3333	27.6667	27.3333	17	18.3333	20.6667	39.5	18.6667	14.3333	15.3333
ENSMUSG00000013150	413	331.333	327.333	350	364.333	884.333	1246	707.333	496.667	528
ENSMUSG00000013155	932.667	710	824.333	829.333	1057.67	133.667	178	105.667	134	129.667
ENSMUSG00000013158	2.66667	22.6667	12.6667	7.33333	10.6667	44.3333	122.5	69.3333	132.333	127.667
ENSMUSG00000013160	2690.67	2612	2956.67	3037.33	3727.33	13067.3	16958.5	10969.3	8944.67	8463.33
ENSMUSG00000013236	13835.3	15994.3	14431	14634	17123.3	10941.3	23494.5	13194.3	16937.3	15715.3
ENSMUSG00000013275	2643.67	3710.67	4591.67	5813	7668.33	14059.3	25376	15509	19892	20847
ENSMUSG00000013338	0.333333	1.33333	1.66667	1.33333	1.66667	90	112	67	63.6667	63.3333
ENSMUSG00000013367	2772.33	3111.33	2524.33	1959.33	1842.67	51	76	51	50	38
ENSMUSG00000013415	3832.33	3256	3798.67	4291.67	4636.67	29.3333	68	37	32.6667	37.3333
ENSMUSG00000013418	3.66667	5.33333	7.33333	12	15.6667	13	24	9.33333	9	11.3333
ENSMUSG00000013465	2340	1985.33	1915.67	2193	2589	4188.67	5400.5	3487.67	2926.33	2953.33
ENSMUSG00000013483	1	1.66667	0.666667	1	2	18	17.5	13	6	7.66667
ENSMUSG00000013495	349	441.333	334	208.333	228.667	4993.67	7738	4418.67	4044	4011.33
ENSMUSG00000013523	1	1.33333	1.66667	0.333333	0.333333	2.66667	4	2.33333	6	5.66667
ENSMUSG00000013539	474.667	401.333	395.667	376	392.667	633.333	808	494	402.333	396
ENSMUSG00000013584	0	0	0	0	0	33.6667	40	26.3333	17.6667	16.6667
ENSMUSG00000013593	6091.67	5453	5816.67	5738	6129	5603.33	7274	4544	3235.67	3240.67
ENSMUSG00000013611	0.333333	0.666667	0.333333	0.333333	1.33333	4.33333	4.5	3	2.33333	2
ENSMUSG00000013622	655.667	845	880	668	723	832.667	1046	644.333	546.333	532.333
ENSMUSG00000013629	9160	8782	8800.67	9346.33	10365	5790.67	10730.5	6449	5904.67	6007.33
ENSMUSG00000013646	1594.33	761.667	579.667	803.667	1072	494	770.5	447.333	340	346.667
ENSMUSG00000013662	2965.33	2934	2587.33	3050	3358.33	2883.67	4507.5	2454.67	2335.33	2239.67
ENSMUSG00000013663	8324	9249	7630.33	8056.67	9873	0.333333	0	0.666667	1.66667	0.333333
ENSMUSG00000013698	8566.67	7939	8746.67	9542.33	9726	35665.3	46968.5	31111	28724.7	27666.3
ENSMUSG00000013701	2378.67	1870.67	2219.67	2273.67	2186	6638.67	7668.5	4835	3725.67	3727
ENSMUSG00000013707	3.33333	4	4.33333	4	5	288	408	265.667	240.333	249
ENSMUSG00000013736	1255	1432.33	1500.33	1573.67	1662.33	9	11	6	5.33333	3.33333
ENSMUSG00000013766	0	0	0	0	0	22.6667	25.5	13.6667	8.33333	9.33333
ENSMUSG00000013787	10719	10296.3	9894	8947	9857.67	4408	6334.5	4002.67	3418.33	3517.67
ENSMUSG00000013822	2009.33	1724	1696.67	1694.33	1708	7797.33	8610	5763.67	4436	4359
ENSMUSG00000013833	2346	2286	2356.67	2205.33	2283	2201.67	3874.5	2195	2209.33	2168.67
ENSMUSG00000013846	3865.33	3643	3403.67	4189.67	4874.33	4107	6618	3606.67	3656	3393.67
ENSMUSG00000013858	7712.33	8022.67	8375.67	8319	9107.33	7182.67	11660.5	7022	7553	7446
ENSMUSG00000013878	377.333	393.667	331	251.333	299	952.667	1350	673.333	486.667	435.333
ENSMUSG00000013921	10808.3	14668	12920	12683.7	14651.3	8476	15204.5	9429	12353.3	11748.7
ENSMUSG00000013936	0	0.666667	0	0	0.333333	2	1.5	3.66667	1.66667	1.66667
ENSMUSG00000013973	395	376.333	420.333	459	504.667	2199	3180	1942.33	1914.67	1969
ENSMUSG00000013997	610.667	656.333	588.333	401.333	449.667	810.333	1101.5	655.667	593.333	582.667
ENSMUSG00000014030	0.333333	0	0	1	0	0.666667	0.5	1	0	0
ENSMUSG00000014039	519	340.667	289	462	578	900.667	1590.5	871	916.333	914.333
ENSMUSG00000014074	1613.67	1458.67	1185.33	1648.67	1891.33	1331.33	2128.5	1290.67	1297.33	1326
ENSMUSG00000014075	192.333	167.667	168.333	162.333	159.667	288.667	274.5	173.667	137.333	132.667
ENSMUSG00000014077	4656.67	4996	5178.33	5075.33	5323.67	32.3333	56	42.3333	30.6667	21
ENSMUSG00000014158	111.333	92	81.3333	77	82.6667	229.333	584	299	351.333	321.667
ENSMUSG00000014164	56.3333	72.6667	46.3333	168.333	375	61.6667	106.5	63.3333	36.6667	25
ENSMUSG00000014177	468.667	533.333	470.333	369.667	413	7.33333	11.5	5.66667	4.33333	2
ENSMUSG00000014195	3319	3201.33	3303.67	3590.67	3553.33	9604.33	11452.5	7280	5206.67	5078.67
ENSMUSG00000014198	0.333333	1	0.666667	1.33333	0.666667	19	34.5	18	15.6667	15.3333
ENSMUSG00000014226	5582.67	5560.33	6199.33	5745	5385.33	3845.67	5077	2782	2360.33	2258.33
ENSMUSG00000014232	195	228.667	214.333	173.667	196	358.333	599.5	310.333	298.333	265
ENSMUSG00000014243	293	321.333	310	229.667	219	94	127	70	53.6667	54
ENSMUSG00000014245	467.667	572	452.333	339.333	387.667	326.333	459	268.667	217.333	206.667
ENSMUSG00000014294	1125.33	829.333	987.333	913	939.333	0	0	0	0	0
ENSMUSG00000014301	615.333	593	646.667	682.333	612.667	1002.67	1179.5	959.667	752	742.667
ENSMUSG00000014303	5001	5055.67	5134.67	5021.33	5472.67	4835.33	7932	4123.33	3489	3685.33
ENSMUSG00000014313	4348.33	3390.33	4020.67	3840.67	4278	2406.33	2127.5	1262.67	962	979
ENSMUSG00000014329	8425	10696.7	8659.67	6362.33	7218	2458.33	7378	3270.67	3175.67	3025.33
ENSMUSG00000014349	7741.33	8595.67	10205.3	11161.3	12355	9184.33	14747.5	9899.67	11651	11903.7
ENSMUSG00000014351	0	1.33333	0.666667	1.33333	0.333333	0.333333	0	0	0	0
ENSMUSG00000014353	697.667	699	509.667	533.333	684.667	168.333	367.5	186	172	191
ENSMUSG00000014355	11191.7	12185.3	10928	10633	11908.7	2492.33	6131.5	3205	3205	3087
ENSMUSG00000014361	248.333	295	277.667	333.667	403.667	238	458	261	247.333	231.333
ENSMUSG00000014402	5418	6323	5705	5723.67	6064.33	5452.67	8026.5	5010.67	5169.67	5128.67
ENSMUSG00000014418	1075.67	1269.33	1321	1255.33	1491.33	727.333	1466	758.333	606.333	584.333
ENSMUSG00000014426	2079	2153.33	1539	1750	2624.67	1175	2380	1108.67	696	621.333
ENSMUSG00000014444	11788.7	14131	15072.7	14405.3	16692.7	16902	36274.5	19849.7	18573	18384.7
ENSMUSG00000014453	0.333333	0	0	0	0	1.33333	0.5	0	0.666667	0.333333
ENSMUSG00000014470	1086.33	1198.33	1247	1106.33	1211.33	1723.33	2236	1386.67	1314	1273.33
ENSMUSG00000014496	4536.33	3940.67	3214.33	3417.33	4015.33	2629.33	5801	2549	2311.33	2266.33
ENSMUSG00000014498	11141	10869	9984.33	9855.67	11249.3	6860.33	19131.5	10762.3	14274	14083.7
ENSMUSG00000014503	351.667	410.667	345	370.667	431.667	9.66667	13.5	5	9	7.66667
ENSMUSG00000014504	1390.33	1273	1268.67	1294.67	1307	1133	1326	807	699.333	662.667
ENSMUSG00000014547	1402	1538.33	1096.33	862	960.667	158.667	253	119	74	64.6667
ENSMUSG00000014550	1532.33	1662.67	1551	1927.33	2355.67	1880.67	3184	1792.33	1828.67	1908.67
ENSMUSG00000014554	574.667	501.333	389.333	331.333	405.667	117.667	163	96.3333	71.6667	74
ENSMUSG00000014592	626	606	604.667	578	600	715.667	907.5	580.667	577.333	534.667
ENSMUSG00000014599	47621.7	37940	29619.7	33273.3	35075.7	3763.67	6263.5	3191	2649.33	2542
ENSMUSG00000014601	3126.67	2711	3149.67	4609.33	6318.33	2398.67	3773.5	2263	2111.33	2116.67
ENSMUSG00000014602	1	1	0.333333	0	0	4407.67	6133	3836	3597.67	3506.67
ENSMUSG00000014603	0.333333	0.333333	0.666667	0.333333	0.333333	0.333333	0	0	0	0.333333
ENSMUSG00000014606	2900	3166.33	3130.33	2488	2601.33	3604	5053.5	3430.67	2559	2559.67
ENSMUSG00000014609	1	7.33333	2.33333	0.666667	0.333333	25.3333	19.5	17	22	27.6667
ENSMUSG00000014633	563.667	514.333	464.667	349.333	348	709.667	890	565.667	420	428.667
ENSMUSG00000014668	1050	824.333	835.333	927.333	1185	1138.67	2284	1271	1299	1365.67
ENSMUSG00000014686	1.66667	2.66667	1.66667	1.33333	0.666667	0.666667	1	1.33333	2	0.333333
ENSMUSG00000014704	60.3333	51	34.3333	45	41	50	77	36	29.6667	36.3333
ENSMUSG00000014725	1	1.66667	1.33333	1	0.333333	0	0	0	0	0
ENSMUSG00000014747	7.33333	13	25.6667	15.3333	18	9.66667	9.5	9.33333	2	2.66667
ENSMUSG00000014748	5052.33	5138	5981	6291.33	7220.33	6423.67	9820.5	5942	5733.67	5557.33
ENSMUSG00000014763	1525.67	1279.67	959.333	1315.33	1830.67	918.667	1386.5	765	550	506.333
ENSMUSG00000014767	1928	2065	1462	1876.67	2366	1243.33	2161.5	1286.33	1469.67	1536
ENSMUSG00000014769	6418.67	5716.33	6330.67	6017.33	6206.67	8515.33	9947.5	5890.67	4347.33	4295.33
ENSMUSG00000014771	0	0	0	0	0	904.333	1496	970.333	999.333	1041.33
ENSMUSG00000014773	37	238.667	274.667	43.3333	37	80.6667	114	111	135	160.667
ENSMUSG00000014776	220.333	227.667	212.667	157.333	177	33.3333	37	29.6667	19.3333	18.6667
ENSMUSG00000014778	2613.67	2110.67	1568	1081.67	1358.33	2118.33	3772.5	2391	2903.33	3357.67
ENSMUSG00000014782	342	412.667	394.333	304.667	374.333	18.3333	31	21.6667	9.66667	18.6667
ENSMUSG00000014786	1545.67	1229.33	1188	1290.33	1652.67	4496.33	6307	3546.33	4354.33	5348
ENSMUSG00000014791	117	64.3333	96.3333	125.333	161.333	169	236.5	155	142.667	179
ENSMUSG00000014813	6443.67	6492	6771.33	9369.33	11964	3.66667	2.5	2	4.66667	6.33333
ENSMUSG00000014837	326.667	281.667	191.667	116	137.333	68.3333	117.5	58.3333	37.6667	28
ENSMUSG00000014846	30.6667	47.6667	26.3333	72.6667	71.6667	108	90.5	62	46.3333	55.3333
ENSMUSG00000014850	765.333	736	636.333	633.667	792.667	1440	2241.5	1199	1071.33	1045.67
ENSMUSG00000014852	0	0.333333	0.666667	0	0.666667	4.33333	3	1.33333	1.66667	1.66667
ENSMUSG00000014856	806	587	691	741	811	912.333	847.5	557.667	386.667	390
ENSMUSG00000014859	6724.33	6246.67	5572.67	7150.67	8401	3510.67	5926	3593	3913.67	3815
ENSMUSG00000014867	20389	20576	22647.3	22096	22214.3	21982.7	29328	18505.7	16589.7	15720.3
ENSMUSG00000014873	751.333	1249.67	1239	848	905.667	2247.33	2850.5	1805	1177.67	1183.67
ENSMUSG00000014905	669	4064	4408.33	1547	1638.67	3025	4462	2927.67	3027.33	3054.33
ENSMUSG00000014907	2212.67	3014	3176.67	3045	3022.33	1811	3113	1933	2002.33	2106
ENSMUSG00000014932	1048.33	1171.67	1244.67	1431	1690.33	0.666667	0.5	0.666667	0.333333	0.333333
ENSMUSG00000014956	8457	8665.67	9194	10632	11962.3	12275.3	18449	9832.33	9715	9668
ENSMUSG00000014959	11251	12706.7	13579.7	14250.3	14014.3	11997.7	19222	11477.7	12272	11463.7
ENSMUSG00000014980	555	514	454.333	475.667	539.333	1421.67	2038.5	1116	1081	959.333
ENSMUSG00000015001	0.666667	0	0	0	0	5	1.5	2.33333	3.33333	3.33333
ENSMUSG00000015002	7648.67	8155	7462	7845	8499	4422.33	7485.5	3985.33	3429.67	3424.33
ENSMUSG00000015013	404.667	346.333	376.667	383.667	393	349.333	576.5	322.667	277.667	254.667
ENSMUSG00000015016	615	681.333	611	459.333	500	802.333	1208.5	663	570.333	580.667
ENSMUSG00000015023	2675	2813.33	2734	2869.33	3341.67	2453.67	4136.5	2293	2027.33	2028
ENSMUSG00000015027	682	754.333	745.333	679.667	716.333	1373.33	2074.5	1249	1207.67	1207
ENSMUSG00000015053	2333.67	6484	6900	2639.67	2578.67	1047	2507.5	1765.67	3132.33	2645
ENSMUSG00000015083	53.6667	46	43.3333	33.6667	41	50.3333	78.5	62.6667	80.6667	97
ENSMUSG00000015085	9.33333	17.6667	18	6.66667	9	77	116	76.3333	67.6667	79.3333
ENSMUSG00000015087	3502.67	3702	3494.67	3969.67	4635.67	6146.67	8938	5718.33	5362.67	5247.67
ENSMUSG00000015090	0.333333	0.666667	0.333333	0.333333	0.333333	6.66667	10	4.66667	5.66667	6
ENSMUSG00000015092	3287.33	2609	3033.67	3201	3242.67	3853	3830	2470	2006.67	1949.67
ENSMUSG00000015093	16.6667	41.6667	24	23.3333	30.3333	106.333	261.5	124	127	140.333
ENSMUSG00000015094	4660	4461	4396.67	4193.33	4287.33	1482.67	1658	1193	1015	1004.33
ENSMUSG00000015095	1995	1787.67	1709.33	1504.67	1545.33	2868.67	3866.5	2435.33	1984	1942.33
ENSMUSG00000015112	823.333	496	302	390.333	448.333	1123.67	1961	1073	747.333	720.333
ENSMUSG00000015120	8756.67	8772.67	9618	9512	10039	7805.33	10584	6845	6301.67	6282.67
ENSMUSG00000015126	559	408.333	479.333	475.333	576.667	2841.67	3085.5	1942.33	1363.33	1321.33
ENSMUSG00000015127	290.667	344	263	262.333	351	777.333	1641.5	950.667	1371	1405
ENSMUSG00000015133	4647.67	4319.67	3825.33	3653.67	4048.33	678.667	1458	740.667	692.333	626.333
ENSMUSG00000015134	12.6667	16.6667	64.3333	70.6667	128.333	214	256.5	111.333	123	118.333
ENSMUSG00000015143	47535.7	42353	42151	49686.3	53903	105192	155498	98291.7	68753	69978.7
ENSMUSG00000015149	3110.67	3556.67	3764	3873.67	4479	6345.67	8925.5	6123	6089	6134.67
ENSMUSG00000015165	20920.7	25818	24582.3	25047.7	25053.3	27000.7	39028	25433.3	22669	22384.7
ENSMUSG00000015176	9465.67	11176.3	13776.7	11732.3	9994.33	13451	22673.5	13406.3	13069.3	12452.7
ENSMUSG00000015189	1232	1433.67	1136	1168.67	1331	452	737	460	472.667	475.667
ENSMUSG00000015202	1689	2076.67	1315.67	1220.67	1309.67	1686	2917.5	1545.67	1063	1242.33
ENSMUSG00000015214	417.667	484.667	491.333	496	540	3935.33	5533	3320.67	2862	2755.33
ENSMUSG00000015217	1759	1808	1615.67	1215.67	1150.67	8.66667	13	14.6667	9.33333	10.3333
ENSMUSG00000015222	0	0.666667	0.333333	1	0.333333	1046.33	2341	1093	1516.33	1415.33
ENSMUSG00000015242	0	0.333333	0	0	0	301.667	424	212.667	224.667	212.333
ENSMUSG00000015243	1526	1939	1179.67	2079	4287.33	795.333	2953.5	1254.33	1273	1093.33
ENSMUSG00000015289	868.333	821.667	794.333	600.667	594.667	484.667	633.5	426.667	359.333	364.667
ENSMUSG00000015290	1243.33	998.333	1045.33	949.667	1040	1417.33	1672.5	1084	846	871.333
ENSMUSG00000015291	5163.33	5573.33	5427	5066	5256.33	6931.67	10336.5	7432.67	6388.67	6613
ENSMUSG00000015305	982.667	1244.67	668	646	799.333	3542.33	7018	3310.33	3124.67	2694.67
ENSMUSG00000015312	1544.67	6160.67	6767	5785.33	5506.67	10151.7	17012.5	15214	20009.3	16237.7
ENSMUSG00000015316	0	0	0.666667	0	0	0	0	0	0	0
ENSMUSG00000015335	1022.33	756.667	558.333	492	683.333	2967.33	3702	2380	2224.33	2042.33
ENSMUSG00000015337	106.333	107.667	124.667	136	184.333	0	0	0	0	0
ENSMUSG00000015340	0	0.666667	0	0	0	19.3333	22.5	17.6667	13	18.6667
ENSMUSG00000015341	3403	3524.33	3728.67	3636.67	4381.67	2	3	1.33333	3	3.33333
ENSMUSG00000015342	172.333	285.667	202.667	155	140.333	125	554.5	239	366.333	347
ENSMUSG00000015354	713.667	439.333	511.333	620.333	605.333	411.333	643	384	343.333	306.333
ENSMUSG00000015355	0.333333	0.333333	0	0.333333	0	0.666667	0	0	0	0
ENSMUSG00000015357	896.333	913.667	771	853.667	1084.33	1537.67	2413.5	1410.33	1113.33	1216.33
ENSMUSG00000015363	2941.33	2255	2261	2284.67	2474	1802.67	2472.5	1627.67	1380.33	1411.33
ENSMUSG00000015365	0.333333	0	0	0	0	8	13.5	6	6	5.33333
ENSMUSG00000015377	373.667	297	239.333	296.667	382.333	345	488.5	239.667	210	227.667
ENSMUSG00000015396	0	0	0	0.333333	0	29.6667	32.5	17.6667	12.6667	12.3333
ENSMUSG00000015401	0	0.333333	0	0	0	9	19.5	10.3333	8	8.66667
ENSMUSG00000015405	0.333333	0.333333	0	0	0	11.3333	26	15.6667	5	5.33333
ENSMUSG00000015452	148.667	197.333	142.667	125	163.333	158.667	137	86.6667	68.3333	76
ENSMUSG00000015461	3647.67	3775	3608	3415	3458.33	8225	12040.5	8264	7445	7568.67
ENSMUSG00000015467	14.6667	9	10.3333	14	22.3333	0	0	0	0	0
ENSMUSG00000015468	29.3333	25	14	19	17	558.667	1013	549.667	627.333	610.667
ENSMUSG00000015474	798.667	843.333	567.333	641.667	963.333	649.333	958.5	640.667	576	638.333
ENSMUSG00000015476	16.6667	25.3333	21	19	19	13.6667	12.5	9.33333	14	15.6667
ENSMUSG00000015478	532	485.333	490.667	414.333	458.667	2445.33	3214	2104	2000	1955
ENSMUSG00000015484	0	2.33333	1	1.33333	2.33333	9	9.5	4.66667	7.66667	5.66667
ENSMUSG00000015488	1421.33	1119.67	1077	1580	1987.33	281	460	258.667	290.333	264.333
ENSMUSG00000015501	1354	1920.33	1074.67	2149	3668.33	1162.67	2772	1163.33	1501	1467.67
ENSMUSG00000015522	2970.67	3179	2204	2405.33	3101.33	2409.33	5129.5	2716	2941.33	2860.33
ENSMUSG00000015533	16.6667	17.3333	21	65.3333	145.667	281.667	626.5	271	278	287.667
ENSMUSG00000015536	976	899	972	888.333	978.667	185.333	328	182.333	174	175
ENSMUSG00000015542	265.667	270	222.667	162	162.333	272.333	420.5	244	231.667	270.333
ENSMUSG00000015568	472.667	468.667	501.333	380.333	407	92.3333	158.5	93.6667	93	101
ENSMUSG00000015575	2500	2151.67	2429.67	2505	2715.67	4876.67	5638.5	3407.33	2641	2554
ENSMUSG00000015579	2.33333	5	3	7.33333	6.66667	3.66667	4.5	4	5.66667	5.33333
ENSMUSG00000015597	1292.67	1559.67	1444.33	1445	1754.67	2079.67	4565	2471.33	3372.67	3576
ENSMUSG00000015599	15.6667	33.6667	18	15.3333	20	161.667	404.5	200.667	158.333	172.333
ENSMUSG00000015605	7902	16949	17829.3	18396	17844	6064	14686.5	11566.3	16932	15783.3
ENSMUSG00000015619	372.333	514	358	263.667	438.333	66.3333	121.5	85.6667	158.333	170
ENSMUSG00000015627	0	0	0	0	0	3.33333	10.5	4	6	5
ENSMUSG00000015647	8721.67	10092.3	9837	9852.67	11791.7	3783	9546	5173.33	5471.67	4787
ENSMUSG00000015652	2595.67	2116.33	2074.67	1801	1592.33	1117.67	1591.5	985.667	857.667	812
ENSMUSG00000015653	11483	12394.3	9699.67	6984.67	7654.33	492	1728	735.667	1009.33	1004
ENSMUSG00000015656	91521.7	133805	151961	134060	130137	65	92.5	102	90	91
ENSMUSG00000015659	160.333	189	188.667	254	339.667	178.333	263	138.333	109.333	106.667
ENSMUSG00000015665	0	0	0	0	0	2	2.5	1	1.66667	1.66667
ENSMUSG00000015668	2167.67	2409.33	2425.67	1894.67	1951.67	394.667	697.5	477	443.667	487.333
ENSMUSG00000015671	4385.67	3705	4148	4186.33	4350.67	3459.67	3962	2387.67	1911.67	1977.67
ENSMUSG00000015672	1335	1354.67	1433.33	1430.67	1504	991.333	1274.5	755	649.667	692
ENSMUSG00000015697	3043.67	3075.33	2473.67	2720.67	3529	4390.67	7045.5	3991	3508.33	3530.67
ENSMUSG00000015702	7.33333	17.3333	13.3333	15	12.3333	158.667	198.5	118.667	83.3333	98.6667
ENSMUSG00000015709	1916.67	2132	1938.67	1461	1308.67	578.667	1237.5	628.667	704	659
ENSMUSG00000015711	1128.67	1253	743.333	823	1224	3806	6444.5	3815	3604.33	3530.33
ENSMUSG00000015714	6288.33	6193.67	6306	6593.33	7169.33	5935	9332.5	5707.67	5383.67	5314
ENSMUSG00000015733	6389.67	6328	6549.33	6927.33	7272.33	3531.67	5154.5	2856	2888	2954.33
ENSMUSG00000015745	3121.67	2546	2560.67	2822	3388	3190.33	4086.5	2636.67	2913	2907
ENSMUSG00000015747	477.667	536.333	476.333	385.333	413.333	1689	2340	1467.33	973.667	1004
ENSMUSG00000015748	2115.67	2441	2649	2974.33	2872.33	5959.33	7835	5071.67	3805.67	4185
ENSMUSG00000015749	5449.67	5967.67	5866	5399.33	5377	4297.33	6860	3852	4214	4140.33
ENSMUSG00000015750	1804.33	1787.33	1830.67	1735	1810	0	0	0	0	0
ENSMUSG00000015755	9864	15333.3	13288	13466.3	15349.7	4668	9421.5	4960.67	6155	6659
ENSMUSG00000015757	1510	1655	1538	1794.67	1959.67	1228.67	2008.5	1106	967	996
ENSMUSG00000015759	4332	4203	4648	4921	5352	3283	5052.5	2858.67	3225.67	3095.33
ENSMUSG00000015766	5316.33	5546.33	5250.33	6105.67	8563.33	6197.67	11577	5698.67	5105.33	4981.67
ENSMUSG00000015776	2527	2575.33	3140	2523.67	2224.67	2254.67	2994	2172	1974.67	1962
ENSMUSG00000015790	786.667	860.667	843.333	668	691.667	1107	1228.5	835.333	525.333	548.667
ENSMUSG00000015804	1085.33	850.667	988.667	1130	1128.67	849	1740.5	895.667	857.667	836
ENSMUSG00000015806	432.333	385.333	448.667	403.667	432	1420.33	1684	1008	831.667	786.667
ENSMUSG00000015812	16.3333	70	62.6667	60.6667	67.3333	0.333333	3	0	0.666667	0.666667
ENSMUSG00000015829	0.333333	0.666667	1	0.666667	1	1.66667	2	1.33333	1.33333	1.33333
ENSMUSG00000015837	17968.3	27185.3	36975.3	31223.7	33145.3	11293.3	13521.5	9217	9762.33	10604.7
ENSMUSG00000015839	6340	8291.67	7747.67	7759.67	9238.33	8338.33	13739.5	8067.33	10065	10379.3
ENSMUSG00000015843	0	0	0	0	0	44.6667	56	43	39	36.6667
ENSMUSG00000015846	5581	5537.33	4234.33	3753	4230	4223.67	6420.5	3692.33	2675.67	2568
ENSMUSG00000015850	859.333	914.667	790.667	720.333	830.667	3893	7057	4195.33	5126.67	5064.33
ENSMUSG00000015852	0	0	0	0	0	1	2	0.333333	0.666667	0.333333
ENSMUSG00000015854	0	0	0	0	0	0.333333	1	0	0.666667	0
ENSMUSG00000015869	3860.33	3309.33	3627	3324.67	3314.67	6687	9640	5713	5069	5006
ENSMUSG00000015879	2.66667	6.33333	6.33333	3.66667	5.66667	384.667	547	321.333	308.333	280.667
ENSMUSG00000015880	2368.33	2657.67	2570.33	2453	2780	3191.33	4979.5	2973.67	2457.33	2575.67
ENSMUSG00000015882	432.333	407.667	329.667	398.667	462	259	550	243.667	184.333	186.333
ENSMUSG00000015889	2868.67	2723.33	2994	3024.33	3428.33	1889.67	2688	1757	1330	1367
ENSMUSG00000015890	2.33333	3.33333	3	3.33333	1.33333	29	35	21.6667	19	17.6667
ENSMUSG00000015932	18989.3	18970	20770.7	20834	22604.3	22375.3	26142	17555.3	14382	14168
ENSMUSG00000015937	6346.67	5602.67	5669.67	6227	6120.33	5698.33	8114.5	4808.67	4028	4054.33
ENSMUSG00000015942	337.333	350	336	425.333	466.667	2674.67	3714.5	2149.67	1638	1599.67
ENSMUSG00000015943	358.667	276	270	183.333	184.333	0	0	0	0	0
ENSMUSG00000015944	2145.33	2318	1703	1145.67	1272	348.333	813.5	418.667	496	514
ENSMUSG00000015947	0.666667	12	8.66667	0	2.66667	9	19	10.3333	12.6667	9.66667
ENSMUSG00000015950	3.66667	13.6667	7.33333	4	6	64	85.5	51	39	44.3333
ENSMUSG00000015957	36	122.667	242.667	231	218	637	920.5	558	497.333	494
ENSMUSG00000015961	5130.33	5549.67	5800.67	5735	5420.33	2177.67	3599	1881.33	1778.33	1758.67
ENSMUSG00000015962	1.66667	3.66667	2	2	0.333333	7	14.5	7.33333	3.33333	6.33333
ENSMUSG00000015966	0.666667	12.6667	4.66667	0.333333	2	27	36	16	15	17.6667
ENSMUSG00000015968	1.66667	0	1.33333	1	1.66667	0.333333	2	2	1.66667	1
ENSMUSG00000015970	0.333333	0	0	0	0	11	18.5	6	9	9
ENSMUSG00000015971	962	724.333	629.667	882.333	1105.33	1435	2236	1288.67	1107.33	1180
ENSMUSG00000015981	2.33333	1.66667	3.33333	7.33333	10	178.667	244.5	145.667	112.667	104
ENSMUSG00000015994	1957	1942.33	2101	2181.67	2261.67	1867	2391	1411.33	1174.33	1100
ENSMUSG00000016018	3036	3024.33	3183	3614	3787.67	2744.67	4852	2453.33	1873	1844
ENSMUSG00000016024	2235.33	3052.33	2749.67	1909	2365.67	0.333333	0.5	1.33333	1	0.333333
ENSMUSG00000016028	73.3333	86.6667	70.6667	64	65	124.667	323.5	186	191	171.667
ENSMUSG00000016087	179.667	165.667	63.3333	80.6667	107	316	642.5	299.667	215.667	226
ENSMUSG00000016128	2313.33	2057.33	1446.67	2160.33	2745.67	1045.67	2082	825	391.333	532.667
ENSMUSG00000016150	0	0.666667	0	0	0	0.333333	0	0.666667	0	0.333333
ENSMUSG00000016179	42.3333	46.3333	30.6667	19.6667	22	309.333	371.5	220.667	248	249.333
ENSMUSG00000016181	1073.67	1005.67	1205.33	1324.67	1224.67	3349.33	5307.5	3382	3290.67	3173.67
ENSMUSG00000016194	49.3333	50.3333	58.3333	36.6667	36.3333	32.3333	37.5	25	26.6667	23.6667
ENSMUSG00000016200	0.333333	0	0	0	0.333333	18	38	20.6667	21.6667	23
ENSMUSG00000016239	3.33333	10.6667	17.6667	14.3333	16	69.3333	227.5	152	254	256.333
ENSMUSG00000016252	571	468.333	556.667	527	522	3523.67	3246.5	2225.67	1745	1588.33
ENSMUSG00000016253	1734	1421.67	1389	1447.67	1537	1976.33	2698.5	1695.33	1442.67	1514.67
ENSMUSG00000016255	0	0	0.333333	0.333333	0	12.6667	31.5	21.6667	13.3333	14.6667
ENSMUSG00000016256	3678.33	3190.67	3409.67	3472.67	3575.67	4444	5637.5	3502.33	3163.33	3166
ENSMUSG00000016257	2672	2446.67	2617.67	2613.67	2522.67	0.666667	0.5	0	0.333333	0.666667
ENSMUSG00000016262	2668	2583	1537.33	1829	2658.67	466	1371	890.333	1477.33	1426.33
ENSMUSG00000016308	1094.67	1151	1322	1211	1262	1958.33	3283.5	1938.67	2160.67	2148
ENSMUSG00000016319	12887.3	11486	14210.3	13497.7	13781	2286	3185.5	1942.33	1529.33	1454.67
ENSMUSG00000016327	0	0	0	0.333333	0	0.666667	0.5	0	0.666667	0.666667
ENSMUSG00000016344	1655.33	1638.33	1489.67	1252.67	1196.33	11190.3	13413.5	10907.3	10478	10064.7
ENSMUSG00000016346	0	0	0	0	0.333333	1273.67	1730	981.333	676	634
ENSMUSG00000016349	98.6667	79.3333	92	80.3333	80	182.333	241	144	128.667	128.333
ENSMUSG00000016382	12276.7	9966	10880	13126	14485.3	7620.67	12249.5	6761	5879	6009.67
ENSMUSG00000016386	521	741.333	546.333	355	271.667	279	405	239	170.667	157.333
ENSMUSG00000016458	65.3333	78.6667	71.3333	159	326.333	3	4.5	3.33333	1.66667	1
ENSMUSG00000016477	2123	2341.67	1601.67	1856.33	2051.33	429.333	1141	582.333	578.333	662.667
ENSMUSG00000016481	2171.67	2698.67	2469.33	2415	2568.67	1151.33	2238	1162.33	1292	1282
ENSMUSG00000016487	8772.33	9522.67	8941.67	9145.33	10011.7	4546	9634	4924	5087.33	4886.33
ENSMUSG00000016494	51.6667	81	74.3333	32.3333	24.3333	96	166	101	96	97
ENSMUSG00000016495	475.333	426.667	424	349.667	382.667	432.667	515	305.667	224	224.667
ENSMUSG00000016496	16.3333	17.3333	19.3333	30	35.6667	94	270	140	164.333	199.333
ENSMUSG00000016498	0.333333	0.666667	0.333333	0	0	0	0	0	0	0
ENSMUSG00000016503	1259.33	984	1025.33	1033.67	1061.33	1090	1341	747.667	474.333	481.667
ENSMUSG00000016510	395.667	279	205	356.667	528	615	689	427.333	259.333	250.333
ENSMUSG00000016520	1025.67	1131.33	834	787.333	998.333	375.333	897	447	332	348.667
ENSMUSG00000016524	2	1.66667	1.66667	1.66667	5	0	0	0	0	0
ENSMUSG00000016526	420.333	312.667	758.667	443	504.667	12	14	9	15.6667	16.3333
ENSMUSG00000016528	12095	11635.3	13160.3	14005.7	14640.7	11477.3	15534.5	9339	9280	9150
ENSMUSG00000016529	0.666667	11.6667	4.66667	7.33333	11.3333	0	0.5	0.333333	0	0
ENSMUSG00000016534	8455	12002	11626.3	11400.7	13126.7	8943	15199.5	8476	9170.33	8923
ENSMUSG00000016541	11126.3	11841.7	11686.3	10998.7	11289.3	1599.67	2698	1555	1272.67	1212
ENSMUSG00000016552	674	1837.33	1489.33	1283	1911.67	207	555.5	269	206	208
ENSMUSG00000016554	6904.33	6063	7089.33	7515	7532.67	11741	15012	9723.33	7407	7270.67
ENSMUSG00000016559	21848.7	29933.7	32580.3	26782	26150.3	32778.7	37007.5	21769	18206	17550.7
ENSMUSG00000016619	8447.67	11692.3	14250	16225	19158	3341.67	6625	4055.33	4718.67	4860
ENSMUSG00000016624	86	126	68	117.667	174.333	193	322	174.333	133.333	123
ENSMUSG00000016637	1175	1335.67	1220.67	1015	1061	416.667	542	359.333	341.333	349
ENSMUSG00000016664	8641.67	8082	7175	7114	7114	4390.67	6676.5	3568	2756.33	2553.67
ENSMUSG00000016756	19.6667	10	10	12.3333	10.6667	45	104.5	72	72	78.3333
ENSMUSG00000016757	9403.67	8626.33	8758	8635.33	9473.33	5459	8643	5169.33	4047.33	4187.67
ENSMUSG00000016758	0	0.666667	2.33333	0	0	29	44	22.3333	35	34
ENSMUSG00000016763	0	0.333333	0.666667	0	0.333333	267	555	300	400.667	370.667
ENSMUSG00000016831	2643.67	3724.67	3947	3545	3892	4406	8720	5216.33	6628	6775.67
ENSMUSG00000016833	489	438	474	476.667	472.333	1331.67	1449	822.667	624.333	616
ENSMUSG00000016918	7314.33	7339.33	7040	7188.33	8124.33	4050	9155	4683.33	4348.33	4251
ENSMUSG00000016921	9783.33	13151.7	16236	15471.7	14573.7	13735.7	20045	12889.7	14425.3	13406
ENSMUSG00000016933	4562.67	4232.67	4570.67	4667	5396.67	4722.33	8536	4618.67	4146.33	4104
ENSMUSG00000016940	675.333	412.333	311	309.333	361	2433.67	3311.5	1998	1711	1711
ENSMUSG00000016942	22.3333	60.3333	46	31	42	28.6667	49	27.6667	27.3333	32.6667
ENSMUSG00000016946	2788	2790	2789.33	3186	3445	1251	2179.5	1254	1240.33	1308.67
ENSMUSG00000016995	1.66667	52	26.6667	8.33333	8	20	26.5	10.3333	16	18.6667
ENSMUSG00000017002	823	709	779.667	716.667	697	98.3333	118	76.6667	97.6667	85.6667
ENSMUSG00000017007	1.66667	149.667	41.3333	5	4	2.66667	5	1.66667	3.66667	1.66667
ENSMUSG00000017009	12584	18795.3	21512.7	26231.7	27513.7	10576.7	15497.5	10122.3	15839.7	16154
ENSMUSG00000017057	3001	3555.33	3409	3596.33	4482.33	1979.67	3633.5	1939	2225.33	2204
ENSMUSG00000017132	563.667	624.667	404	394.333	473.667	1034	1680.5	821.333	563	608
ENSMUSG00000017144	4838	8017.67	5738.33	4191	4102.67	5655.33	8908	5474.33	6210	6646.33
ENSMUSG00000017146	2226.67	1904	1313.33	1430	2083	3816.33	7262	4424.67	3735.33	3894
ENSMUSG00000017165	0	0.333333	1	0.666667	0	2.33333	3	0.333333	0.333333	1
ENSMUSG00000017167	338.333	473.333	410.667	391	506	150.667	303	160.333	200.333	221.333
ENSMUSG00000017176	2310.33	2239	2271.33	2139.67	2115.33	1139.67	1309.5	817.333	594.667	573.333
ENSMUSG00000017188	1039.33	912	792.667	626	538.667	1451	1656	1113	720.667	715
ENSMUSG00000017195	0.666667	0	1.33333	0.666667	0.333333	0.333333	1	0	0.333333	0.666667
ENSMUSG00000017204	0	0.666667	1	1	0.333333	83.3333	108	59.3333	56.6667	49.6667
ENSMUSG00000017210	3978.33	3892.33	3594	3403.33	4000	3150	4277	2576	2073.67	2121
ENSMUSG00000017221	11119.7	9995.33	10960	10751.7	11075.3	10488.3	14176.5	8374	7225.67	7518.33
ENSMUSG00000017264	4349.33	4264	4824.33	5815.67	6374.33	8330.33	12210	7400	6434	6447.67
ENSMUSG00000017288	1380.33	1387.33	1237.67	1105.67	1142.33	1471	3283	1636.33	1440.67	1443.33
ENSMUSG00000017291	5784.33	6417.33	5216.33	5866.33	7085	435	1588	678.333	914	821
ENSMUSG00000017299	942	923.333	906	840.667	928.333	1102.67	1372.5	885.333	664.667	702.667
ENSMUSG00000017307	277.667	241	246.667	208.667	267.667	1298	1735.5	1055.67	851.333	851.667
ENSMUSG00000017311	0	0	1.33333	0	0	2.66667	4.5	1.66667	1.66667	2.33333
ENSMUSG00000017314	1564.33	1980.33	3151.67	6034	9277.67	1202.67	1529	989.333	1239	1244.33
ENSMUSG00000017344	0.333333	0.666667	0	0	0.333333	11	11	7.66667	5	5
ENSMUSG00000017376	1473.67	1540.67	1310	1695	1844	1628.33	2949.5	1864.33	2139.33	2422.33
ENSMUSG00000017386	5015.33	5394	5646.67	3722	3495	1559.33	2369.5	1555	1212.67	1280.33
ENSMUSG00000017390	32.6667	22	21.3333	27.3333	27	242.333	253.5	164	168	157.333
ENSMUSG00000017400	393.333	422	423	362.667	421	1253	1624.5	1096.33	968.667	972.667
ENSMUSG00000017404	20017.3	16942.7	19643.3	18512.7	20681.3	25852.7	24516.5	16758	12222	11534.7
ENSMUSG00000017405	455	561.667	467.333	358.333	362	268.333	411.5	246.667	198.333	207
ENSMUSG00000017412	30	26	22	36	44	154.333	357	178.667	199.333	197.667
ENSMUSG00000017417	12	11	15.3333	15	49.6667	2151	3213.5	1891.67	1930	1883.67
ENSMUSG00000017418	1012.67	3882.33	4457.67	2627	2577.33	189	470	242	371.333	382
ENSMUSG00000017421	15246.3	19636.7	19896.7	20044.7	20344	16899.7	30757.5	17799.3	20484.3	20182.7
ENSMUSG00000017428	8753.67	8480.33	8677.33	9691.67	10004	10415	16045.5	10046.7	9954.33	9918.67
ENSMUSG00000017446	1123.33	1598	1230.33	640.667	585.667	152.333	218	126	164.667	157.667
ENSMUSG00000017453	2	10.6667	7	1	1	34.3333	25.5	17	16.3333	12
ENSMUSG00000017466	39642	46934	45766	43171.3	45695.3	44424.7	75329	44319	53112.3	51185.7
ENSMUSG00000017478	6515.33	7702.67	7039.33	7303	7808	6708.67	11168.5	6562.67	5739	5867
ENSMUSG00000017485	7941.33	7613.33	6701.33	6546.33	6272.67	1914.33	3349	1683	1490.67	1448.67
ENSMUSG00000017491	16.6667	34	28.3333	12	11.6667	86.6667	127.5	63.6667	57	45.6667
ENSMUSG00000017493	23686.7	26102.3	24631.3	22154.7	23110.7	1706.33	2235.5	1379.33	1130.33	1069
ENSMUSG00000017499	2732	3679.67	3762.67	3126.67	3052.33	2758.33	4473.5	3013	3025.33	3317.33
ENSMUSG00000017548	3217.67	3310.33	3171.67	4147	4796.33	2717.33	5673	3195.33	3510.33	3560.67
ENSMUSG00000017550	1420.33	1458	1076.67	1352.33	1631	718.667	1967.5	950.667	958	966.333
ENSMUSG00000017561	1340.67	1344	1180.67	1239.67	1318	2	3.5	1.66667	1.33333	1.66667
ENSMUSG00000017607	182	125.333	174.667	305.333	464.333	10.6667	13.5	7	5.66667	4.66667
ENSMUSG00000017615	6478	5801	5978.33	6027.33	6165.67	1217.67	2642.5	1428.67	1995	1926
ENSMUSG00000017631	5124.67	5004	4022	4669.33	6162.67	5472	11187	5585	5924.67	6037.67
ENSMUSG00000017639	3.33333	12	6.33333	4	4.66667	48.6667	68	30.6667	35.3333	26.3333
ENSMUSG00000017652	1.33333	1.66667	2	2	1	277.667	417	270.333	234.667	263
ENSMUSG00000017664	1314.67	1205.33	1273.67	1325.33	1408	3168.33	3904.5	2350.33	2087	2044.33
ENSMUSG00000017670	3788.33	3754.33	3016.33	2582.67	2995	1847.33	2881	1578.33	1479.67	1387
ENSMUSG00000017677	4421	16664	14891.7	10916.7	13704.7	2706	4419.5	2614.33	2799	3272.67
ENSMUSG00000017679	1712.67	2044	1877.67	1759.67	1803.33	938	2192.5	1225.33	1243	1261.33
ENSMUSG00000017686	2192	2376.67	2221.33	2323	2423	1650	3130	1645	1556	1475
ENSMUSG00000017688	0	0.333333	0	0	0	0	0	0	0.333333	0
ENSMUSG00000017692	56.3333	68.3333	64.3333	47.6667	47.3333	459.667	840.5	450.667	412.667	401.333
ENSMUSG00000017697	615.667	602.333	575.333	447	401.333	1590.67	1882.5	1293	982.667	922.333
ENSMUSG00000017707	10436.7	13653	14104.7	12943.7	14403.3	3772.67	8005	4029.33	4815	4673
ENSMUSG00000017713	89.3333	68	46.3333	32.6667	36.6667	43.3333	105.5	65.6667	58.3333	81.3333
ENSMUSG00000017715	2645.67	1911.67	1850.67	2110.67	2246.33	1239.33	1869.5	1041.67	987	975
ENSMUSG00000017716	4536.33	3930.67	3959.67	3657	3771	2992	3571.5	2361	1952.33	1854
ENSMUSG00000017718	92.3333	74.3333	61	63	65.3333	497	852.5	477.667	476.333	464.333
ENSMUSG00000017720	7	5.66667	6.33333	3.66667	7	8.33333	15	9.66667	16.6667	19.3333
ENSMUSG00000017721	5884.33	6895.33	6616	6573.33	7148.67	5827.33	10345.5	6012.67	7083.67	6736
ENSMUSG00000017723	0.666667	0.333333	0.333333	0.666667	0.666667	11.6667	18.5	10.3333	5.33333	7.66667
ENSMUSG00000017724	7076	5639.67	5481.33	5990	6873.33	5790	8644	5434.33	5630	5379
ENSMUSG00000017734	170.667	216.333	154.333	168	167.333	3866.67	4670	3368.33	3392.67	3197.33
ENSMUSG00000017737	554	731.667	688.333	619.333	619.667	2838.33	4336	2911.33	2351	2425.33
ENSMUSG00000017740	47.3333	101.667	91.6667	62	53.3333	23.3333	45	16.6667	30.3333	24
ENSMUSG00000017747	662.667	879	804	599	628.333	852.333	1135	716.667	655	733.333
ENSMUSG00000017754	249	323	326.333	256.667	278.333	3381.33	4454.5	3032.33	3245.33	3354.67
ENSMUSG00000017756	2078.33	1941.33	1689	1600	1648.67	1647.33	2656	1442.33	1645.33	1556
ENSMUSG00000017760	6805.33	7733.67	8841	10921	14303.3	22270.3	28873	19439.7	20436.3	19658.3
ENSMUSG00000017764	1258.67	674.333	515.333	806	954.333	1428.67	2032.5	1329.33	1439	1386.67
ENSMUSG00000017765	3556.67	3243.33	3693	4173.33	4595.33	3507	6541	3676.67	3643	3635.67
ENSMUSG00000017767	2	2	5.33333	1	2	13.3333	13.5	11.6667	9.66667	9.33333
ENSMUSG00000017774	22959	20724	22274.7	26160.3	28148	34250.3	56211	34940.7	32831.3	33983
ENSMUSG00000017776	6623.33	6723.33	6496.67	7056	7527.67	4653.33	7871	4176.67	4991.67	5112
ENSMUSG00000017778	3949.67	3499	4314	4098	4363.33	3599	3420.5	2404	1620.33	1641.33
ENSMUSG00000017781	13035.7	13638.3	14273.3	14673.7	14551	11.3333	11.5	10.3333	11.6667	10
ENSMUSG00000017801	986.333	885.333	867	946.667	1115.33	3328.67	3950	2881.33	2259	2262.33
ENSMUSG00000017802	1694	1583	1683.33	1856.33	2072	3053	3899.5	2435.33	1991.67	2011
ENSMUSG00000017817	3254.67	2435.33	2114	2617.33	2885.33	55	132.5	67	65	73.3333
ENSMUSG00000017830	63	86.6667	68.3333	65.3333	79.6667	930.333	1073.5	616	894.333	939.667
ENSMUSG00000017831	2195	2726	2652	2734.33	2986.67	0.666667	2.5	1.33333	1.66667	2.66667
ENSMUSG00000017837	1277.67	1377	1228	1034.33	1259.33	3247	5460	3794	3944.67	3970
ENSMUSG00000017843	5879.67	5961.67	5460	5695	6095	4257.33	7084	4046.33	3384.67	3221
ENSMUSG00000017858	1432	1568.67	1417	1149.67	1361	789	1160.5	680.667	574.333	577
ENSMUSG00000017861	3310.33	2831.67	2787	3349.67	3802.33	5028.67	8251	5028.33	4486.67	4356
ENSMUSG00000017868	0.666667	0.333333	0	0.666667	0	1.66667	3.5	2.33333	1	1
ENSMUSG00000017897	1	2.33333	2	1	0.666667	1736.67	3288	1857	1238.67	1122.67
ENSMUSG00000017929	6358	4504	7185.67	12806.7	14914.3	833.667	2155	1009.33	1282	1229
ENSMUSG00000017943	27.6667	36.6667	31.6667	23.3333	17.6667	316	345.5	270.667	155.333	160.333
ENSMUSG00000017950	0.333333	0	0.666667	0.666667	0	0	0.5	0	0	0.666667
ENSMUSG00000017969	4991.67	3964	4311.67	4378.33	4508	3308.33	4324	2498.67	2804	2592.33
ENSMUSG00000017978	0	0	0	0	0	87.3333	168	99	94.3333	83.6667
ENSMUSG00000017999	3917.67	3419.67	3832	4203	4285	12184.3	15377.5	9872.33	7882.33	7672
ENSMUSG00000018001	4696.67	4810.67	3743	4866.67	5458.33	3951.33	6664	3374	3490.33	3308.67
ENSMUSG00000018008	90.6667	113	101	101.333	131.333	16.3333	15	11.3333	10.3333	9.33333
ENSMUSG00000018012	174.333	177.333	157.667	146.667	201.333	844	935	573	520.333	475.333
ENSMUSG00000018040	5952.33	5193.67	5306	5183.67	5298.67	2587.67	3727.5	2406.33	1926.33	1953.67
ENSMUSG00000018042	33251	32801.7	31140	30736.7	31221	30353.3	40200	25368	23591.3	23625
ENSMUSG00000018068	1459.67	1533	1098.67	1043.67	1403	1119	2540.5	1368.67	1549.33	1581
ENSMUSG00000018076	7927.67	9088.67	5510	6089.67	8214	3251	10151.5	4127.33	4027.67	3559.67
ENSMUSG00000018102	731	911	898	656.667	586.333	117.667	175	102.333	110.333	104.667
ENSMUSG00000018126	130.333	153.667	136.667	91.3333	112.333	21.3333	25.5	18	21	16.6667
ENSMUSG00000018143	1097.33	2899.33	3317.33	1293.67	1344.67	2786.33	4351	2585	3526.67	3236.33
ENSMUSG00000018160	4684	5726.67	4666.33	5156	6599	7195.33	16860.5	8357.67	10201	9656.67
ENSMUSG00000018166	4.66667	7	7.33333	6.33333	7.66667	99	139.5	96	103.333	98.6667
ENSMUSG00000018167	870.667	827.667	810	842.333	1041.67	1173.33	1564	972.667	788.333	792.667
ENSMUSG00000018168	0	0	0	0	0	11.6667	12.5	6.66667	9.33333	9.66667
ENSMUSG00000018169	0	0.333333	0	0.333333	0.666667	51	47.5	33.6667	30	33
ENSMUSG00000018171	11778	9888	10222	10526.7	10270.7	9023.33	13755	8564	9777	9282.67
ENSMUSG00000018189	1287.67	1144	1169.33	1141.67	1131.67	821.333	1685.5	865.667	796.333	837
ENSMUSG00000018199	2517	2128.33	1823	2032	2651	2556	4053	2195.67	1918.67	1983.67
ENSMUSG00000018209	2950.67	2697	2106.67	2604	3305	2519.33	4158	2235	2009	2173
ENSMUSG00000018211	0	0	0	0	0	0.666667	0	1	0.333333	0
ENSMUSG00000018217	4157.67	4475	3139.67	2346	2901	18895.3	26323	14939.3	10053.7	9296.33
ENSMUSG00000018238	18.3333	26.6667	21	27	37	316.667	397.5	281	336.667	327.333
ENSMUSG00000018239	445.667	465.333	585.667	639	607	3.33333	1.5	1.66667	2.33333	2
ENSMUSG00000018286	5698	5282	5615.67	5115.67	5549.33	6190.33	7097	5251.33	4273	4405
ENSMUSG00000018287	1658.67	1466	1392.33	1450.33	1506.33	3194.67	3683	2297.33	1819.33	1723.67
ENSMUSG00000018293	67279.3	75769	74411.3	73619	71327.7	80089	94108	69072	56417	55629.7
ENSMUSG00000018322	2095.67	2292.33	2390	2239.33	2381.67	3845.67	5894	4120.33	4678	4635
ENSMUSG00000018326	15302.7	15439	15826	16603	16416.3	7487	8816.5	5464.33	4187	4140.33
ENSMUSG00000018334	3213.33	4300.67	1822	1540.33	2317.67	162.667	446.5	196	154.667	149
ENSMUSG00000018339	3.33333	6.66667	2	2.66667	3.33333	154	243	145	144.667	127.333
ENSMUSG00000018340	22790.3	21760.7	22152	23681	23732	28139.3	34538	23479	17618	17991.7
ENSMUSG00000018341	0.666667	9	10.3333	4	2.33333	22	9.5	4.33333	3	1.33333
ENSMUSG00000018347	274.333	159.667	146.667	276.667	368	424.333	560.5	327	216.333	248
ENSMUSG00000018362	9944.67	9863	8435.33	7577.67	7117	22482.7	36303	21463.7	21194.7	21066
ENSMUSG00000018363	4482.67	4389.33	4091.33	5882.67	7071.67	5620.67	11441	5500.33	4618	4713.33
ENSMUSG00000018372	471	546	442.667	435.667	592.667	1484.33	2245.5	1343.67	1431	1456
ENSMUSG00000018377	4855.33	5728.33	4798.67	5804.33	7288.67	2860.67	5157	2633.67	2777.67	3079.33
ENSMUSG00000018378	2525.67	3047.67	2606.33	2484.67	2473.33	1746.67	2422	1422.67	1146	1064
ENSMUSG00000018379	13631	15355.3	15552	16800	16679.7	0	0	0	0	0
ENSMUSG00000018381	9.66667	23.6667	23	18.6667	25.3333	331.667	497.5	305	302	294.667
ENSMUSG00000018387	146.667	121	79.6667	120.667	194.667	122.333	195	120.333	123	102
ENSMUSG00000018395	1384.67	1621.33	1495.67	1447.67	1471.67	2652.67	4421.5	2348.67	2364.33	2353.33
ENSMUSG00000018398	8721	9798	9052.67	8121.33	8216.33	10036	16253	9490.33	9421	9550.67
ENSMUSG00000018401	4616	3906.67	2731.33	2645	3703	6696	12839.5	6890.33	6330.33	6449.67
ENSMUSG00000018405	400.667	456.667	378.333	327	382.333	814.333	958.5	647.667	495	551.667
ENSMUSG00000018411	6.66667	12.3333	10.3333	6.66667	9.66667	15.6667	42.5	17.3333	18.6667	18.3333
ENSMUSG00000018412	3136.33	3134.67	2389.67	3636.67	4500	3381.33	5850	2636.33	1427	1828.33
ENSMUSG00000018415	1208.33	1047	791.333	1076.67	1389.67	475	1320	772.333	1051.33	1065.33
ENSMUSG00000018417	3458	3789.33	3226.33	3055	3095	2206	3649.5	1945.67	1869.33	1767.67
ENSMUSG00000018425	1871	2114.33	1835.67	1799.67	1800.33	2030.67	3403	1835.33	1909.67	1931.33
ENSMUSG00000018427	261	355	407.333	363.667	470.667	57	181.5	57.6667	68	52
ENSMUSG00000018428	3185.67	3985.67	4704	4667	4395.33	4561.67	7975.5	4551	4005	4288.67
ENSMUSG00000018433	2353	2222.33	2160.33	2223.33	2261.67	4850.33	7353.5	4327	3439.67	3341
ENSMUSG00000018442	1534.33	1298.67	1139.67	1186	1333.67	2169	2649	1709	1418.67	1380.67
ENSMUSG00000018446	6714	6419.33	6827.67	7670.33	7377.67	7893.67	9376	5810.33	4122.33	3982
ENSMUSG00000018449	374.333	391.333	428	354.667	400	482.667	669.5	462.333	445.333	441
ENSMUSG00000018459	0	1	1	0.666667	0.333333	83	138	74.6667	77.6667	70.3333
ENSMUSG00000018470	182.333	142	131.667	147.333	198.333	661.667	859.5	507	517.667	492.333
ENSMUSG00000018474	16082	18055.7	17214.3	15821	16763	4033.67	7627.5	4469	5310	5080
ENSMUSG00000018476	4292.33	11799	12222	7840.33	12443.7	2033.67	5711	4076	9275	9474.67
ENSMUSG00000018481	3176.67	3965	3613.33	3619	3486.33	4083.33	7673.5	4421	4871.33	5119
ENSMUSG00000018486	0	0.666667	0	0	0	0.666667	1.5	1.33333	2.33333	1
ENSMUSG00000018500	477	249	311.667	411	421.333	559	974.5	612	486	500.667
ENSMUSG00000018501	10585.3	12878.7	10262.7	9793.67	10888	7059.67	15214	7615.67	8352.33	7713.33
ENSMUSG00000018507	49	50	44	60.3333	64.3333	1109	2132.5	1170	1167.67	1216.33
ENSMUSG00000018509	404.667	340.667	327.667	310.333	295	783.667	1194	768	742	687
ENSMUSG00000018537	3782.33	4952.33	4448.67	4170.33	4550	2694	4036	2864.33	3073.33	3161
ENSMUSG00000018541	984.667	1079	1075	1289	1561.67	1350.67	1628.5	1084.33	1224.67	1229
ENSMUSG00000018543	2	51.6667	20	8.33333	5.66667	217.333	225.5	191.333	148	177
ENSMUSG00000018547	4212	4526.33	3917.33	3629.33	3754.33	6617.67	10388.5	6036.33	5261.67	5160.67
ENSMUSG00000018548	2552.67	2541.67	2333	2333	2472.33	2553.67	5002.5	2603.33	2025	1946
ENSMUSG00000018554	11	19.3333	18	14	15.3333	15.6667	17.5	15	8	5.66667
ENSMUSG00000018559	7202	7578.33	7516.33	7662.33	7998.67	2618	3359.5	2307	1955.33	2010
ENSMUSG00000018565	2102.67	2009.67	2175	2047.33	2117.67	3458	4662	2900.33	2751.33	2752.33
ENSMUSG00000018566	24.3333	24.3333	21.6667	25.6667	38	16.6667	15	13.6667	10.3333	12
ENSMUSG00000018567	9051.67	10300.3	10930.3	10980	12107.3	11527.3	12010	8529	7187	6296.67
ENSMUSG00000018569	3	15.3333	12	7	11	11	17	14.3333	19	16.6667
ENSMUSG00000018570	153.667	180.667	152.333	138.333	201	43.6667	71.5	35.3333	40	49.6667
ENSMUSG00000018572	3944	4093.33	4795.67	3892.67	3714	3945.33	6104.5	4048	3867.33	4159.33
ENSMUSG00000018574	980.667	966.333	1100.67	910.333	1018	2600.33	3409	2110.33	1805.33	1891.33
ENSMUSG00000018581	0	0	0	0	0	522.667	554	342.333	235.667	230
ENSMUSG00000018583	17437.3	17981	18367	17890.7	17717	8464.33	12179.5	7353	6781.33	6643
ENSMUSG00000018585	2148.67	1833.33	2045	2048.33	1980.33	1761	1735	1198	1060.33	1072.67
ENSMUSG00000018589	0	0	0	0	0	0.333333	1.5	0.333333	0.333333	0.666667
ENSMUSG00000018593	123783	136819	134497	133372	139920	71005.3	111436	69139	69135.7	69058
ENSMUSG00000018595	1.66667	1	1	1.33333	0.666667	56.3333	62	36.6667	32.3333	44.3333
ENSMUSG00000018599	347	280.333	190	201.333	260	696.667	926.5	527.333	405.667	409.667
ENSMUSG00000018604	2165	3915.67	4177	3621.67	4896.33	255.333	587	482.667	1024	1056.33
ENSMUSG00000018620	0	0.333333	0	0	0	1	1.5	0.666667	0.666667	0.666667
ENSMUSG00000018623	0	0	0	0	0	0	0.5	0	0	0.666667
ENSMUSG00000018634	0.333333	0	0	0	0	1.33333	1	0	1	0.333333
ENSMUSG00000018648	1223	1027	1055.67	776.667	884.667	6272.67	8450	5705.67	8319	8417.67
ENSMUSG00000018651	1378.67	1341.33	886.667	784	974.333	1574.33	2386	1414	1034	980.667
ENSMUSG00000018654	0.333333	0.666667	0.666667	0.333333	0	7.33333	4	3.66667	4	4.33333
ENSMUSG00000018659	409	383	355.667	241.667	277.333	566.667	831	479.667	442	424.333
ENSMUSG00000018661	2032.33	2194.33	1959.67	1917.33	2319.33	1921.67	3286.5	2067.33	1847.67	1878.67
ENSMUSG00000018666	2829.67	2226.33	2131	2615	2982.67	1905.33	2740.5	1754	1546.33	1529.67
ENSMUSG00000018669	893.333	765.333	771.333	689	685.667	1944.33	2312	1390.67	1033.33	1090
ENSMUSG00000018672	4167.33	4873	4293.33	3879	4104.67	3537.33	3574	2376.33	1712.67	1760.67
ENSMUSG00000018677	8148.33	7488.67	7557.33	7492.33	7479.33	7914.67	10050	7659.67	7481.33	7601.67
ENSMUSG00000018678	2100	2865.33	1988.33	2595.33	3444.67	927	2160	1217.33	1530.33	1410.67
ENSMUSG00000018697	2173.67	2249.67	2022.33	2297.67	2114	6688.33	7421	4761.33	3548.33	3646.67
ENSMUSG00000018698	2.66667	19.3333	15.3333	10.3333	13	0.666667	0.5	2.66667	6	6.66667
ENSMUSG00000018707	13900	16480.3	17031	17360.3	20800	16073.7	36920.5	21594.3	22524	19084.3
ENSMUSG00000018733	435.667	599	706.333	541	550.667	445.667	826.5	449	513.667	521.667
ENSMUSG00000018736	3328	5341.67	6358.33	5549.67	4890.67	2652.33	4140.5	2709	3070.33	3082.33
ENSMUSG00000018740	101.333	157.667	110.333	64.6667	55.6667	232.667	385.5	229.333	190.333	188
ENSMUSG00000018750	2088.33	2217.33	1360.33	1103.33	1821.33	843.333	1992.5	1135.33	1411	1460.33
ENSMUSG00000018761	1491.67	1682.67	1723	1569.33	1635.67	1834.33	2294.5	1467.33	1311.33	1187
ENSMUSG00000018765	5387.33	6078.33	6508.67	7066.33	7678.67	2860.67	4591.5	3298	3386.33	3554.67
ENSMUSG00000018770	6598	6411	7230.67	5886.33	6250.33	7672.33	9372.5	6142.33	4653.33	4669
ENSMUSG00000018774	137.333	508.667	283	173	222.667	172.667	300.5	246.667	197.667	190.333
ENSMUSG00000018776	6	17	19.6667	8	7	0.333333	0.5	0.666667	0	0.333333
ENSMUSG00000018796	915	1193	1075	834	790	4907.33	8004.5	4228.33	4459	4369
ENSMUSG00000018800	804	993.333	894.333	1025	1314.67	479.333	1017	541	615.667	589.667
ENSMUSG00000018809	461.333	473.333	344.667	305	324	231.667	511.5	271.667	271	308.333
ENSMUSG00000018819	6508	5965	5201.33	5072.67	5114.33	151.333	151	103.333	86.3333	87
ENSMUSG00000018820	864	825	676	754	1004	2495.67	3821.5	2239	2001.33	2033.67
ENSMUSG00000018821	1784	1520	1583.67	1457.33	1599	1395.67	1661	1065.67	939	898.667
ENSMUSG00000018822	0.333333	0	0.666667	1.66667	1	556.333	732.5	492	485	444
ENSMUSG00000018830	7.33333	9	9.33333	10.3333	10.3333	186	229	129.667	141.333	133.667
ENSMUSG00000018841	736.667	895	682	553.667	701.667	1899.67	2382.5	1456	1307.33	1309
ENSMUSG00000018844	6	12.3333	11.6667	7.66667	4	13.6667	18	4	4.66667	3.66667
ENSMUSG00000018845	0.666667	1.33333	2	3	2	0.333333	0.5	0	0	0.666667
ENSMUSG00000018846	3352.33	5881.33	5973	5865	6543.33	604	1506.5	749	1121.33	1184.67
ENSMUSG00000018848	7078.67	6591	7589	7840	8086.67	2523.67	3782.5	2182.67	1601.67	1647
ENSMUSG00000018849	1942	1293.33	1230.67	1559.67	1876	45.3333	84	42.3333	40	41.3333
ENSMUSG00000018858	1223.33	946.333	895.667	895	943.333	1073.33	1211	700	495.667	478.333
ENSMUSG00000018865	0	0	0	0.666667	0.333333	659.667	927.5	579.667	475.333	488
ENSMUSG00000018868	0	0	0	0	0	0	0.5	0	0.333333	0.333333
ENSMUSG00000018882	1643.67	1722.33	2071.67	2618.67	3227	2092	2555.5	1668	1288	1298
ENSMUSG00000018893	0.333333	13	12.6667	2.33333	1.66667	1.33333	0	0.333333	0	0.666667
ENSMUSG00000018899	1176	1508.67	1146.67	1215.67	1028.33	7	13	20.6667	23	30
ENSMUSG00000018906	3301.33	4431.67	6730.67	11752.3	15896	2543.33	3412.5	2050	1706	1864.67
ENSMUSG00000018907	0.333333	0	0	0	0.666667	130.667	142	76.3333	83.3333	93.6667
ENSMUSG00000018909	1870	1592.67	1519.67	2334.67	3308	158	365.5	149.333	203	193.333
ENSMUSG00000018916	3	4.66667	8.33333	9.33333	7.33333	9.33333	61	71.3333	182.667	218.333
ENSMUSG00000018919	0.333333	0.333333	1	0.666667	0	0.333333	0	0	0	0
ENSMUSG00000018920	170.333	198.333	205.333	198.667	189.333	1538.67	2095.5	1175.33	1226	1198
ENSMUSG00000018921	5047.33	5387	4748	5076.33	5276.33	7929.33	12187	7734	7157.33	6641.33
ENSMUSG00000018923	716.667	550	604.333	650.333	771	0	0	0	0	0
ENSMUSG00000018925	0	1.66667	2.66667	1.33333	1.33333	2.33333	8.5	3	3.33333	3
ENSMUSG00000018930	0	0.333333	0	0	0.333333	12	8.5	6.33333	1.66667	2.33333
ENSMUSG00000018931	1312.33	1244.67	1044.67	1395.67	2161.33	36.6667	103.5	51	98	96.6667
ENSMUSG00000018932	4784	4889	6334	5006.67	4807.33	12180	16363	11286	11943	12348
ENSMUSG00000018965	6891.67	7012.67	7361	7547	8414	7074.33	9997.5	6526.67	7168.67	7262.33
ENSMUSG00000018974	2991	2609	2612	3307.67	3773.33	2246.33	3874	2172.67	1957.67	2057.33
ENSMUSG00000018983	491.667	305	185	224.333	339	287.333	766.5	419	600	617.333
ENSMUSG00000018995	191	194.667	186.667	182	190.667	321.667	471.5	247.667	176	174.333
ENSMUSG00000018999	2849	2542	2208.33	2625.33	3033.67	1593	3232	1649.33	1531	1521.33
ENSMUSG00000019027	4.66667	6.66667	5.66667	1	4.66667	39	54.5	27.6667	32	21.6667
ENSMUSG00000019039	610	645.667	653.667	618.667	748.667	1590.33	1870.5	1312.67	1105.67	1158
ENSMUSG00000019054	3352.33	2934.67	3285.67	3429.67	3336.67	3189	2841.5	1853.33	1436	1492
ENSMUSG00000019055	4418.67	5140.67	5298	6071	7698	3316.33	5893.5	3363.33	3770.67	3628.33
ENSMUSG00000019066	396.667	506.667	465	316	296.333	1441.67	3390	1853	2499.67	2262.33
ENSMUSG00000019080	207.667	224	215.667	149	162.667	486	641	375.667	283.333	282.333
ENSMUSG00000019082	1634.67	1735.33	1749.33	1695.33	1770	2733.67	3717	2227.33	1914.33	1846.33
ENSMUSG00000019087	6682	7623	8970	9416.33	10706.3	10941.3	15338.5	9804.67	9204	9295.67
ENSMUSG00000019088	180.333	191	178.333	133.333	170	581.333	791.5	511.667	417.667	406.333
ENSMUSG00000019102	178.667	219.667	222	161	140	0.666667	2	1.66667	0.666667	0
ENSMUSG00000019122	940.333	850.333	826.333	690	601.333	0.333333	1	0	0.333333	1
ENSMUSG00000019124	52	50	56	33.6667	29	1247.33	2232	1204.67	1221.67	1199
ENSMUSG00000019132	7586.67	14556.3	12702.7	10025.3	12194.3	6934.67	12765.5	6998.33	7152	6981.67
ENSMUSG00000019139	41.3333	38	20	41.6667	43.6667	7167.33	9061	6311.33	6436.33	6164
ENSMUSG00000019143	610	498.333	429	543	742.667	1391.67	1946	1127.33	917.333	899.667
ENSMUSG00000019146	0.333333	0.333333	0.333333	0	0	3.66667	6	2.33333	2	2.33333
ENSMUSG00000019158	564.667	378.667	456.333	432	390	594	615	402	283	271.667
ENSMUSG00000019173	9527	9330.67	10067	9719.67	10335	7151.33	9570.5	6192	5101.33	5246.67
ENSMUSG00000019178	2.66667	4.33333	6	4	3	37.3333	52	33	29.3333	27.3333
ENSMUSG00000019179	15872.7	14503.7	16139.3	15892.7	16308.3	10821.7	13983.5	8740.67	6998.33	6900.67
ENSMUSG00000019188	5486.67	5929.33	6259	5582.33	5606.33	8224	10804.5	6693.67	6099.33	5792
ENSMUSG00000019189	4237.67	1271.33	1238.33	2389	3327	2030	3047.5	1467.67	1227	1372.33
ENSMUSG00000019194	189.333	199.667	166.667	138.333	150.667	883.333	1050	688.667	593.667	570
ENSMUSG00000019210	1775	1711.33	1974.33	1991	2185	1227.33	1586.5	947	755.333	750
ENSMUSG00000019214	1722.67	1346	1316.33	1232.33	1290.33	512.333	688.5	404.333	328	336.667
ENSMUSG00000019230	32.3333	58	56	39.3333	56.6667	50.3333	50.5	53.3333	28	43.3333
ENSMUSG00000019232	0.333333	1.33333	0.333333	0.333333	0.666667	2.66667	7	4.66667	1.66667	2.33333
ENSMUSG00000019235	53	71	71	69	66.3333	39.3333	67	29	26.3333	27.6667
ENSMUSG00000019254	3103.67	3006.33	3360.33	3530	3855.67	3638.33	5286	3551.33	3828.33	3982.33
ENSMUSG00000019256	2372.33	1958.67	1468	1313	1266	1891	5497	3063.33	4522	5304
ENSMUSG00000019261	4168.33	3698	4149	4715.33	5109	2563	3990.5	2396.67	1764.33	1996.67
ENSMUSG00000019278	152	124.667	116.667	102	92.6667	4.66667	9.5	5.33333	3.66667	4.66667
ENSMUSG00000019295	1343.33	1166	962	1073.67	1381.67	3679.33	6195	3824.33	3785	3752.67
ENSMUSG00000019297	2123	1623.67	1760.67	1914.67	2041	2502.67	3427.5	2159	1589	1590.67
ENSMUSG00000019301	7	13.3333	8.66667	10	15.3333	260	337.5	197	180	159
ENSMUSG00000019302	2820.33	4250.33	4010.33	3570.33	4095	3301.33	4725.5	3010.67	2691.33	2767.67
ENSMUSG00000019303	404	314	291.333	251.333	247.667	1309	1429	900.667	699.333	729
ENSMUSG00000019312	0.333333	108.667	45	10	8.66667	49.3333	14	7.33333	12	8
ENSMUSG00000019320	16.3333	50.6667	61	44	48	1104	1413	917.333	1102.33	1088.67
ENSMUSG00000019326	396	719.333	540	334.333	410.667	113.333	276	169	211.667	222
ENSMUSG00000019338	2682.33	2375.33	1749	1662.33	2074	3518	6276	3622	3762	3601.33
ENSMUSG00000019359	10.3333	57	23.6667	13	15.6667	10	7	7.33333	6	5.66667
ENSMUSG00000019362	2546.33	2101.67	2489.67	2465.33	2263.67	7094.67	7622.5	5331.67	4139	3864.33
ENSMUSG00000019368	0	0	0.333333	0	0	19.3333	35	15	17	14.6667
ENSMUSG00000019370	31046.7	33011.3	32714.3	32276	32699.3	10368	16954.5	10198	9790	9491
ENSMUSG00000019373	2440.33	2348.67	2247.33	2250.33	2216.67	4890.67	6810	4109	3477.33	3500.67
ENSMUSG00000019428	8244	8116.67	8411.33	8101.33	8378.33	13804.3	15783	11397.7	9786.33	9885.33
ENSMUSG00000019432	11208.3	12464.3	12774	12821	14209.3	12004.3	14971	8994	8368.33	8591.67
ENSMUSG00000019433	3082.33	2770.67	2471.33	2203	2262	2428.33	3213.5	1922.67	1465.33	1432.67
ENSMUSG00000019437	315.667	398	332.333	216.667	221.333	1279	1678.5	1029.67	715.667	669.333
ENSMUSG00000019461	6034.67	6590	5870.33	4928.67	4956.33	6229	9422.5	6292.33	6891	6808.33
ENSMUSG00000019464	31.3333	30.6667	32	34	47.3333	405.333	542.5	327	340	396.333
ENSMUSG00000019467	5245.67	5206	4823.67	4630	5293.67	1156.33	1626	1014.33	801.667	764.333
ENSMUSG00000019470	1879.33	1803.67	1744.67	2010.67	2545	1967.67	2839.5	1735	1656	1759.67
ENSMUSG00000019471	12799.7	12196.3	13603.3	13636.7	13674.7	6886	8068	5715.33	4591.33	4669.67
ENSMUSG00000019478	874	890.667	825	730.333	759	494	674.5	389	353	340.333
ENSMUSG00000019487	3819	4080.33	4410	4995.33	5711.33	4307	5740.5	3580.67	3363.67	3833.67
ENSMUSG00000019489	0	0	0	0	0	41	46.5	39.3333	23.6667	32.6667
ENSMUSG00000019494	3616.67	2919.33	3180.67	3014.33	2995.67	202.333	159.5	112.333	69.6667	65
ENSMUSG00000019505	13727.7	17677.3	17195.3	11673.3	11390.3	20069	26090.5	20201.7	18732.3	17757
ENSMUSG00000019518	888.667	884.333	900.667	996.333	1214.67	320	495	359	384.333	429.333
ENSMUSG00000019528	1470.67	1556.33	1408.67	1413.67	1635.67	1188.33	1616	918.333	733	816
ENSMUSG00000019539	12566.7	12257.7	12540.3	12833.7	12928	10496	11655	8252.67	7401.33	7302
ENSMUSG00000019558	4799.33	8023.67	11343	9510	10851.7	3775	5295	3472.33	3352.67	3364.67
ENSMUSG00000019564	886.667	398	625.667	908.333	1369.67	435	534	293	247.667	284
ENSMUSG00000019577	1388.33	1603	1116	990.333	1241.33	10.3333	17.5	8.66667	6	5.33333
ENSMUSG00000019578	597.333	717	683.333	606	631	3365	4058.5	2591.67	2178.33	2109.33
ENSMUSG00000019579	1881.33	1475	1551	1696.67	1656	2265.33	3526	2310.67	2504.33	2433.67
ENSMUSG00000019590	11	13.6667	11.3333	9.66667	15.6667	165.667	241	135	106.333	99.6667
ENSMUSG00000019647	64	116.667	60	48	60	375	789	447	310	308.333
ENSMUSG00000019659	759.667	666	599.333	641	591.667	1561.33	1544.5	915.333	675	642.667
ENSMUSG00000019689	218.667	175	174	176.333	172.667	446	482	296	245	234.333
ENSMUSG00000019699	2967.33	3358	2672.33	2635.33	2901.67	154.333	288.5	135	208	165.333
ENSMUSG00000019710	747.333	743	715.333	614.667	704	1038.67	1240.5	861.667	549.667	583.667
ENSMUSG00000019715	2976	3321.33	3322	3184.67	3490.67	1591.33	2931	1591	1496	1478
ENSMUSG00000019718	221	189.333	174	143	159.333	192.333	371	185.667	169	169.667
ENSMUSG00000019726	1119.33	1286	804.667	754.333	1256.33	613	1892.5	905.667	1034.33	935.333
ENSMUSG00000019731	4045	4452	4617.67	4817.33	5259.67	3127.33	5418.5	2914.67	2640	2560.33
ENSMUSG00000019732	56.6667	54	71.6667	42	46.3333	15	29	11.6667	10	13.3333
ENSMUSG00000019734	139.333	188.667	145.667	114.667	134.333	2067.33	2507.5	1776.67	1803.67	1779
ENSMUSG00000019737	20.3333	10.3333	12	16.3333	31.3333	8.66667	11.5	5.33333	4.66667	7
ENSMUSG00000019738	856	655.667	717.667	651.667	661.667	1902	2066	1487	1145.33	1119
ENSMUSG00000019761	130.333	120.667	92.3333	104	153	54	55.5	44.6667	36.3333	29.6667
ENSMUSG00000019762	0	0	0.333333	0	0	0	0	0	0.333333	0
ENSMUSG00000019763	352.333	364	224	171	269	914.333	1261	738.333	618.667	611
ENSMUSG00000019767	2.66667	8.66667	3.33333	2.66667	3	15	18.5	10.6667	7.33333	7
ENSMUSG00000019768	6.33333	6.33333	5	3	1.66667	12	17	7.66667	2.33333	3.66667
ENSMUSG00000019772	2	3	0.666667	0.333333	0.666667	0	0	0	0	0
ENSMUSG00000019773	1715	1454.33	1305.33	1613.67	1569.33	1698.67	3058	2093.33	2133.33	2358.33
ENSMUSG00000019774	319.333	312	294	279	302.667	600	891	527.333	313.667	387.667
ENSMUSG00000019775	910	1025.67	719.667	735.333	931.667	0	4	0	2	1
ENSMUSG00000019777	4940.67	4779.33	5133.67	5170.33	5073.67	5199	6848.5	3853	3260.33	3207.33
ENSMUSG00000019779	837	643.333	354.667	318.333	527.333	4	17	4.33333	3	3.66667
ENSMUSG00000019782	1940.33	1735	1751	2022	2021.67	0.666667	0	1	0.666667	1
ENSMUSG00000019785	0	0	0	0	0	5	4	4.66667	9	5
ENSMUSG00000019787	1	1.33333	0.333333	0.666667	1	0	0	0	0	0
ENSMUSG00000019789	7.33333	39.3333	135.333	295	403.333	111.667	124.5	75.3333	101	77.3333
ENSMUSG00000019790	1383.67	1572.67	1252.67	1402.67	1800.67	1182.67	2409.5	1252.67	1117.33	1056.33
ENSMUSG00000019791	58.3333	58.3333	57	48.6667	65	946.667	1384.5	764	653.667	651.333
ENSMUSG00000019792	245.333	179.667	148.667	187	206.333	774	1224	677.333	645.333	609.667
ENSMUSG00000019794	720.333	1075	1133.67	905.667	965.333	1014	1288.5	760.667	583	579.667
ENSMUSG00000019795	2028.67	1958.67	2237.33	2362	2410.33	1735.33	2370.5	1301.33	1092.33	1094
ENSMUSG00000019796	527.333	531	515	479.333	546.333	2786.67	5195	2740	2903.67	2809.67
ENSMUSG00000019797	827	671.333	499	595.333	684.333	1887.67	2106.5	1273	924.667	852.333
ENSMUSG00000019802	6420.67	6429	6269.67	7207.67	7326.33	3974	6879	3699.67	3700.33	3632
ENSMUSG00000019803	0	0.333333	0.333333	0	0	9.66667	14	8.66667	5	7.33333
ENSMUSG00000019804	8609.67	10459	11095	11746	13439	4836	6159	3894.33	3673.67	3371
ENSMUSG00000019806	677.667	659.667	719.667	825.667	893.333	943.667	1131.5	684.667	534.333	522.667
ENSMUSG00000019808	389.333	331.333	328	362.333	404.333	474.333	650.5	413	379.667	391.333
ENSMUSG00000019809	725	885.667	748.667	760	856	934.333	1299	737	741.333	747.667
ENSMUSG00000019810	388	418.667	383	429	484.667	8664.33	11400	7355.33	7515	7369.67
ENSMUSG00000019813	685.667	870.667	580.667	326.333	421.333	287.667	579	289.667	240	229
ENSMUSG00000019814	1944	2012.33	2217.67	2507	2346	2256.33	2950.5	1695.67	1418.33	1367
ENSMUSG00000019815	0	0.333333	1	0	0	2.66667	1.5	4.33333	4.33333	4.33333
ENSMUSG00000019817	103.333	342	637.333	590.333	789	1669.33	3774.5	1929	2000.67	2025
ENSMUSG00000019820	5166	5584.67	4720	4432.67	4462.33	2339	8425.5	3795.67	4531	3813.33
ENSMUSG00000019822	724	578	583.667	454	509.333	436	567	349.667	318	326.667
ENSMUSG00000019823	3748.67	3039.67	2709.67	2556.67	2788.33	2652.33	3991.5	2410.67	2260	2375
ENSMUSG00000019828	3	3.66667	3	1.33333	1.33333	6.33333	10.5	3.33333	8	5.66667
ENSMUSG00000019831	1355.67	1858	1382.67	1535.33	1831.67	608.333	1141.5	616	681	751.333
ENSMUSG00000019837	1494.33	1744.67	1706	1505.67	1326.67	1432.67	1609.5	1087.33	890	840.667
ENSMUSG00000019838	647.667	925	1064.33	1018.33	994	17.3333	34	17	11.6667	6.33333
ENSMUSG00000019841	1535	2026.33	1246.67	1376	1729.67	613.333	1683	716.333	562	553.333
ENSMUSG00000019842	1192.33	1389	906.333	1082	1426	2.33333	4	1	1.66667	2.33333
ENSMUSG00000019843	2629.33	2886.67	2339.67	2374	2367.33	3095.67	5137	2715.67	2672.33	2483
ENSMUSG00000019845	389	182	296.667	607	859.333	487.667	954	555	537	551.667
ENSMUSG00000019848	0	0.333333	0.333333	0.333333	0.666667	16.6667	15.5	12.6667	11.3333	13.3333
ENSMUSG00000019849	9428.33	8985.67	9078.67	10094.3	10252	7593.67	12262	7372.33	6359	6366.33
ENSMUSG00000019850	1526.33	2328.67	3354.33	5903.67	6289	379	586.5	468	1468.33	1750
ENSMUSG00000019851	0	0.333333	0.666667	1.33333	0	7930	11527	6285	6133.33	6203.67
ENSMUSG00000019852	0.333333	0.666667	0	0	0	14.3333	63	20	30.6667	32.3333
ENSMUSG00000019853	270.667	257.667	233.667	207.333	230.667	65.3333	74.5	42.3333	30.6667	27.6667
ENSMUSG00000019854	4254.33	4839.67	4760.33	5063	5618.33	4227	6782.5	4066.67	3565.33	3419.67
ENSMUSG00000019856	0	0.333333	0.333333	0	0.333333	49.6667	95.5	45.3333	41	32
ENSMUSG00000019857	653.333	613.667	528	475	499	1192.67	1401	844.667	545	618.333
ENSMUSG00000019861	1761.67	1949.33	2082.33	3554.33	4718.33	2174.67	3500	1997.33	1634.33	1748.33
ENSMUSG00000019863	345	252.333	222	288.667	367.667	934.667	1280.5	742	604.667	577
ENSMUSG00000019864	281.333	317.333	232	174.667	207.333	428.667	475	279	141	156.333
ENSMUSG00000019865	3	4.33333	4	3.33333	1.33333	10.3333	20.5	13	10	12.6667
ENSMUSG00000019866	977.333	1339	921.333	493.333	467.667	2221	6025.5	3098.33	3551	3594.33
ENSMUSG00000019867	0	0.333333	0	0	0.666667	0	0	0	0	0
ENSMUSG00000019868	795.667	714.667	638.667	735.667	739.667	1678.33	2872	1481.67	1381.67	1436
ENSMUSG00000019872	26.3333	32	31.6667	25.6667	28.3333	438.333	650	380	345.667	342
ENSMUSG00000019873	5958.67	6010	5804.67	6164.33	7139	845	2189.5	1049.33	1281	1258.33
ENSMUSG00000019874	18.6667	8.66667	7.33333	9.66667	10.3333	0.666667	0	0	0.333333	0
ENSMUSG00000019877	8327.33	8377	8861.67	8817.33	9603	13500.7	19964	10845.7	11339	11204.7
ENSMUSG00000019878	900	950	881	956	1121	0	0	0	0.333333	0.333333
ENSMUSG00000019880	134	157	151.333	118.667	161	1495.67	1898	1062.33	841	872.333
ENSMUSG00000019883	164	210	195.667	179.333	225.667	677	1182	643.333	525.333	556.667
ENSMUSG00000019888	0	0	0	0	0	0.333333	0	0	0.333333	0.333333
ENSMUSG00000019889	6954.67	7125.67	6424.67	6019.67	5910.33	5924.67	11983	6372.67	7514.33	7117.67
[truncated: 13,599 more rows]

## Sheet: Fig 1D
Fig 1D. The identified mRNAs for each time point in NEFs and MEFs
ensembl_gene_id	Protein_IDs	Gene_name	Length.nmr	Length	MEF_1h.0h_logFC	MEF_2h.0h_logFC	MEF_3h.0h_logFC	MEF_4h.0h_logFC	NEF_1h.0h_logFC	NEF_2h.0h_logFC	NEF_3h.0h_logFC	NEF_4h.0h_logFC	MEF_1h.0h_P	MEF_2h.0h_P	MEF_3h.0h_P	MEF_4h.0h_P	NEF_1h.0h_P	NEF_2h.0h_P	NEF_3h.0h_P	NEF_4h.0h_P
ENSMUSG00000000001	Q9DC51	Gnai3	2376	3262	-0.103184	-0.0601497	-0.0148564	-0.0584434	-0.0880776	-0.162732	-0.213197	-0.229945	0.182736	0.430393	0.844519	0.44394	0.305542	0.0407885	0.00938971	0.00559319
ENSMUSG00000000028	Q9Z1X9	Cdc45	1824	2143	-0.134141	-0.057807	-0.0155542	0.0248646	-0.0138	0.0149009	-0.458588	-0.386888	0.0376321	0.350211	0.799697	0.685256	0.841591	0.808784	1.37566e-07	1.96921e-06
ENSMUSG00000000049	Q01339	Apoh	4582	1190	0.0334216	-0.0360084	0.0367856	0.363758	0.126786	0.0847764	0.114863	0.11716	0.665892	0.640776	0.638675	0.000238553	0.111777	0.232785	0.107524	0.100923
ENSMUSG00000000056	Q9CYQ7	Narf	2485	4395	0.432617	0.651322	0.312166	0.640836	-0.012925	0.171722	0.357954	0.694134	2.19866e-05	3.46492e-08	0.000902268	4.77275e-08	0.887711	0.0429032	0.00015972	6.39752e-09
ENSMUSG00000000058	Q9WVC3	Cav2	2775	2733	-0.526636	-0.73186	-0.696314	-0.614647	0.213554	-0.0526663	0.128506	0.149812	6.49241e-05	7.04218e-07	1.50756e-06	9.01408e-06	0.0769458	0.618034	0.227259	0.16123
ENSMUSG00000000078	NA	Klf6	4130	4225	0.80012	0.497666	0.42123	0.545631	0.503354	0.538032	0.874406	0.883124	7.56289e-09	1.56178e-05	0.000127956	4.32507e-06	3.57422e-05	3.09237e-06	7.38715e-10	6.10053e-10
ENSMUSG00000000085	Q8K214	Scmh1	2406	3353	0.162199	-0.0678126	-0.229563	-0.291927	0.546954	0.303017	0.333431	0.305916	0.0691572	0.436368	0.0137214	0.00255175	9.35337e-06	0.00214103	0.000914965	0.00200255
ENSMUSG00000000088	P12787	Cox5a	1826	645	-0.275431	-0.109037	-0.304534	-0.303048	-0.386767	-0.221411	-0.50332	-0.521444	0.000936801	0.146914	0.000343971	0.000363063	9.23483e-05	0.00598551	4.97282e-07	2.82262e-07
ENSMUSG00000000093	Q60707	Tbx2	2133	3626	0.592119	1.26844	1.16442	1.09708	1.47137	2.14578	2.78876	2.76629	5.73185e-08	1.21875e-14	8.281e-14	3.08629e-13	6.11918e-16	8.01558e-21	1.46922e-23	1.78767e-23
ENSMUSG00000000094	P70325	Tbx4	1641	3153	0.0638288	0.00091764	0.016445	0.0407317	0.153058	0.0658233	0.139672	0.112052	0.0907712	0.979969	0.653143	0.270347	0.00110138	0.084559	0.000885632	0.00521441
ENSMUSG00000000120	NA	Ngfr	3329	3446	0.065646	0.073251	0.0388965	0.0577355	-0.0759451	-0.0353034	0.563279	0.463303	0.105039	0.0777077	0.329812	0.151537	0.34061	0.62608	1.78367e-07	3.46224e-06
ENSMUSG00000000125	P17553	Wnt3	3328	3076	0.0304294	-0.0348024	-0.0101165	0.0282866	0.0959788	0.0417445	0.212605	0.13118	0.482388	0.422117	0.814476	0.514191	0.0835949	0.387916	0.000244413	0.0118899
ENSMUSG00000000126	NA	Wnt9a	3204	3320	0.495725	0.485568	0.215777	0.20405	0.358198	0.292199	0.26839	0.291623	2.87869e-06	4.49567e-06	0.0102376	0.0137642	0.00351779	0.00689112	0.0119855	0.00695014
ENSMUSG00000000127	P70451	Fer	2472	2973	0.0312508	-0.209424	-0.385388	-0.367266	1.0401	0.489308	0.962081	0.888326	0.860357	0.248007	0.0408381	0.0504867	0.000139917	0.0250823	9.33033e-05	0.000232468
ENSMUSG00000000131	Q924Z6	Xpo6	4222	4552	-0.145246	-0.289463	-0.127867	-0.159109	0.177213	0.0317182	-0.0477453	-0.0607146	0.0575397	0.00058471	0.0913224	0.038918	0.0369126	0.662779	0.513857	0.407928
ENSMUSG00000000134	Q64092	Tfe3	3375	3390	0.473905	0.635904	0.322377	0.267192	0.156753	0.173328	0.43828	0.462093	1.76291e-07	8.54048e-10	4.97616e-05	0.000427794	0.0474139	0.0161834	9.00189e-07	3.85905e-07
ENSMUSG00000000142	O88566	Axin2	4956	4260	0.396885	0.154188	0.177978	0.116573	-0.0793383	-0.19491	0.205216	0.341354	1.01131e-05	0.0317566	0.014729	0.0901949	0.565338	0.122278	0.106292	0.0102199
ENSMUSG00000000148	Q8C3R1	Brat1	3484	3854	-0.410114	-1.11951	-0.544677	-0.0650592	0.498468	0.309443	0.523947	0.63323	1.31366e-05	1.61197e-13	1.82984e-07	0.390276	3.53711e-06	0.000370436	2.95333e-07	1.07098e-08
ENSMUSG00000000149	P27600	Gna12	4258	3416	-0.273918	-0.417801	-0.409285	-0.497197	0.246316	-0.0121731	-0.0155035	-0.12754	0.00313809	4.30046e-05	5.5757e-05	4.2894e-06	0.0240164	0.896078	0.868163	0.182417
ENSMUSG00000000154	NA	Slc22a18	1841	1552	0.116287	0.110016	-0.014071	0.0272191	-0.0955001	-0.259948	-0.197626	-0.310034	0.136604	0.164089	0.849727	0.715248	0.559923	0.0804254	0.179062	0.0367242
ENSMUSG00000000157	NA	Itgb2l	2915	2806	0.0497763	-0.00809945	0.0107728	0.0407317	0.142367	0.0773066	0.109793	0.142027	0.136298	0.804025	0.741553	0.219095	0.000664097	0.0259137	0.00238345	0.000215802
ENSMUSG00000000159	NA	Igsf5	2889	1851	0.0497763	-0.00809945	0.0107728	0.0407317	0.118082	0.0780853	0.121359	0.11323	0.139953	0.805881	0.74396	0.223444	0.00348727	0.0258423	0.00109894	0.00198667
ENSMUSG00000000167	Q8CHR9	Pih1d2	1036	1256	-0.0520406	-0.205802	-0.337381	-0.355164	0.0507657	-0.0476202	-0.000821655	0.106459	0.672003	0.0975809	0.00787776	0.00517498	0.745738	0.732848	0.995303	0.451594
ENSMUSG00000000168	Q8BMF4	Dlat	1968	4035	-0.016678	-0.0317237	0.037036	-0.00693147	0.936263	0.641127	0.93673	0.989539	0.911724	0.832858	0.805191	0.963228	1.08809e-05	0.000318693	2.32316e-06	9.91152e-07
ENSMUSG00000000171	Q9CXV1	Sdhd	854	1231	-0.355793	-0.166209	-0.180969	-0.290219	-0.0337843	-0.130727	-0.0611985	-0.0842549	0.000535776	0.0722601	0.0519217	0.00327246	0.732512	0.14799	0.490425	0.344807
ENSMUSG00000000182	Q9EPC2	Fgf23	624	1814	0.165176	0.0327744	-0.078207	-0.0118919	0.166593	0.202837	0.0967787	0.102576	0.136146	0.757086	0.445913	0.908126	0.202089	0.0927967	0.393727	0.366906
ENSMUSG00000000183	P21658	Fgf6	627	4657	0.0497763	-0.00809945	0.0107728	0.0407317	0.0919906	0.0426799	0.131076	0.130653	0.286496	0.860684	0.815515	0.381047	0.0848729	0.36408	0.0095179	0.00967494
ENSMUSG00000000184	P30280	Ccnd2	5732	6330	0.289169	0.435483	0.540008	0.732333	0.175506	0.164646	0.0045752	0.0832024	0.00315941	4.83082e-05	2.52386e-06	1.66334e-08	0.169268	0.149991	0.967438	0.460184
ENSMUSG00000000194	Q8BUV8	Gpr107	5280	6134	-0.193156	-0.325384	-0.173343	-0.163275	-0.0501452	-0.1395	-0.415023	-0.398335	0.00280469	9.70939e-06	0.00627203	0.00948163	0.419899	0.0175996	1.11574e-07	2.18782e-07
ENSMUSG00000000197	NA	Nalcn	7439	7122	0.0686586	0.00703924	0.0265341	0.0407317	0.125688	0.0752066	0.131887	0.120275	0.040877	0.826194	0.411047	0.209855	0.00169988	0.027155	0.000386294	0.000924623
ENSMUSG00000000202	Q9DB72	Btbd17	2029	1717	0.0375145	-0.00949198	-0.001489	0.0284698	0.137187	0.124603	0.0521693	-0.130527	0.486023	0.859702	0.977832	0.596087	0.0833411	0.0819464	0.440684	0.0513102
ENSMUSG00000000216	Q9WU39	Scnn1g	3558	2991	0.0497763	-0.00809945	0.0107728	0.0613221	0.138878	0.0713209	0.160522	0.154115	0.164925	0.817627	0.759221	0.0918102	0.00160725	0.052364	0.000130594	0.000200906
ENSMUSG00000000223	Q05AA6	Drp2	7057	7135	-0.030548	-0.158962	-0.188024	-0.160765	0.170229	0.0773419	0.121312	0.152049	0.646931	0.0218212	0.00727645	0.0191939	0.0096614	0.158621	0.0321141	0.00933423
ENSMUSG00000000244	NA	Tspan32	800	1876	-0.00305056	-0.0285527	-0.0763816	-0.0643222	0.217024	0.177069	0.119665	0.153437	0.970128	0.728568	0.348484	0.426589	0.0132207	0.0218672	0.10156	0.0406671
ENSMUSG00000000247	Q9Z0S2	Lhx2	1729	2840	0.19908	0.195291	0.430264	0.6559	-0.031519	-0.00777177	0.0681554	0.165978	0.0762516	0.0814709	0.000510691	2.49342e-06	0.65303	0.903622	0.297762	0.01835
ENSMUSG00000000253	Q9DCZ1	Gmpr	2192	1580	-0.631913	-0.914875	-1.10872	-1.3365	-0.271579	-0.283347	-0.59665	-0.581679	7.74735e-08	9.307e-11	2.07938e-12	4.33096e-14	0.00378809	0.000982236	5.50086e-08	8.42177e-08
ENSMUSG00000000263	Q64018	Glra1	3650	2390	-0.090769	-0.281191	-0.259929	-0.245812	0.0151976	0.12426	0.311023	0.329798	0.339321	0.00481456	0.00841374	0.0117971	0.894906	0.251812	0.00896824	0.00614905
ENSMUSG00000000266	NA	Mid2	3075	6271	0.0787881	-0.379824	-0.519882	-0.420155	0.45234	0.209118	0.217063	0.175525	0.553731	0.00825388	0.000618741	0.00399531	0.00397117	0.115272	0.103207	0.183944
ENSMUSG00000000275	Q61510	Trim25	1887	5590	-0.18056	-0.677177	-0.648141	-0.416222	1.09277	0.713449	1.26956	1.35409	0.245036	0.000167765	0.000272	0.0114156	4.9559e-07	5.68708e-05	5.53614e-09	1.5759e-09
ENSMUSG00000000276	Q9R1C6	Dgke	3974	8347	-0.12051	-0.260791	0.0287716	0.178207	1.01445	0.433513	0.859187	0.842687	0.50984	0.158528	0.875418	0.338072	6.33298e-05	0.0302388	0.000125173	0.000156752
ENSMUSG00000000278	Q920A5	Scpep1	2887	2097	0.205615	0.219779	0.201787	0.325606	0.0470583	-0.0986901	0.143425	0.0918484	0.00444671	0.00262003	0.00510258	4.52261e-05	0.541761	0.160545	0.0451536	0.188849
ENSMUSG00000000282	O08789	Mnt	4902	4590	0.109944	0.141359	0.745561	1.14351	-0.103853	-0.300499	-0.574847	-0.688194	0.249287	0.140731	2.23383e-08	4.61276e-12	0.332575	0.0040206	3.4852e-06	2.25779e-07
ENSMUSG00000000295	Q3SXD3	Hddc2	730	858	-0.349014	-0.323155	-0.122943	-0.23484	-0.403018	-0.403911	-0.687426	-0.786053	0.000301299	0.000639426	0.144782	0.0086507	5.07507e-05	1.11667e-05	1.984e-09	1.56211e-10
ENSMUSG00000000296	O54818	Tpd52l1	832	1308	-0.341468	-0.426471	-0.251518	-0.379327	-0.307272	-0.225206	-0.601507	-0.610763	0.000621066	5.23167e-05	0.00783468	0.000206422	0.00113567	0.00547707	3.34514e-08	2.58052e-08
ENSMUSG00000000301	Q61907	Pemt	3189	1003	-0.0321781	-0.155227	-0.0538385	-0.241728	-0.233647	-0.254877	-0.328568	-0.47432	0.733864	0.110446	0.57025	0.0165312	0.032809	0.0110328	0.00158778	2.80932e-05
ENSMUSG00000000303	NA	Cdh1	2649	4430	0.0881367	0.0206025	-0.00313976	0.0483908	0.219805	-0.00702087	0.155018	0.143265	0.0454771	0.625044	0.939733	0.253588	0.000161201	0.867526	0.00142139	0.00269465
ENSMUSG00000000305	P39038	Cdh4	2742	6388	0.0500463	-0.00771355	0.00745777	0.0374166	0.199559	0.0636615	0.241681	0.107859	0.245744	0.856058	0.860716	0.382146	0.000871883	0.174898	3.33418e-05	0.0263313
ENSMUSG00000000308	P30275	Ckmt1	1945	1620	0.00500044	-0.105832	-0.0802202	-0.123808	-0.223297	-0.194357	-0.27649	-0.193917	0.957055	0.254624	0.385636	0.177702	0.23616	0.246831	0.105277	0.248389
ENSMUSG00000000317	O88282	Bcl6b	4504	3366	-0.00056022	0.00754381	-0.0332111	-0.0612985	0.210237	0.0794123	0.201148	0.196646	0.99034	0.872811	0.476159	0.187313	0.000396259	0.0855365	0.000180917	0.000227357
ENSMUSG00000000320	P39655	Alox12	2380	3001	0.0365304	-0.000328225	0.0143349	0.0603406	-0.00458932	-0.0261706	0.14936	0.110204	0.222754	0.991173	0.62939	0.0518553	0.948522	0.68068	0.0253957	0.0915699
ENSMUSG00000000325	P98203	Arvcf	2910	4698	-0.427475	-0.605481	-0.735307	-0.476047	0.537262	0.324786	0.482854	0.724728	0.000347701	3.99754e-06	1.31262e-07	0.000101959	9.69856e-05	0.00449342	9.62085e-05	2.75379e-07
ENSMUSG00000000326	O88587	Comt	792	1978	-0.108967	-0.218961	-0.246325	-0.308829	-0.31667	-0.337443	-0.436076	-0.44833	0.196027	0.0134668	0.00623904	0.000990073	0.00311691	0.000636588	3.72831e-05	2.62796e-05
ENSMUSG00000000339	Q9D7H3	Rtca	1773	1594	-0.300735	-0.220705	-0.259731	-0.252247	0.489932	0.169174	0.33722	0.352439	0.012755	0.0583375	0.0283489	0.0329002	0.000400697	0.129053	0.00441257	0.00312249
ENSMUSG00000000340	P53395	Dbt	3179	3301	-0.0107201	-0.295173	-0.686347	-0.857574	0.260093	0.128969	0.0771007	0.106009	0.909571	0.0044067	1.70564e-07	3.30153e-09	0.018937	0.176618	0.414514	0.264601
ENSMUSG00000000346	Q9DCP9	Dazap2	1598	2135	0.188295	0.0434739	-0.0180154	-0.0324351	0.10782	-0.0353895	0.144168	0.0774468	0.0153867	0.552375	0.805021	0.657313	0.19591	0.629994	0.0582461	0.296009
ENSMUSG00000000355	Q9DB27	Mcts1	1990	783	-0.256553	-0.253959	-0.23634	-0.205619	-0.136647	-0.035763	-0.0339538	-0.0192328	0.0209701	0.0218546	0.0316352	0.0585615	0.283147	0.748956	0.761599	0.863405
ENSMUSG00000000359	O35929	Rem1	1915	1663	-0.105393	-0.177306	-0.181697	-0.0681972	-0.145561	-0.116202	-0.38047	-0.134462	0.0831232	0.00551239	0.0043845	0.259156	0.137756	0.194272	0.000109036	0.131106
ENSMUSG00000000365	Q99MV7	Rnf17	5920	5264	0.0501037	-0.0121205	0.00675177	0.0367106	0.0884905	0.0586739	0.0897225	0.0843175	0.143633	0.717575	0.840202	0.278516	0.0256905	0.0941562	0.0130065	0.0184881
ENSMUSG00000000374	NA	Trappc10	4902	5047	-0.171056	-0.25445	-0.0716276	0.111149	0.387935	0.206249	0.155854	0.185726	0.0660913	0.00865484	0.42506	0.217319	0.000638276	0.0292304	0.0935675	0.0481017
ENSMUSG00000000378	Q8K2Y9	Ccm2	1857	1858	-0.291035	-0.448705	-0.311925	-0.391202	-0.234484	-0.259694	-0.361838	-0.415706	0.000303106	1.09545e-06	0.000140128	8.20895e-06	0.00686283	0.00120314	3.40288e-05	5.35892e-06
ENSMUSG00000000384	Q91YM4	Tbrg4	2145	2347	0.0444335	0.156611	0.107123	-0.0571491	0.196494	0.199011	0.12736	0.0779879	0.699638	0.180361	0.355123	0.620714	0.134798	0.0923043	0.273669	0.499625
ENSMUSG00000000385	Q9JIQ8	Tmprss2	5236	3161	0.0637936	-0.00809945	0.0107728	0.0407317	-0.183051	-0.173728	-0.170096	-0.106621	0.0342143	0.777261	0.706972	0.163115	0.00969621	0.006258	0.00733972	0.0778054
ENSMUSG00000000392	P97321	Fap	2280	2751	0.236682	0.103879	-0.0281815	-0.0813841	0.0996781	-0.0451464	0.230503	0.0663386	0.187917	0.553073	0.868148	0.627397	0.574965	0.772228	0.165385	0.674751
ENSMUSG00000000394	P55095	Gcg	770	1088	0.089861	-0.00809945	0.0107728	0.0407317	0.0951474	0.0805455	0.0879982	0.129466	0.0432385	0.847381	0.798069	0.337518	0.0526558	0.0692298	0.0461101	0.00540089
ENSMUSG00000000399	Q9DC69	Ndufa9	2092	1445	-0.311852	-0.125868	-0.0719058	-0.155164	-0.174518	-0.126731	-0.392626	-0.38502	0.000633557	0.122062	0.368228	0.0604846	0.0515629	0.107726	3.12039e-05	3.99525e-05
ENSMUSG00000000402	Q9JJZ5	Egfl6	2137	2704	0.0559861	-0.0186255	0.000246831	0.0302057	-0.16589	-0.272841	0.0113367	-0.0505256	0.140779	0.615673	0.994679	0.417429	0.0753839	0.00227849	0.888821	0.534283
ENSMUSG00000000409	P06240	Lck	2073	2185	0.195344	-0.176133	-0.420921	-0.332519	0.128688	-0.0478497	0.0496126	0.0443441	0.168974	0.186197	0.00226648	0.0133966	0.245482	0.612987	0.605692	0.643685
ENSMUSG00000000411	Q9D2E1	Tssk3	1639	1280	0.215464	0.0982517	0.0682928	0.162914	-0.500249	-0.523558	-0.423248	-0.605157	0.00111216	0.0980383	0.236173	0.00905681	0.000832128	0.000168621	0.0014583	2.78409e-05
ENSMUSG00000000416	B9EJA2	Cttnbp2	4968	5462	0.0497763	-0.00809945	0.0107728	0.0407317	0.549447	0.250067	0.121152	-0.0418939	0.387069	0.887206	0.850421	0.477769	7.98597e-05	0.0159876	0.206644	0.646832
ENSMUSG00000000420	O08912	Galnt1	4096	4108	-0.091373	-0.200049	-0.113096	-0.152977	0.163371	-0.0838642	0.0451797	0.0643422	0.315317	0.0346405	0.216248	0.09956	0.101142	0.339923	0.603857	0.461086
ENSMUSG00000000439	Q9ERV1	Mkrn2	2882	6230	-0.0253353	-0.101535	-0.216902	-0.153851	0.0443912	-0.0541389	-0.330736	-0.218199	0.749225	0.207543	0.0108494	0.0616331	0.549923	0.416882	4.38548e-05	0.00298973
ENSMUSG00000000440	NA	Pparg	4135	2125	0.0692292	0.089753	0.0391784	0.0480065	0.133587	0.035783	0.118275	-0.0134069	0.259591	0.156001	0.5207	0.429431	0.120794	0.630179	0.123542	0.853466
ENSMUSG00000000441	Q99N57	Raf1	3127	3070	0.20802	0.0885297	0.0762196	0.144085	0.236166	0.104488	0.233591	0.180344	0.0139551	0.270851	0.342116	0.0790681	0.00795332	0.165656	0.00385015	0.021106
ENSMUSG00000000486	P42209	2024-09-01	1059	1486	0.187458	0.0514301	-0.0845936	0.0475375	0.138843	0.0579031	0.112632	0.12764	0.111404	0.652467	0.451622	0.67603	0.0427712	0.322619	0.0625741	0.0373281
ENSMUSG00000000489	NA	Pdgfb	2498	2944	-0.407986	-0.535695	-0.262624	-0.657032	0.513145	0.508824	1.20798	1.61064	3.28762e-05	6.43804e-07	0.00325698	1.87152e-08	7.88924e-06	1.75861e-06	1.03244e-13	1.33738e-16
ENSMUSG00000000530	Q61288	Acvrl1	1926	3640	-0.147459	-0.104407	-0.132428	-0.0507611	0.209192	0.0356313	-0.0537879	0.0037244	0.00452944	0.040701	0.0105089	0.303572	0.0130948	0.60423	0.42426	0.956042
ENSMUSG00000000531	Q9JJA9	Grasp	4781	2033	1.07374	1.36754	0.589393	0.385385	0.133108	0.275861	0.300285	0.455564	3.26041e-13	1.44628e-15	5.00237e-08	3.43126e-05	0.160218	0.00285335	0.0013762	1.344e-05
ENSMUSG00000000532	Q61271	Acvr1b	4482	4418	-0.526195	-0.458915	0.444019	0.776995	0.244206	-0.0874846	-0.26115	-0.102372	4.22925e-07	3.37987e-06	3.82182e-06	1.94465e-10	0.00556117	0.239273	0.00156606	0.171789
ENSMUSG00000000538	Q5SRX1	Tom1l2	5567	4999	0.121975	-0.114942	-0.514608	-0.561822	0.397325	0.135382	0.12206	0.0786825	0.190706	0.219933	1.11527e-05	3.34246e-06	0.000202934	0.109717	0.147806	0.34506
ENSMUSG00000000552	Q8VD12	Zfp385a	2430	2348	0.277123	-0.220796	-0.625701	-0.779617	-0.0106316	0.0773992	0.332809	0.199107	0.0410337	0.0999285	6.95431e-05	3.91197e-06	0.943233	0.562129	0.0181512	0.143064
ENSMUSG00000000555	NA	Itga5	5377	4415	0.353948	0.601569	0.992787	0.948771	-0.0952604	-0.112664	0.109501	-0.0105098	0.00248071	6.47414e-06	1.45565e-09	3.43409e-09	0.422216	0.290763	0.303559	0.920517
ENSMUSG00000000561	NA	Wdr77	2146	4286	-0.240869	0.0626337	0.182332	-0.229265	-0.0367411	0.0301618	-0.113116	-0.109306	0.0171148	0.507579	0.0613301	0.0224635	0.666505	0.691886	0.146516	0.159982
ENSMUSG00000000562	NA	Adora3	1838	2370	0.0497763	0.0017865	0.0183065	0.0407317	0.0992644	0.0499537	0.0921152	0.0944128	0.14277	0.957148	0.582773	0.226776	0.0125872	0.144882	0.010099	0.00856873
ENSMUSG00000000563	Q9CQQ7	Atp5f1	1710	1604	-0.167523	-0.0616182	-0.0525592	-0.169282	-0.233447	-0.20749	-0.444862	-0.471419	0.00775482	0.294399	0.369637	0.00721471	0.00135999	0.0014202	6.65023e-08	2.44016e-08
ENSMUSG00000000567	Q04887	Sox9	4124	4135	3.32134	4.27302	3.71526	3.88193	0.811993	0.937641	1.91028	2.01967	1.79296e-17	4.52461e-20	1.2423e-18	4.42329e-19	1.18644e-05	2.54614e-07	2.46803e-13	7.34745e-14
ENSMUSG00000000568	Q60668	Hnrnpd	2621	6811	0.224467	0.046392	-0.0234172	-0.143816	-0.123273	-0.110611	-0.141951	-0.204881	0.0573166	0.684097	0.837404	0.216657	0.312333	0.310383	0.196365	0.0673057
ENSMUSG00000000579	P51807	Dynlt1c	1147	2589	-0.057491	-0.168767	-0.092891	-0.0542953	-0.205375	-0.175318	-0.384526	-0.418106	0.334796	0.00748553	0.125277	0.363139	0.0321255	0.0392526	8.18837e-05	2.93446e-05
ENSMUSG00000000581	O35473	C1d	426	2981	-0.235261	-0.290244	-0.242638	-0.343183	0.064141	0.0148303	0.0569918	0.0592893	0.0160139	0.00388483	0.0132841	0.0009378	0.181782	0.72774	0.186121	0.169493
ENSMUSG00000000594	Q60648	Gm2a	5110	4127	0.138227	0.0924309	-0.196499	-0.153024	-0.0245682	-0.070545	0.143555	0.1027	0.277939	0.464875	0.130129	0.233906	0.831935	0.497344	0.172395	0.324635
ENSMUSG00000000600	Q6S5J6	Krit1	5509	5582	0.0315297	-0.165051	-0.0258052	0.12018	0.382856	0.192707	0.139648	0.275443	0.778286	0.15093	0.81781	0.287114	0.00512583	0.0973727	0.224501	0.0211547
ENSMUSG00000000605	Q61418	Clcn4	6161	4607	-0.0133599	-0.0303354	0.198382	0.235582	0.242266	0.0923102	0.071329	0.0217911	0.893681	0.761336	0.0541533	0.0242725	0.0106374	0.236625	0.352098	0.771975
ENSMUSG00000000617	Q5NCH9	Grm6	2604	4330	0.0497763	-0.00378248	0.0107728	0.0407317	0.353319	0.182858	0.533078	0.477849	0.288045	0.934927	0.81611	0.382589	4.50837e-05	0.00615998	2.80434e-08	1.43272e-07
ENSMUSG00000000627	Q9Z123	Sema4f	3053	4086	0.0427636	0.00219426	0.0968681	0.163072	0.483308	0.0911554	-0.134096	0.0247129	0.185624	0.945012	0.00617376	4.29391e-05	1.59335e-06	0.188795	0.0558888	0.715993
ENSMUSG00000000628	O08528	Hk2	5655	5513	0.799495	1.50163	1.87919	2.00511	0.480098	0.441608	0.490396	0.941927	1.42223e-05	2.62809e-10	2.46363e-12	6.11762e-13	0.0118499	0.0100524	0.00485508	3.04895e-06
ENSMUSG00000000631	Q9JMH9	Myo18a	7200	7513	-0.0126293	-0.228563	-0.556417	-0.796355	0.539717	0.184844	0.375618	0.276286	0.904813	0.0400507	2.53011e-05	1.36847e-07	7.68758e-05	0.0845328	0.00120212	0.0127255
ENSMUSG00000000632	Q7TSK2	Sez6	7249	4239	0.0712497	0.00130202	0.0100056	0.0633881	0.43651	0.267189	0.56246	0.513352	0.0958178	0.974888	0.808577	0.136179	0.000126266	0.00422332	8.78221e-07	3.40422e-06
ENSMUSG00000000673	Q78JT3	Haao	3650	1222	0.0855514	0.0407191	0.0331165	0.0407317	0.0879661	0.0650642	0.0855736	0.0750263	0.0355747	0.301129	0.394935	0.294683	0.0531384	0.109078	0.0373439	0.0641988
ENSMUSG00000000686	Q5F2F2	Abhd15	2494	2662	0.168509	0.0262719	-0.0801992	-0.0214452	0.1497	0.0236009	0.00295207	0.140671	0.030041	0.715882	0.256691	0.760421	0.0700209	0.735351	0.965674	0.0572943
ENSMUSG00000000690	P09023	Hoxb6	1998	1964	0.0536329	-0.240247	-0.289594	-0.114858	0.0904573	0.0411466	0.0833082	0.0996928	0.532622	0.00966408	0.00247989	0.189913	0.0884964	0.379168	0.0806278	0.0397271
ENSMUSG00000000693	Q9Z175	Loxl3	3374	4098	-0.488305	-0.73843	-0.696907	-0.751873	-0.0605918	-0.108655	-0.0400927	-0.0358097	1.46066e-08	5.62377e-12	1.80462e-11	4.0942e-12	0.411054	0.106101	0.540869	0.584616
ENSMUSG00000000706	Q62556	Btn1a1	1569	3423	0.0474597	-0.00567404	0.0345094	0.0587698	0.341799	0.197073	0.137825	0.204132	0.359428	0.912101	0.50656	0.261541	0.00578755	0.0581784	0.169176	0.0489329
ENSMUSG00000000708	Q9JHD1	Kat2b	2343	4653	-0.00638634	-0.411199	-0.826912	-1.04765	0.404072	0.0675045	0.280053	0.271319	0.964236	0.00793509	5.65488e-06	1.38468e-07	0.00955906	0.578685	0.0335395	0.0385384
ENSMUSG00000000711	P61021	Rab5b	1302	3180	0.203886	-0.241263	-0.612056	-0.502791	0.943395	0.623217	1.15945	1.20545	0.188165	0.125906	0.000581739	0.00327321	6.82004e-06	0.000318733	4.55205e-08	2.28132e-08
ENSMUSG00000000724	NA	Cryba1	648	778	0.156023	0.119134	0.077556	0.0632005	-0.806794	-0.635518	-0.741094	-0.893603	0.121544	0.234846	0.427397	0.511107	0.00173303	0.00520977	0.00144642	0.00021301
ENSMUSG00000000730	Q9CWR8	Dnmt3l	1274	1822	0.06942	0.0432821	-0.0209169	-0.0152554	0.167006	0.0820512	0.146694	0.126655	0.235253	0.458987	0.713066	0.787101	0.0066558	0.112626	0.00725303	0.0175228
ENSMUSG00000000731	NA	Aire	1855	2966	0.0574017	0.113847	0.852779	1.60446	-0.282138	-0.34506	-0.112126	0.00115806	0.189217	0.0161887	6.86063e-14	5.69073e-18	0.0125202	0.00116468	0.243583	0.990261
ENSMUSG00000000732	Q9JHJ8	Icosl	2317	2814	0.24068	0.190189	0.132737	0.108626	-0.0455503	-0.115761	-0.19444	-0.0877449	0.000268874	0.00254734	0.0241438	0.0567489	0.703184	0.283715	0.0726492	0.413024
ENSMUSG00000000738	Q3ULF4	Spg7	2328	2896	-0.237007	-0.216999	-0.236907	-0.230958	-0.20415	-0.232534	-0.332587	-0.368132	0.00147763	0.0030272	0.00146131	0.00184255	0.0108178	0.00171491	4.0773e-05	1.09305e-05
ENSMUSG00000000740	P47963	Rpl13	775	780	-0.428601	-0.14642	-0.263668	-0.247913	-0.495444	-0.323287	-0.663321	-0.65628	0.00219116	0.251125	0.0450088	0.0582641	0.00165033	0.0159449	1.98233e-05	2.28091e-05
ENSMUSG00000000743	Q921W0	Chmp1a	2350	2140	-0.270509	-0.208274	-0.316996	-0.377216	-0.217597	-0.178602	-0.394161	-0.32736	0.00475005	0.0241986	0.00128899	0.000233587	0.0266352	0.0399506	7.58405e-05	0.000577713
ENSMUSG00000000751	Q8VEE4	Rpa1	1845	5077	-0.240766	-0.282544	-0.238283	-0.358583	0.360987	0.199705	0.279834	0.403115	0.00852932	0.00258772	0.00907316	0.000280581	0.000898709	0.0281267	0.0032048	8.37971e-05
ENSMUSG00000000753	P97298	Serpinf1	1497	1832	-0.0995103	-0.0651401	-0.165491	-0.165772	-0.158226	-0.192999	0.0862767	0.211598	0.253502	0.450892	0.0636471	0.0632771	0.217974	0.0977246	0.449908	0.0721068
ENSMUSG00000000759	P58854	Tubgcp3	2861	3797	-0.11398	-0.325092	-0.124194	-0.0444303	0.288255	0.093944	0.0485061	0.0786787	0.230907	0.00194926	0.192514	0.634999	0.00794963	0.30388	0.593523	0.38854
ENSMUSG00000000776	Q91WD1	Polr3d	3024	2032	0.453891	0.288149	0.107267	-0.0234851	-0.00593392	0.0854889	0.120481	0.143577	9.01948e-07	0.000357201	0.137003	0.740651	0.93688	0.207771	0.0806998	0.0398141
ENSMUSG00000000782	Q00417	Tcf7	3152	2471	0.101372	-0.15095	-0.291543	-0.420493	0.212423	0.0634259	0.138753	0.0398923	0.312276	0.139084	0.007085	0.000292298	0.029526	0.448162	0.104464	0.632646
ENSMUSG00000000787	Q62167	Ddx3x	7021	4692	0.534456	0.541086	0.0989961	-0.143283	0.327888	0.377914	0.442614	0.461574	0.00066525	0.000585815	0.476644	0.307148	0.00462216	0.000579978	0.000116017	7.47884e-05
ENSMUSG00000000792	NA	Slc5a5	1872	2928	2.60864	1.44546	0.388603	0.364085	-0.304755	-0.172055	-0.225199	-0.0457436	4.99022e-13	5.23178e-08	0.030342	0.0391528	0.136809	0.362427	0.229114	0.809697
ENSMUSG00000000794	P58391	Kcnn3	2559	2884	0.0252735	-0.0433819	-0.0385815	-0.0170918	0.187734	0.324518	1.0188	1.12542	0.556158	0.314282	0.367803	0.687112	0.0255447	0.00017247	3.94041e-12	5.32752e-13
ENSMUSG00000000804	NA	Usp32	5626	7053	-0.0255433	-0.572265	-0.258213	-0.111337	0.946332	0.417214	0.362915	0.297679	0.881197	0.00276996	0.142283	0.517626	6.3503e-05	0.0252711	0.0486337	0.101003
ENSMUSG00000000805	Q64444	Car4	2566	1256	0.0276211	-0.0302547	-0.0113824	0.0185764	0.126814	0.0884749	0.119665	0.13406	0.355955	0.312888	0.701577	0.532524	0.000719666	0.00621556	0.000425001	0.000126887
ENSMUSG00000000817	P41047	Fasl	1436	1937	0.164111	0.0207834	0.00936988	0.0723159	0.193128	0.0820454	0.132051	0.144777	0.00639477	0.700766	0.86103	0.189101	0.00463765	0.142306	0.0226195	0.0136154
ENSMUSG00000000823	NA	Zfp512b	2736	5714	-0.235239	-0.479035	-0.535071	-0.609479	0.873057	0.443039	0.983291	0.988967	0.170101	0.00852163	0.00387863	0.00132259	2.04438e-05	0.00695059	7.50461e-07	6.84554e-07
ENSMUSG00000000826	P60904	Dnajc5	5094	6578	0.280297	0.574073	0.976601	1.10895	0.294683	0.0591822	0.200351	0.250076	0.00459839	1.12643e-06	6.9043e-11	4.9571e-12	0.00402982	0.483544	0.0238533	0.00602062
ENSMUSG00000000827	Q9CYZ2	Tpd52l2	690	3603	-0.273201	-0.259597	-0.300663	-0.401657	0.204889	0.0487902	-0.0121917	0.0668292	0.0168299	0.022006	0.00929633	0.0009797	0.0752542	0.625896	0.903082	0.505566
ENSMUSG00000000838	NA	Fmr1	4615	4409	0.204647	0.262671	0.0145938	-0.0533795	0.469404	0.184382	0.432148	0.491362	0.0928375	0.0337289	0.902031	0.654049	0.00386963	0.17755	0.00318417	0.00103162
ENSMUSG00000000861	NA	Bcl11a	4046	5989	0.0497763	-0.00809945	0.0137642	0.0446517	0.138223	0.0767699	0.144747	0.136607	0.10767	0.78791	0.648195	0.147004	0.000396831	0.0174716	7.06653e-05	0.000134741
ENSMUSG00000000876	Q9JJW0	Pxmp4	1487	2789	-0.0979824	-0.295792	-0.844751	-0.872618	0.0908304	-0.053951	-0.105058	-0.138151	0.512713	0.0565113	6.572e-06	4.05462e-06	0.587521	0.718159	0.483725	0.358805
ENSMUSG00000000881	P70175	Dlg3	5128	4956	-0.293529	-0.774536	-0.920257	-0.638624	0.316339	0.0942354	0.164336	0.123493	0.0008056	6.17322e-10	2.23864e-11	2.08236e-08	0.00197049	0.256226	0.0540178	0.140484
ENSMUSG00000000884	Q9EQ15	Gnb1l	2124	3592	-0.0745797	-0.137787	-0.337264	-0.45736	-0.0759459	-0.179732	-0.448866	-0.425135	0.332761	0.0801257	0.000107306	1.24925e-06	0.392364	0.030313	7.57799e-06	1.58619e-05
ENSMUSG00000000889	Q64237	Dbh	1860	2552	0.0560721	-0.00462696	0.0199761	0.0727426	0.148971	-0.00715466	0.461161	0.375996	0.212885	0.916692	0.652766	0.112587	0.0410643	0.906203	3.81418e-07	6.20369e-06
ENSMUSG00000000901	Q02853	Mmp11	2261	2288	-0.114815	-0.713291	-0.82684	-0.473958	0.100825	-0.126881	0.623763	0.686244	0.0882778	1.23827e-10	7.00898e-12	1.90112e-07	0.198855	0.0773574	2.26491e-09	3.53701e-10
ENSMUSG00000000902	Q9Z0H3	Smarcb1	2714	1660	-0.125706	-0.162609	-0.216294	-0.267359	-0.215862	-0.226275	-0.468317	-0.433908	0.0151635	0.00246573	0.000152659	1.08242e-05	0.000613224	0.000108148	1.46695e-09	5.97971e-09
ENSMUSG00000000903	NA	Vpreb3	327	729	-0.0568476	-0.0290703	-0.0958511	-0.0419537	0.450165	0.0775037	0.119665	0.358553	0.374787	0.655384	0.140598	0.513069	4.93232e-06	0.219152	0.0618079	1.35433e-05
ENSMUSG00000000915	Q9JKY5	Hip1r	3201	6735	-0.150914	0.250926	0.50049	0.622257	0.186163	0.155039	0.276042	0.365278	0.175075	0.0278666	9.15634e-05	5.06761e-06	0.122178	0.14859	0.0136212	0.00170149
ENSMUSG00000000916	Q8K4F6	Nsun5	2702	2243	-0.287467	-0.000225805	-0.141853	-0.0796607	-0.234891	-0.0420615	-0.0588837	-0.0179877	0.00204713	0.997824	0.0983239	0.342998	0.0069039	0.556161	0.412259	0.800772
ENSMUSG00000000938	P31310	Hoxa10	5897	2565	-0.55691	-1.27615	-0.849392	-0.555158	0.137228	0.0684526	0.108863	0.110043	3.4946e-07	2.60262e-14	1.56439e-10	3.68694e-07	0.00260464	0.0727397	0.00620296	0.00572865
ENSMUSG00000000942	NA	Hoxa4	894	1594	0.132522	-0.28685	-0.203473	-0.101643	0.596388	0.356644	0.572021	0.670421	0.340634	0.0451291	0.147191	0.461951	0.000233776	0.00616509	8.84447e-05	1.25235e-05
ENSMUSG00000000948	Q9WU12	Gm38393	219	1199	0.0643528	-0.1258	-0.0993519	0.0849081	-0.067786	-0.117097	-0.0749351	-0.0726376	0.72525	0.48368	0.579888	0.64486	0.526076	0.233685	0.43944	0.453274
ENSMUSG00000000957	NA	Mmp14	3821	3238	0.10899	-0.0115784	0.0196096	0.207876	0.300675	0.193811	0.578894	0.517832	0.146401	0.874659	0.789426	0.00858266	0.00107851	0.0131469	3.36063e-08	2.24991e-07
ENSMUSG00000000958	Q9Z1K8	Slc7a7	2506	2278	0.303204	0.0856694	-0.0582559	-0.0456675	-0.137926	-0.19098	-0.161244	-0.299391	0.0001255	0.189292	0.346632	0.457047	0.284506	0.10356	0.165781	0.0130523
ENSMUSG00000000959	Q8BGA9	Oxa1l	1206	2538	-0.102582	-0.190099	-0.216539	-0.16553	-0.0954059	-0.0899801	-0.251116	-0.175869	0.133344	0.00835182	0.00324958	0.0195667	0.19077	0.168193	0.000600057	0.0106223
ENSMUSG00000000976	Q6P1G0	Heatr6	2550	5614	-0.151542	-0.357957	-0.273454	-0.161178	0.223085	0.134407	0.0293142	0.103128	0.0827017	0.000285261	0.00338035	0.0660569	0.0116984	0.0785739	0.692986	0.172051
ENSMUSG00000000982	P10855	Ccl3	186	766	0.250369	0.210158	0.178708	0.100911	-0.211969	-0.0735371	-0.402653	-0.359559	0.130247	0.203166	0.269828	0.515995	0.321191	0.714179	0.0376372	0.0632245
ENSMUSG00000001016	Q9CXY6	Ilf2	5271	2027	0.0202467	0.0258599	-0.0590735	-0.160347	-0.209256	-0.197202	-0.362099	-0.364659	0.7981	0.743816	0.458011	0.0522012	0.0273589	0.0205025	0.000138283	0.000127674
ENSMUSG00000001017	Q9CY57	Chtop	1998	3257	-0.0295416	-0.0262968	-0.0195745	0.0185477	-0.0450712	-0.0760528	-0.183693	-0.197759	0.552555	0.596097	0.692894	0.708136	0.393489	0.114104	0.000606472	0.000284012
ENSMUSG00000001018	Q9Z266	Snapin	928	1928	0.00851098	-0.40386	-0.883587	-0.849664	0.126814	0.0775037	0.119665	0.121963	0.942699	0.00241171	1.82247e-07	3.45181e-07	0.07392	0.216793	0.0605357	0.0560201
ENSMUSG00000001020	P07091	S100a4	2130	498	-0.358224	-0.101315	-0.120627	-0.27564	-0.658486	-0.553423	-1.08372	-1.04043	0.0126454	0.451609	0.371492	0.0487207	0.000330667	0.00057869	7.81442e-08	1.51769e-07
ENSMUSG00000001021	P62818	S100a3	2415	712	-0.327457	0.0237195	-0.180061	-0.102245	-0.46132	-0.333886	-0.118612	-0.202265	0.00169802	0.801518	0.0646685	0.282661	0.00019337	0.00160275	0.217835	0.0412577
ENSMUSG00000001023	P63084	S100a5	1214	431	0.34413	-0.0221046	-0.193995	-0.0575268	-0.240942	-0.396436	-0.49591	-0.596814	0.0404254	0.883384	0.189304	0.698248	0.288957	0.0576147	0.0200986	0.00630718
ENSMUSG00000001027	NA	Scn4a	10049	6598	0.0891085	0.0191242	0.0082515	0.042013	0.126903	0.07561	0.124366	0.125472	0.00947426	0.548701	0.793381	0.190728	0.00125102	0.0233607	0.000533018	0.000485766
ENSMUSG00000001029	P35330	Icam2	3144	1282	0.40192	0.376452	0.162273	0.15831	0.117577	0.0613225	0.103484	0.105782	2.4843e-06	7.35104e-06	0.014265	0.0155492	0.084293	0.306666	0.0889993	0.0824368
ENSMUSG00000001034	NA	Mapk7	5971	3254	0.24952	0.215547	0.272069	0.538723	0.295435	0.345177	0.550952	0.596141	0.00124926	0.00420055	0.000534965	3.68102e-08	0.00113826	6.37091e-05	5.71515e-08	1.38858e-08
ENSMUSG00000001036	NA	Epn2	5106	4458	-0.101281	-0.570613	-0.469246	-0.526186	0.265271	0.103991	0.129361	0.0590626	0.186991	1.03909e-07	2.22043e-06	3.97115e-07	0.0027596	0.15785	0.0825197	0.417135
ENSMUSG00000001039	Q9R1S0	B9d1	3953	817	-0.249985	-0.180748	-0.375299	-0.216719	-0.280011	-0.129317	-0.052719	-0.0719686	0.0417687	0.130881	0.00370936	0.0739659	0.0310061	0.243227	0.629674	0.511603
ENSMUSG00000001052	NA	Sec24b	2226	5128	0.231477	-0.347527	0.0749575	0.329433	0.762227	0.502375	0.717903	0.76526	0.0887844	0.0149784	0.572019	0.018389	4.79468e-05	0.00142235	2.6887e-05	1.12369e-05
ENSMUSG00000001053	Q8C7U1	N4bp3	3818	2367	-0.0956257	-0.187731	-0.324188	-0.278814	-0.221295	-0.188242	-0.463676	-0.333591	0.246646	0.0284484	0.000479997	0.00197246	0.0142023	0.0183273	2.49838e-06	0.000172233
ENSMUSG00000001054	Q91YQ7	Rmnd5b	7134	1946	-0.128827	-0.334482	-0.404442	-0.215942	0.0556596	0.120344	0.416441	0.518951	0.0375343	7.90113e-06	4.82677e-07	0.00119705	0.429714	0.0632041	5.40756e-07	1.20985e-08
ENSMUSG00000001056	Q9CRB2	Nhp2	760	1042	-0.58179	-0.307955	-0.226758	-0.489653	0.126814	0.0775037	0.119665	0.121963	6.72157e-06	0.00538389	0.0333913	6.3319e-05	0.0567125	0.186774	0.0454687	0.0417339
ENSMUSG00000001062	Q8C190	Vps9d1	1905	2952	0.14533	-0.108112	0.0188023	0.181226	-0.165609	-0.191039	-0.135491	-0.0217616	0.105573	0.226281	0.830085	0.0463866	0.116609	0.0462414	0.14884	0.812283
ENSMUSG00000001065	Q8CE64	Zfp276	2528	4071	-0.11805	0.0337422	-0.0676701	0.0319141	-0.303612	-0.361066	-0.284867	-0.253185	0.144616	0.669948	0.395763	0.68689	0.00049	1.66638e-05	0.000285793	0.000926226
ENSMUSG00000001076	Q4ZJM9	C1ql4	1335	1474	0.420475	0.22002	-0.241946	-0.1961	0.033727	-0.0253273	0.0308292	0.0316511	0.00534382	0.114133	0.0605157	0.124462	0.841148	0.866386	0.837827	0.833563
ENSMUSG00000001082	Q9D2V8	Mfsd10	1936	1907	-0.102369	0.0894385	0.0396126	-0.0806326	-0.301318	-0.294035	-0.435703	-0.387781	0.190235	0.248468	0.605471	0.298561	0.00128787	0.000555227	4.65771e-06	2.30294e-05
ENSMUSG00000001089	Q8R4U7	Luzp1	3440	7526	-0.248596	-0.354341	-0.0665145	-0.0442647	1.3289	0.857714	1.5123	1.57867	0.248641	0.105633	0.752291	0.833585	1.8579e-05	0.000988197	5.68637e-07	2.74653e-07
ENSMUSG00000001095	Q9ES88	Slc13a2	3214	2412	0.0591271	-0.00809945	0.0107728	0.0407317	0.126814	0.0775037	0.119665	0.13077	0.0707953	0.797471	0.73306	0.204231	0.00131022	0.0209634	0.000802569	0.000334567
ENSMUSG00000001098	Q922M3	Kctd10	4977	3103	0.0719117	0.268934	0.44484	0.525136	0.240539	0.0685617	0.22926	0.247831	0.460231	0.00969129	0.000102137	1.23473e-05	0.045562	0.509359	0.0342196	0.0230462
ENSMUSG00000001100	Q91VA6	Poldip2	6007	2054	-0.213741	-0.288043	-0.500085	-0.601986	-0.0388283	-0.0351445	-0.0431704	-0.0546598	0.000625007	2.00288e-05	3.05141e-09	9.13882e-11	0.538128	0.532408	0.4447	0.335186
ENSMUSG00000001105	Q61025	Ift20	456	1141	-0.0722052	0.109341	-0.0423405	-0.117293	0.179857	0.0312151	0.0824606	0.202801	0.552844	0.36751	0.726562	0.338553	0.0301337	0.648683	0.235524	0.00805565
ENSMUSG00000001119	Q04857	Col6a1	3084	4100	0.365937	0.210287	-0.0463606	-0.0145974	0.32506	0.197884	0.252112	0.348428	0.0392734	0.222403	0.785214	0.931566	0.0891173	0.239813	0.137733	0.0442916
ENSMUSG00000001120	P57722	Pcbp3	1137	2544	-0.0328526	-0.360533	-0.505215	-0.78998	0.234375	0.278206	0.263546	0.213249	0.741787	0.00140503	4.01361e-05	6.06784e-08	0.0383829	0.00763447	0.0110306	0.0356447
ENSMUSG00000001123	NA	Lgals9	3696	1586	0.308782	0.10034	-0.128093	-0.192979	0.212574	0.148052	0.325298	0.422266	0.00180915	0.265386	0.159423	0.0389387	0.0199305	0.0621674	0.000349545	2.0313e-05
ENSMUSG00000001127	NA	Araf	2942	2854	-0.0332887	-0.115614	-0.24791	-0.224446	0.174978	0.117043	0.0718857	0.0334836	0.660405	0.135942	0.00313676	0.00662089	0.0371719	0.111977	0.321931	0.642142
ENSMUSG00000001128	P11680	Cfp	2505	1636	0.642472	0.233313	0.377787	0.458187	-0.131975	-0.283143	-0.200899	-0.0281284	0.000216191	0.126398	0.0171373	0.00483178	0.388616	0.0438874	0.146945	0.840067
ENSMUSG00000001131	P12032	Timp1	621	883	-0.326189	0.00370973	0.323186	0.395321	-0.271207	0.093185	0.063451	0.134167	0.00382452	0.971116	0.00394964	0.000681152	0.0227789	0.357609	0.529189	0.189553
ENSMUSG00000001134	Q9WTZ0	Uxt	2199	875	-0.0582433	-0.182516	-0.064777	-0.258248	-0.517487	-0.41609	-0.491817	-0.563133	0.598751	0.108768	0.558148	0.0277008	0.000532222	0.00138213	0.00027204	5.783e-05
ENSMUSG00000001138	Q32NY4	Cnnm3	4212	5292	-0.515084	-0.775294	-0.284157	-0.0378823	0.199698	0.00847179	0.224603	0.22362	1.50871e-07	8.1108e-11	0.000455718	0.591224	0.0157178	0.903199	0.0032497	0.00336719
ENSMUSG00000001143	P59481	Lman2l	3864	3378	-0.265489	-0.274646	-0.191989	-0.243115	-0.0651173	0.0205731	-0.0194688	0.11702	0.000587959	0.000410425	0.00833511	0.00134077	0.381334	0.753757	0.767323	0.0832493
ENSMUSG00000001150	Q9WUU9	Mcm3ap	9622	6427	-0.0769665	-0.350712	-0.453499	-0.291037	0.385462	0.21344	0.144369	0.178239	0.411465	0.00094807	6.21595e-05	0.00455626	0.000485075	0.0202551	0.106663	0.0492518
ENSMUSG00000001151	NA	Pcnt	9168	9341	-0.0816679	-0.393142	-0.248017	-0.0694981	0.465666	0.319186	0.278555	0.192219	0.44215	0.00101467	0.026393	0.512176	0.000568562	0.00570401	0.0141657	0.0805966
ENSMUSG00000001155	Q91XD4	Ftcd	6162	1933	0.0855265	0.0483872	-0.00856557	-0.0178872	0.100791	0.0550288	0.116265	0.146863	0.0739044	0.303405	0.85064	0.691307	0.0454147	0.212724	0.0125518	0.00249074
ENSMUSG00000001156	NA	Mxd1	3265	4666	2.46671	2.54492	1.65614	1.85368	0.831715	0.726612	1.49654	1.52509	3.96657e-12	1.85666e-12	1.57171e-08	1.79914e-09	0.00115974	0.00142476	1.02891e-07	7.37108e-08
ENSMUSG00000001157	Q920G9	Gmcl1	2216	2949	-0.29108	-0.350127	-0.401029	-0.23861	0.305701	0.0745774	0.164251	0.240112	0.00845717	0.0020916	0.000610562	0.026964	0.0120905	0.468621	0.117605	0.0257571
ENSMUSG00000001158	Q8K194	Snrnp27	5120	1005	-0.253046	-0.349247	-0.373202	-0.504999	-0.295783	-0.278152	-0.355075	-0.336736	0.00229848	9.02286e-05	4.06751e-05	5.84676e-07	0.00592157	0.00397774	0.000460495	0.000777366
ENSMUSG00000001173	Q6NVF0	Ocrl	5686	5253	0.267661	-0.0426728	-0.273812	-0.256626	0.546481	0.405883	0.464063	0.396545	0.00346022	0.612906	0.0034058	0.00558039	7.96579e-06	9.52756e-05	1.75526e-05	0.000128192
ENSMUSG00000001175	P0DP26	Calm1	4612	4115	-0.0173305	0.0811929	-0.0876469	-0.150937	-0.0380128	-0.0632254	-0.0795304	-0.0468189	0.767343	0.173382	0.143525	0.0156993	0.569827	0.294354	0.190432	0.435155
ENSMUSG00000001211	Q9D517	Agpat3	6271	5980	-0.0992584	-0.137073	-0.249659	-0.315689	-0.0765025	-0.211165	-0.701754	-0.660156	0.0587896	0.0113973	4.67963e-05	1.94707e-06	0.200047	0.000465407	2.27907e-12	7.81482e-12
ENSMUSG00000001225	Q9WVC8	Slc26a3	2362	2908	0.0575519	0.00642464	0.0191291	0.0468742	0.139594	0.101039	0.147207	0.125784	0.0925021	0.846765	0.565618	0.166289	0.00092245	0.00565145	0.000176556	0.000838102
ENSMUSG00000001227	O54951	Sema6b	2448	3736	0.235845	-0.503047	-0.421361	0.2113	0.488005	0.192989	0.293049	0.147959	0.0904961	0.0007444	0.00367263	0.126966	0.00301483	0.152918	0.0349325	0.267323
ENSMUSG00000001228	Q8VDF2	Uhrf1	4547	3586	-0.100069	-0.307816	-0.388289	-0.523585	0.196753	0.156834	0.152532	0.27214	0.302514	0.00359565	0.000453593	1.35362e-05	0.100463	0.140944	0.152362	0.0141469
ENSMUSG00000001229	Q8BVG4	Dpp9	3744	3374	-0.103579	-0.0694241	0.01727	0.00802623	0.299822	0.26119	0.233396	0.20533	0.161958	0.341926	0.811118	0.911604	0.000912849	0.00117223	0.00311028	0.00802969
ENSMUSG00000001240	NA	Ramp2	453	1478	-0.122763	-0.114018	-0.268133	-0.222855	-0.309609	0.0946965	0.241437	0.312149	0.368557	0.409842	0.0518824	0.103025	0.137838	0.596488	0.182521	0.087993
ENSMUSG00000001247	Q99KG5	Lsr	2578	2167	0.134934	0.207177	0.311619	0.299223	0.176516	0.134734	0.497611	0.655113	0.0994591	0.0181343	0.00106729	0.00139051	0.306827	0.381675	0.00294121	0.000204789
ENSMUSG00000001248	Q8VEF1	Gramd1a	3557	2735	-0.0340771	0.333791	0.503087	0.680732	0.116379	0.161645	0.285772	0.339444	0.711129	0.00105282	8.48955e-06	7.10313e-08	0.22531	0.0646461	0.0022118	0.000439777
ENSMUSG00000001249	NA	Hpn	6674	1861	0.209352	0.0500482	0.0364423	0.017135	-0.151722	-0.26982	-0.282998	-0.226571	4.58096e-06	0.158358	0.294864	0.614034	0.0122015	1.58234e-05	7.08227e-06	0.000138892
ENSMUSG00000001260	Q9R0Y8	Gabrg1	1625	4771	0.0497763	-0.00809945	0.0107728	0.0407317	0.217895	0.106423	0.133043	0.128046	0.245506	0.848009	0.798891	0.339497	0.000210611	0.0220909	0.00527993	0.00683756
ENSMUSG00000001270	Q04447	Ckb	1430	1472	-0.0893907	0.340145	0.154633	0.0998252	-0.267042	-0.0336981	-0.6603	-0.55926	0.364204	0.00160444	0.120161	0.309456	0.0124465	0.705303	1.18946e-07	1.67538e-06
ENSMUSG00000001280	NA	Sp1	2712	7754	0.105675	-0.242028	0.263972	0.495428	1.01789	0.582507	0.834107	0.838279	0.533532	0.165369	0.125466	0.00630299	2.45614e-05	0.00325115	8.68855e-05	8.17945e-05
ENSMUSG00000001281	P26011	Itgb7	2301	2683	0.195339	0.355857	0.31595	0.55409	-0.401441	-0.461781	-0.557488	-0.493422	0.0486609	0.000955331	0.00269208	5.08271e-06	4.88144e-05	1.96777e-06	6.58279e-08	5.85625e-07
ENSMUSG00000001285	Q9JK81	Myg1	1801	1480	-0.306616	-0.254727	-0.299254	-0.394604	-0.320831	-0.254863	-0.390278	-0.445107	0.000915922	0.00433646	0.00113842	6.06628e-05	0.0027784	0.00647691	0.000137541	2.84272e-05
ENSMUSG00000001288	P18911	Rarg	741	2953	0.262393	0.15987	0.0461912	0.163656	0.155794	0.0775037	0.119665	0.121963	0.006137	0.0794159	0.601655	0.0730884	0.0117315	0.14088	0.026512	0.0239681
ENSMUSG00000001289	Q9WU28	Pfdn5	426	1062	-0.330428	-0.210246	-0.34595	-0.3037	-0.406301	0.0882683	-0.0110837	0.0669689	0.158379	0.362526	0.140427	0.193207	0.033168	0.639471	0.951451	0.717978
ENSMUSG00000001300	P52800	Efnb2	4494	4793	1.04903	0.969666	0.342671	0.289063	0.142206	-0.063585	-0.0401858	0.00877881	4.62575e-09	1.93898e-08	0.00837905	0.0235869	0.251004	0.562522	0.713834	0.93603
ENSMUSG00000001305	Q9CYX7	Rrp15	813	1321	-0.200512	-0.0175009	0.152718	-0.112892	-0.16093	-0.304449	-0.189719	-0.143142	0.0497522	0.857038	0.123541	0.254164	0.12129	0.00241853	0.0447707	0.122808
ENSMUSG00000001313	Q9QYM5	Rnd2	1756	1394	1.03561	1.21979	0.916598	0.937357	-0.626399	-0.646804	-0.666448	-0.564594	9.41132e-08	4.3949e-09	7.27748e-07	5.13517e-07	0.000660293	0.000140965	9.95283e-05	0.000601664
ENSMUSG00000001323	Q9QZX7	Srr	1275	3699	0.0909633	-0.0550568	-0.527154	-0.41431	-0.219202	-0.214843	-0.275834	-0.36713	0.499927	0.682181	0.000562172	0.0046333	0.106018	0.0767524	0.0265596	0.00454076
ENSMUSG00000001333	Q9EPM5	Sync	1540	2042	-0.260191	-0.577055	-0.380313	-0.00983344	0.394319	0.491083	0.647658	0.685363	0.0195158	9.18121e-06	0.00122239	0.925898	0.00285402	0.000106505	2.60053e-06	1.08761e-06
ENSMUSG00000001334	Q8K4Z2	Fndc5	1356	2763	0.0345482	-0.0158886	-0.0199131	0.0244034	0.243955	0.070486	0.38832	0.10501	0.598863	0.808826	0.760281	0.7097	0.023627	0.426038	0.000347468	0.238693
ENSMUSG00000001348	Q05117	Acp5	1837	1447	-0.00442935	-0.0208355	0.0138574	0.0636569	0.0282065	0.0343718	0.149232	0.109453	0.937838	0.717321	0.810507	0.279236	0.689773	0.593899	0.0307906	0.101526
ENSMUSG00000001349	Q08091	Cnn1	1663	2381	-0.121638	0.116209	0.442931	0.377113	-0.0215918	0.296194	0.176777	0.134992	0.194981	0.211257	5.14121e-05	0.000334149	0.825269	0.0021625	0.0515944	0.130931
ENSMUSG00000001366	Q8BK06	Fbxo9	3002	2155	-0.529025	-0.689216	-0.89587	-0.688511	0.105791	-0.0378047	-0.140941	-0.192745	5.36376e-08	4.39661e-10	2.46656e-12	4.58938e-10	0.161455	0.570402	0.0435699	0.00775734
ENSMUSG00000001376	Q8CI71	Vps50	5218	4824	-0.00466714	-0.130099	0.123145	0.209895	0.217698	-0.0499855	-0.163321	-0.153402	0.956151	0.135051	0.154521	0.0193411	0.0297244	0.55931	0.0653735	0.0822029
ENSMUSG00000001380	Q61035	Hars	3292	1987	-0.159874	-0.0379702	0.0165623	-0.130009	-0.334164	-0.291567	-0.541217	-0.540924	0.030253	0.587722	0.812468	0.0730134	0.000457841	0.000550837	1.61305e-07	1.6299e-07
ENSMUSG00000001383	Q9CPW7	Zmat2	1658	2257	0.0107037	-0.230686	-0.364019	-0.528523	-0.380345	-0.345721	-0.68792	-0.771074	0.905557	0.0168808	0.000491148	5.61735e-06	0.000986773	0.000803255	9.9281e-08	1.44313e-08
ENSMUSG00000001403	NA	Ube2c	918	2191	-0.0748171	-0.171637	-0.389791	-0.573632	-0.0764789	0.13359	0.101121	0.110496	0.232269	0.00976608	1.51338e-06	2.16379e-09	0.260792	0.0336969	0.101131	0.0747712
ENSMUSG00000001415	Q6ZPY2	Smg5	3861	4448	-0.0416398	0.0890276	0.423839	0.376921	0.0663356	0.0102017	-0.0600717	-0.0580015	0.660551	0.348962	0.000124742	0.000455763	0.524517	0.912485	0.520487	0.534841
ENSMUSG00000001416	P80318	Cct3	1449	1977	-0.218715	-0.0703174	-0.0695869	-0.240163	0.0421492	0.0021456	0.119754	0.112709	0.0638212	0.536994	0.541265	0.0433438	0.584331	0.975214	0.100086	0.119547
ENSMUSG00000001418	Q9JHJ3	Glmp	1241	4219	0.0167487	0.174987	0.288223	0.448576	0.0407227	0.0346119	-0.00591979	0.053254	0.77655	0.00599466	4.50872e-05	5.73218e-08	0.510524	0.531193	0.914478	0.338272
ENSMUSG00000001419	NA	Mef2d	3506	5401	0.12771	0.0177375	0.235517	0.314892	0.642821	0.509133	0.950441	0.930285	0.293291	0.882744	0.0583854	0.0137343	0.000100857	0.000412537	6.21771e-08	9.05191e-08
ENSMUSG00000001420	Q9D709	Tmem79	1514	2406	0.108038	-0.0188843	-0.320331	-0.4377	0.389782	0.0940287	0.384483	0.509549	0.322692	0.860779	0.00441872	0.000196238	0.000268241	0.230076	7.83816e-05	2.54729e-06
ENSMUSG00000001424	NA	Snd1	3781	3781	-0.213281	-0.289417	-0.241273	-0.362994	0.143874	0.0469577	-0.344125	-0.368981	0.000319997	7.46009e-06	7.93437e-05	2.42769e-07	0.0178084	0.362251	5.91404e-07	1.92558e-07
ENSMUSG00000001435	NA	Col18a1	4500	5595	0.0520199	-0.0724436	-0.166631	-0.212033	0.432248	0.341024	0.435846	0.452063	0.689576	0.579642	0.210941	0.116143	0.00245535	0.00645887	0.000848479	0.000594028
ENSMUSG00000001436	NA	Slc19a1	1748	2863	-0.242068	-0.00279275	0.081901	-0.0522098	0.121034	0.0208915	-0.031312	-0.0611335	0.0134162	0.975353	0.367869	0.566475	0.221549	0.810922	0.721	0.487805
ENSMUSG00000001440	P70168	Kpnb1	7190	5894	0.113359	0.226175	0.323177	0.344363	0.236288	0.247639	0.252588	0.253948	0.122394	0.00388652	0.000126725	5.95632e-05	0.00657173	0.00190599	0.00160952	0.0015352
ENSMUSG00000001441	Q11011	Npepps	6416	4215	-0.113852	-0.220924	0.280512	0.507277	0.18809	0.161101	0.114712	0.203937	0.0742893	0.00139867	0.000107182	1.44864e-08	0.0204042	0.0256418	0.104232	0.00606363
ENSMUSG00000001444	Q9JKD8	Tbx21	1646	2488	0.0848386	0.019973	0.0302661	0.057867	0.192712	0.177468	0.388097	0.424015	0.129731	0.714306	0.578895	0.292516	0.00862249	0.00728344	2.79619e-06	8.42577e-07
ENSMUSG00000001445	Q3TBW2	Mrpl10	2936	1708	-0.180454	-0.298963	-0.497871	-0.467063	-0.241871	-0.11497	-0.402529	-0.35146	0.0312018	0.00091574	1.88559e-06	4.82909e-06	0.0114369	0.155784	3.46966e-05	0.000173858
ENSMUSG00000001467	Q8K0C4	Cyp51	2835	3931	0.819237	1.0565	1.21799	0.917644	0.191966	0.0654768	0.477478	0.450473	7.47884e-11	3.59298e-13	1.61963e-14	7.25073e-12	0.0307577	0.390766	1.29578e-06	3.13729e-06
ENSMUSG00000001472	NA	Tcf25	2247	5002	-0.0695185	0.0208644	0.14603	0.203317	-0.127125	-0.16905	-0.391066	-0.342957	0.13443	0.645399	0.0033235	0.000136129	0.019947	0.00110203	1.12209e-08	1.08916e-07
ENSMUSG00000001473	Q922F4	Tubb6	984	1757	0.0584487	0.232784	0.177426	0.0263088	0.242613	0.0577119	0.213572	0.18783	0.444413	0.00492209	0.0266918	0.729407	0.0370699	0.561579	0.0398055	0.0677861
ENSMUSG00000001482	NA	Def8	5283	3242	0.108402	-0.0682366	-0.46126	-0.563568	0.116113	-0.0125135	-0.0227671	0.10569	0.0956004	0.287442	1.9881e-07	6.70304e-09	0.166087	0.86475	0.756812	0.159025
ENSMUSG00000001493	P32442	Meox1	702	2228	0.145657	-0.213971	-0.320444	-0.294769	0.26106	0.0485087	-0.0413675	0.0124655	0.312681	0.118003	0.019955	0.0307589	0.0931468	0.706368	0.740774	0.921466
ENSMUSG00000001494	NA	Sost	631	2066	0.0725694	-0.00801663	0.0192145	0.0682459	-0.140667	-0.131784	0.521093	0.713107	0.458278	0.933869	0.842783	0.485813	0.463759	0.451214	0.0114556	0.0010817
ENSMUSG00000001496	P50220	Nkx2-1	3600	2809	0.0497763	-0.00809945	0.0107728	0.0407317	0.0982751	0.0489644	0.0911259	0.102078	0.107419	0.787754	0.720499	0.183592	0.00705411	0.116232	0.00554153	0.00232053
ENSMUSG00000001497	P47242	Pax9	1471	4232	-0.048688	-0.257872	0.239991	0.537361	0.634269	0.466784	0.621226	0.661245	0.772606	0.132847	0.166618	0.00411298	0.00225996	0.0100949	0.00104537	0.00056519
ENSMUSG00000001504	P81066	Irx2	1460	2625	0.0497763	-0.00809945	0.0175809	0.0407317	1.21494	1.63178	2.01422	2.01122	0.285113	0.860278	0.703007	0.379669	1.14389e-10	1.84646e-14	1.37416e-16	1.42684e-16
ENSMUSG00000001506	P11087	Col1a1	4362	5930	0.265003	0.0370413	-0.0494098	-0.118665	0.493177	0.435537	0.423611	0.373007	0.00400159	0.659989	0.558103	0.166896	2.16296e-05	2.5657e-05	3.67699e-05	0.0001692
ENSMUSG00000001507	Q62470	Itga3	4950	4861	-0.312727	-0.536391	-0.628479	-0.548214	0.0438688	-0.0420215	-0.325062	-0.356129	0.00244789	6.3233e-06	6.30296e-07	4.80468e-06	0.689015	0.668533	0.00300313	0.00140059
ENSMUSG00000001508	P82350	Sgca	1334	1724	-0.0631636	-0.145989	-0.349607	-0.130275	0.168013	0.0183583	0.0822795	0.222421	0.543756	0.165117	0.00143809	0.210257	0.258739	0.886437	0.525354	0.103052
ENSMUSG00000001510	Q64205	Dlx3	864	2607	0.0624745	0.185752	0.585688	0.63952	1.10002	1.9896	2.78305	2.6477	0.449311	0.0407818	3.04808e-06	8.95537e-07	2.78637e-06	7.48221e-12	4.03887e-15	1.33535e-14
ENSMUSG00000001517	NA	Foxm1	2283	4652	0.0437849	-0.194322	-0.213823	-0.134421	0.438239	0.388847	0.596401	0.630151	0.67375	0.0715186	0.0490484	0.204268	0.000999334	0.00108847	7.26268e-06	3.27065e-06
ENSMUSG00000001518	NA	Itfg2	6406	3191	0.111672	0.068462	0.157781	0.158531	0.148591	0.139066	0.106957	0.135154	0.0749816	0.264596	0.0144245	0.014122	0.036705	0.0292704	0.0880439	0.03399
ENSMUSG00000001521	O88413	Tulp3	1392	3374	-0.0655601	-0.276209	-0.464601	-0.385758	0.638344	0.239833	0.224222	0.243495	0.47314	0.00548862	3.35327e-05	0.000291569	1.54341e-05	0.0338399	0.0461993	0.0315642
ENSMUSG00000001524	O70422	Gtf2h4	2259	1679	-0.316676	-0.23171	-0.29494	-0.344356	-0.143428	-0.0863557	-0.346122	-0.228722	4.29194e-05	0.00118602	9.88342e-05	1.4548e-05	0.0509298	0.176345	1.20943e-05	0.00125762
ENSMUSG00000001525	P99024	Tubb5	2284	2649	-0.191427	-0.170815	-0.00213763	0.0794647	0.251774	0.187518	-0.192142	-0.219579	0.00590784	0.0125835	0.973296	0.220722	0.00224328	0.00886375	0.00771107	0.00286036
ENSMUSG00000001542	Q3UKU1	Ell2	3851	4382	0.407723	-0.223329	-0.304654	-0.0491294	0.316552	0.286166	0.793644	1.061	0.00288769	0.0865849	0.0230881	0.696264	0.0399927	0.0382001	2.3044e-06	1.71394e-08
ENSMUSG00000001552	Q02257	Jup	6516	3205	0.039026	0.186844	-0.105573	-0.107317	0.00535465	0.131311	0.242278	0.280655	0.539747	0.00646442	0.106112	0.100944	0.938946	0.0441117	0.000651667	0.000135728
ENSMUSG00000001555	Q61576	Fkbp10	1734	2584	-0.00887019	-0.0145957	-0.0297642	-0.155428	-0.00604982	-0.0189196	-0.0909668	-0.0932074	0.866596	0.78225	0.574111	0.00671113	0.917973	0.718985	0.0932684	0.0859456
ENSMUSG00000001558	Q9D5V2	Klhl10	3497	2017	0.0577504	-0.228211	-0.368946	-0.321571	-0.479001	-0.353466	-0.785675	-0.738005	0.49566	0.00823427	6.61714e-05	0.000330069	0.0028521	0.0105995	3.01241e-06	7.30258e-06
ENSMUSG00000001566	NA	Mnx1	1681	2245	0.0893379	-0.00809945	0.0107728	0.0407317	0.0951956	0.0945351	0.134125	0.138406	0.0244505	0.827604	0.772218	0.279083	0.0299347	0.0188542	0.00152322	0.00115322
ENSMUSG00000001569	Q3UFM5	Nom1	4216	9219	-0.146219	-0.184804	-0.183645	-0.380644	0.221153	0.0317261	0.106902	0.253914	0.174312	0.0895554	0.091503	0.00131834	0.0492881	0.744057	0.276304	0.0137335
ENSMUSG00000001576	Q9DC16	Ergic1	2920	2754	-0.101523	-0.242761	-0.259917	-0.303079	0.249954	0.109791	-0.0820702	-0.140652	0.178191	0.00294642	0.00166491	0.000385412	0.00570649	0.149005	0.277009	0.0689154
ENSMUSG00000001583	Q99ML2	Tnk1	3006	2778	0.360202	0.186924	0.1271	0.0782887	0.00395213	0.0992312	-0.0289335	0.141927	1.38876e-05	0.00731147	0.05238	0.210101	0.97856	0.453188	0.825979	0.286381
ENSMUSG00000001588	Q8K2H4	Acap1	2737	2482	0.299948	0.617373	1.626	2.32103	-0.186702	-0.2813	-0.246996	-0.167179	0.000116791	1.17204e-08	5.19368e-15	3.63046e-18	0.167274	0.0245656	0.0456521	0.168273
ENSMUSG00000001604	P23881	Tcea3	1722	1251	0.208232	0.0468788	-0.333055	-0.423076	0.0865287	0.0452975	0.10067	0.200039	0.300067	0.814101	0.107366	0.0444895	0.428246	0.642246	0.30909	0.0561757
ENSMUSG00000001627	P19182	Ifrd1	2262	3378	0.82632	0.685497	0.337553	-0.0164496	0.287628	0.257732	-0.270363	-0.127316	1.28574e-07	2.55286e-06	0.00626977	0.886283	0.0206887	0.020493	0.0160831	0.233521
ENSMUSG00000001630	Q7TSE6	Stk38l	1734	4550	-0.23473	-0.644397	-0.360537	-0.291485	0.0883752	0.0757223	0.300797	0.447353	0.00719866	3.22599e-08	0.000148521	0.00129353	0.264493	0.283836	0.000207579	9.98368e-07
ENSMUSG00000001632	NA	Brpf1	6621	4826	0.0159605	-0.14098	-0.100568	-0.12049	0.599365	0.568417	0.690599	0.76094	0.866173	0.147191	0.295393	0.213141	1.20178e-05	5.45387e-06	2.63914e-07	4.94639e-08
ENSMUSG00000001642	P45376	Akr1b3	1619	1387	0.0326327	0.433523	0.160089	0.0925092	-0.147396	-0.0302561	-0.177568	-0.18189	0.675606	8.56627e-06	0.0483336	0.241248	0.101697	0.698508	0.0309662	0.0274739
ENSMUSG00000001655	P50207	Hoxc13	1002	2461	0.104899	0.0648212	-0.0709939	-0.0712058	0.14836	0.0775037	0.119665	0.121963	0.0694381	0.253802	0.194915	0.190296	0.00761472	0.101405	0.0142097	0.0126297
ENSMUSG00000001656	P31313	Hoxc11	921	2021	0.0717291	-0.00809945	0.0281829	0.0607807	0.126814	0.0775037	0.119665	0.121963	0.0492487	0.81604	0.422807	0.091747	0.00302558	0.0346024	0.00195603	0.00165396
ENSMUSG00000001657	P09025	Hoxc8	2227	1868	-0.214419	-0.567784	-0.989477	-1.06582	0.203941	0.114281	0.19034	0.115648	0.0429705	8.85209e-06	9.72264e-10	2.42933e-10	0.0100791	0.0875052	0.0072667	0.0807805
ENSMUSG00000001661	P10629	Hoxc6	3018	1581	0.160181	-0.199864	-0.397578	-0.143406	0.131053	0.0951982	0.139548	0.1442	0.132825	0.0648197	0.000801411	0.177525	0.062006	0.127053	0.0292324	0.0248253
ENSMUSG00000001663	NA	Gstt1	632	1105	0.195639	0.0916119	-0.243263	-0.497249	-0.056227	-0.0962435	-0.036907	-0.16623	0.3284	0.64516	0.234087	0.0211217	0.807926	0.641781	0.858069	0.425399
ENSMUSG00000001665	Q99L20	Gstt3	2040	1880	0.161856	-0.116431	-0.430373	-0.470458	0.235396	0.124689	0.0283007	0.0695858	0.263866	0.415106	0.00419662	0.00185863	0.0275336	0.168462	0.741922	0.425097
ENSMUSG00000001666	O35215	Ddt	3855	649	0.0960563	0.0267894	-0.422719	-0.393751	-0.277909	-0.0269184	-0.145782	-0.193795	0.527496	0.859639	0.0108435	0.01669	0.127422	0.86368	0.359676	0.227333
ENSMUSG00000001670	Q8QZR1	Tat	5609	2375	0.0497763	-0.00809945	0.0107728	0.0407317	0.122289	0.0729781	0.11514	0.123012	0.118344	0.794284	0.728937	0.19728	0.00158125	0.0266136	0.00100231	0.000532508
ENSMUSG00000001672	NA	Marveld3	1303	2447	0.0861219	-0.000466668	0.0107728	0.0407317	0.0740668	0.275784	0.225	0.192125	0.188504	0.994161	0.86573	0.52404	0.360448	0.00138252	0.00591678	0.0155186
ENSMUSG00000001674	Q8K363	Ddx18	1965	2258	-0.0937959	0.0917075	0.246359	0.11215	0.118808	0.0424978	-0.0155968	0.00284487	0.355896	0.363949	0.0200871	0.26924	0.288848	0.66839	0.8751	0.977115
ENSMUSG00000001687	Q9Z2M6	Ubl3	5705	2537	-0.0334963	-0.128386	-0.047877	0.000488965	0.175676	-0.103363	-0.125857	-0.0920287	0.729201	0.192808	0.620843	0.995955	0.134481	0.322409	0.231674	0.377918
ENSMUSG00000001700	NA	Gramd3	3859	2605	-0.275217	-0.605634	-0.387668	-0.423918	0.153079	-0.224637	-0.285381	-0.260928	0.00153846	4.4422e-08	3.88307e-05	1.18692e-05	0.0780599	0.00522381	0.000590095	0.00142156
ENSMUSG00000001707	Q9D1M4	Eef1e1	4085	2553	-0.110777	-0.0596097	0.0574196	-0.219175	-0.180439	-0.25779	-0.538091	-0.556391	0.222344	0.504641	0.518602	0.021183	0.0812803	0.00770594	3.7016e-06	2.28868e-06
ENSMUSG00000001729	P31750	Akt1	2752	2690	-0.196146	-0.114118	-0.0802442	-0.196907	-0.0253105	-0.0714043	-0.049844	-0.00195081	0.00518489	0.0855508	0.219262	0.00503669	0.730396	0.282331	0.450185	0.976267
ENSMUSG00000001739	Q9Z0S5	Cldn15	1524	1902	0.870936	0.216668	-0.122753	-0.0705331	-0.708795	-0.813846	-1.02283	-1.11744	1.46264e-08	0.0252099	0.156745	0.411148	1.35456e-05	3.43678e-07	3.32193e-09	4.74847e-10
ENSMUSG00000001741	O54824	Il16	1866	5260	0.09794	-0.147898	-0.403906	-0.361811	0.126814	0.0775037	0.119665	0.121963	0.136217	0.0227263	2.72529e-07	1.61567e-06	0.0255551	0.119058	0.0192503	0.0172507
ENSMUSG00000001750	NA	Tcirg1	2622	3041	-0.166786	-0.285458	-0.660285	-0.665608	-0.0833811	-0.168197	-0.348187	-0.378141	0.0105906	8.39861e-05	1.37459e-10	1.20936e-10	0.256797	0.0150701	1.69739e-05	5.51791e-06
ENSMUSG00000001751	NA	Naglu	3133	2560	-0.0100116	-0.240147	-0.421489	-0.394062	-0.15651	-0.213577	-0.572198	-0.602841	0.947698	0.127523	0.0111943	0.0168211	0.356274	0.163423	0.00090968	0.000554006
ENSMUSG00000001755	Q9DBL7	Coasy	2808	2386	-0.265949	-0.454954	-0.743254	-0.719435	0.133401	0.00366314	-0.107285	-0.0200732	0.0182394	0.000238304	3.1568e-07	5.33572e-07	0.241769	0.970999	0.295764	0.842605
ENSMUSG00000001761	P56726	Smo	4500	3779	-0.126276	-0.167289	-0.0883591	-0.0815993	0.186802	0.105228	0.195518	0.177412	0.0482466	0.01098	0.15752	0.190587	0.0190986	0.126948	0.00715585	0.0135128
ENSMUSG00000001763	Q8R3S2	Tspan33	1966	1994	-0.0136169	0.0492484	0.271116	0.465395	0.0773267	0.0135761	-0.127814	-0.109553	0.812803	0.411016	0.000227448	2.64605e-07	0.564515	0.90964	0.290264	0.363296
ENSMUSG00000001767	P63154	Crnkl1	3453	3428	0.0206812	-0.138516	-0.106009	-0.0838568	0.29994	0.152939	0.245151	0.261338	0.817357	0.132655	0.244841	0.355149	0.00550459	0.0961731	0.0104318	0.00676921
ENSMUSG00000001768	NA	Rin2	3586	4657	0.138174	-0.558066	-0.306877	-0.261054	0.225441	-0.195409	-0.108688	0.022455	0.293138	0.000305841	0.0276237	0.0573064	0.172443	0.186655	0.456839	0.877065
ENSMUSG00000001773	O35409	Folh1	6184	3125	0.0568298	0.0017048	0.0129146	0.0405273	0.223469	0.0773448	0.213927	0.140005	0.146104	0.964446	0.735409	0.293864	0.0129812	0.298417	0.00816937	0.0674452
ENSMUSG00000001774	Q9D1P4	Chordc1	3429	5789	0.165824	0.115797	0.010286	5.93864e-05	0.406709	0.290047	0.501205	0.610095	0.254514	0.422755	0.943129	0.999672	0.0154211	0.0493005	0.00145536	0.000196926
ENSMUSG00000001783	Q99LF4	Rtcb	3563	2009	-0.123174	-0.0507585	-0.0600996	-0.0605176	-0.151418	-0.129598	-0.395708	-0.43252	0.0332077	0.35964	0.280028	0.277022	0.0201367	0.0252137	1.90493e-07	4.27195e-08
ENSMUSG00000001785	Q99LL5	Pwp1	1900	2572	-0.0935568	0.0641428	0.0963396	-0.0767024	-0.0501369	-0.0549011	-0.113427	-0.121141	0.207868	0.380167	0.191787	0.2987	0.515877	0.426648	0.108632	0.0878768
ENSMUSG00000001786	Q3U7U3	Fbxo7	1569	5388	0.103573	-0.0214761	0.188005	0.245073	-0.238917	-0.0929284	-0.12395	-0.0395822	0.254837	0.810522	0.0454748	0.0112181	0.00713989	0.210683	0.0996058	0.588746
ENSMUSG00000001794	NA	Capns1	1443	1600	0.173169	0.0985861	0.0275836	-0.0676139	-0.195168	-0.185093	-0.286441	-0.286996	0.0279823	0.195231	0.712666	0.370592	0.025201	0.018257	0.000660084	0.000647787
ENSMUSG00000001802	NA	Lrp3	2370	4147	0.0524246	0.0613999	0.118461	0.137689	0.267237	0.178676	0.433917	0.342849	0.172648	0.119412	0.00515105	0.00148581	0.000983751	0.00987111	4.81636e-07	1.59992e-05
ENSMUSG00000001819	P70217	Hoxd13	3792	2483	0.0497763	-0.00809945	0.0277118	0.0407317	0.112809	0.0575829	0.100916	0.109535	0.140204	0.806007	0.405555	0.223741	0.00520487	0.0935175	0.00518837	0.0027953
ENSMUSG00000001823	P23812	Hoxd12	813	2534	0.0587883	-0.00809945	0.0107728	0.0407317	0.158675	0.0775037	0.155709	0.121963	0.11728	0.824495	0.768165	0.270577	0.000696211	0.0431224	0.000269538	0.00248635
ENSMUSG00000001827	P35846	Folr1	2726	1313	-0.130355	-0.187214	-0.0865168	-0.14103	-0.116205	-0.28128	-0.129891	-0.269833	0.277531	0.123777	0.474465	0.240806	0.419424	0.0344086	0.318632	0.0405674
ENSMUSG00000001829	Q60649	Clpb	2425	4627	-0.0901416	-0.141434	-0.160854	-0.272344	0.144634	-0.0517404	-0.140547	-0.261663	0.273582	0.0915025	0.0574162	0.00262845	0.110913	0.51665	0.0882493	0.00311103
ENSMUSG00000001833	NA	2024-09-07	1336	2533	0.00974226	-0.0436452	0.0619468	-0.0364283	0.334139	0.00861495	0.15321	0.146252	0.92313	0.666125	0.540796	0.718684	0.00654426	0.932392	0.140248	0.15835
ENSMUSG00000001844	Q9D6H5	Zdhhc4	1959	1364	-0.0135072	-0.0818045	-0.224331	-0.248188	-0.0551709	-0.152531	-0.202905	-0.262552	0.841128	0.231889	0.00270665	0.0011414	0.515943	0.052954	0.012618	0.00194924
ENSMUSG00000001847	P63001	Rac1	2469	4159	-0.0384915	-0.088669	-0.0227886	-0.0212768	-0.00681109	-0.0741604	-0.0709076	-0.0576336	0.57035	0.197551	0.736175	0.753108	0.928084	0.277944	0.299211	0.396896
ENSMUSG00000001855	Q80U93	Nup214	7648	6605	0.212908	-0.168015	-0.241516	-0.00663263	0.649339	0.502321	0.551225	0.499503	0.098628	0.193306	0.0673881	0.958089	4.80261e-05	0.000276007	9.66671e-05	0.00029734
ENSMUSG00000001864	Q9EQX4	Aif1l	3262	3117	-0.179016	0.329427	0.830271	0.879809	0.0316755	0.0332861	-0.0680737	-0.0516653	0.0210785	0.000112182	2.31032e-11	7.01707e-12	0.673325	0.620413	0.315736	0.444257
ENSMUSG00000001865	P15089	Cpa3	1529	1449	0.0497763	-0.00809945	0.0107728	0.0407317	0.108226	0.0589149	0.114998	0.139347	0.173248	0.821232	0.763914	0.261847	0.0117438	0.112228	0.00363627	0.000719565
ENSMUSG00000001870	Q8CG19	Ltbp1	5115	6671	-0.0521648	-0.19257	-0.13313	-0.112773	0.674106	0.441542	0.795274	0.761553	0.68688	0.145741	0.308515	0.38693	0.000222127	0.00431326	6.90581e-06	1.27677e-05
ENSMUSG00000001891	Q91ZJ5	Ugp2	1287	2683	0.10685	0.133529	0.202281	0.296154	0.249821	0.243759	0.305771	0.29205	0.359792	0.253723	0.0888578	0.0157371	0.00236366	0.00115125	0.000117621	0.00018747
ENSMUSG00000001901	NA	Kcnh6	2956	3368	0.101225	0.0128528	-0.00565896	0.00605722	0.123737	0.0717126	0.0875987	0.118398	0.0661331	0.807137	0.913414	0.906863	0.046757	0.185706	0.107138	0.0343972
ENSMUSG00000001909	NA	Trmt1	2604	2567	-0.165104	0.0625382	0.162121	0.190302	-0.275049	-0.274962	-0.397567	-0.166715	0.0228883	0.361734	0.0237939	0.00921929	0.00174785	0.000592547	7.79708e-06	0.0241445
ENSMUSG00000001910	Q7TSZ8	Nacc1	4061	4300	-0.0746804	-0.251533	-0.125038	-0.0784898	0.0691546	0.144477	0.247593	0.272019	0.405197	0.00891058	0.169007	0.382009	0.492601	0.116244	0.0101168	0.00528589
ENSMUSG00000001911	NA	Nfix	7244	5476	0.423425	-0.0321263	-0.128815	-0.0395003	0.549379	0.485402	0.682822	0.57355	0.00116887	0.782539	0.274742	0.734574	0.000303091	0.000349197	4.90802e-06	5.14319e-05
ENSMUSG00000001918	NA	Slc1a5	1575	2764	0.523173	0.460245	-0.0783222	-0.24889	0.0527692	0.153359	0.00330062	-0.0211485	2.85416e-08	2.52315e-07	0.244385	0.000972814	0.435894	0.0166017	0.956273	0.725743
ENSMUSG00000001924	Q02053	Uba1	4760	4071	0.0745247	0.0780357	0.0976527	0.0949821	0.143482	0.199578	0.182895	0.228232	0.163235	0.144899	0.0715653	0.0792011	0.0229283	0.00092069	0.00202534	0.000235622
ENSMUSG00000001930	NA	Vwf	8349	8834	0.101588	0.0217864	0.0208659	0.0571605	0.0999104	0.0605903	0.120107	0.0958348	0.0191795	0.592356	0.60583	0.165839	0.0375439	0.150311	0.0073355	0.0269259
ENSMUSG00000001942	P70665	Siae	2015	4947	0.168749	0.00375461	-0.109248	-0.131551	0.427761	0.227806	0.513794	0.377817	0.178423	0.975566	0.374857	0.286172	0.00494167	0.076217	0.000359404	0.00533912
ENSMUSG00000001943	Q9Z109	Vsig2	984	1166	0.341115	0.272096	0.399817	0.513496	-0.468403	-0.184244	-0.183251	-0.258263	0.0148932	0.046458	0.00635618	0.000996297	0.0742793	0.432508	0.434294	0.272223
ENSMUSG00000001946	Q925F2	Esam	1370	1865	0.512084	0.411467	0.401628	0.315351	0.0385323	0.138683	0.176935	0.312146	0.00115846	0.00618943	0.00692863	0.0246141	0.802667	0.338264	0.224871	0.0442199
ENSMUSG00000001948	NA	Spa17	701	730	0.183133	-0.0243263	-0.0271141	-0.149443	-0.186648	0.0275849	0.0186936	0.0456257	0.299319	0.88654	0.873177	0.370411	0.226238	0.848908	0.89619	0.7515
ENSMUSG00000001962	Q9WV03	Fam50a	5668	1383	0.0849692	0.284168	0.460753	0.551069	-0.114954	-0.0874339	-0.160291	-0.116902	0.250947	0.000584956	1.19982e-06	6.32379e-08	0.222415	0.298852	0.0627298	0.16781
ENSMUSG00000001964	O08579	Emd	5361	1595	0.138111	0.0784345	-0.157702	-0.141937	-0.239702	-0.182791	-0.40838	-0.439353	0.0562306	0.265572	0.0314556	0.0507595	0.00904476	0.022559	1.62017e-05	6.01312e-06
ENSMUSG00000001983	Q8K0Z7	Taco1	6242	1383	-0.451418	-0.771302	-0.827844	-0.630409	0.300739	0.120583	0.338962	0.330995	4.74464e-05	1.29415e-08	3.54619e-09	4.03373e-07	0.00730511	0.201369	0.00114483	0.00142154
ENSMUSG00000001985	B1AS29	Grik3	2894	8973	0.0523303	-0.00809945	0.0107728	0.0407317	0.200325	0.0487164	0.180039	0.221	0.290915	0.868609	0.82593	0.408582	0.00300807	0.36094	0.00271035	0.000458532
ENSMUSG00000001986	Q9Z2W9	Gria3	5331	5192	0.199785	-0.0923496	-0.195506	-0.22435	0.541084	0.313574	0.20572	0.155935	0.164693	0.514803	0.174732	0.12164	0.00177945	0.0327946	0.151289	0.272658
ENSMUSG00000001988	P97459	Npas1	1990	2091	-0.0555708	-0.0428339	0.317353	0.692417	0.550907	0.250642	0.730869	0.501185	0.51377	0.620163	0.00228852	4.87251e-07	0.00117311	0.0614927	1.26327e-05	0.000866999
ENSMUSG00000001995	Q80TE4	Sipa1l2	6736	6690	0.106617	-0.541586	-0.469246	-0.27216	0.45304	0.198744	0.0897033	0.0726076	0.408038	0.000347339	0.00137136	0.0448217	0.00884228	0.177774	0.538235	0.618009
ENSMUSG00000001998	Q80V94	Ap4e1	3336	4600	-0.0721696	-0.775252	0.0310317	0.432715	0.935582	0.449907	0.555829	0.620586	0.670704	9.67438e-05	0.854818	0.0164292	4.15136e-05	0.0124995	0.00278597	0.00107227
ENSMUSG00000001999	Q9CY64	Blvra	846	1160	-0.449126	-0.409691	-0.391122	-0.542887	-0.259161	-0.416317	-1.0503	-1.12056	0.000114449	0.000304307	0.000492826	1.07846e-05	0.0190511	0.000148738	8.4034e-11	2.44457e-11
ENSMUSG00000002006	Q9QY39	Pdzd4	3205	3970	-0.125962	-0.326342	-0.358557	-0.467589	0.178645	0.127449	0.190535	0.113792	0.325297	0.0158988	0.00886649	0.00109734	0.0177995	0.0523853	0.00585142	0.0767559
ENSMUSG00000002007	Q9Z0G2	Srpk3	1899	1981	0.143906	0.0862655	0.0449044	0.1021	0.126814	0.0775037	0.119665	0.121963	0.0681974	0.263182	0.549905	0.183963	0.0953957	0.25022	0.0797488	0.0743903
ENSMUSG00000002010	P70404	Idh3g	5498	1331	0.0563989	0.0179701	-0.107781	-0.159327	-0.238518	-0.0900247	-0.110573	-0.176825	0.452247	0.809658	0.157814	0.041642	0.0124484	0.261251	0.171238	0.0339163
ENSMUSG00000002012	Q9QYK9	Pnck	2216	1536	-0.153409	-0.253452	-0.219241	-0.158735	0.0369876	0.0572236	-0.0964558	-0.0291849	0.0787821	0.00537789	0.0143539	0.0696817	0.714224	0.535756	0.279546	0.744251
ENSMUSG00000002014	NA	Ssr4	766	800	-0.32427	-0.187307	-0.357136	-0.361858	-0.349095	0.00672637	-0.156615	-0.147509	0.00271672	0.0646182	0.0011781	0.00104737	0.00341296	0.944445	0.114915	0.136416
ENSMUSG00000002015	Q61335	Bcap31	744	1219	-0.140439	-0.0372488	0.0518509	-0.0820296	-0.429402	-0.421306	-0.606681	-0.601279	0.0611741	0.606354	0.474104	0.262024	1.40148e-05	3.74304e-06	9.72832e-09	1.14274e-08
ENSMUSG00000002017	Q3TJZ6	Fam98a	2964	2817	0.113291	0.325915	0.11634	-0.103715	0.0537262	-0.0298866	-0.14789	-0.0681326	0.288159	0.00441661	0.275153	0.332762	0.647634	0.776023	0.169459	0.519124
ENSMUSG00000002020	NA	Ltbp2	5397	6769	0.0787238	-0.0100332	-0.0574851	0.0778809	1.36618	0.843622	1.54685	1.4839	0.708038	0.961893	0.784658	0.710984	4.37564e-06	0.000461546	1.10801e-07	2.23323e-07
ENSMUSG00000002028	P55200	Kmt2a	11997	16470	0.169293	-0.134719	-0.054059	0.00158983	1.59567	0.949281	2.00217	1.84439	0.502583	0.596109	0.830819	0.99498	8.89044e-06	0.00118517	3.56008e-08	1.60049e-07
ENSMUSG00000002031	Q9DB07	Ift46	915	4169	-0.0536135	-0.207557	-0.428861	-0.429857	0.127893	0.157343	0.113505	0.134637	0.570643	0.0364926	0.000140854	0.000139263	0.198192	0.0806891	0.201658	0.132359
ENSMUSG00000002032	NA	Tmem25	2978	2837	0.359745	0.199145	0.0365562	0.0544676	0.0731183	-0.160937	0.0789605	0.0618045	1.69254e-07	0.000351936	0.427131	0.238845	0.499064	0.103431	0.415572	0.522745
ENSMUSG00000002033	P11942	Cd3g	1258	1023	0.0497763	0.0100731	0.0107728	0.0407317	0.120374	0.00747092	0.0472884	0.0360326	0.216315	0.800063	0.78581	0.308904	0.0171781	0.857809	0.262895	0.389163
ENSMUSG00000002043	Q78XR0	Trappc6a	572	785	-0.230141	-0.228242	-0.272948	-0.204701	0.203491	0.0166434	-0.328462	-0.235988	0.236508	0.239136	0.162896	0.290193	0.398345	0.937783	0.129042	0.271069
ENSMUSG00000002052	Q62383	Supt6	6014	6488	0.196012	0.142213	0.145059	0.149658	0.302163	0.294879	0.554685	0.521146	0.0274206	0.101124	0.0949752	0.0857209	0.00298274	0.00142273	5.17842e-07	1.38409e-06
ENSMUSG00000002055	Q7TME2	Spag5	3360	3887	0.0403093	-0.146494	-0.409983	-0.359636	0.334816	0.156548	0.157149	0.144247	0.703068	0.175902	0.000769407	0.00246579	0.00722996	0.139425	0.138479	0.172517
ENSMUSG00000002057	Q61575	Foxn1	1962	3214	1.75056	2.13556	1.90963	2.10142	0.124759	0.0899335	0.109212	0.106488	5.92179e-12	9.80328e-14	1.03498e-12	1.38595e-13	0.145688	0.24049	0.153283	0.162729
ENSMUSG00000002058	NA	Unc119	2431	1371	-0.153786	-0.235125	-0.362408	-0.521426	-0.0494765	-0.0787311	-0.171215	-0.216379	0.129362	0.0246367	0.00121112	2.34533e-05	0.654372	0.426911	0.0933736	0.0374289
ENSMUSG00000002059	NA	Rab34	1642	1685	-0.266796	-0.137389	-0.144073	-0.125715	-0.229379	-0.175751	-0.455719	-0.439726	0.0011149	0.0672644	0.0559355	0.092409	0.00704874	0.0184359	9.90522e-07	1.70929e-06
ENSMUSG00000002064	NA	Sdf2	5634	1268	-0.0529586	0.0469127	0.0520791	0.01988	-0.233453	-0.308322	-0.367503	-0.400568	0.589917	0.630775	0.594036	0.838728	0.0598151	0.007492	0.00199989	0.000932227
ENSMUSG00000002068	Q61457	Ccne1	2050	2000	0.501309	0.34596	-0.235343	-0.554333	-0.028554	0.232574	0.205342	0.243521	0.00112277	0.0175471	0.0999917	0.000555714	0.85656	0.106078	0.151883	0.091746
ENSMUSG00000002076	Q9D4G2	Hsf2bp	1011	2867	0.0495567	-0.0427935	0.110698	0.1314	-0.107264	-0.215729	-0.472193	-0.55312	0.442177	0.502453	0.10225	0.0544857	0.421924	0.078643	0.000500548	8.63982e-05
ENSMUSG00000002083	Q99ML1	Bbc3	1924	1814	-1.08049	-1.15538	-1.13505	-0.741555	-0.319565	-0.132329	0.0931235	-0.196119	6.11293e-09	1.77135e-09	2.46998e-09	2.77757e-06	0.0347358	0.30998	0.471907	0.137503
ENSMUSG00000002100	NA	Mybpc3	3819	4163	0.0678399	-0.0134505	0.00479667	0.0255891	0.0888252	-0.10394	-0.123523	0.0369077	0.0473769	0.679901	0.882813	0.43337	0.263348	0.145606	0.0859771	0.599071
ENSMUSG00000002102	NA	Psmc3	1580	1819	-0.28048	-0.0860957	-0.0750673	-0.19015	-0.323903	-0.30272	-0.44849	-0.471053	0.000379392	0.214675	0.27746	0.00976672	0.000251671	0.000151894	7.54273e-07	3.46402e-07
ENSMUSG00000002103	P24638	Acp2	6373	4656	-0.0276251	-0.181867	-0.323655	-0.301782	-0.0405002	-0.0418802	-0.168316	-0.15928	0.614928	0.00274577	4.44174e-06	1.19179e-05	0.476503	0.409758	0.0027181	0.00418944
ENSMUSG00000002104	P12672	Rapsn	1977	1606	0.0841338	-0.0209955	0.341461	0.65978	-0.436665	-0.487436	-0.794108	-0.62249	0.39415	0.828385	0.00331787	4.98676e-06	0.0188735	0.00473187	1.72673e-05	0.000417964
ENSMUSG00000002105	Q8BZH0	Slc39a13	2638	2469	-0.279246	-0.289784	0.268167	0.487694	-0.29207	-0.155925	-0.267845	-0.238521	0.00223329	0.00160477	0.00274173	2.81737e-06	0.00369671	0.0647358	0.00295983	0.0070126
ENSMUSG00000002107	NA	Celf2	8391	8856	-0.104709	-0.319593	-0.205719	-0.219936	0.415967	0.286321	0.210076	0.0370708	0.49913	0.0473292	0.190506	0.162842	0.00744062	0.0293102	0.0952336	0.753804
ENSMUSG00000002108	Q9Z0Y9	Nr1h3	2786	1955	0.234472	0.0303362	-0.110788	-0.0498275	-0.226499	-0.348693	-0.113064	-0.066703	0.00392576	0.670438	0.113405	0.470497	0.0572451	0.00219669	0.292949	0.53508
ENSMUSG00000002109	NA	Ddb2	888	2228	0.0573899	-0.0514337	-0.57931	-0.461088	0.112121	0.132391	0.0602425	0.233048	0.656674	0.689813	9.70418e-05	0.00117891	0.446969	0.317971	0.646247	0.0855009
ENSMUSG00000002111	P17433	Spi1	1103	2034	0.113418	0.0914719	0.0415812	0.0862877	0.10146	0.0425177	0.083615	0.151856	0.0460668	0.106028	0.443225	0.120433	0.140298	0.481419	0.172146	0.0193053
ENSMUSG00000002129	Q8K4Z5	Sf3a1	2512	4920	0.302466	0.155794	0.207287	0.244807	0.320156	0.261429	0.384269	0.3873	0.0116972	0.172787	0.0737234	0.0370271	0.0131648	0.0222456	0.00147099	0.00137119
ENSMUSG00000002147	P52633	Stat6	2974	3775	-0.0455381	-0.199665	-0.0141986	0.228377	0.430024	0.242157	0.310489	0.392738	0.5488	0.0138213	0.850918	0.00529264	2.83938e-05	0.00353371	0.000364629	2.22849e-05
ENSMUSG00000002190	P52194	Clgn	1835	3902	0.0646702	-0.0158826	0.0176356	0.0530796	0.00543357	-0.0864138	-0.0425496	-0.193427	0.103736	0.679689	0.647861	0.177458	0.953576	0.306172	0.611342	0.0284313
ENSMUSG00000002204	O09043	Napsa	5709	1560	0.102765	0.0596423	0.0221461	0.0631444	0.280904	0.0710463	0.242104	0.194266	0.0754135	0.293371	0.688515	0.260338	0.00820978	0.403218	0.00961267	0.0315492
ENSMUSG00000002205	Q8K3G5	Vrk3	1443	1969	-0.06266	-0.388195	-0.295369	-0.0470841	0.295916	0.255253	0.243545	0.251996	0.382219	1.40632e-05	0.000359857	0.509491	0.000778593	0.0011054	0.00171799	0.00126589
ENSMUSG00000002210	Q9DB90	Smg9	2539	2242	0.243726	0.221011	0.386372	0.419111	0.101765	0.14501	0.195882	0.181353	0.0016366	0.00364039	8.23506e-06	2.54689e-06	0.189682	0.0413218	0.00765561	0.0126659
ENSMUSG00000002221	Q6NZQ4	Paxip1	3081	5850	0.140102	0.062366	0.369575	0.472802	0.570778	0.337932	0.650761	0.67092	0.298585	0.640711	0.0093157	0.00135748	0.00135032	0.025746	0.000110296	7.61784e-05
ENSMUSG00000002222	Q80YQ8	Rmnd5a	6120	6165	0.131233	-0.119646	-0.235296	-0.114706	0.458395	0.15705	0.547389	0.529682	0.204876	0.247775	0.0288762	0.267515	0.000346128	0.126433	1.01466e-05	1.60351e-05
ENSMUSG00000002227	NA	Mov10	7240	3718	-0.27298	-0.681661	-1.02575	-1.36233	0.278423	0.0394741	0.334101	0.46445	0.00675039	1.70555e-07	1.28099e-10	4.98657e-13	0.0240615	0.706172	0.00357122	0.000151135
ENSMUSG00000002228	Q149T7	Ppm1j	1663	1721	-0.0367969	0.147747	0.197511	-0.0350839	-0.059446	0.059552	0.337282	0.577807	0.518387	0.0211558	0.00325349	0.539085	0.602302	0.564076	0.0031567	9.89951e-06
ENSMUSG00000002233	Q62159	Rhoc	4383	1202	-0.170332	-0.126393	-0.0504656	-0.204322	-0.155903	-0.276328	-0.086938	0.113305	0.0175607	0.0701983	0.456175	0.00541421	0.120989	0.00400033	0.3262	0.203751
ENSMUSG00000002249	NA	Tead3	2405	2775	0.0301878	-0.140881	-0.127104	-0.0552515	0.406636	0.35591	0.819884	0.846223	0.696419	0.0785045	0.11031	0.477482	8.86907e-05	0.00011602	1.61506e-10	8.5854e-11
ENSMUSG00000002250	P35396	Ppard	3999	3277	0.0708906	-0.0545258	0.0928325	0.231443	0.314747	0.171176	0.425173	0.450188	0.319068	0.442284	0.194624	0.00279705	0.00069088	0.0267396	4.59e-06	1.9575e-06
ENSMUSG00000002257	NA	Def6	2793	2277	-0.0580407	-0.442291	-0.763149	-0.69533	-0.279365	-0.289539	-0.781312	-0.79792	0.597961	0.000250031	4.9276e-08	2.61218e-07	0.0325459	0.0143377	3.64e-07	2.6214e-07
ENSMUSG00000002265	Q3URU2	Peg3	7980	8694	0.605854	0.540947	-0.177137	-0.0309948	0.634999	0.437206	0.83856	0.87219	2.7048e-06	1.35461e-05	0.0943104	0.761909	2.1778e-05	0.000403521	5.55273e-08	2.84175e-08
ENSMUSG00000002274	Q8C1Q4	Metrn	1181	1363	-0.249586	-0.176342	-0.240759	-0.569698	-0.123273	-0.0662027	-0.466049	-0.590943	0.0558187	0.170036	0.0647541	9.62356e-05	0.394261	0.607987	0.00116578	9.30452e-05
ENSMUSG00000002279	NA	Lmf1	1924	1861	-0.0132593	-0.221964	-0.235879	-0.132159	-0.226788	-0.15192	-0.459142	-0.352882	0.913421	0.0800181	0.0642097	0.286351	0.0961822	0.203298	0.000701445	0.00616586
ENSMUSG00000002280	Q7TMW6	Narfl	2110	2555	-0.382361	-0.661102	-0.628501	-0.335297	-0.0835089	-0.175453	-0.612969	-0.660174	3.54991e-06	2.97516e-10	7.87595e-10	2.16799e-05	0.236044	0.0087961	8.30271e-10	2.01882e-10
ENSMUSG00000002289	Q9Z1P8	Angptl4	1236	3053	-0.400676	-0.712076	-0.410507	-0.249414	-0.041632	-0.0278807	0.0428036	-0.00906725	0.00435329	5.42832e-06	0.00375471	0.0681411	0.756037	0.815835	0.720827	0.939603
ENSMUSG00000002297	Q9QZ41	Dbf4	1989	2402	0.106401	-0.17894	-0.193126	-0.168589	0.0943897	-0.0360485	-0.0138297	-0.0208621	0.317541	0.100691	0.0780308	0.121121	0.432338	0.736507	0.89724	0.845605
ENSMUSG00000002307	NA	Daxx	2733	2673	-0.312999	-0.608679	-0.643664	-0.440161	-0.0693047	-0.0578564	-0.0651191	-0.0618564	2.12949e-06	1.65674e-11	5.52602e-12	7.92547e-09	0.188042	0.217085	0.167032	0.188447
ENSMUSG00000002308	Q9Z1P5	Cd320	840	2209	-0.299741	-0.20326	-0.390169	-0.385439	-0.381518	-0.210844	-0.45796	-0.501047	0.0171718	0.0933684	0.00283799	0.0031518	0.0018325	0.0397634	9.0327e-05	2.99062e-05
ENSMUSG00000002319	Q8VI75	Ipo4	3580	3846	-0.355286	-0.14483	-0.0643737	-0.124303	0.101367	0.152354	0.0902411	0.124808	2.67202e-05	0.0426891	0.349352	0.0788901	0.149646	0.0194198	0.151467	0.0514617
ENSMUSG00000002320	Q9DBU0	Tm9sf1	3545	2517	-0.169468	-0.209115	-0.188782	-0.0981875	-0.0300149	-0.0995355	-0.0344383	-0.0407883	0.00341783	0.000516809	0.00136848	0.0708578	0.61205	0.0688442	0.515508	0.44218
ENSMUSG00000002324	Q8C5S7	Rec8	1872	2184	0.721888	0.458459	0.0847612	0.0835117	0.292359	0.0755589	0.300039	0.540441	3.05273e-08	1.41208e-05	0.269019	0.271755	0.0399358	0.520239	0.019645	0.000258453
ENSMUSG00000002325	NA	Irf9	2189	2959	0.405272	6.17474e-05	-0.234685	0.130888	-0.0199197	-0.0308941	0.453883	0.481904	0.000122252	0.999449	0.0139847	0.152246	0.811165	0.678467	2.08462e-06	8.25436e-07
ENSMUSG00000002326	Q99L27	Gmpr2	1880	1993	-0.180272	-0.145624	-0.2046	-0.0991763	-0.0984927	-0.134924	-0.450702	-0.411197	0.0180301	0.0513676	0.00823578	0.175135	0.179872	0.0445433	3.58458e-07	1.47694e-06
ENSMUSG00000002342	Q8VCA6	Tmem161a	1880	3018	-0.263643	-0.269469	-0.238272	-0.23049	-0.0491331	-0.128704	-0.302504	-0.139015	0.00138814	0.00111561	0.00319098	0.0041626	0.595845	0.128604	0.00113437	0.102092
ENSMUSG00000002343	Q8BNU0	Armc6	1972	2263	-0.141097	-0.11302	0.000361188	0.0650311	-0.287367	-0.260982	-0.474295	-0.339406	0.160817	0.256992	0.997063	0.509166	0.00736837	0.00632725	1.66247e-05	0.000737223
ENSMUSG00000002345	NA	Borcs8	3084	864	-0.085124	-0.144063	-0.276644	-0.244434	-0.189779	-0.140978	-0.272136	-0.277229	0.354326	0.123155	0.00557087	0.0127413	0.0583502	0.110043	0.00401631	0.00348504
ENSMUSG00000002346	Q8R0Y8	Slc25a42	2356	3196	-0.123056	-0.431014	-0.813503	-0.573238	-0.0593713	-0.127938	-0.358562	-0.29483	0.221292	0.000184647	1.26604e-08	4.43206e-06	0.592525	0.203573	0.00128483	0.00619858
ENSMUSG00000002365	Q91VH2	Snx9	4190	3331	-0.144972	-0.182944	0.235885	0.304108	-0.0651528	-0.124261	-0.159283	-0.0606946	0.0391605	0.0110755	0.00154636	0.000114724	0.415327	0.089713	0.0331962	0.395783
ENSMUSG00000002372	NA	Ranbp3	1689	2567	-0.226412	-0.296338	-0.149033	-0.158424	0.401787	0.27763	0.319124	0.344646	0.00840766	0.000979826	0.0699677	0.0553259	0.000143755	0.0019404	0.000531611	0.000235955
ENSMUSG00000002379	NA	Ndufa11	679	918	-0.34006	-0.196373	-0.29272	-0.348055	-0.303796	-0.0844578	-0.109922	-0.150711	0.00685716	0.0986301	0.0174749	0.00581517	0.020902	0.447863	0.32558	0.181753
ENSMUSG00000002393	P43136	Nr2f6	2227	2218	-0.398277	-0.171747	0.0476929	-0.0744877	0.00504202	0.0471957	-0.0515324	-0.067694	0.00841092	0.222018	0.728842	0.590861	0.976935	0.761619	0.741572	0.665305
ENSMUSG00000002395	NA	Use1	786	1064	-0.308671	-0.225182	-0.359791	-0.43958	0.222297	-0.0343249	-0.16754	-0.245277	0.0608317	0.161991	0.0310239	0.0102488	0.221154	0.831488	0.307631	0.141432
ENSMUSG00000002396	NA	Ocel1	561	5285	0.545625	0.167298	0.0987847	-0.0685926	-0.0708649	0.0450287	-0.0631248	-0.0338966	0.000101773	0.167167	0.408623	0.564502	0.510382	0.63793	0.511643	0.723508
ENSMUSG00000002409	Q9Z188	Dyrk1b	4098	2534	0.240992	0.0736	0.201503	0.852537	0.292014	0.290913	0.493191	0.690122	0.123569	0.631283	0.194505	6.3388e-06	0.102046	0.0703014	0.00367592	0.000141012
ENSMUSG00000002413	P28028	Braf	2712	9728	0.307291	-0.109609	-0.220026	-0.147504	0.75232	0.321872	0.406322	0.43263	0.0884677	0.534571	0.218655	0.405247	0.000498465	0.070387	0.0249213	0.0176122
ENSMUSG00000002416	Q9CPU2	Ndufb2	500	4371	0.0113151	-0.0368532	-0.128116	-0.100817	-0.536944	-0.571974	-0.619348	-0.562235	0.924617	0.758552	0.281731	0.394466	9.61987e-05	9.94497e-06	3.28612e-06	1.27038e-05
ENSMUSG00000002428	Q6PCN7	Hltf	3092	4955	-0.0324888	-0.308001	-0.366245	-0.268758	0.943837	0.484152	0.521279	0.470558	0.852224	0.0878442	0.045074	0.133571	3.13674e-05	0.00830272	0.00494363	0.0101695
ENSMUSG00000002455	Q91YR7	Prpf6	3162	3054	-0.0884478	-0.267915	-0.355184	-0.338817	-0.102203	-0.152105	-0.469054	-0.453316	0.122725	6.69308e-05	1.46783e-06	2.99883e-06	0.0986594	0.00865976	7.26536e-09	1.33825e-08
ENSMUSG00000002458	Q9CX84	Rgs19	1795	1511	-0.216889	-0.350658	-0.383783	-0.400128	-0.141346	-0.165111	-0.385827	-0.415128	0.00449218	3.6786e-05	1.13674e-05	6.46534e-06	0.0878015	0.0286327	1.60044e-05	5.90674e-06
ENSMUSG00000002459	NA	Rgs20	874	2125	0.0841962	-0.22307	-0.46986	0.0193107	0.132212	0.189772	0.382664	0.0952605	0.374661	0.0195406	1.19218e-05	0.835711	0.25447	0.0743682	0.00102153	0.355684
ENSMUSG00000002475	NA	Abhd3	2235	1962	0.0359168	-0.0441904	-0.0101086	0.0232483	0.180256	0.0402261	0.250237	0.259267	0.379215	0.278315	0.802612	0.566973	0.0605123	0.628559	0.00535231	0.00409958
ENSMUSG00000002477	P62315	Snrpd1	572	837	-0.099914	-0.059663	-0.020761	-0.216181	-0.275387	-0.220801	-0.53768	-0.476406	0.288365	0.522474	0.823188	0.0276318	0.0125289	0.0232531	4.79204e-06	2.50206e-05
ENSMUSG00000002489	NA	Tiam1	10195	7289	0.142001	-0.434549	-0.77385	-0.767034	0.254628	0.0863783	0.0299737	-0.106983	0.282597	0.00278094	4.17264e-06	4.72707e-06	0.0438194	0.413941	0.771683	0.293035
ENSMUSG00000002496	NA	Tsc2	5420	6266	0.0253343	-0.0530777	-0.0735529	0.035262	0.211524	0.0598174	-0.0652953	-0.050357	0.645898	0.339747	0.190342	0.523099	0.00364819	0.320092	0.281994	0.404102
ENSMUSG00000002500	NA	Rpl3l	1602	1375	0.216277	0.0588103	-0.0112204	0.013562	-0.275145	-0.350752	-0.335472	-0.160602	0.005301	0.398093	0.86752	0.840009	0.0389598	0.00521802	0.00688048	0.181698
ENSMUSG00000002504	NA	Slc9a3r2	2962	2118	-0.0407571	-0.135738	-0.402026	-0.538165	-0.100732	-0.02139	-0.0670565	-0.15477	0.775063	0.346192	0.0096716	0.0010184	0.484043	0.866727	0.600709	0.234098
ENSMUSG00000002524	Q3UEB3	Puf60	2016	1881	-0.14574	0.0543252	0.16453	0.111939	-0.16849	0.00233747	-0.170775	-0.133841	0.00886759	0.297285	0.00362482	0.0381572	0.00733538	0.963991	0.00286789	0.0155399
ENSMUSG00000002546	NA	Golga2	2996	4373	-0.00434253	-0.240668	-0.263283	-0.198653	-0.068418	-0.0759229	-0.226344	-0.209063	0.94126	0.000420735	0.00016223	0.00249527	0.303309	0.203099	0.000739407	0.00153474
ENSMUSG00000002550	NA	Uck1	1962	2005	-0.116479	-0.116028	-0.122289	0.0393114	-0.405502	-0.343826	-0.578418	-0.550791	0.17154	0.172129	0.151426	0.636187	4.68088e-05	8.61843e-05	4.32699e-08	9.93006e-08
ENSMUSG00000002565	Q60604	Scin	2148	2995	0.0497763	-0.00025317	0.0107728	0.0466973	0.22159	0.119584	-0.401648	-0.323454	0.334724	0.996052	0.83311	0.365308	0.0711477	0.266895	0.00103333	0.00599
ENSMUSG00000002578	Q8C208	Ikzf4	4889	5150	0.264919	0.0113742	-0.0775093	0.0516668	0.207606	0.0380915	-0.0104171	-0.170213	0.000829012	0.863837	0.236197	0.437929	0.138183	0.754768	0.931673	0.167569
ENSMUSG00000002580	Q9CQ86	Mien1	729	747	-0.046929	0.0515593	0.092856	0.0809349	-0.446087	-0.22561	-0.39362	-0.405816	0.703712	0.67419	0.450481	0.510811	0.000874142	0.0407019	0.000971245	0.000727497
ENSMUSG00000002588	P52430	Pon1	5562	1513	0.0497763	-0.00809945	0.0107728	0.0559999	0.145456	0.0577401	0.111821	0.0936256	0.20527	0.833969	0.780527	0.157198	0.00379566	0.161473	0.0103831	0.0277419
ENSMUSG00000002602	Q00993	Axl	4460	4265	-0.114708	-0.113319	-0.0477099	-0.0240764	0.551216	0.443385	0.55937	0.579504	0.297632	0.303175	0.661556	0.824901	0.000141461	0.000451861	3.07234e-05	1.93214e-05
ENSMUSG00000002603	P04202	Tgfb1	3219	2175	0.197199	0.166826	0.195017	0.157815	-0.00185329	0.0804982	0.0746778	0.0723751	0.0186896	0.0431351	0.0198381	0.0548148	0.982792	0.299897	0.335618	0.350461
ENSMUSG00000002608	Q9DBT3	Ccdc97	4127	3032	0.222118	-0.0181747	-0.0394614	0.121078	0.13867	0.126286	0.158058	0.170015	0.0236134	0.845588	0.673278	0.200967	0.190089	0.18198	0.0984093	0.0766824
ENSMUSG00000002625	NA	Akap8l	1932	2075	-0.0256722	-0.0027805	-0.182735	-0.068148	0.00915305	-0.0650264	0.162607	0.278439	0.741455	0.971377	0.0265449	0.385038	0.906444	0.354964	0.0261102	0.00044482
ENSMUSG00000002633	Q62226	Shh	1302	2847	0.0497763	-0.00809945	0.0107728	0.0407317	0.183018	0.0775037	0.119665	0.121963	0.129691	0.800568	0.737071	0.211158	3.57888e-05	0.0228278	0.000932379	0.000775151
ENSMUSG00000002635	Q8C5N5	Pdcd2l	2150	1295	-0.424746	-0.389253	-0.129342	-0.0860922	-0.066432	-0.217282	-0.511352	-0.520333	1.71251e-05	5.10018e-05	0.111399	0.28183	0.466566	0.0125228	1.64641e-06	1.26375e-06
ENSMUSG00000002658	Q3THK3	Gtf2f1	1539	1717	0.231741	0.469161	-0.0655101	-0.102925	-0.371064	-0.327348	-0.493001	-0.434359	0.014472	1.77172e-05	0.464445	0.254831	0.000860567	0.000962187	8.35419e-06	4.43149e-05
ENSMUSG00000002660	O88696	Clpp	1344	983	-0.290922	-0.274853	-0.457457	-0.667199	-0.138639	0.0265469	-0.00547921	-0.0837528	0.00044925	0.000777823	1.44091e-06	2.55435e-09	0.0911544	0.708482	0.938457	0.245314
ENSMUSG00000002661	Q9D6Z0	Alkbh7	773	917	-0.44923	-0.465289	-1.05563	-1.17813	-0.544236	-0.429039	-0.579678	-0.624503	0.00700657	0.00544061	3.91756e-07	6.0565e-08	0.000685734	0.00204785	0.000102761	4.21206e-05
ENSMUSG00000002664	NA	Pspn	435	474	0.101915	0.0197872	-0.339567	-0.411043	-0.271296	-0.20193	-0.390303	0.00321966	0.492716	0.892902	0.0186569	0.00469	0.248285	0.332362	0.069157	0.987491
ENSMUSG00000002668	NA	Dennd1c	615	2984	0.0571527	-0.00730393	0.00369348	0.0396397	0.0490261	0.168587	0.0964694	0.182973	0.414356	0.916238	0.957527	0.569146	0.541136	0.0330218	0.193963	0.0209437
ENSMUSG00000002679	Q921D4	Med6	1348	1059	-0.200065	-0.408196	-0.170421	-0.106924	-0.158408	-0.197273	-0.326222	-0.2976	0.00888727	6.26097e-06	0.0227692	0.139108	0.045434	0.00711141	6.45326e-05	0.000186451
ENSMUSG00000002688	Q62101	Prkd1	4186	3653	-0.0289303	-0.166839	-0.334474	-0.360593	0.432259	0.246154	0.250403	0.113696	0.764692	0.0943875	0.00196744	0.00101233	0.000576389	0.018679	0.0169876	0.255515
ENSMUSG00000002699	Q60787	Lcp2	1557	3644	0.118147	0.0394236	0.049017	0.0346905	0.259422	0.0352352	0.381284	0.25018	0.229773	0.682736	0.610624	0.714692	0.0396943	0.72912	0.00198274	0.0264444
ENSMUSG00000002718	Q9ERK4	Cse1l	3692	3641	0.0034764	-0.110056	-0.0436748	-0.0668305	0.443102	0.237921	0.324303	0.380119	0.977555	0.377533	0.724127	0.590125	0.00390929	0.0680619	0.0155215	0.00543918
ENSMUSG00000002728	NA	Naa20	1143	1883	-0.271254	-0.397178	-0.248097	-0.312883	-0.225828	-0.156926	-0.338152	-0.234168	0.000960266	1.22919e-05	0.00208913	0.000227606	0.00801527	0.0332546	6.4759e-05	0.00262404
ENSMUSG00000002731	Q9WTX2	Prkra	1626	1614	-0.194497	-0.238449	-0.47793	-0.51953	0.134218	0.0584523	0.528684	0.441065	0.0588945	0.0228528	6.65363e-05	2.39322e-05	0.25929	0.578669	3.63564e-05	0.00030135
ENSMUSG00000002732	O54998	Fkbp7	2022	860	-0.0307487	-0.115831	-0.264401	-0.400993	-0.230562	-0.177248	0.101472	0.0547795	0.690948	0.143025	0.00215745	2.65689e-05	0.0111202	0.0260127	0.185047	0.468684
ENSMUSG00000002733	Q9ERS4	Plekha3	1795	2534	-0.201787	-0.0372305	-0.146004	-0.227984	0.259887	0.169437	0.476624	0.456132	0.0672201	0.724735	0.176816	0.0406171	0.0410104	0.129211	0.000170129	0.000277857
ENSMUSG00000002741	Q9CQW1	Ykt6	3191	2541	0.148494	0.216016	0.0895364	0.0471916	-0.229629	-0.0539061	-0.190338	-0.177545	0.0140067	0.000753813	0.122924	0.408081	0.00118479	0.340989	0.00227255	0.00396648
ENSMUSG00000002748	Q9Z277	Baz1b	6327	6492	-0.16786	-0.348373	-0.0792261	0.0409686	0.192873	0.0485782	0.00348596	0.128715	0.0652453	0.000542087	0.369122	0.63949	0.0655197	0.592778	0.969381	0.163539
ENSMUSG00000002763	Q99LC9	Pex6	7603	3200	-0.246347	-0.277111	-0.300893	-0.358852	0.192266	0.223254	0.314286	0.38655	0.0240448	0.0121808	0.00717016	0.00187921	0.122103	0.0481348	0.0072927	0.00140767
ENSMUSG00000002767	Q9D773	Mrpl2	915	1031	-0.303036	-0.279943	-0.667371	-0.755743	-0.0614212	0.0912916	-0.083998	-0.04764	0.00131732	0.00255958	4.07444e-08	4.72766e-09	0.498312	0.263031	0.303519	0.556266
ENSMUSG00000002768	NA	Mea1	883	945	0.00736907	0.0408364	-0.143576	-0.231435	-0.396837	-0.258341	-0.408469	-0.439327	0.942027	0.686864	0.166313	0.0309058	0.00112838	0.0124978	0.00027579	0.000122712
ENSMUSG00000002769	Q9QXF8	Gnmt	3359	1035	0.502554	0.424658	0.357294	0.220108	0.0188279	0.0968248	0.172712	0.252327	0.000201577	0.00105845	0.00377047	0.049934	0.926291	0.59736	0.349616	0.177047
ENSMUSG00000002771	Q03391	Grin2d	3537	5431	0.579255	0.494021	0.624632	0.786956	0.41225	0.315143	0.331391	0.420184	0.000219678	0.00110679	8.97052e-05	3.97783e-06	0.0119041	0.0284807	0.0218688	0.00485217
ENSMUSG00000002778	Q99JH8	Kdelr1	4404	1599	0.103053	-0.0680466	-0.0739279	-0.117678	-0.025335	0.124161	0.229997	0.220384	0.223676	0.417953	0.379564	0.167376	0.789912	0.152184	0.0114499	0.0148758
ENSMUSG00000002781	NA	Tmem143	1380	2466	0.135527	-0.0341593	-0.550047	-0.487653	0.255978	0.349099	0.0672409	-0.0358829	0.34364	0.810437	0.000803275	0.00234538	0.133127	0.0262759	0.651147	0.808679
ENSMUSG00000002797	Q9D7X8	Ggct	4808	3960	-0.0388247	0.171394	0.245701	0.16885	0.06288	-0.110848	0.170768	0.200857	0.702469	0.106465	0.0245965	0.110806	0.600279	0.304525	0.121055	0.0709855
ENSMUSG00000002799	Q9QYE5	Jag2	4868	5106	0.0458833	-0.0808766	0.048749	0.211293	0.0989494	-0.100423	-0.158447	-0.0980027	0.464174	0.194679	0.441878	0.00323951	0.419234	0.361823	0.156282	0.37372
ENSMUSG00000002803	Q8K2J9	Btbd6	1623	2085	-0.31917	-0.727558	-0.94112	-0.823036	-0.101805	-0.372781	-0.931331	-0.910532	0.000646544	4.40102e-09	2.71121e-11	4.02627e-10	0.249739	7.18524e-05	2.14205e-11	3.36796e-11
ENSMUSG00000002804	Q9D142	Nudt14	666	1241	-0.206365	-0.153371	-0.405091	-0.604234	-0.0248744	-0.140761	-0.21137	-0.0412623	0.227283	0.365675	0.0230262	0.00136785	0.892311	0.395709	0.207759	0.801729
ENSMUSG00000002808	Q99M71	Epdr1	2164	2363	-0.0714797	-0.195595	-0.411077	-0.349643	0.105999	-0.0674834	0.38245	0.0859786	0.414681	0.0329372	8.9453e-05	0.000520654	0.325329	0.479358	0.000520984	0.371329
ENSMUSG00000002812	Q9JJ28	Flii	3807	4060	-0.0773891	-0.164078	-0.127701	-0.0619322	0.280913	0.214646	0.123595	0.170875	0.15074	0.0044317	0.0221055	0.246186	5.24336e-05	0.0003222	0.0237091	0.00274381
ENSMUSG00000002814	O70157	Top3a	2700	3741	-0.196449	-0.353031	-0.195552	0.00142243	0.547482	0.280536	0.451238	0.543313	0.134844	0.0105308	0.136335	0.991116	0.000296788	0.0246722	0.00073275	9.58888e-05
ENSMUSG00000002820	Q8BGV9	Atg4d	2201	5951	-0.371812	-0.249472	-0.0658225	0.0168887	-0.369091	-0.269652	-0.583822	-0.544148	0.00163076	0.0261042	0.538788	0.874368	0.00138553	0.00652286	1.48413e-06	4.13153e-06
ENSMUSG00000002825	Q9JMA2	Qtrt1	2688	1316	-0.21976	0.116688	0.0390084	-0.163473	-0.266705	-0.198413	-0.442515	-0.38583	0.0192113	0.18817	0.655768	0.0732637	0.014067	0.0359548	5.61373e-05	0.000266264
ENSMUSG00000002833	Q3UMU9	Hdgfl2	6669	2270	-0.132446	-0.191438	-0.256006	-0.343884	-0.328715	-0.282221	-0.517188	-0.459562	0.0283168	0.00253973	0.00015118	3.36151e-06	0.000154685	0.000224236	4.63756e-08	3.25317e-07
ENSMUSG00000002835	Q9QWF0	Chaf1a	3211	5535	-0.367445	-0.49847	-0.219239	-0.222927	0.00017069	-0.0080503	-0.237704	-0.0887876	3.88894e-05	5.14803e-07	0.00578603	0.00517719	0.998231	0.906794	0.00203156	0.205877
ENSMUSG00000002844	P54923	Adprh	1201	2966	-0.133679	-0.217553	-0.345017	-0.377002	0.503177	0.226037	0.048154	0.0553252	0.165301	0.028834	0.00123094	0.000539955	0.000262727	0.0436079	0.655792	0.608778
ENSMUSG00000002845	Q9CYC3	Tmem39a	2061	2871	0.384462	0.289467	0.246739	0.159713	0.330011	0.282571	0.377836	0.47622	2.10237e-05	0.0005687	0.00247475	0.0390512	0.000572068	0.000885671	3.4483e-05	1.2735e-06
ENSMUSG00000002846	Q8BUY5	Timmdc1	855	1573	-0.161331	-0.423064	-0.443073	-0.557994	-0.154077	-0.263027	-0.656025	-0.39652	0.056695	2.58023e-05	1.42692e-05	5.1711e-07	0.0815233	0.00201301	1.23315e-08	2.67906e-05
ENSMUSG00000002847	Q8VI78	Pla1a	5789	1974	-0.169558	-0.160455	-0.210145	-0.296836	0.160282	0.136525	0.236467	0.192734	0.210989	0.240845	0.124171	0.0308503	0.101135	0.118302	0.0109657	0.0322107
ENSMUSG00000002871	NA	Tpra1	5437	3359	-0.612443	-0.578683	-0.425835	-0.113093	-0.145495	-0.0560951	-0.122423	-0.0451545	2.25163e-09	6.04953e-09	1.00779e-06	0.0919218	0.0743029	0.428561	0.0918334	0.523092
ENSMUSG00000002881	Q61122	Nab1	6474	3874	-0.0523133	-0.176829	-0.3277	-0.521882	0.351945	0.287069	0.894044	1.18705	0.584256	0.0737809	0.00213895	1.45078e-05	0.00899941	0.0160344	2.37347e-08	9.42257e-11
ENSMUSG00000002885	NA	Adgre5	2845	3000	-0.121458	-0.0837815	-0.197236	-0.254785	0.41882	0.367618	0.437742	0.525079	0.131862	0.291328	0.018427	0.00334605	7.99831e-05	0.000101946	1.09112e-05	7.2341e-07
ENSMUSG00000002897	Q60943	Il17ra	4508	7752	0.336079	0.57893	0.345084	0.224574	0.201641	0.0577668	0.151996	0.109714	0.000268475	1.24976e-07	0.000198112	0.00888664	0.0197387	0.433023	0.0463271	0.143004
ENSMUSG00000002900	NA	Lamb1	6934	5784	-0.0572244	-0.0709736	0.0337873	0.0947427	0.5241	0.311314	0.321629	0.31162	0.536199	0.443668	0.713677	0.308075	2.44829e-05	0.00203789	0.00154016	0.00202809
ENSMUSG00000002908	NA	Kcnn1	1668	4047	-0.0526288	-0.111662	-0.326215	-0.427143	0.103963	0.0740635	-0.396538	-0.318783	0.620967	0.298414	0.00345861	0.000218153	0.503554	0.5938	0.00630664	0.0257321
ENSMUSG00000002910	Q9D668	Arrdc2	1221	2355	0.881068	0.703888	0.132788	0.25247	0.413932	0.435897	0.714298	0.912806	7.66696e-06	0.000135903	0.397716	0.115278	0.00800674	0.00240572	1.87476e-05	6.26607e-07
ENSMUSG00000002944	Q08857	Cd36	3627	3399	0.0497763	0.00560972	0.0107728	0.0407317	0.140585	0.0452827	0.191037	0.137279	0.248864	0.895419	0.800323	0.342959	0.11787	0.560688	0.0225391	0.0892394
ENSMUSG00000002949	O35857	Timm44	2810	1790	-0.213634	-0.22913	-0.0939227	0.0382726	-0.269338	-0.21477	-0.446178	-0.385825	0.00631998	0.00371778	0.197876	0.593145	0.00288089	0.0065105	2.66703e-06	1.98268e-05
ENSMUSG00000002957	P17427	Ap2a2	4371	4646	-0.194624	-0.242644	-0.164	-0.140794	0.211941	0.151355	0.0318084	0.0317097	0.00178457	0.000203	0.00674245	0.0177264	0.00193853	0.0104157	0.564652	0.56586
ENSMUSG00000002963	NA	Pnkp	1563	2184	-0.586547	-0.549637	-0.846193	-0.797927	-0.0885126	-0.0695057	0.0638438	0.0943229	1.96497e-05	4.41802e-05	7.9071e-08	2.1072e-07	0.41981	0.476523	0.51165	0.334483
ENSMUSG00000002968	NA	Med25	3409	3693	-0.00705992	-0.0821389	-0.143234	-0.197979	0.251551	0.303417	0.605391	0.607335	0.923237	0.268724	0.060465	0.0120456	0.00403412	0.000255376	1.00561e-08	9.49006e-09
ENSMUSG00000002980	Q9R069	Bcam	5936	2429	-0.233511	-0.658361	-0.757973	-0.779135	-0.236298	-0.150908	-0.14894	-0.159628	0.0275999	7.27233e-07	6.77799e-08	4.09885e-08	0.0439856	0.140971	0.14619	0.120636
ENSMUSG00000002981	Q8VBZ3	Clptm1	5151	4143	-0.0872282	-0.0592417	0.00458408	-0.0215996	0.101583	0.14816	0.181934	0.182898	0.105329	0.263275	0.930019	0.679903	0.0850748	0.00733015	0.00145665	0.00138964
ENSMUSG00000002983	Q04863	Relb	1725	2209	0.4082	0.237922	0.258306	0.206293	-0.0222263	0.000845245	0.478329	0.573718	0.0152459	0.142223	0.112504	0.202072	0.883784	0.995031	0.00152016	0.000251146
ENSMUSG00000002984	Q9QYA2	Tomm40	1977	1646	-0.227141	-0.146932	-0.127223	-0.277584	-0.15124	-0.125774	-0.296596	-0.338202	0.00558837	0.0599671	0.100208	0.00107832	0.0785944	0.100107	0.000505048	0.000122267
ENSMUSG00000002992	Q05020	Apoc2	652	727	0.0497763	0.0232298	0.0107728	0.0407317	0.0099616	-0.0721944	0.0552762	0.0141811	0.354787	0.666076	0.839936	0.447401	0.87248	0.202969	0.334438	0.800268
ENSMUSG00000002996	NA	Hbp1	3212	3142	0.0133091	-0.391607	-0.152339	0.285213	-0.0877227	-0.207697	-0.226687	-0.142547	0.897086	0.000871056	0.149299	0.00936669	0.420826	0.0406355	0.0270269	0.150021
ENSMUSG00000002997	P31324	Prkar2b	3617	3378	-0.409095	-0.472447	-0.473168	-0.583153	0.243529	0.0740265	0.288319	0.271072	3.18112e-05	4.47141e-06	4.40631e-06	1.8155e-07	0.0264127	0.431394	0.00451628	0.00709145
ENSMUSG00000003031	P46414	Cdkn1b	1087	4552	0.0795891	-0.268594	0.215282	0.572976	0.583417	0.286007	0.335769	0.588354	0.41436	0.01059	0.0334244	3.15105e-06	4.30754e-05	0.0124309	0.00410982	9.21389e-06
ENSMUSG00000003032	Q60793	Klf4	1226	3029	1.71424	2.23679	1.54114	1.56936	0.126814	0.120997	0.119665	0.121963	9.58431e-14	2.4941e-16	9.54423e-13	6.51381e-13	0.0760224	0.0630877	0.0623981	0.057794
ENSMUSG00000003033	P35585	Ap1m1	5782	2084	-0.12481	-0.246426	-0.205854	-0.183498	-0.153633	-0.0265033	-0.0749204	-0.0170686	0.0883448	0.00185644	0.00742246	0.015455	0.0663667	0.712122	0.302836	0.812156
ENSMUSG00000003037	P55258	Rab8a	4413	4550	-0.138296	-0.326607	-0.314106	-0.344453	-0.222701	-0.201927	-0.472762	-0.506401	0.0217844	6.42145e-06	1.11053e-05	3.09815e-06	0.00128696	0.001095	9.60961e-09	2.78336e-09
ENSMUSG00000003039	Q9CR80	Fam32a	1206	2564	-0.181787	-0.305105	-0.299605	-0.285415	-0.391895	-0.310771	-0.326689	-0.402522	0.0129251	0.000152334	0.000187938	0.000320437	1.00828e-05	4.75825e-05	2.5354e-05	1.32677e-06
ENSMUSG00000003051	Q3UPW2	Elf3	2780	2095	0.0976633	-0.0227058	-0.012746	0.0583914	0.0962629	-0.219768	-0.0485382	0.153511	0.00771867	0.497173	0.701737	0.0918005	0.221059	0.00277263	0.477238	0.0354837
ENSMUSG00000003062	Q9DCI3	Stard3nl	2495	1391	-0.350354	-0.497888	-0.658751	-0.77647	-0.252918	-0.295665	-0.579804	-0.570704	0.000552355	8.62866e-06	1.31081e-07	8.26276e-09	0.0224264	0.00386121	2.18907e-06	2.76171e-06
ENSMUSG00000003068	Q9WTK7	Stk11	1869	3663	-0.374317	-0.600181	-0.623576	-0.566521	-0.0697821	-0.0940944	-0.268468	-0.20438	1.849e-06	5.82076e-10	2.86543e-10	1.76585e-09	0.280633	0.108816	8.54454e-05	0.00143761
ENSMUSG00000003070	P52801	Efna2	1995	2131	0.417542	-0.109111	-0.509353	-0.362581	0.180601	0.254639	0.345257	0.570496	0.00151089	0.360646	0.000220611	0.00497262	0.180895	0.0400176	0.00711766	5.93058e-05
ENSMUSG00000003072	Q9D3D9	Atp5d	866	1410	-0.124512	-0.0760863	-0.105837	-0.183954	-0.273209	-0.138856	-0.261168	-0.302341	0.208683	0.437092	0.28277	0.0685303	0.0176217	0.159344	0.0117904	0.00430234
ENSMUSG00000003099	Q60676	Ppp5c	2368	2072	-0.0380214	0.022314	0.104585	0.0164362	0.049046	0.0628075	-0.184185	-0.155709	0.577863	0.742888	0.132727	0.809156	0.523611	0.362583	0.0124755	0.0313945
ENSMUSG00000003119	Q14AX6	Cdk12	4473	5912	0.22876	0.0323853	0.272175	0.431087	1.19646	0.809344	1.09039	1.19626	0.298331	0.88219	0.216876	0.0551205	3.83272e-05	0.000984264	3.41192e-05	9.60796e-06
ENSMUSG00000003123	NA	Lipe	2421	3713	-0.456872	-0.470353	-0.248272	0.115762	0.153547	0.062827	-0.38794	-0.352327	1.12053e-05	7.59381e-06	0.00629972	0.176255	0.0842975	0.418764	4.58847e-05	0.000143052
ENSMUSG00000003131	Q61206	Pafah1b2	1904	6873	-0.232917	-0.319353	-0.265667	-0.345584	0.836069	0.457873	0.797679	0.866025	0.16568	0.061991	0.115957	0.0452429	0.000246479	0.0160976	0.000129434	4.68162e-05
ENSMUSG00000003134	Q9Z1A9	Tbc1d8	4218	4451	0.0869373	-0.0314801	-0.0760152	0.0341346	0.160393	-0.0605935	-0.156925	-0.205666	0.118943	0.55711	0.156865	0.526555	0.171379	0.557423	0.136668	0.0549197
ENSMUSG00000003135	Q9CWN7	Cnot11	2586	3482	-0.376825	-0.278263	-0.0762246	0.0709079	0.310008	0.283718	0.12987	0.177058	0.00015386	0.00274324	0.365227	0.396963	0.00121111	0.000981719	0.0991022	0.027944
ENSMUSG00000003153	P32037	Slc2a3	4790	3959	0.0276521	0.0151195	0.0195107	0.0717622	0.388291	0.646367	1.2304	1.85739	0.523689	0.729926	0.654937	0.111269	8.82226e-05	6.09824e-09	1.03477e-14	8.87687e-19
ENSMUSG00000003154	Q9ES18	Foxj2	4859	5283	0.391935	0.0455229	0.279832	0.542017	0.735883	0.61242	1.41879	1.48956	0.00106557	0.672433	0.0139841	2.7215e-05	7.25737e-07	2.38877e-06	2.84872e-13	9.80832e-14
ENSMUSG00000003161	Q6P069	Sri	4699	2504	-0.250168	-0.379715	-0.377106	-0.400034	-0.174085	-0.205163	-0.24178	-0.316601	0.000391681	1.98233e-06	2.21275e-06	9.18827e-07	0.0196441	0.00301566	0.000720518	3.61487e-05
ENSMUSG00000003184	P70671	Irf3	1256	2031	-0.569555	-0.917054	-0.585341	-0.327662	-0.236213	-0.0226172	-0.0530571	-0.0771639	7.95428e-06	4.01031e-09	5.32707e-06	0.0030167	0.0228517	0.796014	0.545784	0.381816
ENSMUSG00000003190	NA	Bcl2l12	1020	1075	-0.217967	-0.681225	-0.718875	-0.601375	0.0366185	0.24583	0.29626	0.297224	0.0318375	3.34305e-07	1.4366e-07	2.28304e-06	0.717122	0.0108129	0.00280822	0.00273556
ENSMUSG00000003199	Q3TV65	Mpnd	3460	1701	-0.339171	-0.32196	-0.520995	-0.61283	-0.332493	-0.252162	-0.342592	-0.291339	0.0164681	0.0217831	0.000614974	0.000111778	0.0408722	0.0768406	0.0197811	0.0437668
ENSMUSG00000003200	Q62419	Sh3gl1	2458	2073	0.0791872	0.296836	0.39646	0.354818	0.182525	0.105743	0.168808	0.163816	0.302141	0.000581179	2.00626e-05	8.22334e-05	0.0485728	0.191156	0.0420639	0.0480119
ENSMUSG00000003206	O35228	Ebi3	603	1154	0.070388	0.0404	-0.00740084	0.022558	-0.0841196	-0.218258	-0.460616	-0.429324	0.170233	0.428665	0.881882	0.651052	0.414176	0.0242301	3.97709e-05	9.29726e-05
ENSMUSG00000003208	Q9D6J3	Yju2	903	1660	-0.441598	-0.547606	0.157945	0.291571	-0.40451	-0.515328	-0.632302	-0.789314	9.27126e-05	5.62039e-06	0.100966	0.00426965	0.00014763	1.27876e-06	4.95499e-08	9.77568e-10
ENSMUSG00000003226	Q9ERU9	Ranbp2	10821	9608	0.368234	0.277898	0.169192	0.211593	0.735294	0.460201	0.725411	0.733983	0.0355584	0.105973	0.318555	0.214763	0.000749556	0.0134347	0.000290841	0.000255678
ENSMUSG00000003227	Q9R187	Edar	1341	3637	0.0962552	0.00703753	0.0172475	0.0328659	0.176587	0.105135	0.189245	0.190918	0.0461411	0.877853	0.706064	0.472778	0.0025898	0.0328353	0.000509971	0.000464799
ENSMUSG00000003228	Q8VEB1	Grk5	6583	3165	-0.171834	-0.643913	-0.772021	-0.771151	0.1669	0.0053285	-0.220432	-0.344781	0.0908417	9.51094e-07	4.9011e-08	5.00512e-08	0.12471	0.955365	0.0295048	0.00143258
ENSMUSG00000003233	NA	Dvl3	5603	3983	0.210608	-0.0562466	-0.0225399	0.0635744	0.510231	0.46398	1.06846	1.06359	0.0806223	0.632213	0.84753	0.588087	0.000925735	0.000811191	4.56211e-09	4.97787e-09
ENSMUSG00000003234	Q8K268	Abcf3	2528	3090	-0.240865	-0.190472	-0.264666	-0.280356	0.149982	0.07581	-0.0447451	-0.0438161	0.00323829	0.0157199	0.00145747	0.000873331	0.076478	0.306226	0.545704	0.554033
ENSMUSG00000003235	Q8CHW4	Eif2b5	2582	2554	-0.258503	-0.172812	-0.0804288	-0.184782	-0.0165417	0.0422669	-0.0887543	-0.0489814	0.000194217	0.0069139	0.180444	0.00430534	0.798918	0.467457	0.1359	0.402269
ENSMUSG00000003269	P63034	Cyth2	1314	2527	0.234084	0.295916	0.327552	0.309123	0.26817	0.319571	0.595437	0.577302	0.194491	0.103469	0.073153	0.0900541	0.0314073	0.00647972	2.69683e-05	3.71371e-05
ENSMUSG00000003271	NA	Sult2b1	1351	1858	0.0998216	0.0297858	-0.030389	0.0228835	-0.164228	-0.101938	-0.451856	-0.355711	0.241189	0.72203	0.710696	0.781203	0.236645	0.423908	0.000721803	0.00617472
ENSMUSG00000003273	O70354	Car11	990	1585	-0.147149	-0.597809	-0.613529	-0.210142	-0.2291	-0.108364	0.0927327	0.240477	0.287768	0.000203852	0.000153016	0.134182	0.0793608	0.33971	0.411353	0.0399892
ENSMUSG00000003279	Q9D415	Dlgap1	7999	7173	0.0571457	-0.061244	-0.0576311	-0.00261519	0.141672	0.0987415	0.114992	0.137917	0.205843	0.169421	0.193222	0.952375	0.00336714	0.0182756	0.00660871	0.00165923
ENSMUSG00000003282	Q9QYE0	Plag1	2637	4774	-0.133239	-0.815855	-0.674157	-0.199723	0.247643	0.192941	0.200136	0.253446	0.347128	1.70123e-06	3.20207e-05	0.162705	0.0131191	0.0268752	0.0213929	0.00519494
ENSMUSG00000003283	P08103	Hck	2591	2092	-0.62856	-0.33482	0.146845	0.20711	-0.0703885	0.13926	0.212088	0.345721	7.28567e-05	0.0191547	0.286615	0.137631	0.568762	0.238116	0.079419	0.00768535
ENSMUSG00000003299	Q9DCU6	Mrpl4	1742	1288	-0.00110635	-0.0426701	-0.0613244	-0.143443	-0.291364	-0.108272	-0.291668	-0.327423	0.98958	0.615342	0.471721	0.100752	0.00574471	0.216129	0.00236275	0.000849281
ENSMUSG00000003308	Q9Z2X8	Keap1	2824	3614	-0.0746847	-0.223242	-0.433293	-0.376287	-0.00838503	-0.0708307	-0.0637796	-0.0638118	0.31178	0.00522349	4.51777e-06	3.05203e-05	0.91221	0.303075	0.353183	0.352975
ENSMUSG00000003309	NA	Ap1m2	3393	2776	0.105541	0.00533767	0.0172121	0.049134	-0.0808253	-0.370454	-0.498966	-0.360168	0.0112943	0.889252	0.653495	0.207033	0.382592	0.00011774	1.59244e-06	0.000158962
ENSMUSG00000003316	Q61543	Glg1	8336	7021	-0.0408227	-0.131508	-0.0389705	0.118312	0.307016	0.178244	0.167333	0.10887	0.539799	0.0568177	0.557907	0.0832788	0.000406882	0.0137185	0.0199278	0.118066
ENSMUSG00000003341	Q6UQ17	Atp8b3	4772	4412	0.529013	0.269548	0.0214319	0.0639978	0.0289427	-0.157569	-0.116718	0.00789239	1.19832e-07	0.000508193	0.733173	0.3152	0.770572	0.0782789	0.185997	0.929148
ENSMUSG00000003344	NA	Btbd2	3043	3026	0.148297	-0.0950276	-0.348042	-0.446626	-0.129481	-0.152087	-0.215956	-0.269722	0.237242	0.447381	0.00996508	0.00154826	0.376462	0.246803	0.106405	0.0474245
ENSMUSG00000003345	NA	Csnk1g2	1251	2348	-0.105699	-0.153651	-0.246589	-0.308178	0.1478	0.130397	0.282125	0.274764	0.0547889	0.00727227	9.09176e-05	4.95104e-06	0.0189587	0.0204205	1.67077e-05	2.37417e-05
ENSMUSG00000003346	NA	Abhd17a	2898	1529	-0.371242	-0.380297	-0.437753	-0.501885	0.0195374	-0.0469275	-0.155202	-0.0615824	2.69813e-05	1.93306e-05	2.76111e-06	3.45323e-07	0.821029	0.544819	0.0549569	0.429243
ENSMUSG00000003348	Q8BSU7	Mob3a	3127	2682	0.384801	0.464611	0.0878195	-0.162539	0.0699783	0.261531	0.405315	0.430744	0.000399648	4.35512e-05	0.360537	0.0998185	0.420542	0.00220874	1.93041e-05	8.41049e-06
ENSMUSG00000003352	NA	Cacnb3	3461	2734	-0.360191	-0.326737	-0.176136	-0.0219383	0.111179	0.0743412	0.381277	0.520241	3.1896e-08	1.64924e-07	0.000611131	0.626579	0.0353383	0.108248	1.03318e-08	2.56882e-11
ENSMUSG00000003354	Q8VHI7	Ccdc65	2011	1900	0.361893	0.0816072	-0.151611	-0.0826911	-0.0353341	-0.138244	-0.367183	-0.471554	0.00579708	0.497469	0.206915	0.487189	0.797431	0.267672	0.00622574	0.000779909
ENSMUSG00000003355	Q9D1M7	Fkbp11	603	734	-0.684271	-0.590834	-0.400107	-0.65214	-0.403866	-0.391878	-0.590865	-0.587497	3.27839e-08	3.64428e-07	8.37734e-05	7.39217e-08	0.000184839	7.04525e-05	1.98807e-07	2.18425e-07
ENSMUSG00000003360	NA	Ddx23	3656	3187	-0.238528	-0.2551	-0.122882	-0.114137	0.090638	0.00692004	-0.250018	-0.208005	0.00321997	0.00183132	0.103183	0.128818	0.273866	0.924662	0.0022332	0.00880851
ENSMUSG00000003363	O35405	Pld3	2016	2297	0.00504378	-0.0255647	-0.0296737	0.029448	0.0438205	0.102696	0.320604	0.305735	0.960646	0.802509	0.771764	0.773293	0.684597	0.291648	0.00257017	0.00375916
ENSMUSG00000003378	NA	Grik5	3229	4061	0.205831	-0.0390156	-0.353884	-0.508526	0.243774	0.0840396	0.122706	0.310554	0.0703838	0.724464	0.003981	0.000135903	0.0303078	0.37045	0.194995	0.00344827
ENSMUSG00000003379	P11911	Cd79a	1283	1457	3.01724	2.1495	0.334931	0.282942	0.0102593	0.0181671	0.0620199	0.212463	1.79983e-15	2.22943e-12	0.00781088	0.0192286	0.937993	0.880057	0.607489	0.0985995
ENSMUSG00000003380	NA	Rabac1	865	986	-0.413943	-0.144162	-0.246369	-0.221578	-0.524614	-0.397792	-0.661631	-0.606591	0.0221254	0.398462	0.155976	0.200188	0.00748178	0.0203835	0.000395704	0.000930409
ENSMUSG00000003382	Q8R4Z4	Etv3	5322	5309	0.650091	0.710895	0.572538	0.720711	0.452995	0.649225	1.14432	1.1452	1.24124e-05	3.37053e-06	6.46467e-05	2.79163e-06	0.00109656	3.67759e-06	1.47519e-10	1.45432e-10
ENSMUSG00000003402	O08795	Prkcsh	2271	2228	-0.173048	-0.0783488	0.0927038	0.0996484	-0.248141	-0.108632	-0.00859101	0.0101179	0.044036	0.344328	0.264266	0.2312	0.0101112	0.183051	0.91449	0.899358
ENSMUSG00000003410	Q60900	Elavl3	2979	5014	0.81785	0.707465	0.390208	0.305773	-0.510834	-0.231813	-0.170326	-0.205824	7.31021e-09	7.15386e-08	9.31436e-05	0.000867856	0.00476843	0.14921	0.284916	0.197692
ENSMUSG00000003411	Q9CZT8	Rab3b	4150	3327	-0.420571	-0.363088	-0.488915	-0.479466	0.0464514	-0.0498514	-0.0669555	-0.158375	8.71019e-05	0.000445519	1.27235e-05	1.65243e-05	0.464618	0.378108	0.233676	0.00703785
ENSMUSG00000003418	Q8K4T1	St8sia6	1197	7618	0.0611295	-0.00172029	0.00956202	0.0395258	0.154273	0.058286	0.0733282	0.164558	0.210923	0.971409	0.841931	0.412737	0.0100814	0.242678	0.141203	0.00286221
ENSMUSG00000003420	Q61559	Fcgrt	2601	1770	-0.0748534	-0.0668247	-0.302817	-0.411412	-0.297518	-0.291478	-0.213899	-0.282318	0.680785	0.712731	0.107354	0.0331997	0.159652	0.123152	0.251721	0.135308
ENSMUSG00000003421	Q9D6T0	Nosip	4362	1814	0.0243802	-0.0666165	-0.269495	-0.391199	-0.218248	-0.0505963	-0.13987	-0.182066	0.75737	0.402089	0.00222501	4.8543e-05	0.0319301	0.55536	0.113311	0.0432111
ENSMUSG00000003423	Q9CQJ2	Pih1d1	1366	1185	-0.01163	-0.0466392	0.00601921	0.02672	-0.395141	-0.430492	-0.636625	-0.575442	0.887353	0.570981	0.941449	0.744722	0.000205242	1.77864e-05	4.89964e-08	2.59397e-07
ENSMUSG00000003429	P62281	Rps11	2095	661	-0.324281	-0.108524	-0.111375	-0.145034	-0.36937	-0.162222	-0.321565	-0.363135	0.0010421	0.222206	0.210751	0.107253	0.000805398	0.0709533	0.00102922	0.00030723
ENSMUSG00000003435	O55201	Supt5	9181	3755	0.251511	0.260767	0.205723	0.195169	-0.0159096	0.0604749	-0.000383304	0.0533445	0.0057096	0.0043419	0.020388	0.0270418	0.866744	0.476667	0.996389	0.530095
ENSMUSG00000003436	O88516	Dll3	1812	2618	0.816573	0.647656	0.279137	0.205066	0.147048	-0.00430398	-0.0734418	0.00516836	2.10886e-08	5.99802e-07	0.00331193	0.0208903	0.192619	0.964412	0.437371	0.956934
ENSMUSG00000003437	Q8K2T8	Paf1	1915	2003	0.478881	0.864823	0.888857	0.992739	-0.104889	0.00284707	-0.168486	-0.138232	2.04327e-05	1.21653e-09	7.20623e-10	8.18738e-11	0.30518	0.974808	0.0722448	0.135715
ENSMUSG00000003438	Q9D880	Timm50	1089	1515	-0.381632	-0.18468	-0.195293	-0.348951	0.173879	0.194456	0.17895	0.121963	1.44733e-05	0.0141171	0.0100051	4.57346e-05	0.000575428	5.92228e-05	0.0001302	0.00421954
ENSMUSG00000003444	Q9DB91	Med29	781	1281	-0.284225	-0.107913	0.0814483	0.186141	-0.356237	-0.174522	-0.106725	-0.0774313	0.00854315	0.282632	0.41211	0.0679732	0.00190048	0.0662186	0.250365	0.400933
ENSMUSG00000003452	Q8BR07	Bicd1	2928	9667	0.0677506	-0.324318	-0.55741	-0.476326	0.357386	0.227451	0.284127	0.179253	0.580166	0.00897174	3.32727e-05	0.000237055	0.00379135	0.0273282	0.00750608	0.0711828
ENSMUSG00000003458	NA	Ncstn	5777	3016	0.0561663	0.0142457	0.0531923	0.0944876	0.128399	0.177116	0.437878	0.475359	0.335036	0.804977	0.360383	0.110704	0.0612976	0.00573647	9.73165e-08	2.31498e-08
ENSMUSG00000003464	Q8VCI5	Pex19	2999	2844	0.000835936	-0.0489782	-0.242407	-0.391321	-0.0307067	-0.0460755	-0.132261	-0.16597	0.987103	0.348089	9.0815e-05	9.58946e-08	0.619677	0.406036	0.023854	0.00590468
ENSMUSG00000003469	Q8K0S0	Phyhip	4419	2838	0.385536	0.513934	0.853533	0.85846	-0.0428389	-0.0636332	-0.0747493	-0.125143	0.000331658	9.79781e-06	2.16748e-09	1.96358e-09	0.473011	0.24494	0.168987	0.0243988
ENSMUSG00000003476	NA	Crhr2	3324	2695	0.0375422	0.00413947	0.000363038	0.0342493	0.00521382	-0.0508726	0.011188	-0.00566464	0.366067	0.920484	0.992968	0.409644	0.919637	0.278606	0.810723	0.902961
ENSMUSG00000003477	P40936	Inmt	1576	1077	0.0497763	0.0470857	0.0107728	0.0407317	0.152662	0.100506	0.401266	0.346854	0.435955	0.467452	0.865321	0.522776	0.0779071	0.18611	3.73681e-05	0.000177668
ENSMUSG00000003484	Q99N16	Cyp4f18	1767	1702	0.0689316	0.0134769	0.0521236	0.0150055	0.156045	0.0650741	0.107236	0.176018	0.13863	0.767188	0.260971	0.738218	0.00428155	0.151089	0.0216276	0.000597948
ENSMUSG00000003500	P50096	Impdh1	2453	2600	-0.34611	-0.0911149	0.200689	0.270572	-0.111437	-0.0698591	-0.361174	-0.419373	6.18685e-06	0.137595	0.00235102	0.000119738	0.0921163	0.229802	1.6103e-06	1.51247e-07
ENSMUSG00000003526	Q9WU79	Prodh	2250	2386	-0.264941	-0.282737	-0.434142	-0.604045	-0.133256	-0.05356	-0.604737	-0.622274	0.00670599	0.0042537	4.81874e-05	2.52405e-07	0.211681	0.56851	1.08135e-06	6.9129e-07
ENSMUSG00000003527	NA	Ess2	2285	2821	-0.125319	-0.474687	-0.151357	0.0358939	-0.0161732	0.10414	-0.0583961	0.00895271	0.0576501	1.18223e-07	0.0240494	0.570276	0.813307	0.0963681	0.344949	0.883502
ENSMUSG00000003528	Q8JZU2	Slc25a1	1936	1666	-0.0622583	-0.110978	-0.208855	-0.285502	-0.189695	-0.0656681	-0.0506909	-0.0909	0.546938	0.286898	0.0521014	0.0102681	0.11642	0.531797	0.628985	0.389382
ENSMUSG00000003531	NA	Dgcr6	1169	1415	-0.307739	-0.18464	-0.345831	-0.389327	-0.128346	-0.0818772	-0.113978	-0.112673	0.00102471	0.0331844	0.000320757	8.75003e-05	0.228491	0.384775	0.230792	0.236023
ENSMUSG00000003534	Q03146	Ddr1	5157	3874	-0.240975	-0.323782	0.119171	0.383267	0.29886	0.227724	0.371304	0.489252	0.00601185	0.000474436	0.144699	5.95127e-05	0.00246776	0.00827065	9.02988e-05	2.14054e-06
ENSMUSG00000003541	NA	Ier3	868	1131	2.46279	2.71493	2.74118	2.6248	0.991352	1.35628	1.68772	1.53893	6.78206e-18	7.1073e-19	5.70194e-19	1.56133e-18	8.15059e-09	1.87892e-12	1.7147e-14	1.27753e-13
ENSMUSG00000003545	P13346	Fosb	4419	3782	5.89838	4.56375	1.36571	0.851497	-0.752384	0.221397	-0.437103	-0.152957	3.38761e-18	1.31758e-15	3.29285e-05	0.00440045	0.00940534	0.34126	0.073422	0.514029
ENSMUSG00000003546	Q9DBS5	Klc4	3049	2322	0.157122	0.0131409	-0.392348	-0.257554	-0.0928788	-0.0837719	-0.168268	-0.136673	0.302523	0.930523	0.0145562	0.0968586	0.552441	0.547414	0.234677	0.331364
ENSMUSG00000003549	P07903	Ercc1	894	1375	-0.226388	-0.00714524	0.216306	0.235651	-0.433333	-0.285467	-0.399466	-0.488869	0.0246429	0.939926	0.02976	0.0189469	0.000372297	0.0053029	0.000263476	2.41282e-05
ENSMUSG00000003555	P27786	Cyp17a1	1257	1815	0.178634	0.0387504	-0.000831897	0.0531304	0.301215	0.180121	0.152455	0.00228092	0.0272507	0.60542	0.990987	0.475376	0.0353644	0.139763	0.202678	0.984024
ENSMUSG00000003573	Q99JP6	Homer3	1895	2608	-0.232098	-0.128085	-0.106994	-0.0675341	0.086399	0.0788437	0.252959	0.287669	0.00421958	0.0914364	0.154762	0.362672	0.267506	0.257577	0.00105309	0.000289297
ENSMUSG00000003575	Q68ED7	Crtc1	1905	5683	0.19644	-0.0731173	0.0477308	0.241691	0.399317	0.259061	0.315321	0.279093	0.018917	0.361799	0.547902	0.00486254	4.56931e-05	0.00146905	0.000206729	0.000740487
ENSMUSG00000003581	Q5SPX3	Rnf215	2658	1874	-0.157896	-0.055925	-0.174629	-0.114093	0.0925166	0.018391	0.151499	0.166353	0.0561893	0.481329	0.0360746	0.159133	0.324132	0.824808	0.0778306	0.0543931
ENSMUSG00000003585	Q99J08	Sec14l2	1823	2631	-0.179878	-0.567439	-0.566525	-0.568567	0.146263	0.1123	0.222613	0.213605	0.0640965	1.10893e-06	1.08105e-06	9.38982e-07	0.278585	0.350673	0.0713466	0.0827875
ENSMUSG00000003604	Q9D9K3	Aven	841	4735	-0.429399	-0.302514	-0.0392927	-0.114014	-0.108439	-0.134415	-0.45096	-0.391297	5.43217e-05	0.00212283	0.65876	0.206672	0.201099	0.080481	3.22046e-06	2.25498e-05
ENSMUSG00000003617	NA	Cp	3965	4564	0.123359	0.0314635	-0.197787	-0.185699	0.182867	0.0389982	0.342689	0.346974	0.404589	0.830623	0.189515	0.217237	0.272329	0.786831	0.0315987	0.0297807
ENSMUSG00000003623	Q9DC50	Crot	2607	2996	0.162246	0.00750205	-0.449387	-0.362227	0.314762	0.161365	-0.0096735	-0.0465505	0.0347912	0.918656	2.89222e-06	5.31021e-05	0.000908797	0.0405836	0.89819	0.539894
ENSMUSG00000003644	NA	Rps6ka1	7031	3135	-0.205071	-0.18981	-0.18497	-0.0954373	0.0884997	0.030939	-0.0479872	0.0140139	0.00416936	0.00717204	0.0085788	0.151395	0.250829	0.649599	0.481266	0.836469
ENSMUSG00000003657	Q08331	Calb2	2867	1431	0.0497763	-0.00809945	0.0107728	0.0407317	0.129332	0.0969058	0.104438	0.0961365	0.13108	0.801306	0.738027	0.212834	0.00161434	0.00673559	0.00359828	0.00650012
ENSMUSG00000003660	Q6P4T2	Snrnp200	7055	6745	0.106799	0.0543455	0.0536243	0.202816	0.568088	0.398274	0.507901	0.47701	0.297802	0.593005	0.598063	0.0541351	2.69939e-05	0.00047025	2.79612e-05	6.19873e-05
ENSMUSG00000003662	Q99KN2	Ciao1	3937	3075	-0.271309	-0.161081	-0.205211	-0.0924896	0.154413	0.0687283	0.0250543	0.0111552	0.000638229	0.0274222	0.006463	0.189479	0.0319116	0.268277	0.683813	0.855968
ENSMUSG00000003665	Q61647	Has1	1746	2095	0.96221	1.05342	0.535481	0.525596	0.0259039	0.0542893	0.155008	0.0163726	6.71451e-06	2.5479e-06	0.0018498	0.00200617	0.91273	0.796975	0.464282	0.938241
ENSMUSG00000003680	NA	Taf6l	5243	2224	-0.226032	-0.454902	-0.458733	-0.441225	0.0804181	0.0413521	0.060428	0.131999	0.00101681	1.12363e-07	9.91491e-08	1.91844e-07	0.259028	0.51218	0.341147	0.0439814
ENSMUSG00000003721	Q91WG1	Insig2	5310	2697	-0.152515	-0.109827	0.0151759	0.380225	0.164111	-0.084805	0.11829	0.187043	0.374499	0.519334	0.928461	0.030389	0.408132	0.629552	0.503566	0.294195
ENSMUSG00000003731	O35345	Kpna6	2071	5710	-0.101579	-0.125918	-0.102929	-0.126406	0.613664	0.37755	0.582026	0.631128	0.414924	0.31349	0.408232	0.312483	0.000137229	0.00494141	7.18702e-05	2.5583e-05
ENSMUSG00000003746	P45700	Man1a	5012	5137	0.0816749	-0.0793146	-0.12786	0.0298923	0.243577	0.0101286	0.0225767	-0.0309243	0.49861	0.511322	0.29343	0.803656	0.0735859	0.931724	0.848715	0.794177
ENSMUSG00000003752	Q7TS72	Itpkc	2261	3247	0.350311	0.291282	-0.275983	-0.434172	0.279707	0.232439	0.335526	0.415321	0.000194733	0.00125218	0.00174861	9.59991e-06	0.00497184	0.00835436	0.000365123	3.00097e-05
ENSMUSG00000003762	NA	Coq8b	3089	2276	-0.142187	-0.274219	-0.456696	-0.382825	-0.148048	-0.0259024	-0.281602	-0.24767	0.207788	0.0200933	0.000386632	0.00202834	0.170399	0.783205	0.00627445	0.0144169
ENSMUSG00000003778	Q8R3B7	Brd8	7327	4468	-0.103826	-0.796727	-0.242908	0.094296	0.330854	0.185413	0.363441	0.502735	0.276363	1.80537e-08	0.0159741	0.317806	0.00682758	0.0771179	0.00132595	3.72382e-05
ENSMUSG00000003779	P97329	Kif20a	2673	3567	-0.0951242	-0.224677	-0.516179	-0.586243	0.437731	0.253887	0.330346	0.328412	0.343885	0.0321534	2.7376e-05	5.01452e-06	0.000755892	0.0200719	0.00347526	0.00364206
ENSMUSG00000003808	Q8C0C7	Farsa	1661	1826	-0.200153	0.0366884	-0.0630244	-0.208166	-0.0919368	-0.00306804	-0.149701	-0.150228	0.0351236	0.683417	0.486361	0.0290111	0.340805	0.971323	0.0896966	0.0886487
ENSMUSG00000003809	NA	Gcdh	1317	2167	-0.259543	-0.23815	-0.412705	-0.412909	0.0228928	-0.163931	-0.222278	-0.118022	0.00458469	0.00835192	4.69478e-05	4.69163e-05	0.773773	0.0293361	0.00454868	0.10809
ENSMUSG00000003810	NA	Mast2	5760	5723	0.0364413	-0.117865	0.112129	0.125696	0.15128	0.0339924	-0.352939	-0.377549	0.669283	0.175691	0.194986	0.148231	0.133824	0.700547	0.000561826	0.000282443
ENSMUSG00000003812	NA	Dnase2a	1407	1958	-0.228196	-0.215525	-0.31844	-0.236047	0.126814	0.0775037	0.119665	0.121963	0.0288129	0.0376451	0.00349215	0.0242146	0.0189495	0.100432	0.0139538	0.0123962
ENSMUSG00000003813	NA	Rad23a	2229	2074	0.0905936	-0.106303	-0.192477	-0.225765	-0.237869	-0.048063	-0.0515877	-0.06508	0.167834	0.109451	0.00623989	0.00180789	0.0017268	0.431225	0.398886	0.289438
ENSMUSG00000003814	P14211	Calr	3367	2184	0.0250029	0.0684485	0.0621006	-0.0230523	-0.177784	-0.170128	-0.369571	-0.358438	0.671259	0.250858	0.29638	0.695548	0.012439	0.0079885	1.85241e-06	2.92092e-06
ENSMUSG00000003824	Q505B8	Syce2	518	1686	0.0227896	-0.0218987	0.067938	0.272907	-0.148987	-0.168072	-0.734233	-0.25165	0.867177	0.872665	0.625215	0.0678517	0.504375	0.402097	0.000777567	0.212251
ENSMUSG00000003847	Q9WV30	Nfat5	7711	13443	0.468525	0.447641	0.448577	0.420858	1.21402	0.599681	1.48383	1.33736	0.0481105	0.0577792	0.0574511	0.0739754	0.000160571	0.0237498	2.52152e-06	1.20426e-05
ENSMUSG00000003848	Q8BW10	Nob1	4984	1658	0.0276534	0.49798	0.499445	0.339863	-0.151261	0.0129154	-0.0412087	-0.0462699	0.693104	1.83263e-07	1.75384e-07	5.02273e-05	0.0676075	0.855385	0.563207	0.516762
ENSMUSG00000003849	Q64669	Nqo1	1654	1553	-0.754873	-0.605036	-0.679756	-0.543985	0.0360682	-0.145977	0.16393	0.122711	7.42039e-05	0.000766819	0.000238043	0.00200782	0.861218	0.433596	0.375502	0.506208
ENSMUSG00000003863	P60469	Ppfia3	4707	4647	0.392419	0.0424706	-0.236734	-0.187131	-0.352636	-0.278351	-0.70099	-0.744383	0.00019424	0.618354	0.00670308	0.0279969	0.00392069	0.00905509	2.94095e-07	1.10383e-07
ENSMUSG00000003865	Q9Z1E4	Gys1	4059	3678	0.208959	0.433654	1.62083	2.31603	0.17243	0.215316	0.290349	0.466948	0.036821	0.00011382	5.27764e-15	1.59422e-18	0.136557	0.0413231	0.00770437	9.02343e-05
ENSMUSG00000003868	Q9WTM5	Ruvbl2	1886	2312	-0.0839859	0.105113	0.374142	0.392242	-0.265477	-0.194515	-0.469824	-0.42541	0.189495	0.102569	3.11744e-06	1.54128e-06	0.000755315	0.00411685	8.11254e-08	4.14512e-07
ENSMUSG00000003872	O88951	Lin7b	709	735	-0.148384	-0.783671	-1.23145	-1.04688	-0.163806	0.105849	0.205319	0.246486	0.300101	4.85841e-06	6.94652e-10	2.11626e-08	0.282947	0.428086	0.130248	0.0717912
ENSMUSG00000003873	NA	Bax	1272	1100	-0.251311	0.0160207	-0.0567628	-0.151419	-0.425796	-0.278898	-0.54828	-0.451815	0.00197914	0.825717	0.43848	0.0467026	2.87582e-05	0.000875863	1.27063e-07	2.62164e-06
ENSMUSG00000003882	P16872	Il7r	4423	3540	0.0561784	-0.00809945	0.0107728	0.0407317	0.131183	0.0770555	0.131555	0.134741	0.0990316	0.806469	0.744722	0.224833	0.00152174	0.0279432	0.000529709	0.000416368
ENSMUSG00000003923	P40630	Tfam	5184	4167	-0.323264	-0.598556	-0.436552	-0.486278	0.21606	0.0966257	0.227681	0.450689	0.000562276	1.55009e-07	1.72243e-05	3.9095e-06	0.0269598	0.250839	0.0105166	1.1435e-05
ENSMUSG00000003934	O35393	Efnb3	3738	3183	0.998148	0.818854	0.534769	0.577191	0.1181	0.000256603	0.427883	0.396304	1.33899e-06	2.15993e-05	0.00197008	0.000999394	0.503977	0.998687	0.0123866	0.0193116
ENSMUSG00000003948	Q9CQY7	Mmd	2796	2677	-0.275563	-0.27302	0.271894	0.406863	0.387782	0.172612	0.750545	0.756023	0.00206684	0.00222401	0.00221403	3.06492e-05	0.00168028	0.092815	6.0466e-08	5.32362e-08
ENSMUSG00000003949	Q8BW74	Hlf	5696	5642	0.490777	0.621765	1.08539	1.69403	0.111765	0.0631849	0.0385707	0.0664023	0.00125326	0.000113515	3.46402e-08	6.24625e-12	0.17987	0.390191	0.592587	0.36303
ENSMUSG00000003955	Q9D6U8	Fam162a	1969	718	-0.219941	0.282817	0.955434	1.32616	-0.0269156	-0.152938	-0.351463	-0.0838982	0.106778	0.0403246	1.46198e-07	3.64481e-10	0.871103	0.308843	0.0265912	0.573328
ENSMUSG00000003970	P62918	Rpl8	4699	1020	-0.449736	-0.143572	-0.173067	-0.25381	-0.343879	-0.294192	-0.419507	-0.516581	0.0005538	0.214171	0.137239	0.0337071	0.0141373	0.01816	0.00141415	0.000175475
ENSMUSG00000003974	Q9QYS2	Grm3	3214	3049	0.0497763	0.00122113	0.0107728	0.0407317	0.126814	0.0775037	0.119665	0.13077	0.127929	0.969506	0.735846	0.209024	0.00144518	0.0222429	0.000890695	0.000375203
ENSMUSG00000003992	Q9CYZ8	Ssbp2	3455	3957	0.279987	-0.0155201	-0.767574	-1.04304	0.0964158	0.0810399	-0.275922	-0.424152	0.0547906	0.912589	1.80907e-05	1.97655e-07	0.541786	0.565563	0.062674	0.00645452
ENSMUSG00000004018	Q9CR14	Fancl	1506	2724	-0.232967	-0.488064	-0.485083	-0.599857	0.0695646	-0.287323	-0.286668	-0.191223	0.0114012	6.44649e-06	6.9966e-06	2.60559e-07	0.465602	0.00234739	0.00240219	0.032643
ENSMUSG00000004031	NA	Brinp2	4696	4906	0.0542347	-0.00227765	0.0107728	0.0455111	0.129572	-0.060518	-0.10046	-0.271978	0.134938	0.948751	0.761145	0.206575	0.119188	0.395615	0.158326	0.000468439
ENSMUSG00000004032	NA	Gstm5	937	1083	-0.29803	-0.259982	-0.410402	-0.386171	-0.379651	-0.370924	-0.763489	-0.724815	0.0161194	0.0327335	0.00161844	0.00271378	0.00143117	0.000615584	2.93901e-08	7.18825e-08
ENSMUSG00000004035	Q80W21	Gstm7	2686	1377	0.268217	0.150798	-0.224753	-0.199533	-0.279849	-0.296536	-0.514158	-0.573037	0.269259	0.526164	0.312754	0.36876	0.294783	0.215116	0.0387964	0.0229384
ENSMUSG00000004040	P42227	Stat3	4421	6042	0.204175	-0.0733478	-0.260206	-0.233813	0.29072	0.237965	0.552535	0.676001	0.00564564	0.287405	0.000807322	0.00211947	0.000531229	0.00124537	1.1463e-08	2.53215e-10
ENSMUSG00000004043	P42230	Stat5a	4823	3888	0.110394	-0.427958	-0.442363	-0.0945217	0.18125	0.128351	0.295396	0.32724	0.444405	0.006752	0.00536037	0.514762	0.218281	0.327002	0.0297617	0.0171255
ENSMUSG00000004044	O54724	Cavin1	1347	3491	0.105289	0.117356	0.0137602	-0.0615912	0.0675417	0.0467601	-0.0715239	-0.0475587	0.169075	0.126954	0.854547	0.415463	0.419973	0.531212	0.341398	0.524669
ENSMUSG00000004054	Q80XI6	Map3k11	4790	3801	-0.0999271	-0.181366	-0.278665	-0.141969	0.201767	0.166005	0.243679	0.342689	0.368935	0.109989	0.0181357	0.20631	0.101654	0.130469	0.0304196	0.00344728
ENSMUSG00000004056	Q60823	Akt2	2432	4544	-0.0120748	-0.100277	-0.154494	-0.147986	0.393556	0.302388	0.41439	0.347743	0.870602	0.184677	0.0464923	0.0558281	6.80739e-05	0.00038623	8.14888e-06	8.09486e-05
ENSMUSG00000004069	Q99M87	Dnaja3	3694	2648	-0.0806378	-0.312853	-0.280638	-0.183583	0.0652297	-0.00156842	-0.267632	-0.236805	0.217229	5.81579e-05	0.000205465	0.00840282	0.357296	0.980078	0.000279178	0.000947497
ENSMUSG00000004070	O70252	Hmox2	1662	1730	-0.257733	-0.3788	-0.471945	-0.543154	-0.0592762	0.119391	0.401069	0.516194	0.00467317	0.000125779	8.06617e-06	1.08691e-06	0.529869	0.159894	5.38374e-05	1.57422e-06
ENSMUSG00000004071	Q9DB75	Cdip1	2984	3953	-0.12367	0.0521357	0.166536	0.113959	0.158803	0.202112	0.523909	0.698767	0.1282	0.508635	0.0418357	0.155367	0.0828533	0.0163098	5.69994e-07	3.51699e-09
ENSMUSG00000004085	Q9ESL4	Map3k20	2559	6663	-0.12279	-0.618908	-0.161314	-0.0125467	0.653065	0.302613	0.302539	0.38537	0.407616	0.00035255	0.27917	0.93175	0.000586083	0.0544064	0.0548861	0.0165107
ENSMUSG00000004096	Q9JHS9	Cwc15	4024	1111	-0.0309719	-0.014353	0.00627137	-0.101499	-0.259552	-0.404138	-0.578254	-0.512938	0.61812	0.816786	0.919329	0.111287	0.00593011	2.2386e-05	1.04634e-07	7.33843e-07
ENSMUSG00000004098	NA	Col5a3	4464	6119	0.289694	0.232469	0.811609	1.16592	0.270074	0.0770755	0.22813	0.307957	0.0902382	0.169366	4.69037e-05	2.18537e-07	0.0706681	0.552108	0.0868004	0.0239336
ENSMUSG00000004099	NA	Dnmt1	5925	5870	-0.151513	-0.340253	-0.236171	-0.202107	0.446974	0.323564	0.192777	0.219719	0.150315	0.00283807	0.029605	0.0592701	0.000570602	0.00374582	0.0679343	0.0393873
ENSMUSG00000004100	Q91YU8	Ppan	2164	1670	-0.253129	0.411651	-0.00555192	-0.485068	-0.500333	-0.505663	-0.726633	-0.643106	0.0323891	0.00100494	0.960376	0.000235535	0.000371046	9.30183e-05	6.49119e-07	4.04682e-06
ENSMUSG00000004105	Q9R045	Angptl2	5372	3339	0.0068995	-0.00439385	0.0989374	0.246513	0.193582	-0.154665	0.721838	0.604257	0.921143	0.949696	0.163747	0.00151827	0.0410384	0.0688219	2.8917e-09	7.53044e-08
ENSMUSG00000004110	NA	Cacna1e	8039	14921	0.0483553	-0.00952045	0.0109873	0.0393107	0.794238	0.468384	0.681602	0.466175	0.537479	0.903	0.888196	0.615559	1.4887e-05	0.000646075	1.32085e-05	0.000628852
ENSMUSG00000004113	NA	Cacna1b	6816	9736	0.201428	0.0308765	0.00949905	0.0279846	0.757538	0.318986	0.5055	0.432327	0.0156791	0.683815	0.899008	0.707986	0.000131664	0.0404151	0.00225426	0.00733076
ENSMUSG00000004127	NA	Trmt10a	2453	4064	0.182515	0.317106	0.531662	0.504551	0.138482	-0.0657636	-0.137274	-0.0938714	0.0632029	0.00246545	7.81228e-06	1.61468e-05	0.177605	0.470329	0.140429	0.306783
ENSMUSG00000004151	P41164	Etv1	4398	6576	0.193796	-0.207687	-0.604413	-0.615047	0.582404	0.310694	0.471474	0.419207	0.0927174	0.074132	1.47424e-05	1.15812e-05	7.62464e-05	0.00945158	0.000254095	0.000853228
ENSMUSG00000004187	NA	Kifc2	2310	3218	0.0974513	-0.184591	-0.175965	-0.0870017	0.0545954	-0.0226182	0.13949	0.24424	0.357789	0.0768656	0.0902449	0.39613	0.690319	0.853418	0.259386	0.0537894
ENSMUSG00000004207	Q61207	Psap	1707	2657	0.0450167	0.0969186	0.0966663	0.176464	0.139405	-0.0349686	0.0138023	0.0557555	0.567529	0.223798	0.225032	0.0322893	0.118619	0.654092	0.859358	0.476282
ENSMUSG00000004221	O88522	Ikbkg	2966	6994	-0.286094	-0.544627	-0.541451	-0.447396	0.690753	0.391846	0.80308	0.895134	0.0607788	0.00101778	0.00107391	0.00521506	0.000152743	0.00965394	5.23307e-06	9.83043e-07
ENSMUSG00000004231	NA	Pax2	1537	4358	0.0551895	-0.00324364	0.00591845	0.0399881	0.134516	0.0628389	0.0927774	0.110848	0.241883	0.944373	0.898542	0.392703	0.021453	0.207124	0.0669849	0.0316934
ENSMUSG00000004233	Q9CYK1	Wars2	1372	4410	0.122854	-0.328102	-0.0755915	0.0961181	0.284441	0.159348	0.0452799	0.00110983	0.255972	0.00469081	0.480357	0.37154	0.0141311	0.111592	0.645061	0.990989
ENSMUSG00000004263	O35126	Atn1	3519	4433	0.452644	0.239342	0.41902	0.339145	0.742298	0.729635	1.33928	1.33858	0.00336378	0.0996712	0.00599912	0.0229252	1.15982e-05	3.06618e-06	6.47842e-11	6.5495e-11
ENSMUSG00000004264	O35129	Phb2	900	1318	-0.11516	-0.0518588	-0.135406	-0.229975	-0.168875	-0.129225	-0.450135	-0.456227	0.0732002	0.40643	0.0374468	0.00103394	0.0209617	0.0448031	1.50128e-07	1.19999e-07
ENSMUSG00000004266	P29351	Ptpn6	1799	2308	-0.10132	-0.271158	-0.676485	-0.681162	-0.0874562	-0.217208	-0.276825	-0.169896	0.233459	0.00280658	5.30093e-09	4.22163e-09	0.360002	0.0162631	0.00318316	0.0543925
ENSMUSG00000004267	P17183	Eno2	5191	2795	0.406604	0.957936	1.2716	1.4912	-0.00793385	-0.0603373	-0.0812186	-0.0895337	0.000331128	4.751e-10	1.24114e-12	3.5991e-14	0.944209	0.553213	0.426392	0.381313
ENSMUSG00000004268	O35130	Emg1	1012	1034	-0.377886	-0.224847	-0.124611	-0.267979	-0.313277	-0.167726	-0.62658	-0.638264	1.84421e-05	0.00394098	0.0889801	0.000891472	0.000470497	0.0227618	4.04939e-09	2.88732e-09
ENSMUSG00000004270	Q91V01	Lpcat3	1891	2281	0.0393088	-0.0411475	-0.217757	-0.330091	0.0754779	0.0178622	-0.0493733	-0.0758992	0.571976	0.554489	0.00432907	7.88949e-05	0.327867	0.793778	0.473235	0.27411
ENSMUSG00000004285	NA	Atp6v1f	666	806	-0.150184	0.0900843	0.0617181	0.0398733	-0.329396	-0.365055	-0.71293	-0.762677	0.152629	0.38172	0.547545	0.697195	0.00818511	0.00152247	3.99621e-07	1.35128e-07
ENSMUSG00000004317	Q9WVD4	Clcn5	3763	8390	0.212577	0.00847755	0.142692	0.456019	1.07416	0.661961	1.26077	1.13978	0.318731	0.968032	0.501084	0.0379171	2.23839e-05	0.000603571	3.01588e-07	1.36313e-06
ENSMUSG00000004319	NA	Clcn3	4632	5684	-0.188309	-0.112518	1.13282	1.70028	0.635214	0.250273	0.361991	0.424135	0.177356	0.415945	1.82844e-08	5.30772e-12	0.000280591	0.0766061	0.013108	0.00439714
ENSMUSG00000004328	Q0VBL6	Hif3a	4481	6402	0.0347876	0.0209583	0.259938	0.4108	0.445165	0.0614969	0.296945	0.177961	0.469453	0.665965	3.67405e-05	6.67074e-08	0.000412275	0.511885	0.00479586	0.0697626
ENSMUSG00000004341	Q91WR8	Gpx6	856	1340	0.0824581	-0.00809945	0.0107728	0.0407317	0.304921	0.116052	0.202756	0.417503	0.27648	0.913082	0.884607	0.584064	0.0154245	0.258471	0.056918	0.000665405
ENSMUSG00000004347	Q64338	Pde1c	2242	8766	0.0420582	-0.0148951	-0.007517	0.0110465	0.736768	0.289665	0.804695	0.690546	0.577962	0.843392	0.920281	0.882705	0.00010174	0.0558235	8.00227e-06	6.24685e-05
ENSMUSG00000004356	NA	Utp20	8286	8821	0.0466764	-0.0151518	0.112191	0.120043	0.570503	0.368716	0.356227	0.320589	0.773134	0.925396	0.488363	0.459182	0.00211686	0.0208831	0.0253374	0.0423664
ENSMUSG00000004360	NA	9330159F19Rik	5945	5681	0.250195	-0.00180548	-0.0786046	0.012446	0.516315	0.476082	0.373001	0.632535	0.00120452	0.977932	0.224629	0.847521	0.000577458	0.000430407	0.00396369	1.40542e-05
ENSMUSG00000004364	Q9JLV5	Cul3	4023	4709	0.128815	0.0624987	0.207954	0.121312	0.0788925	-0.183114	-0.303718	-0.296288	0.161	0.489527	0.0279215	0.185763	0.421253	0.0450322	0.0018801	0.0023171
ENSMUSG00000004371	P47873	Il11	600	1949	0.731392	1.11969	1.15592	1.10055	-0.197851	-0.100974	-0.117765	-0.32722	3.67711e-06	4.33713e-09	2.42726e-09	5.69806e-09	0.126854	0.374719	0.302263	0.00751282
ENSMUSG00000004383	Q9Z1M7	Large1	6492	4746	-0.336118	-0.728601	-0.720404	-0.765958	0.135633	-0.0210467	0.0569182	0.00733	0.0116183	5.02793e-06	5.9325e-06	2.49517e-06	0.334328	0.864548	0.646401	0.952618
ENSMUSG00000004393	Q9D0R4	Ddx56	3206	1956	-0.231267	-0.20834	-0.434569	-0.67364	-0.140027	-0.0326346	-0.148815	-0.201045	0.00368263	0.00775774	3.42809e-06	2.54377e-09	0.101411	0.658849	0.0539417	0.0116373
ENSMUSG00000004394	Q8R1V4	Tmed4	2097	2003	-0.0575952	-0.0874752	-0.134367	-0.10239	0.0830366	0.0989889	-0.0260058	0.059454	0.333983	0.147047	0.0307421	0.0928837	0.197699	0.0897191	0.647519	0.299497
ENSMUSG00000004415	Q91VF6	Col26a1	5271	2781	0.0482681	-0.0178218	0.00105046	0.0393967	-0.100564	-0.102931	-0.0276173	-0.111748	0.118837	0.555406	0.972176	0.199262	0.138291	0.0909634	0.640204	0.0685058
ENSMUSG00000004446	P70444	Bid	733	2415	-0.261375	-0.760025	-0.905131	-0.995465	0.126814	0.0775037	0.119665	0.121963	0.00603751	9.85884e-09	4.26362e-10	7.26506e-11	0.0169079	0.094105	0.0123444	0.0109306
ENSMUSG00000004451	Q9JIW9	Ralb	657	2289	-0.184877	-0.212716	-0.0690085	-0.135561	0.32558	0.220174	0.276393	0.209167	0.192347	0.135563	0.61962	0.334314	0.00139446	0.00970895	0.00179292	0.0120633
ENSMUSG00000004455	NA	Ppp1cc	2607	2492	-0.0372885	0.0193963	0.113517	0.244695	-0.0282525	-0.169556	-0.16015	-0.144878	0.626395	0.799344	0.145253	0.00343987	0.742314	0.0356011	0.0462355	0.0691929
ENSMUSG00000004460	Q99KV1	Dnajb11	4525	2513	-0.299619	-0.207611	-0.133665	-0.248736	-0.319887	-0.377419	-0.65212	-0.638934	0.00024208	0.00619816	0.0646931	0.00149553	0.000687781	2.87929e-05	6.50917e-09	9.35672e-09
ENSMUSG00000004462	NA	Tbccd1	2695	2980	0.0998901	-0.537092	-0.726112	-0.493328	0.680577	0.52639	0.723285	1.00277	0.354306	4.30459e-05	6.12708e-07	0.000120271	6.51551e-06	4.9426e-05	4.96661e-07	1.34644e-09
ENSMUSG00000004473	O88200	Clec11a	1637	2978	0.384876	0.278535	-0.00957525	-0.172469	-0.0875935	-0.0723651	-0.0850063	-0.0116715	0.0248255	0.0952482	0.951582	0.26467	0.639562	0.666319	0.612098	0.944469
ENSMUSG00000004500	NA	Zfp324	1581	4595	-1.13425	-1.61221	-1.34113	-0.923738	0.62962	0.665827	1.18838	1.14928	1.82103e-10	5.76378e-14	5.38317e-12	9.98735e-09	1.93231e-05	1.78466e-06	4.18647e-11	8.43784e-11
ENSMUSG00000004508	NA	Gab2	1917	6168	0.0630197	-0.599445	-0.622327	-0.575689	1.18436	0.470753	0.828212	0.684597	0.761618	0.00793471	0.00611453	0.0103645	2.11109e-05	0.0313631	0.00046365	0.00275952
ENSMUSG00000004530	Q9WUM4	Coro1c	4504	3491	-0.263384	-0.344387	-0.155377	-0.225211	0.0102247	-0.0112088	-0.335557	-0.277892	0.00135259	8.21708e-05	0.0422519	0.00485385	0.90303	0.881173	0.000160513	0.00109517
ENSMUSG00000004535	Q3UKC1	Tax1bp1	2440	3285	-0.0241925	-0.0630179	-0.051614	-0.137582	0.232925	0.0582552	0.0917471	0.125415	0.770658	0.449817	0.535189	0.107646	0.0172862	0.482378	0.272396	0.13752
ENSMUSG00000004552	P70269	Ctse	2726	2126	0.0398583	-0.00923473	0.000854788	0.0391884	0.0537501	0.0617721	0.102455	0.010333	0.374233	0.83587	0.984671	0.3828	0.350091	0.240736	0.0578569	0.838388
ENSMUSG00000004558	Q9QYG0	Ndrg2	2486	2103	-0.0701671	0.146343	0.799679	1.50863	0.00157023	-0.0385864	0.214132	0.195164	0.474092	0.139377	1.08619e-08	1.79107e-14	0.988659	0.696829	0.0394493	0.0585514
ENSMUSG00000004561	Q3U2U7	Mettl17	3541	1623	-0.852995	-0.422739	-0.235074	-0.137792	0.0352035	-0.049292	-0.479314	-0.483709	4.49164e-09	0.000154511	0.0191551	0.152765	0.720595	0.576545	1.62503e-05	1.44272e-05
ENSMUSG00000004562	Q3UPH7	Arhgef40	5665	5621	-0.242812	-0.44121	-0.0956189	0.122844	0.153928	0.0513434	-0.217051	-0.21794	0.0049693	9.76339e-06	0.231559	0.125946	0.0765637	0.496967	0.00802521	0.00780982
ENSMUSG00000004565	Q3TRM4	Pnpla6	4774	4496	-0.269753	-0.365971	-0.207971	0.335424	0.15312	0.0871079	0.100841	0.156689	0.00554409	0.000381922	0.0270627	0.000783071	0.0937045	0.27814	0.211749	0.0573053
ENSMUSG00000004567	Q99J21	Mcoln1	2371	2065	0.0569836	0.0392347	0.251406	0.645393	0.0961981	0.0767035	0.264719	0.335769	0.335981	0.504767	0.000212281	4.85823e-11	0.130752	0.175368	6.5198e-05	2.55e-06
ENSMUSG00000004568	Q6P9R4	Arhgef18	5988	5271	-0.309014	-0.916332	-0.532027	-0.183115	0.296814	0.222971	0.0893361	0.107044	0.000231649	5.57035e-12	1.31668e-07	0.0164021	0.000831249	0.00381963	0.21432	0.139299
ENSMUSG00000004591	Q8BWW9	Pkn2	3112	6207	0.0956151	-0.10559	0.0264431	0.11511	1.03055	0.428138	0.557217	0.636393	0.583792	0.547641	0.879345	0.509711	2.85984e-05	0.0284826	0.00562025	0.00192186
ENSMUSG00000004610	Q9DCW4	Etfb	1669	893	-0.216758	-0.186002	-0.240676	-0.429902	-0.493821	-0.331871	-0.615916	-0.53602	0.134492	0.19636	0.0983926	0.00521453	0.00159523	0.0121393	4.68954e-05	0.000229399
ENSMUSG00000004612	NA	Nkg7	2559	881	-0.499361	-0.574522	-0.181818	-0.456651	0.404274	0.304801	0.68803	0.80227	0.000158667	2.78355e-05	0.140727	0.000460155	0.0363913	0.0730633	0.00032728	5.77705e-05
ENSMUSG00000004626	Q64324	Stxbp2	2600	2908	-0.196784	-0.237041	-0.510562	-0.377198	-0.261368	-0.205893	-0.207389	-0.167617	0.0615449	0.0266912	3.16508e-05	0.000943303	0.0116277	0.0234441	0.0227223	0.0603979
ENSMUSG00000004630	NA	Pcp2	570	1447	0.0673833	0.126382	0.0801181	0.0222923	0.693497	0.259271	0.156265	0.307714	0.627824	0.382469	0.57073	0.870957	0.00900412	0.195623	0.415544	0.128035
ENSMUSG00000004631	O70258	Sgce	6176	1776	0.0345488	-0.0926957	-0.220603	-0.243543	-0.020328	-0.0728156	0.0981936	0.0432776	0.738592	0.375131	0.0428468	0.0269648	0.881167	0.550677	0.421703	0.721973
ENSMUSG00000004633	Q80XD1	Chn2	6157	2983	0.170076	0.0299447	-0.156696	-0.404688	0.163949	-0.0222886	-0.0736136	-0.194654	0.106068	0.766379	0.115977	0.000185365	0.145648	0.816104	0.437969	0.0435123
ENSMUSG00000004637	Q91WL8	Wwox	3222	2383	0.175626	0.0671324	-0.160174	-0.202732	0.35399	0.280499	0.609794	0.451911	0.128197	0.55251	0.163371	0.0811333	0.00903544	0.0188696	1.30076e-05	0.000463975
ENSMUSG00000004642	P97440	Slbp	859	1906	0.914372	0.872034	0.331797	0.1736	0.367248	0.184584	0.482951	0.46031	1.98575e-06	3.98671e-06	0.0344023	0.253922	0.078814	0.312238	0.0125264	0.0167038
ENSMUSG00000004651	P11344	Tyr	1948	6042	0.0489082	-0.0125897	0.00924773	0.0396354	0.230827	0.0639071	0.122542	0.125797	0.215706	0.746127	0.812029	0.31299	3.20854e-05	0.113415	0.00435822	0.00357301
ENSMUSG00000004654	P32082	Ghrhr	2029	1550	0.064412	-0.00809945	0.0107728	0.0521677	0.126814	0.0775037	0.119665	0.121963	0.0581727	0.803944	0.741447	0.119825	0.00175844	0.0250318	0.00109733	0.000915615
ENSMUSG00000004655	Q02013	Aqp1	3310	2627	-0.142274	-0.0250833	-0.116712	-0.171164	0.206037	0.00832203	0.628452	0.533068	0.00447326	0.583942	0.0165534	0.000939544	0.00077901	0.863887	1.98764e-12	6.03555e-11
ENSMUSG00000004661	Q9Z1N7	Arid3b	3950	4171	-0.345411	-1.04393	-0.669776	-0.374029	0.407099	0.704576	0.508523	0.673302	0.0138157	1.28137e-08	2.58707e-05	0.00828348	0.0111231	1.81759e-05	0.00078761	3.33815e-05
ENSMUSG00000004665	Q08093	Cnn2	3056	2460	-0.353584	-0.258867	-0.0970587	-0.204867	-0.109153	0.194392	0.420997	0.464999	1.31145e-05	0.000517482	0.144755	0.00408761	0.154821	0.00728002	1.50108e-06	3.12018e-07
ENSMUSG00000004667	Q80UW8	Polr2e	1144	1148	-0.340356	-0.348629	-0.417631	-0.504275	-0.372537	-0.239297	-0.340119	-0.377146	0.000131128	9.81466e-05	9.90151e-06	6.24108e-07	0.000170679	0.00374358	0.000131871	3.81283e-05
ENSMUSG00000004668	Q5SSE9	Abca13	15030	16011	0.0534426	-0.0139681	0.00591202	0.031599	0.124607	0.0687438	0.101519	0.0941107	0.120761	0.676885	0.859821	0.349038	0.00281396	0.05126	0.00556362	0.00921012
ENSMUSG00000004677	NA	Myo9b	6111	7297	-0.149476	-0.449509	-0.183646	-0.0410936	0.641249	0.385932	0.385232	0.406228	0.160313	0.000242166	0.0877388	0.692659	8.23488e-06	0.000928603	0.000955684	0.000568776
ENSMUSG00000004698	NA	Hdac9	6145	7940	-0.0816761	-0.323356	-0.42044	-0.24427	0.556791	0.201002	0.457723	0.464249	0.322487	0.000360264	1.12546e-05	0.00467895	0.000272942	0.0902711	0.000588672	0.000511717
ENSMUSG00000004709	Q07763	Cd244a	2363	3760	0.0355701	-0.0281163	-0.00924398	0.0207149	0.0175881	0.00941834	0.00111464	-0.0422011	0.491272	0.585509	0.857331	0.687271	0.775202	0.866194	0.983901	0.442082
ENSMUSG00000004730	Q61549	Adgre1	2166	3238	0.0567685	-0.00809945	0.0193697	0.0407317	0.104934	0.0698546	0.157195	0.118206	0.12338	0.82149	0.590905	0.262529	0.0147391	0.0645045	0.000240189	0.00312469
ENSMUSG00000004748	Q9CRB8	Mtfp1	4869	1411	-0.328688	-0.207872	-0.146926	-0.295169	-0.0514573	-0.0854969	-0.232266	-0.222999	0.000555827	0.0189364	0.0878252	0.00153649	0.578258	0.306107	0.00883401	0.0115079
ENSMUSG00000004768	NA	Rab23	1944	4398	-0.215073	-0.388866	0.0503025	0.125725	0.781921	0.512264	0.901666	1.00487	0.101319	0.00535145	0.689903	0.32207	1.05304e-05	0.000509507	2.27523e-07	3.40326e-08
ENSMUSG00000004771	P62492	Rab11a	2944	2336	-0.258696	-0.324329	-0.298593	-0.376721	0.0657772	-0.120783	0.0286931	-0.0265444	0.000953677	8.61709e-05	0.000221433	1.33657e-05	0.395045	0.0893255	0.676635	0.700036
ENSMUSG00000004788	Q99LD9	Eif2b2	1603	1605	-0.175064	-0.12903	0.0627609	0.26191	-0.0567007	0.078239	0.118063	0.156418	0.00922351	0.0470904	0.316893	0.000268428	0.447187	0.241388	0.0825432	0.0243935
ENSMUSG00000004789	Q9D2G2	Dlst	3299	2764	-0.121371	-0.0587788	0.0120771	-0.0777732	0.283987	0.237067	0.290139	0.310786	0.13279	0.457589	0.877927	0.328198	0.00353262	0.00594318	0.00114363	0.000591379
ENSMUSG00000004791	NA	Pgf	2202	2080	-0.141897	0.0383422	1.29734	1.84313	-0.281605	-0.0840239	-0.13427	-0.0196149	0.32816	0.791305	4.82518e-09	3.89436e-12	0.071168	0.553348	0.340968	0.889824
ENSMUSG00000004798	Q9QY01	Ulk2	2604	5743	0.129167	-0.289179	-0.532622	-0.439252	0.91592	0.533473	0.914431	0.908881	0.373586	0.0570106	0.00129503	0.0060323	6.84977e-06	0.00123368	1.49125e-06	1.64348e-06
ENSMUSG00000004814	Q9JKC0	Ccl24	1545	1295	0.0497763	-0.00809945	0.0107728	0.0407317	0.0941089	0.0447981	0.0869597	0.107396	0.155276	0.813266	0.75355	0.241374	0.0207913	0.203438	0.0175381	0.00450066
ENSMUSG00000004815	NA	Dgkq	2802	5345	-0.517258	-0.483291	-0.282439	-0.0471799	0.298727	0.0201052	0.159125	0.271002	1.07717e-05	3.21909e-05	0.00785777	0.640799	0.013308	0.843574	0.126456	0.0123603
ENSMUSG00000004821	Q9D2R4	Tmed11	2323	763	0.0497763	-0.00809945	0.0107728	0.0407317	0.119684	0.0746633	0.134817	0.158014	0.106611	0.78725	0.719848	0.182565	0.0015954	0.0209781	0.000170555	2.68978e-05
ENSMUSG00000004837	Q9CX99	Grap	1956	1662	-0.0107582	-0.0078375	-0.0319434	-0.0228671	0.0524721	0.100327	0.299007	0.223655	0.857924	0.898048	0.597944	0.703694	0.436397	0.11369	0.000101525	0.00158246
ENSMUSG00000004842	NA	Pou1f1	1053	1773	0.0996437	0.00300901	0.0385183	0.0779048	-0.0890892	-0.0692783	0.0778127	-0.0030909	0.165635	0.965495	0.582893	0.272745	0.328495	0.407047	0.365448	0.970458
ENSMUSG00000004843	Q8BJF9	Chmp2b	1624	1872	-0.0706572	-0.126747	-0.123352	-0.0175801	0.279693	0.147379	0.393358	0.501996	0.475213	0.205593	0.217841	0.857962	0.0135691	0.130331	0.00032411	1.69403e-05
ENSMUSG00000004846	Q9R0E1	Plod3	2937	3280	-0.127386	0.149731	0.282714	0.342293	0.0605592	0.0813313	0.181044	0.23779	0.0164433	0.0055272	6.35406e-06	3.45407e-07	0.270726	0.103289	0.000952769	4.83707e-05
ENSMUSG00000004849	P61967	Ap1s1	1249	1353	-0.181861	-0.165501	-0.187262	-0.356191	-0.305305	-0.090265	-0.257479	-0.284529	0.01773	0.0292252	0.0149299	4.53082e-05	0.000738228	0.211222	0.00126757	0.000486757
ENSMUSG00000004864	NA	Mapk13	1712	2937	0.0631569	-0.0114443	0.0131354	0.0380015	0.201173	0.139013	0.179772	0.205857	0.233413	0.82583	0.800771	0.467164	0.0637973	0.143892	0.0627181	0.0357587
ENSMUSG00000004865	O70551	Srpk1	4295	4653	-0.168915	-0.173829	0.0142725	-0.0503381	0.23416	0.0359223	0.0649476	0.00436411	0.181357	0.168747	0.907715	0.683981	0.0906363	0.765761	0.591075	0.971158
ENSMUSG00000004872	P24610	Pax3	1803	3863	0.104754	0.00941938	0.0531457	0.112933	0.359846	0.0777187	-0.188686	-0.0306272	0.280757	0.92093	0.579281	0.248117	0.0291525	0.556065	0.13641	0.810669
ENSMUSG00000004885	P22935	Crabp2	1095	931	2.08684	1.66227	0.778248	0.595848	-0.197012	-0.109727	-0.388891	-0.352905	4.13656e-13	4.17692e-11	9.77748e-06	0.0001549	0.242703	0.45952	0.0147744	0.0251766
ENSMUSG00000004891	Q6P5H2	Nes	4569	6126	0.159559	0.291971	0.536812	0.510673	-0.104229	-0.0648618	-0.151225	-0.304817	0.149451	0.0115625	3.79424e-05	7.1312e-05	0.422126	0.573083	0.197733	0.0140083
ENSMUSG00000004892	Q61361	Bcan	5992	3141	0.093344	0.0916162	0.111654	0.176072	0.13199	0.063512	0.132093	0.215486	0.0995956	0.111096	0.0552589	0.00441201	0.0504479	0.276035	0.0304467	0.00122088
ENSMUSG00000004894	Q9ESM3	Hapln2	2791	1711	0.0696715	0.00410059	0.0402363	0.06905	0.259921	0.0605579	0.0575367	0.121328	0.149562	0.930717	0.399551	0.154145	0.0320757	0.558282	0.577868	0.246055
ENSMUSG00000004895	NA	Prcc	3596	2099	-0.0210752	-0.220657	-0.183982	-0.0210689	-0.234169	-0.199827	-0.250592	-0.282844	0.720164	0.000934396	0.00434432	0.720187	0.00153302	0.00222101	0.000259533	6.52142e-05
ENSMUSG00000004896	NA	Rrnad1	3403	3157	-0.294918	-0.314763	0.16098	0.360053	0.238715	0.449032	0.529143	0.703631	0.00891989	0.00569233	0.132677	0.00192126	0.0455603	0.00016395	2.16954e-05	2.94208e-07
ENSMUSG00000004897	P51859	Hdgf	720	2245	-0.0219382	0.0018556	-0.0189668	-0.163424	0.14386	0.127625	0.284475	0.282394	0.734517	0.977075	0.769237	0.0175667	0.05714	0.0589841	0.000185243	0.000201075
ENSMUSG00000004902	Q9DB41	Slc25a18	5133	1911	0.12563	0.0758419	0.147888	0.0661638	0.0676577	-0.026064	0.102978	0.0783882	0.0155828	0.129761	0.00608823	0.176529	0.221736	0.590053	0.0462503	0.11995
ENSMUSG00000004929	NA	Thop1	2742	2832	-0.446884	-0.206984	-0.195958	-0.251078	-0.154041	-0.110158	-0.431111	-0.40614	6.04373e-06	0.0123034	0.0170832	0.00321796	0.0810461	0.156609	8.32877e-06	1.86004e-05
ENSMUSG00000004931	O88888	Apba3	1716	2268	0.133226	0.368816	0.30788	0.379667	-0.00718976	0.193391	0.155433	0.295286	0.0784027	3.11476e-05	0.000269591	2.16349e-05	0.926913	0.00993371	0.0340448	0.000263965
ENSMUSG00000004933	NA	Matk	1452	2599	0.543129	0.56629	0.322174	0.122783	-0.0910378	-0.134252	0.0267652	0.0941302	2.52526e-07	1.75044e-07	0.000187813	0.0878143	0.409554	0.183042	0.791075	0.361026
ENSMUSG00000004934	Q9JM05	Pias4	1521	2571	-0.37725	-0.458621	0.0299546	0.236483	-0.00485124	0.0389521	-0.0517924	0.0172714	2.66021e-05	1.72749e-06	0.678058	0.002786	0.949712	0.571366	0.454456	0.801634
ENSMUSG00000004936	P31938	Map2k1	2418	2436	-0.152235	0.195915	1.02423	1.41044	-0.0295567	-0.146911	-0.393955	-0.311286	0.0663074	0.0196682	2.04537e-12	1.93134e-15	0.741308	0.0762403	5.20398e-05	0.000686815
ENSMUSG00000004937	Q8BJU0	Sgta	945	1969	0.0672129	0.102368	0.0201556	0.0134271	0.0532893	0.00875354	-0.0767859	-0.103655	0.171498	0.0420528	0.676198	0.780687	0.327506	0.855838	0.120919	0.0402057
ENSMUSG00000004939	Q9D7C9	Nmrk2	956	1854	0.107316	0.118041	0.0107728	0.0749934	0.03134	-0.1928	-0.0486712	-0.222241	0.240647	0.207129	0.903348	0.405293	0.806119	0.0897747	0.666456	0.0489252
ENSMUSG00000004945	Q8VCR3	Tmem242	4054	948	-0.266024	-0.19057	-0.279275	-0.425798	-0.0866666	-0.281432	-0.203937	-0.228323	0.00923252	0.0526767	0.00659432	0.000148203	0.489718	0.0175875	0.0770636	0.0494753
ENSMUSG00000004947	Q8R3P2	Dtx2	3677	2661	0.184151	0.265882	0.524536	0.605237	0.0167885	0.0336922	0.0291933	0.0811995	0.0312771	0.00288056	8.30663e-07	7.75877e-08	0.854014	0.67903	0.720361	0.322852
ENSMUSG00000004948	P10761	Zp3	1275	1323	0.157806	0.0822079	0.0462954	0.160396	0.102497	0.0361979	0.0783595	0.080657	0.00890436	0.148518	0.40122	0.00819066	0.0931141	0.497658	0.146889	0.135778
ENSMUSG00000004951	NA	Hspb1	1794	930	1.099	1.25418	0.46302	0.37198	-0.353172	0.15644	-0.0108804	-0.0754582	8.33814e-10	6.1027e-11	0.000399451	0.0030035	0.0113639	0.183123	0.924983	0.515971
ENSMUSG00000004952	Q6PFQ7	Rasa4	2406	2914	-0.0583744	0.306025	0.560353	0.877532	0.0790856	0.0402648	0.0883682	0.0274996	0.563082	0.00465498	6.45682e-06	3.47734e-09	0.419138	0.645255	0.317125	0.75033
ENSMUSG00000004961	Q9R0N5	Syt5	3266	1750	0.112465	0.00798163	0.0509999	0.140088	-0.211574	-0.139661	-0.281506	-0.190527	0.0157555	0.853032	0.246564	0.00385181	0.0477234	0.139099	0.00481128	0.0470164
ENSMUSG00000004980	O88569	Hnrnpa2b1	2552	1728	0.0300764	0.0486725	0.13937	0.0436208	-0.07468	-0.140332	-0.24413	-0.0978965	0.798386	0.679508	0.242669	0.711202	0.574207	0.243087	0.0485384	0.411971
ENSMUSG00000004994	Q9D516	Ccdc130	2417	2119	-0.484675	-1.0607	-0.410827	0.0314443	-0.0960432	-0.0515908	0.0151465	0.0971498	1.467e-06	6.58656e-13	1.55513e-05	0.680371	0.239233	0.472976	0.832126	0.18075
ENSMUSG00000004996	Q9CQT1	Mri1	1735	2819	-0.277733	-0.358564	-0.575493	-0.753377	0.117252	0.205472	0.217421	0.235092	0.000760634	4.52813e-05	4.01434e-08	2.96843e-10	0.0898463	0.00201548	0.00122868	0.000582687
ENSMUSG00000005034	P68181	Prkacb	6228	4347	0.0718559	-0.106905	-0.0444893	-0.0592117	0.469545	0.128028	0.415719	0.55135	0.360242	0.179495	0.569766	0.451143	0.000119163	0.170954	0.000131112	3.30928e-06
ENSMUSG00000005043	NA	Sgsh	4299	4357	0.245096	0.0290636	-0.490044	-0.623358	0.215056	0.15066	0.292428	0.27083	0.0329407	0.789873	0.000114997	4.41051e-06	0.0577707	0.131992	0.00571349	0.00973279
ENSMUSG00000005045	NA	Chd5	6522	9486	0.146233	0.266722	0.669809	1.052	0.54622	0.281338	0.456396	0.473924	0.0959483	0.00561628	3.06919e-07	1.51422e-10	9.51926e-05	0.0135416	0.000223359	0.000145518
ENSMUSG00000005054	Q62426	Cstb	552	603	-0.0243425	0.331135	0.130296	0.126666	-0.472242	-0.364895	-0.691918	-0.702044	0.833053	0.00778436	0.264656	0.277978	0.000787849	0.00284164	1.76483e-06	1.41667e-06
ENSMUSG00000005057	Q9JID9	Sh2b2	2142	2848	0.351129	0.799277	1.12827	1.32709	0.007002	-0.156233	0.0333979	0.00664629	0.00385866	1.25257e-07	1.87219e-10	6.42892e-12	0.950415	0.125019	0.743045	0.947659
ENSMUSG00000005069	O09012	Pex5	3926	3148	-0.0227137	0.323167	0.327145	0.115745	0.33616	0.145727	0.075534	0.132947	0.7926	0.000808408	0.00072185	0.185749	0.00454111	0.143074	0.440944	0.180325
ENSMUSG00000005078	Q8BI36	Jkamp	1650	1874	-0.167817	-0.327909	-0.518535	-0.434675	0.217803	0.0111161	0.0757627	0.0591972	0.0550222	0.000650006	2.52502e-06	2.84276e-05	0.0190903	0.887602	0.339766	0.454262
ENSMUSG00000005087	NA	Cd44	5259	5614	-0.0110549	-0.131264	0.190252	0.0647506	0.13931	0.0521614	0.225792	0.192397	0.941348	0.386633	0.211558	0.666713	0.394994	0.72014	0.129475	0.193534
ENSMUSG00000005089	P43006	Slc1a2	3199	11595	0.0630868	0.0246285	0.031421	0.0620172	0.131465	0.0618899	0.117368	0.142516	0.0638878	0.457884	0.343704	0.0688122	0.0013901	0.0691104	0.00139059	0.000214775
ENSMUSG00000005102	NA	Eif2ak4	10016	5298	-0.291522	-0.530734	-0.227823	-0.0970978	0.357114	0.0547558	-0.0136777	0.00233601	0.00302935	3.87923e-06	0.0161114	0.278543	0.00194619	0.5583	0.883553	0.980035
ENSMUSG00000005103	O88342	Wdr1	1821	3089	-0.0945616	-0.0756463	0.193314	0.201092	-0.00433835	-0.0863144	-0.452964	-0.403506	0.306397	0.411062	0.0426675	0.0356432	0.965677	0.343183	3.75597e-05	0.000150256
ENSMUSG00000005107	NA	Slc2a9	1630	3602	-0.0632772	-0.115925	-0.166978	-0.14929	0.293791	0.00129009	0.441036	0.470948	0.448981	0.171835	0.0504858	0.0772577	0.0490298	0.991908	0.0019825	0.00110982
ENSMUSG00000005124	O54775	Wisp1	6281	5097	-0.154074	0.117111	0.414095	0.294625	0.259929	0.0333756	0.383992	0.390483	0.138958	0.251996	0.00034567	0.00685112	0.0282261	0.741381	0.000749118	0.000635468
ENSMUSG00000005125	Q62433	Ndrg1	3244	2889	1.24927	2.11005	3.66478	4.45826	-0.193091	-0.186297	-0.289103	-0.180063	1.12433e-05	1.618e-09	1.53118e-14	1.81536e-16	0.451296	0.415259	0.21272	0.431383
ENSMUSG00000005131	NA	4930550C14Rik	864	2732	0.387586	0.107214	-0.0408282	0.0169328	0.0669557	-0.0613723	0.0623009	0.0473554	2.57983e-06	0.0832832	0.478231	0.769358	0.267343	0.250187	0.250859	0.377679
ENSMUSG00000005142	O09159	Man2b1	3356	3822	-0.0461662	-0.0778288	-0.115855	0.0406548	-0.107498	-0.131894	-0.176106	-0.149486	0.436366	0.194204	0.0589638	0.490732	0.0769253	0.0180397	0.00248189	0.00840259
ENSMUSG00000005148	Q9Z0Z7	Klf5	1752	3352	2.24071	2.82007	2.18754	2.18988	1.08403	1.20788	2.04013	2.14699	6.30013e-12	4.26241e-14	1.03579e-11	1.02115e-11	6.23067e-06	2.18209e-07	1.08612e-11	3.73051e-12
ENSMUSG00000005150	Q9DAJ4	Wdr83	1208	1238	-0.351208	-0.179451	-0.362676	-0.362659	-0.240535	-0.241823	-0.492021	-0.468487	0.000663109	0.0556973	0.000478446	0.000481569	0.0199953	0.00961198	8.16708e-06	1.58286e-05
ENSMUSG00000005161	Q61171	Prdx2	1910	1612	-0.372227	-0.172745	-0.263027	-0.326444	-0.390772	-0.250299	-0.442357	-0.450838	0.000568573	0.076548	0.0096356	0.0019096	0.000952882	0.0123438	7.61819e-05	6.05649e-05
ENSMUSG00000005198	P08775	Polr2a	7272	6740	1.00193	0.960679	0.608324	0.825016	0.82468	0.839965	1.58018	1.64435	7.43584e-05	0.000122026	0.00796714	0.000633443	0.00203554	0.000624701	1.18911e-07	5.99164e-08
ENSMUSG00000005204	Q9EP97	Senp3	2462	2313	-0.092618	-0.090184	-0.241335	-0.28245	0.202239	0.340788	0.439585	0.523961	0.21132	0.222612	0.00278049	0.000692399	0.0232694	0.000121946	4.34226e-06	2.81746e-07
ENSMUSG00000005220	Q9Z319	Corin	5621	4862	0.0240834	-0.0375034	0.0194127	0.0199039	0.131491	0.0674186	0.102945	0.115152	0.552806	0.357443	0.635304	0.623838	0.00993088	0.119021	0.021114	0.0111098
ENSMUSG00000005225	Q80W71	Plekha8	1919	6739	-0.124177	-0.608143	-0.284483	0.00201651	0.270456	0.0108921	0.247725	0.333594	0.111986	2.52952e-08	0.000914052	0.978874	0.00250095	0.881262	0.00207919	9.95224e-05
ENSMUSG00000005232	Q9Z186	G6pc2	1351	1892	0.0736366	-0.00809945	0.0107728	0.0407317	0.126814	0.0775037	0.119665	0.121963	0.0283072	0.798316	0.734155	0.206105	0.00136175	0.0214582	0.000836146	0.00069347
ENSMUSG00000005233	Q3UA16	Spc25	1880	1527	0.161111	-0.101663	-0.592832	-0.695236	-0.220041	-0.264665	-0.393482	-0.335995	0.0661371	0.238703	4.07688e-07	3.05874e-08	0.028815	0.00452468	0.000108817	0.000587598
ENSMUSG00000005237	NA	Dnah2	13655	13704	0.168061	0.130498	0.0287921	0.053457	0.121901	0.0715773	0.0997049	0.121291	0.00316251	0.0182149	0.567064	0.291285	0.0407101	0.168809	0.0584795	0.024383
ENSMUSG00000005251	Q9ERK0	Ripk4	3588	3591	0.0497763	-0.0028952	0.0107728	0.0464389	-0.0843707	0.00328381	0.282346	0.386412	0.118659	0.925829	0.729171	0.144417	0.255673	0.959719	0.000183714	2.97411e-06
ENSMUSG00000005262	P70362	Ufd1	1110	2078	0.0231425	-0.0416267	-0.0800075	-0.196443	-0.0771404	-0.0885691	0.0718726	0.0912849	0.766808	0.594588	0.310946	0.0184097	0.368842	0.250684	0.348024	0.235855
ENSMUSG00000005267	Q9EQB9	Zfp287	2361	3391	-0.500723	-0.730942	-0.143973	0.0570557	0.417746	0.034914	-0.044016	0.0552223	0.000190478	1.19465e-06	0.218118	0.620563	0.00295975	0.7609	0.701719	0.630913
ENSMUSG00000005299	Q9Z2I0	Letm1	4327	5272	-0.22899	-0.203008	-0.258489	-0.375528	0.0589371	-0.0447065	-0.226169	-0.193339	0.000521232	0.00157125	0.000141039	9.88111e-07	0.304928	0.383158	0.00016522	0.000838259
ENSMUSG00000005312	Q8R317	Ubqln1	1764	3686	0.0452347	0.0951131	0.125496	0.143504	0.463504	0.277609	0.425909	0.468031	0.701405	0.421946	0.291715	0.2297	0.0015326	0.0249945	0.00121422	0.000487888
ENSMUSG00000005320	NA	Fgfr4	4254	3324	0.135465	0.053384	0.101544	0.119702	0.168654	-0.00525882	0.177371	0.090191	0.015546	0.310926	0.0629224	0.0300045	0.0396815	0.938147	0.0174765	0.197058
ENSMUSG00000005338	Q99N28	Cadm3	1884	5155	0.148224	0.108165	0.0386243	0.0859937	-0.113695	-0.0786305	0.0599644	-0.131389	0.000452113	0.00697583	0.289338	0.0246444	0.117063	0.231412	0.366254	0.0477964
ENSMUSG00000005354	P97493	Txn2	873	2049	-0.226082	-0.115132	-0.0757065	-0.185454	-0.28588	-0.198546	-0.410676	-0.428849	0.000969248	0.066846	0.218683	0.00505324	0.000310773	0.00317334	5.77032e-07	2.88728e-07
ENSMUSG00000005355	O89094	Casp14	771	2336	-0.0973773	-0.1531	-0.243694	-0.155197	0.126814	0.0775037	0.119665	0.161084	0.308921	0.115506	0.0136695	0.10709	0.106309	0.265939	0.0896568	0.0271101
ENSMUSG00000005357	O35544	Slc1a6	7094	2029	-0.470462	-0.317055	-0.369908	-0.552611	0.130181	0.0500196	0.0809447	0.0427137	2.81705e-06	0.000409204	7.24691e-05	2.24608e-07	0.141073	0.519463	0.300793	0.582134
ENSMUSG00000005360	P56564	Slc1a3	4104	4163	-0.390285	-0.28918	-0.141466	-0.143973	0.23173	0.103593	-0.0366965	-0.0280846	0.0238873	0.0845699	0.385014	0.377344	0.261504	0.569467	0.838733	0.876255
ENSMUSG00000005362	Q8C7D2	Crbn	1729	2084	-0.0874105	-0.0861415	-0.0945816	0.0553069	0.100005	-0.176345	-0.0788877	-0.20369	0.309526	0.31551	0.271917	0.515244	0.293436	0.0464162	0.355717	0.0235059
ENSMUSG00000005364	P21183	Il5ra	1251	3575	0.0497763	0.00510897	0.0107728	0.0464645	0.127843	0.0576647	0.264452	0.145738	0.24372	0.90362	0.798124	0.275994	0.0118386	0.182266	3.36461e-06	0.00211553
ENSMUSG00000005370	P54276	Msh6	4317	4254	-0.291954	-0.458102	-0.295776	-0.215121	0.407544	0.284661	0.424596	0.561112	0.0122988	0.000300168	0.0112351	0.0566004	0.00228141	0.0138371	0.000570321	2.16105e-05
ENSMUSG00000005371	Q7TPD1	Fbxo11	5473	4019	0.160786	-0.326274	-0.323732	-0.188329	0.244903	0.0540013	-0.129023	-0.0727638	0.134181	0.00493686	0.00525339	0.0852662	0.0472139	0.612467	0.236002	0.498604
ENSMUSG00000005373	Q99MZ3	Mlxipl	2607	3622	0.0404554	-0.02345	-0.0045777	0.0253811	0.140846	-0.0956917	0.252181	0.253229	0.311005	0.553926	0.907702	0.521849	0.0950908	0.184488	0.00236905	0.0022831
ENSMUSG00000005374	Q9R099	Tbl2	5493	7488	0.481917	1.183	1.91072	2.13969	0.165175	0.093905	0.168605	0.0887805	8.43501e-05	1.68359e-11	3.76129e-16	2.70135e-17	0.115411	0.309706	0.0745828	0.336988
ENSMUSG00000005378	NA	Bud23	1079	1607	-0.295659	-0.26335	-0.270149	-0.354621	-0.332255	-0.353336	-0.629298	-0.661486	0.00543308	0.0116045	0.0099277	0.00125231	0.00239103	0.000479138	2.24358e-07	9.83722e-08
ENSMUSG00000005397	P10493	Nid1	6067	6091	0.136161	0.172958	0.207227	0.442397	0.616135	0.460502	0.797025	0.707677	0.236963	0.136256	0.0771299	0.000611151	7.33913e-05	0.000545259	3.95828e-07	2.52824e-06
ENSMUSG00000005410	NA	Mcm5	3882	3381	-0.0893346	-0.030553	-0.0381025	-0.146294	0.0457154	-0.00792602	-0.311578	-0.20886	0.238955	0.682704	0.610688	0.0598469	0.592687	0.917146	0.00042253	0.0111305
ENSMUSG00000005413	P14901	Hmox1	870	1569	2.59556	3.66451	3.31545	3.01925	-0.325381	-0.0820172	-0.0467271	-0.0994079	1.43411e-17	4.69238e-21	4.90033e-20	4.35402e-19	0.0149507	0.465501	0.676393	0.377859
ENSMUSG00000005417	P97434	Mprip	7676	8766	-0.333126	-0.31739	-0.128319	-0.14251	0.187704	-0.0311603	0.122204	0.151966	0.000324277	0.000526745	0.117118	0.0838392	0.0415635	0.693245	0.130239	0.0631408
ENSMUSG00000005442	Q924A2	Cic	13233	8221	0.414109	0.311812	0.370059	0.588736	0.864181	0.755347	1.31532	1.3423	0.00088998	0.00872052	0.00241784	1.52818e-05	1.08551e-06	1.73808e-06	7.00774e-11	4.6096e-11
ENSMUSG00000005447	Q61205	Pafah1b3	3016	901	-0.217591	0.0100187	0.0752084	0.290063	0.0927503	0.18377	-0.00886833	0.136178	0.0562064	0.926589	0.490885	0.0123487	0.504138	0.151445	0.941915	0.280209
ENSMUSG00000005465	O70394	Il27ra	1842	2664	-0.194759	-0.230335	-0.0626475	-0.110549	0.250484	0.216086	0.577713	0.488025	0.00935708	0.00284334	0.390091	0.129086	0.0617763	0.0708279	3.94031e-05	0.000281462
ENSMUSG00000005469	P05132	Prkaca	2103	2276	-0.023084	-0.1257	-0.157887	-0.191567	0.13491	0.323756	0.334694	0.337382	0.720974	0.0610321	0.0211767	0.00637316	0.0736575	3.97607e-05	2.60924e-05	2.35041e-05
ENSMUSG00000005470	Q9DAP7	Asf1b	1577	1788	-0.0773636	-0.263825	-0.631037	-0.700753	-0.0319703	0.0473032	-0.0360597	-0.0548959	0.415375	0.0096341	7.58082e-07	1.4698e-07	0.749767	0.597923	0.687629	0.541474
ENSMUSG00000005474	NA	Myl10	1282	911	0.0455173	-0.0600319	-0.0411596	0.00806031	0.0708129	0.121717	0.0872711	0.0872441	0.254591	0.132211	0.2959	0.836596	0.11641	0.00578459	0.03608	0.0360063
ENSMUSG00000005481	Q8VDW0	Ddx39	1934	3836	-0.358798	-0.0968822	-0.00937628	-0.108634	-0.273989	-0.213413	-0.49247	-0.497025	0.00443024	0.398049	0.934145	0.345355	0.0258739	0.0489596	7.84912e-05	7.03442e-05
ENSMUSG00000005483	Q9QYJ3	Dnajb1	3821	2996	2.13859	1.86238	0.687407	0.486656	0.129023	0.30655	0.288259	0.218878	9.40927e-20	2.33966e-18	5.2212e-09	1.92607e-06	0.155482	0.000645204	0.00118057	0.0101929
ENSMUSG00000005493	Q99MT2	Msh4	4733	3325	0.265415	0.181173	0.0796902	0.115058	0.139288	0.0232076	0.157084	0.110193	0.000750382	0.0137541	0.237494	0.0933985	0.0613968	0.713059	0.0216167	0.092908
ENSMUSG00000005501	Q8BWR4	Usp40	3429	5049	0.0909419	-0.17143	-0.382631	-0.417287	0.717981	0.371948	0.492607	0.466106	0.534605	0.249633	0.0151669	0.00887952	0.000209971	0.0172943	0.00249414	0.00385663
ENSMUSG00000005503	P23683	Evx1	1221	2877	0.0497763	-0.00809945	0.0192188	0.0407317	0.143876	0.0802163	0.191696	0.104001	0.194953	0.830042	0.611759	0.285883	0.00234646	0.0442417	4.40171e-05	0.0103913
ENSMUSG00000005505	Q8R179	Kbtbd4	2396	2437	-0.401312	-0.556279	-0.310621	-0.0673081	-0.126779	-0.216077	-0.177643	-0.183567	2.74693e-05	2.14994e-07	0.00053559	0.395172	0.107525	0.00400155	0.0150864	0.0123946
ENSMUSG00000005506	NA	Celf1	2390	7851	-0.0756335	-0.222796	-0.00099599	-0.0493733	0.858064	0.519716	0.753017	0.770447	0.629029	0.163541	0.994895	0.751903	4.61298e-05	0.00281664	6.31095e-05	4.73626e-05
ENSMUSG00000005510	Q9DCT2	Ndufs3	2743	1046	-0.289362	-0.175048	-0.255406	-0.284317	-0.468058	-0.39255	-0.764615	-0.705288	0.0121953	0.112025	0.0245745	0.01355	0.000648046	0.00111687	2.56737e-07	9.00663e-07
ENSMUSG00000005514	P37040	Por	3775	2636	0.120094	0.308496	0.387939	0.512543	0.132296	0.124351	0.179504	0.215216	0.0673036	5.10718e-05	2.19737e-06	2.26729e-08	0.091797	0.0769939	0.0135021	0.00385429
ENSMUSG00000005533	NA	Igf1r	4110	11409	-0.21783	-0.538444	-0.462924	-0.381891	1.08414	0.559463	0.754929	0.589946	0.274947	0.0116786	0.0271397	0.0634604	6.29103e-05	0.0116363	0.00111343	0.00828523
ENSMUSG00000005534	P15208	Insr	9275	9355	0.10804	-0.43403	-0.567701	-0.206134	0.410649	0.183367	0.521827	0.340864	0.264008	0.000126525	3.76772e-06	0.0398566	0.000567218	0.0568573	8.67375e-06	0.00112087
ENSMUSG00000005540	P20693	Fcer2a	1092	2242	0.259174	0.125485	0.0441282	0.058241	0.104777	0.0692123	0.314657	0.443787	0.000337343	0.0490821	0.459429	0.328802	0.434217	0.562496	0.0146999	0.00115702
ENSMUSG00000005553	NA	Atp4a	5437	3485	0.0499748	0.00187966	0.0047072	0.0464807	0.0985431	0.0854575	0.088571	0.116398	0.193976	0.960414	0.900816	0.226493	0.0323671	0.0393669	0.0317162	0.00660756
ENSMUSG00000005566	Q62318	Trim28	3660	3245	0.0917906	0.181632	0.0797643	-0.00260526	-0.334377	-0.246118	-0.568455	-0.460011	0.166837	0.00944609	0.227224	0.968067	0.000127021	0.000952765	8.40797e-09	3.15552e-07
ENSMUSG00000005575	P61082	Ube2m	998	1472	-0.118521	-0.157089	-0.181195	-0.283556	-0.263637	-0.0332056	-0.197709	-0.181455	0.116334	0.041077	0.0201597	0.000705	0.00345063	0.650348	0.0118142	0.0195851
ENSMUSG00000005580	NA	Adcy9	8115	4974	0.276529	-0.0258153	-0.428601	-0.14676	0.472668	0.225577	0.0681978	-0.00285298	0.0368441	0.831264	0.0007927	0.219227	0.00488214	0.112563	0.623966	0.983608
ENSMUSG00000005583	NA	Mef2c	7111	6277	0.233979	0.0378579	0.13422	0.377968	0.248451	-0.022718	0.496776	0.357485	0.00136806	0.547201	0.0448855	9.50486e-06	0.0713042	0.849782	0.000282304	0.00560201
ENSMUSG00000005609	Q62018	Ctr9	4918	4300	0.0624599	0.164797	0.318239	0.507187	0.175681	0.124232	0.251575	0.337961	0.296772	0.00940377	1.31883e-05	7.02865e-09	0.0161854	0.0519561	0.000364396	9.74109e-06
ENSMUSG00000005610	NA	Eif4g2	3694	7995	0.308522	0.327537	0.241816	0.304973	0.46183	0.239231	0.664131	0.648516	0.0312142	0.0229167	0.0854322	0.033013	0.00492057	0.0856073	4.4478e-05	5.98163e-05
ENSMUSG00000005611	Q9WUX5	Mrvi1	6058	6198	-0.183847	-0.399639	0.153251	0.316038	0.501076	0.24151	0.51138	0.547884	0.160142	0.00458742	0.231565	0.0178695	0.00267189	0.0856538	0.000842478	0.000420516
ENSMUSG00000005615	P49586	Pcyt1a	3895	4789	0.263947	0.372338	0.277704	0.216276	0.504869	0.204963	0.270062	0.265329	0.00956995	0.00053616	0.00668917	0.0301406	6.1801e-05	0.0395892	0.00846854	0.00953795
ENSMUSG00000005621	Q8BHZ4	Zfp592	7231	7297	0.355138	0.243423	0.301908	0.373058	0.826551	0.814065	1.28536	1.37849	0.00179297	0.0243035	0.00643612	0.0011445	1.42677e-07	2.94105e-08	3.23225e-12	7.04197e-13
ENSMUSG00000005625	O35226	Psmd4	1567	1756	-0.31638	-0.0881306	-0.0939784	-0.120407	-0.439715	-0.324015	-0.560785	-0.56497	0.000227196	0.235564	0.207032	0.110032	1.35991e-05	0.000145335	5.70235e-08	5.02566e-08
ENSMUSG00000005628	Q9JLH8	Tmod4	1285	1260	-0.117857	-0.242752	-0.130567	-0.0108432	-0.36695	-0.378115	-0.579223	-0.426078	0.172535	0.00710141	0.134967	0.901073	0.0435736	0.0224704	0.000792083	0.0107914
ENSMUSG00000005640	Q9WTL4	Insrr	4795	5102	0.0441453	-0.0137305	0.016917	0.0466652	0.196604	0.114354	0.254806	0.235578	0.280847	0.734443	0.676739	0.255888	0.0455112	0.18062	0.00558017	0.00948809
ENSMUSG00000005649	Q9JLK3	Cabp5	711	1777	0.269804	0.0794976	0.0791879	0.0973421	0.186204	-0.0593206	-0.0961616	-0.190361	0.00928365	0.393379	0.392586	0.293386	0.142112	0.57269	0.354746	0.0677433
ENSMUSG00000005656	Q6P8X1	Snx6	1277	1928	-0.0115763	-0.03631	0.000854462	0.0304733	0.537855	0.348881	0.536947	0.529342	0.923123	0.76209	0.994307	0.799272	0.000306164	0.00556155	9.06358e-05	0.000107459
ENSMUSG00000005667	P18155	Mthfd2	963	2085	0.171119	0.330144	0.380541	0.271527	0.222226	0.431668	0.249744	0.364702	0.0515421	0.000584027	0.000126383	0.00337244	0.0663701	0.000326951	0.0236464	0.00170078
ENSMUSG00000005672	P05532	Kit	2892	5241	0.0497763	-0.00264689	0.0253622	0.0717328	0.134955	0.0861197	0.162109	0.140282	0.143518	0.936615	0.449592	0.0408497	0.00128388	0.0160641	6.27602e-05	0.000301788
ENSMUSG00000005674	Q9CZR3	Tomm40l	4015	4712	-0.448514	-0.405714	-0.454704	-0.434045	0.168976	0.083745	0.1274	0.114768	1.40974e-05	6.07995e-05	1.25794e-05	2.293e-05	0.000918433	0.0452402	0.00360157	0.00751341
ENSMUSG00000005677	NA	Nr1i3	5466	2980	-0.023448	-0.0544482	-0.0130821	0.0226162	-0.188848	-0.343379	-0.452604	-0.49081	0.613054	0.24929	0.780426	0.631017	0.0889226	0.00134148	5.52041e-05	1.79043e-05
ENSMUSG00000005681	P09813	Apoa2	1095	518	0.0263824	0.0550168	-0.56594	-0.496357	0.0987536	0.0297018	0.109758	0.128377	0.885807	0.768318	0.00226984	0.00657721	0.360176	0.75702	0.261045	0.192931
ENSMUSG00000005682	Q8BGF7	Pan2	3633	4445	0.116442	-0.0716506	0.241048	0.559674	0.47348	0.181317	0.246394	0.406922	0.307377	0.528359	0.0403166	3.50178e-05	0.00103177	0.123803	0.0403845	0.0015067
ENSMUSG00000005686	O08739	Ampd3	5562	4094	-0.106887	-0.0932772	1.28759	2.15679	0.321358	0.135632	0.301936	0.341147	0.409611	0.470321	1.8424e-10	2.09987e-15	0.0325608	0.292421	0.0252577	0.0127099
ENSMUSG00000005687	Q9D287	Bcas2	1047	1467	-0.110991	-0.0530653	-0.027447	0.00938679	-0.196084	-0.335237	-0.355981	-0.372972	0.141538	0.472826	0.709226	0.898369	0.0215968	9.30507e-05	4.57117e-05	2.53649e-05
ENSMUSG00000005696	O88890	Sh2d1a	384	1223	0.0497763	-0.00809945	0.0107728	0.0407317	0.0707177	0.021407	0.0635685	0.198397	0.328302	0.872364	0.830868	0.422038	0.21962	0.676144	0.218771	0.000908342
ENSMUSG00000005698	Q61164	Ctcf	4828	3782	0.179948	-0.133625	0.0802252	0.26324	0.267486	0.0642847	-0.0722471	-0.0533969	0.0514375	0.143693	0.370322	0.00614946	0.0132419	0.481266	0.432311	0.560248
ENSMUSG00000005699	NA	Pard6a	1216	1273	-0.173703	-0.485298	-0.631107	-0.260534	-0.249483	-0.266889	-0.405887	-0.278013	0.162227	0.000506139	2.39017e-05	0.0409206	0.0711171	0.0338007	0.00213347	0.0273923
ENSMUSG00000005705	P56473	Agrp	393	734	-0.258792	-0.418679	0.0394982	0.117319	-0.154405	0.0211835	-0.161554	0.167777	0.0268017	0.000675782	0.742086	0.338193	0.154248	0.835918	0.103362	0.119561
ENSMUSG00000005716	P32848	Pvalb	1839	977	0.0216259	-0.0362499	0.0526873	0.0764815	0.075037	0.0983932	0.0423045	0.0640841	0.545788	0.314707	0.156265	0.0438142	0.0827347	0.0159411	0.262863	0.0970595
ENSMUSG00000005718	NA	Tfap4	2373	2247	-0.17083	-0.270502	0.73121	0.660234	-0.228716	-0.475078	-1.26543	-1.23953	0.0104885	0.000200499	9.09557e-12	7.6642e-11	0.00315021	8.78791e-08	3.72763e-16	5.8553e-16
ENSMUSG00000005732	P34022	Ranbp1	1189	1085	-0.387312	-0.289274	-0.141798	-0.418369	-0.234484	-0.153018	-0.354297	-0.317953	0.000104408	0.00196909	0.100724	4.09422e-05	0.0168086	0.0724511	0.000227181	0.000694641
ENSMUSG00000005763	P24161	Cd247	495	2957	0.0727093	0.0157219	0.0107728	0.0467733	0.210294	0.0775037	0.119665	0.121963	0.059456	0.672458	0.770669	0.213134	4.20526e-05	0.0453006	0.00318606	0.00272562
ENSMUSG00000005774	NA	Rfx5	2899	4450	-0.202508	-0.517514	-0.4795	-0.143622	0.173756	-0.0569903	0.0134086	0.192293	0.0169358	8.50547e-07	2.73671e-06	0.0814592	0.0609458	0.478616	0.866896	0.0228282
ENSMUSG00000005779	P99026	Psmb4	792	1183	-0.419052	-0.189248	-0.277062	-0.347951	-0.322355	-0.279209	-0.298598	-0.32899	0.000213173	0.0591583	0.00797943	0.00134896	0.0046052	0.00577124	0.00349665	0.00156354
ENSMUSG00000005800	O70138	Mmp8	3187	2425	0.217333	-0.010825	0.0855785	-0.0157088	0.150223	0.11163	0.147301	0.141571	0.0020206	0.858448	0.175088	0.793258	0.0093452	0.0274515	0.00491637	0.00643459
ENSMUSG00000005802	O35149	Slc30a4	4905	5458	0.147273	0.225566	-0.0627437	-0.232652	0.127231	-0.0911943	-0.511184	-0.604819	0.0479043	0.0038362	0.385025	0.00334525	0.184058	0.285919	3.07674e-06	2.25605e-07
ENSMUSG00000005803	Q9R112	Sqor	2262	1985	-0.231603	-0.280804	-0.586963	-0.658432	-0.292914	-0.273257	-0.572474	-0.567213	0.0815057	0.0373088	0.000131602	3.4226e-05	0.0606289	0.0497931	0.000275478	0.000303676
ENSMUSG00000005804	Q9R0C0	Bloc1s6	480	3484	-0.218266	-0.550026	-0.575675	-0.418303	-0.0471511	-0.225226	-0.10054	-0.12244	0.00230749	1.18987e-08	5.35223e-09	1.11198e-06	0.494296	0.00116594	0.111336	0.0557307
ENSMUSG00000005813	NA	Metap1	2867	3708	-0.163135	-0.0713087	0.0626335	0.0205367	0.294211	0.11291	0.21173	0.245343	0.0993682	0.457973	0.511958	0.829538	0.00719507	0.221149	0.0268864	0.0115851
ENSMUSG00000005823	NA	Gpr108	1650	2405	0.118962	0.00101654	-0.0202766	0.0350872	-0.112622	-0.23379	-0.187105	-0.131964	0.150343	0.98999	0.802799	0.665793	0.212886	0.00676345	0.0259727	0.106392
ENSMUSG00000005824	Q9QYH9	Tnfsf14	709	1847	0.070683	0.0215133	-0.00381955	0.0357617	0.126814	0.0775037	0.119665	0.121963	0.0865665	0.592199	0.923145	0.371081	0.00777872	0.0601915	0.00536648	0.00465054
ENSMUSG00000005836	Q61169	Gata6	2785	3053	0.750915	0.616259	0.462067	0.625744	0.1652	0.25561	0.555014	0.558859	1.34966e-08	4.11801e-07	2.97667e-05	3.30035e-07	0.114537	0.00968883	3.19248e-06	2.88576e-06
ENSMUSG00000005846	Q8BVY0	Rsl1d1	1323	1945	0.0470005	0.230895	0.215803	-0.0451633	-0.0134958	0.0271363	0.0590655	0.0290069	0.583165	0.0115337	0.0173375	0.598181	0.8861	0.747424	0.485188	0.730803
ENSMUSG00000005864	Q62398	Cnga2	2005	3064	0.0497763	-0.00809945	0.0107728	0.0407317	0.112551	0.0906792	0.150852	0.107699	0.16395	0.817196	0.75866	0.251325	0.00780232	0.0163169	0.000257785	0.00486493
ENSMUSG00000005871	NA	Apc	9860	12346	0.273924	-0.00595843	0.244292	0.399817	0.949341	0.60745	0.822555	0.773878	0.180268	0.976493	0.230108	0.0541848	0.000164205	0.00445028	0.000263989	0.000509567
ENSMUSG00000005873	NA	Reep5	3171	2894	-0.136834	-0.193456	-0.275202	-0.34504	-0.0789402	-0.220118	-0.218329	-0.237818	0.0191764	0.00164141	3.91021e-05	1.74796e-06	0.226582	0.000762877	0.000837115	0.000358715
ENSMUSG00000005881	Q9CQE7	Ergic3	1335	1377	-0.0311309	-0.0662425	-0.0338365	-0.107547	-0.235718	-0.0531859	-0.0173956	-0.0444595	0.781638	0.556356	0.763137	0.343018	0.0658236	0.630066	0.874558	0.687105
ENSMUSG00000005882	Q9CWU6	Uqcc1	1664	2633	-0.160191	-0.531064	-0.460434	-0.387214	0.16053	-0.110026	-0.364939	-0.39748	0.0963735	8.05879e-06	5.1858e-05	0.000368398	0.124113	0.238007	0.000586676	0.000244413
ENSMUSG00000005883	Q9WTK8	Spo11	2204	1709	0.0471431	-0.00740009	0.0228543	0.0369469	0.116843	0.080274	0.109694	0.138829	0.233686	0.849626	0.560764	0.347618	0.0119443	0.0493488	0.00881606	0.0015126
ENSMUSG00000005886	NA	Ncoa2	7852	8171	0.376924	-0.360477	-1.18515	-1.31382	1.02136	0.467236	0.392737	0.217076	0.059007	0.0763645	3.40232e-06	6.99557e-07	0.000121689	0.0284422	0.0616875	0.288699
ENSMUSG00000005892	Q62361	Trh	1518	1384	0.0661327	0.00866012	0.0107728	0.0535148	0.125065	0.0442242	0.109657	0.0886833	0.0756318	0.809861	0.764064	0.145503	0.00478431	0.229247	0.00545228	0.0202032
ENSMUSG00000005893	P49117	Nr2c2	7117	7647	-0.0801696	-0.529298	-0.281144	0.0626037	0.560654	0.256437	0.409301	0.36784	0.574256	0.000954828	0.0572678	0.660354	0.000711595	0.0615731	0.00443475	0.009518
ENSMUSG00000005897	Q505F1	Nr2c1	4189	3732	0.137952	-0.455158	-0.492344	-0.0523689	0.29626	0.0287592	0.182264	0.237981	0.183793	0.000162724	6.50123e-05	0.60945	0.0124601	0.77353	0.0766524	0.0235004
ENSMUSG00000005899	Q6ZPR5	Smpd4	2484	4623	0.173289	0.149597	0.125762	0.111198	0.579204	0.396663	0.673691	0.723567	0.159263	0.221286	0.302323	0.361341	0.000145475	0.00216495	4.91913e-06	1.6855e-06
ENSMUSG00000005907	Q5BL07	Pex1	3828	4555	-0.069523	-0.301755	-0.392203	-0.0762634	0.246546	0.0812696	0.166713	0.168365	0.346123	0.000332331	1.34187e-05	0.302337	0.0058734	0.274062	0.0309702	0.0294941
ENSMUSG00000005917	P80205	Otx1	2666	2789	-0.367466	-0.99551	-0.776141	-0.516499	0.202851	0.116912	0.0288837	0.144388	0.0105327	8.10523e-08	4.50427e-06	0.000668733	0.0219555	0.122267	0.685839	0.0585516
ENSMUSG00000005936	NA	Kctd20	2778	4196	-0.08984	-0.234954	-0.441422	-0.503999	0.741736	0.370723	0.685698	0.66831	0.506468	0.0917511	0.00328607	0.00109164	1.83555e-05	0.00698044	1.24774e-05	1.77513e-05
ENSMUSG00000005947	Q60677	Itgae	3108	3845	-0.0793101	-0.185628	-0.170714	-0.14681	-0.117954	-0.187824	-0.248181	-0.308319	0.122976	0.000914054	0.00192347	0.00619563	0.240058	0.042777	0.00836567	0.00142474
ENSMUSG00000005949	P57757	Ctns	2916	2723	0.131534	0.0718767	0.737576	1.18063	0.156599	0.0346731	0.19492	0.173391	0.154575	0.429598	1.68754e-08	1.28675e-12	0.103334	0.679599	0.0267921	0.0467115
ENSMUSG00000005950	NA	P2rx5	4504	2395	0.159001	0.349649	0.490566	0.32382	-0.057764	-0.178518	-0.00531331	0.121203	0.0897415	0.000758233	1.57073e-05	0.0015169	0.560603	0.0508028	0.952395	0.184421
ENSMUSG00000005951	NA	Shpk	6623	2856	0.379074	0.0689166	-0.277216	-0.125875	0.278527	0.116607	0.328955	0.336949	0.0125179	0.608062	0.0331385	0.326878	0.0827056	0.38982	0.0258737	0.022945
ENSMUSG00000005952	Q704Y3	Trpv1	2523	3361	0.0726707	-0.0192745	-0.00596214	0.0293176	0.0685521	0.0303967	0.084942	0.0760007	0.0429285	0.572195	0.860765	0.392193	0.0823286	0.382712	0.0202288	0.0351407
ENSMUSG00000005958	NA	Ephb3	2991	4748	0.257303	-0.0171682	-0.550778	-0.599809	0.235559	0.145357	0.394527	0.332023	0.00757877	0.848498	3.21269e-06	9.2613e-07	0.032717	0.131638	0.000272912	0.00151704
ENSMUSG00000005968	O08970	Tuft1	2632	2631	0.610711	0.412058	-0.203172	-0.20115	0.153046	0.106749	0.108101	0.143944	1.0459e-06	0.000199853	0.0397319	0.0414615	0.103037	0.198624	0.193837	0.0874804
ENSMUSG00000005973	Q05186	Rcn1	2515	2720	-0.0702622	0.0328291	0.123703	0.0588851	-0.217523	-0.242534	-0.433513	-0.400717	0.288697	0.615913	0.0673799	0.371218	0.00564998	0.000895433	5.81775e-07	1.95136e-06
ENSMUSG00000005980	P49183	Dnase1	1235	1480	0.220768	-0.0122007	-0.283571	-0.184812	-0.0918487	0.185745	0.542587	0.529729	0.0572489	0.909692	0.00935856	0.0817356	0.59046	0.228229	0.00135114	0.00167653
ENSMUSG00000005981	Q9CQN1	Trap1	2549	2320	-0.0496267	-0.0797255	-0.0977523	-0.139257	-0.0243821	-0.0233283	-0.245717	-0.256161	0.345518	0.135093	0.0703332	0.0127359	0.675307	0.653644	8.04122e-05	4.8543e-05
ENSMUSG00000005982	Q9DBU2	Naa60	1051	2424	-0.15207	-0.365411	-0.567609	-0.649348	0.524631	0.367024	0.618071	0.511812	0.141389	0.00135522	1.00236e-05	1.51454e-06	1.51448e-05	0.000300582	2.45078e-07	4.57143e-06
ENSMUSG00000005986	Q6PD24	Ankrd13d	1970	2139	0.021314	-0.0954268	-0.320526	-0.222229	0.17357	0.0110552	0.107524	-0.00476744	0.826306	0.329857	0.00260539	0.0287736	0.120486	0.909364	0.274971	0.960779
ENSMUSG00000005994	P07147	Tyrp1	3432	2720	0.0497763	-0.00809945	0.0107728	0.0407317	0.0993021	0.110707	-0.112037	-0.0972726	0.395255	0.889156	0.852992	0.485384	0.226965	0.140807	0.113279	0.167623
ENSMUSG00000006005	NA	Tpr	7407	7480	0.188804	0.101353	0.218754	0.342766	0.574725	0.347153	0.471577	0.502814	0.138984	0.419539	0.0885445	0.0103027	0.000502775	0.0125607	0.00120939	0.000654138
ENSMUSG00000006007	NA	Pdc	750	3335	0.0633983	-0.00809945	0.0107728	0.0460937	0.12939	0.0546399	0.0806107	0.0620413	0.320583	0.897722	0.864301	0.467214	0.0896866	0.407262	0.224148	0.343542
ENSMUSG00000006010	Q4PJX1	Odr4	1347	3273	0.13947	0.0030872	-0.0630912	-0.0506769	-0.0392877	-0.204873	-0.0763114	-0.151247	0.156492	0.974502	0.516862	0.60226	0.691359	0.0283753	0.391533	0.0976798
ENSMUSG00000006014	NA	Prg4	1313	4263	0.515111	0.55156	0.475782	0.947919	0.368338	0.144734	0.357342	0.377292	0.000133106	7.72321e-05	0.000318232	9.77892e-08	0.0550877	0.384959	0.0388049	0.029915
ENSMUSG00000006019	NA	Dhx34	3900	4310	0.115199	-0.217722	-0.0996114	0.510775	0.0296143	0.0523433	-0.0421375	-0.031757	0.149139	0.00977324	0.21056	7.4828e-07	0.69317	0.436402	0.531925	0.636873
ENSMUSG00000006021	NA	Kptn	1299	1630	-0.143929	-0.236005	-0.228896	-0.362947	-0.225556	-0.174503	-0.459029	-0.473034	0.201957	0.0419084	0.0479415	0.00302744	0.0426146	0.0747187	6.44281e-05	4.48062e-05
ENSMUSG00000006024	Q9DB05	Napa	3379	2517	-0.0147866	0.0726306	0.0233397	-0.006561	-0.366717	-0.149596	-0.273631	-0.273702	0.854288	0.370085	0.771795	0.93502	0.000438952	0.0733002	0.00229148	0.00228737
ENSMUSG00000006050	Q80VJ2	Sra1	702	2360	0.165827	0.344184	0.07668	0.072545	-0.314882	-0.195661	-0.466101	-0.467633	0.0328857	8.45444e-05	0.305967	0.332764	0.000407563	0.00852026	5.48138e-07	5.20915e-07
ENSMUSG00000006056	A2A6M5	Calcoco2	3907	1621	0.0636016	-0.00809945	0.0107728	0.0407317	-0.148075	-0.088462	-0.293082	-0.306993	0.0388037	0.782378	0.713564	0.172871	0.026149	0.124006	2.44139e-05	1.32821e-05
ENSMUSG00000006058	Q9CZ28	Snf8	1207	1004	-0.508843	-0.306319	-0.346169	-0.487653	-0.487518	-0.451264	-0.758583	-0.770785	5.31593e-05	0.00642765	0.00256456	8.78212e-05	0.0001891	0.000121514	7.78216e-08	5.96216e-08
ENSMUSG00000006095	Q9D1E6	Tbcb	971	1416	-0.384489	-0.27527	-0.408449	-0.562635	-0.365325	-0.253427	-0.570944	-0.536012	0.000365441	0.00636054	0.00018906	3.32902e-06	0.000854322	0.00670858	7.63296e-07	1.99393e-06
ENSMUSG00000006127	Q8C5L6	Inpp5k	1356	2679	0.297499	0.122004	-0.179949	-0.0926135	0.635235	0.287121	0.831604	0.776595	0.00929206	0.258849	0.104248	0.392502	1.8708e-05	0.0135781	5.02408e-08	1.66167e-07
ENSMUSG00000006134	P47941	Crkl	4885	5042	0.178593	0.258026	0.137975	0.222181	0.442271	0.259994	0.592965	0.718582	0.12867	0.031506	0.235857	0.061563	0.0011975	0.0242523	1.16022e-05	6.52893e-07
ENSMUSG00000006143	NA	Upk3bl	1513	1119	0.129424	0.026892	0.115866	0.205333	0.144557	0.141304	0.155013	0.161475	0.0855893	0.709201	0.124051	0.0104745	0.0576418	0.0416643	0.0255985	0.0207213
ENSMUSG00000006154	Q8R5F8	Eps8l1	3455	3868	0.156125	-0.032498	-0.176386	-0.138246	-0.0834704	-0.20543	-0.0663856	-0.225915	0.00690258	0.529625	0.00142331	0.0094514	0.438897	0.040672	0.490074	0.0258076
ENSMUSG00000006169	NA	Clint1	7374	3365	0.133263	0.112665	0.104718	0.00498197	0.502018	0.229338	0.327667	0.328172	0.20097	0.2769	0.311625	0.961285	0.000335516	0.0447517	0.00579678	0.00573543
ENSMUSG00000006179	Q9QXE5	Prss16	1569	2155	0.0169149	-0.040102	-0.0307636	0.0864413	0.108318	-0.0527658	0.138402	0.206482	0.90117	0.768625	0.821079	0.533445	0.384445	0.625425	0.221994	0.0779032
ENSMUSG00000006191	Q91WE6	Cdkal1	1743	3372	-0.0374039	-0.632928	-0.720235	-0.921882	0.511346	0.124174	0.0131855	0.0842405	0.700348	8.73098e-07	1.03948e-07	1.12122e-09	7.53377e-05	0.208884	0.892137	0.389892
ENSMUSG00000006204	NA	5430419D17Rik	2175	7948	0.0601528	0.00363927	0.00434573	0.0419362	0.126814	0.0775037	0.119665	0.121963	0.0770092	0.911904	0.894463	0.208683	0.00180665	0.0254416	0.00112936	0.000942955
ENSMUSG00000006205	Q9R118	Htra1	2848	2041	-0.206256	-0.132471	0.0237317	0.131121	-0.0081275	-0.123574	-0.0288398	-0.0187032	0.315435	0.514767	0.906324	0.516561	0.969398	0.516374	0.879045	0.921366
ENSMUSG00000006215	Q60821	Zbtb17	3302	2722	-0.16033	0.27081	0.438655	0.474708	0.0249537	-0.0411957	-0.179495	-0.0232779	0.0175545	0.000197243	2.30526e-07	6.08514e-08	0.736295	0.535326	0.0119006	0.725636
ENSMUSG00000006216	Q9WUB6	Clcnkb	2923	2490	0.0949586	0.0171466	0.0190514	0.0416962	0.0633829	0.0290437	0.0554975	0.102186	0.0836583	0.745782	0.717517	0.429909	0.27506	0.574973	0.286627	0.0592582
ENSMUSG00000006218	NA	Fam131c	1489	1433	0.0356262	-0.00586164	0.0679171	0.160902	-0.286575	-0.179924	-0.279732	-0.346317	0.721581	0.953361	0.505873	0.128826	0.101647	0.239987	0.0746982	0.0304446
ENSMUSG00000006219	Q71FD7	Fblim1	1693	3101	0.301434	0.0647648	-0.135317	-0.272315	0.54689	0.529829	0.765181	0.741571	0.00459828	0.508259	0.174313	0.00970642	3.51808e-05	1.23383e-05	3.89609e-08	6.71964e-08
ENSMUSG00000006221	P35385	Hspb7	2579	2769	0.0182319	-0.002111	0.15059	0.334093	0.157125	0.0876264	0.0647077	0.0829193	0.813967	0.97844	0.0713963	0.000490781	0.0256599	0.147289	0.271275	0.163859
ENSMUSG00000006235	P14753	Epor	1775	1761	-0.45481	-0.435285	-0.0212445	0.463199	0.0445797	-0.0123692	-0.110369	-0.160185	0.0026213	0.0038373	0.878471	0.00277237	0.769584	0.92756	0.417037	0.240892
ENSMUSG00000006262	NA	Mob1b	2924	8967	0.111851	0.0817536	0.220117	0.252801	1.30085	0.763703	1.57551	1.72546	0.620729	0.717	0.33127	0.265979	2.49248e-05	0.00270562	2.68546e-07	5.30591e-08
ENSMUSG00000006269	NA	Atp6v1b1	6020	1999	0.207817	0.103444	0.0306392	0.064137	0.060767	-0.0128676	0.141556	0.0416843	0.00106755	0.0722688	0.572107	0.24282	0.391648	0.837574	0.0367243	0.509693
ENSMUSG00000006270	Q2NKI2	Vax1	2619	1044	0.0497763	-0.00809945	0.0107728	0.0407317	0.125421	0.103905	0.16267	0.0844627	0.203091	0.833153	0.77946	0.294722	0.00996345	0.0166055	0.000525855	0.0435454
ENSMUSG00000006273	P62814	Atp6v1b2	3387	2825	0.360985	0.979108	0.938047	1.05432	0.0744285	0.0921612	0.0349824	0.0921777	8.54498e-05	2.68769e-12	6.72826e-12	5.612e-13	0.370834	0.217965	0.636263	0.218441
ENSMUSG00000006276	NA	Eps15l1	2649	3376	0.0934525	-0.110248	0.0164866	0.120617	0.0183653	0.0608952	-0.158403	-0.146798	0.183017	0.120588	0.811079	0.0892039	0.806268	0.365769	0.0256674	0.0372427
ENSMUSG00000006281	P97499	Tep1	7485	8171	0.177758	-0.0376882	-0.318825	-0.0960534	0.61428	0.297491	0.4518	0.555627	0.155849	0.759088	0.0150956	0.437355	8.39986e-05	0.0184108	0.000766855	7.8556e-05
ENSMUSG00000006288	NA	Ttc5	2437	2366	-0.245099	-0.575904	-0.609105	-0.288452	0.15175	-0.0156871	-0.300868	-0.24847	0.0114365	1.30571e-06	5.44606e-07	0.00365333	0.13848	0.86122	0.00257491	0.0103696
ENSMUSG00000006289	NA	Osgep	1661	3388	-0.255636	-0.174376	-0.371589	-0.362457	-0.133086	-0.11134	-0.412687	-0.280363	0.0253169	0.116713	0.00200915	0.00247182	0.255312	0.284335	0.000523418	0.0115748
ENSMUSG00000006299	NA	Aamp	3858	1817	-0.0506491	0.0604253	-0.0512344	-0.225922	-0.19026	-0.213671	-0.341201	-0.330089	0.493748	0.414125	0.488566	0.00504746	0.040506	0.0117765	0.000235495	0.000334707
ENSMUSG00000006301	NA	Tmbim1	1814	11011	-0.12245	-0.0797187	-0.142209	-0.189107	0.31299	0.195796	0.3741	0.337903	0.106348	0.283685	0.0630037	0.0162638	0.000129594	0.00400269	2.83509e-06	1.21602e-05
ENSMUSG00000006304	Q9CVB6	Arpc2	1945	1439	0.144938	0.260619	0.277617	0.303111	-0.0690773	0.304991	0.13609	0.272649	0.0588163	0.0015624	0.000876215	0.000364927	0.515909	0.00370532	0.162059	0.00826295
ENSMUSG00000006307	NA	Kmt2b	8235	8469	0.0886325	-0.0166512	0.190717	0.346919	0.726262	0.708377	1.20697	1.33079	0.513978	0.902173	0.164663	0.0150703	5.87783e-05	2.03954e-05	3.01184e-09	4.40801e-10
ENSMUSG00000006311	P41163	Etv2	1800	1048	0.293403	0.199499	0.0331414	0.0311903	-0.178683	-0.168607	-0.566967	-0.721245	0.000711967	0.0132854	0.642434	0.659019	0.302821	0.278912	0.000950644	6.51862e-05
ENSMUSG00000006313	Q9D132	Upk1a	1182	1421	0.304036	0.167884	0.346361	0.225148	-0.156452	-0.339769	-0.277328	-0.0948705	0.0704077	0.298996	0.0441726	0.168071	0.337798	0.024562	0.0622527	0.523051
ENSMUSG00000006315	NA	Tmem147	2489	875	-0.457539	-0.429119	-0.389967	-0.477955	-0.308679	-0.224348	-0.351313	-0.400659	2.09698e-05	4.65039e-05	0.000145018	1.17078e-05	0.00489567	0.0181434	0.000604997	0.000152237
ENSMUSG00000006333	NA	Rps9	2074	1347	-0.338274	-0.109033	-0.147015	-0.149911	-0.604455	-0.427611	-0.739401	-0.755008	0.00733997	0.352849	0.213893	0.205408	0.000100203	0.0011329	1.44522e-06	1.05081e-06
ENSMUSG00000006335	Q3U1J1	Tfpt	1172	1166	-0.212351	-0.227826	-0.179533	-0.126622	-0.35849	-0.25092	-0.496058	-0.444289	0.0812605	0.0622316	0.135801	0.286599	0.00409249	0.0197333	5.43478e-05	0.000195182
ENSMUSG00000006342	Q9DBX3	Susd2	3617	3151	0.296322	0.21076	-0.00946998	-0.0197136	0.0317168	-0.0307623	0.203224	0.168382	0.000307371	0.00586762	0.885744	0.762543	0.789362	0.772225	0.0744062	0.132642
ENSMUSG00000006344	Q9Z2A9	Ggt5	1713	4410	0.0533752	-0.00483581	-0.0123303	0.0222768	0.126679	0.0803656	0.19092	0.127149	0.210151	0.90806	0.766878	0.593397	0.010961	0.0636648	0.00013546	0.00504959
ENSMUSG00000006345	Q60928	Ggt1	1701	2167	0.0806078	0.00493002	0.00263125	0.0689767	-0.0705025	0.0166334	-0.399748	-0.478527	0.163337	0.930247	0.962501	0.230086	0.592541	0.888479	0.00146671	0.000216106
ENSMUSG00000006356	Q9DCT8	Crip2	2029	1439	0.0336852	-0.0696038	-0.351763	-0.472772	-0.343267	-0.316581	-0.605139	-0.571645	0.688296	0.410641	0.00034521	1.02729e-05	0.000324895	0.000229575	2.02102e-08	5.43691e-08
ENSMUSG00000006360	P63254	Crip1	516	516	0.219509	-0.120302	-0.357617	-0.338208	-0.642864	-0.496536	-0.585568	-0.688342	0.079263	0.291378	0.00234008	0.00358661	0.000828963	0.00295788	0.000686875	0.000123332
ENSMUSG00000006362	NA	Cbfa2t3	3656	7645	0.115449	0.0582768	0.0862141	0.193709	0.0807718	-0.141853	-0.517104	-0.783346	0.0332764	0.265236	0.105507	0.00116547	0.489265	0.168839	1.16113e-05	7.63225e-09
ENSMUSG00000006369	Q08879	Fbln1	3400	3659	0.108289	0.026153	-0.126366	-0.0816207	0.248606	0.238804	0.297767	0.334812	0.422729	0.845515	0.351727	0.545255	0.140098	0.114148	0.0519903	0.0303544
ENSMUSG00000006373	O55022	Pgrmc1	2336	1857	0.200436	0.473905	0.283518	0.424434	0.0151901	-0.0629632	0.105932	0.161522	0.00210232	2.37196e-08	5.72788e-05	1.5995e-07	0.818388	0.29285	0.082468	0.0108058
ENSMUSG00000006378	O88986	Gcat	4833	2370	-0.311891	-0.195213	-0.178068	-0.341179	-0.121309	-0.136208	-0.169417	-0.198669	0.00587357	0.0782533	0.106239	0.00288467	0.343221	0.23695	0.144212	0.0893021
ENSMUSG00000006386	NA	Tek	6545	4654	0.113354	0.0444718	0.0250414	0.0486365	0.146694	0.111932	0.139644	0.146059	0.00418037	0.224196	0.484036	0.179439	0.00101572	0.00407986	0.000553357	0.000353589
ENSMUSG00000006389	Q08351	Mpl	2238	2934	0.0710484	0.00960248	0.00155443	0.0445937	0.299948	0.275447	0.181806	0.272252	0.327793	0.89359	0.982616	0.534436	0.00383845	0.00297702	0.0331561	0.0030151
ENSMUSG00000006390	Q9JLJ5	Elovl1	7500	1811	-0.195706	-0.183821	-0.01934	-0.083426	-0.198403	-0.212104	-0.175217	-0.223486	0.000634189	0.00113964	0.699759	0.105838	0.00371825	0.000761567	0.00398144	0.000464194
ENSMUSG00000006392	NA	Med8	1082	1743	-0.629952	-0.842816	-0.533743	-0.515669	-0.166586	-0.176333	-0.575901	-0.526505	3.2388e-07	2.21065e-09	3.80247e-06	6.28359e-06	0.0882513	0.0456046	5.628e-07	2.18287e-06
ENSMUSG00000006395	NA	Hyi	804	936	-0.12324	-0.197269	-0.754458	-0.70937	0.126814	0.0775037	0.119665	0.121963	0.286771	0.0942824	9.91212e-07	2.51328e-06	0.0462169	0.166441	0.0364573	0.033254
ENSMUSG00000006398	Q9JJ66	Cdc20	1793	1793	-0.0989857	-0.0897598	-0.4803	-0.694181	0.126814	0.0775037	0.119665	0.121963	0.170891	0.212441	5.11791e-07	8.26118e-10	0.00940412	0.067181	0.00657653	0.00572862
ENSMUSG00000006403	Q8BNJ2	Adamts4	6201	4389	0.123619	-0.291334	-0.75957	-0.569376	0.175817	0.114526	0.8947	0.844976	0.075111	0.000232605	6.577e-11	1.49599e-08	0.0304227	0.10685	1.60564e-12	5.49329e-12
ENSMUSG00000006411	Q8R007	Nectin4	3579	3636	0.253525	0.0947188	0.152451	0.209886	0.0847896	0.0504454	0.10376	0.12143	8.63703e-06	0.0398037	0.00206579	8.69793e-05	0.0899739	0.253861	0.0249195	0.0102495
ENSMUSG00000006412	O70591	Pfdn2	465	1735	-0.263355	-0.110696	-0.0750951	-0.387784	-0.279911	-0.259986	-0.445795	-0.455829	0.00253101	0.165138	0.34071	4.95602e-05	0.00130835	0.000912149	1.13699e-06	8.06071e-07
ENSMUSG00000006418	Q9ET26	Rnf114	2644	3001	-0.00632319	0.041247	0.0852239	0.167937	0.134241	0.0931375	0.225412	0.25265	0.930065	0.566685	0.241357	0.026157	0.0885044	0.180951	0.0027467	0.00100856
ENSMUSG00000006423	Q8VDP2	C330007P06Rik	2808	3467	0.175909	-0.0460777	-0.0660005	-0.0734009	-0.278245	-0.242287	-0.403157	-0.395515	0.0378785	0.57251	0.421284	0.372644	0.00871903	0.0101597	0.000109698	0.000136797
ENSMUSG00000006435	Q923S6	Neurl1a	3659	4157	-0.020782	-0.00353206	-0.293095	-0.361336	0.0726036	-0.0169869	0.0269622	-0.00406796	0.871067	0.97805	0.0270933	0.00702451	0.350194	0.803468	0.69373	0.952125
ENSMUSG00000006442	Q64674	Srm	4180	1338	-0.231068	0.0714702	0.123808	-0.0859919	-0.106447	0.00515667	-0.249361	-0.299939	0.0121799	0.407938	0.157502	0.321811	0.286997	0.953286	0.00897563	0.00227554
ENSMUSG00000006445	Q03145	Epha2	4103	3913	1.3627	1.26449	0.350746	0.250858	0.43236	0.601605	0.976116	1.1374	1.35458e-09	5.51504e-09	0.0235097	0.0973279	0.0162037	0.00048279	8.31453e-07	6.36531e-08
ENSMUSG00000006456	NA	Rbm14	5732	3508	0.0808775	0.187726	0.18955	0.313557	0.263238	0.390926	0.489699	0.603519	0.38369	0.049746	0.0478168	0.00206921	0.0190402	0.000330243	2.25073e-05	1.08646e-06
ENSMUSG00000006457	O88990	Actn3	3313	2880	0.272335	0.245614	0.0500581	0.0300946	0.334428	0.0778374	0.204935	0.156027	0.021473	0.0372016	0.643337	0.778439	0.031434	0.555132	0.129063	0.242446
ENSMUSG00000006463	Q6IR37	Zdhhc24	5005	2558	-0.136216	-0.483734	-0.281484	-0.114942	0.320968	0.22864	0.468781	0.585511	0.280338	0.0006201	0.0314676	0.36083	0.0217593	0.0630321	0.000501252	3.77919e-05
ENSMUSG00000006464	Q3V3N7	Bbs1	3774	5581	0.152005	-0.115962	-0.17495	0.0956511	0.748728	0.342735	0.668197	0.60221	0.248083	0.357299	0.164063	0.459565	6.1829e-05	0.0225402	7.00122e-05	0.00023899
ENSMUSG00000006469	Q80SU6	Slc34a3	2949	2183	0.0497763	0.00262026	0.0189428	0.0407317	0.0686077	0.00172419	0.0270965	0.0484971	0.0997359	0.929042	0.52114	0.173751	0.0569186	0.955548	0.382639	0.126569
ENSMUSG00000006476	Q99NF2	Nsmf	3446	2957	-0.325768	-0.17123	-0.00220667	0.0899099	0.096357	0.13213	0.252179	0.281728	0.000325792	0.035737	0.977219	0.250435	0.274317	0.0982869	0.00310943	0.00119619
ENSMUSG00000006494	Q8BFP9	Pdk1	6276	5185	0.68923	0.968907	1.61348	2.18459	0.155765	-0.114783	-0.0036755	0.0803598	9.27502e-05	6.97244e-07	4.48591e-11	5.8076e-14	0.36566	0.456202	0.980836	0.600114
ENSMUSG00000006498	NA	Ptbp1	3248	3169	0.451293	0.587238	0.421384	0.386894	0.184656	0.202923	0.273013	0.278619	0.000141525	4.61248e-06	0.000301626	0.000723125	0.1081	0.051343	0.0109387	0.00959453
ENSMUSG00000006517	NA	Mvd	2040	1833	0.174832	0.0534808	0.151388	0.023807	-0.241359	-0.192606	-0.111625	-0.114592	0.0805448	0.582692	0.126938	0.806893	0.020894	0.0363348	0.210328	0.198924
ENSMUSG00000006519	Q61462	Cyba	763	744	-0.160023	-0.122839	-0.287095	-0.431202	-0.502007	-0.375395	-0.557368	-0.541334	0.147328	0.261176	0.0130481	0.000509159	0.000262297	0.00148905	1.93057e-05	2.82568e-05
ENSMUSG00000006522	Q61704	Itih3	2658	2992	0.309461	0.172447	0.115181	0.227166	-0.0695238	-0.182591	-0.101098	-0.162435	0.000211022	0.0199939	0.101762	0.00320547	0.635556	0.171228	0.442974	0.221178
ENSMUSG00000006526	NA	Tmem110	4493	3822	-0.14356	-0.486391	-0.57906	-0.643175	0.0894432	-0.0176201	-0.0408854	-0.0230818	0.0759293	1.93568e-06	1.21532e-07	1.98862e-08	0.265124	0.804045	0.567029	0.745819
ENSMUSG00000006527	Q9JMD1	Sfmbt1	2601	7837	-0.12357	-0.48352	-0.26296	-0.339808	0.303596	-0.0552467	-0.0593104	-0.0648925	0.218479	4.5171e-05	0.0127115	0.00190183	0.0109862	0.577479	0.549615	0.512932
ENSMUSG00000006529	Q61702	Itih1	4738	3077	0.0788679	-0.00202713	0.024479	0.059778	0.137197	0.0874218	0.135022	0.125292	0.0233335	0.950524	0.456931	0.0777941	0.00110495	0.0142706	0.000438766	0.000886228
ENSMUSG00000006538	P97812	Ihh	1230	2468	0.098196	-0.0322496	0.0137523	0.0513617	0.0849213	-0.0211391	0.00527813	0.0268236	0.0267376	0.435698	0.740249	0.223608	0.0889197	0.622227	0.901144	0.531765
ENSMUSG00000006542	Q8BGM7	Prkag3	2125	2832	-0.0520612	-0.0762455	-0.127723	-0.0349987	0.268613	0.129751	0.164434	0.111721	0.512248	0.343893	0.11258	0.660804	0.00345006	0.0813948	0.0301357	0.124364
ENSMUSG00000006546	NA	Cryba2	1884	923	0.0497763	-0.00809945	0.0107728	0.0407317	-0.045608	0.0377928	-0.0348307	0.021975	0.322274	0.870745	0.828738	0.416203	0.480436	0.530206	0.551755	0.710539
ENSMUSG00000006567	Q64446	Atp7b	7930	6505	0.0846634	0.156268	0.556856	1.0979	0.938226	0.589831	0.621071	0.57553	0.307017	0.0763039	4.80111e-06	6.04078e-10	4.33171e-05	0.0016213	0.00101455	0.00197811
ENSMUSG00000006574	P04919	Slc4a1	2685	4545	0.0693286	-0.00398649	0.016129	0.0407317	0.0835385	0.101277	0.162793	0.263291	0.0900425	0.919612	0.683541	0.3073	0.104343	0.0344496	0.00151981	8.74252e-06
ENSMUSG00000006575	O08576	Rundc3a	1410	2046	0.0951752	0.0231706	-0.104653	-0.181023	0.180085	0.0689222	0.475988	0.5831	0.40504	0.838166	0.358101	0.116822	0.166233	0.546005	0.000335131	3.20029e-05
ENSMUSG00000006576	P16283	Slc4a3	5085	7182	0.129994	-0.190284	-0.216811	-0.020313	0.19343	0.00191237	0.187599	0.237211	0.0557414	0.00712593	0.00265702	0.755961	0.0104074	0.975832	0.0060278	0.000846058
ENSMUSG00000006585	Q8R4E9	Cdt1	1644	2189	0.00932204	0.420069	0.115337	-0.00961364	0.234251	0.254686	0.181439	0.313025	0.887128	1.05581e-06	0.0879077	0.883647	0.0031652	0.000545866	0.00907378	5.43062e-05
ENSMUSG00000006586	NA	Runx1t1	3284	6090	0.11076	-0.818073	-0.125527	-0.137822	0.888634	0.526026	0.248318	0.556568	0.529692	0.000112163	0.47953	0.43862	0.000113912	0.00483883	0.149542	0.00312356
ENSMUSG00000006587	Q9QY31	Snai3	2845	1628	0.0334541	0.0858553	0.156852	0.109792	-0.0856771	-0.153	-0.105856	-0.124292	0.475096	0.084489	0.00354076	0.029269	0.134487	0.00542008	0.0445214	0.0195588
ENSMUSG00000006589	NA	Aprt	794	929	-0.386421	-0.159169	-0.314773	-0.465155	-0.390691	-0.231867	-0.620928	-0.536724	0.000109415	0.0678136	0.000940255	1.03954e-05	0.000425598	0.011744	1.89381e-07	1.85094e-06
ENSMUSG00000006599	NA	Gtf2h1	3043	2736	0.34249	0.722059	0.730752	0.750992	-0.0364679	-0.120807	-0.0746321	-0.00495635	0.000325598	4.6579e-09	3.75197e-09	2.26666e-09	0.712267	0.179757	0.401608	0.955115
ENSMUSG00000006611	P70387	Hfe	1167	3572	-0.0734296	-0.241125	-0.375393	-0.397756	0.281979	-0.0536436	-0.119134	0.157902	0.656471	0.150771	0.0286334	0.0207082	0.145267	0.752201	0.485144	0.356026
ENSMUSG00000006641	Q5U4D8	Slc5a6	5410	3436	0.324985	0.983561	0.823686	0.61218	0.255008	0.0471941	0.0505911	0.0888505	0.00634021	3.15105e-09	8.00434e-08	8.53482e-06	0.0295621	0.638644	0.61542	0.379612
ENSMUSG00000006642	Q9JLR5	Tcf23	4369	4116	0.0920985	0.0556239	0.0140858	0.0598588	0.0857586	0.0628078	0.0854406	0.093446	0.0305917	0.180415	0.725045	0.145517	0.0621904	0.126985	0.0402083	0.0262877
ENSMUSG00000006649	Q9QZS7	Nphs1	5258	4608	0.0497763	-0.00809945	0.0107728	0.0407317	0.0653421	0.0476607	0.0991646	0.0697088	0.140247	0.806029	0.744151	0.223792	0.100369	0.180962	0.00877252	0.0540813
ENSMUSG00000006651	NA	Aplp1	3642	2343	-0.00032001	-0.0791504	0.000488665	-0.0129693	-0.105066	-0.0665548	-0.0176097	-0.00385068	0.993453	0.0502354	0.990115	0.739485	0.256954	0.417541	0.829042	0.962312
ENSMUSG00000006673	NA	Qrich1	3379	3331	0.0726188	-0.212413	-0.10791	-0.029738	0.320931	0.136154	0.142857	0.158404	0.349377	0.0105304	0.170267	0.699862	0.000856177	0.0837417	0.070631	0.0466188
ENSMUSG00000006675	Q8BG58	P4htm	1732	1841	-0.103185	-0.233049	-0.298671	-0.218186	0.0971565	-0.0365368	0.00603388	-0.0488721	0.404108	0.0666187	0.0210551	0.0842506	0.457783	0.754484	0.958771	0.67671
ENSMUSG00000006676	Q3UJD6	Usp19	6534	4791	-0.0270205	-0.118827	-0.296149	-0.198625	0.321416	0.229034	0.444313	0.498026	0.687951	0.0868993	0.000185208	0.00666533	0.00029509	0.00257582	9.31971e-07	1.44442e-07
ENSMUSG00000006678	P33609	Pola1	5577	5346	-0.0845957	-0.297421	-0.259754	-0.340285	0.446017	0.2145	0.0855737	0.0311956	0.466522	0.0163302	0.0333249	0.00709045	0.00201086	0.0769775	0.470797	0.792048
ENSMUSG00000006699	P60766	Cdc42	648	2108	-0.0737214	-0.103362	-0.0937771	-0.207019	0.508167	0.5809	0.446226	0.457523	0.453379	0.29582	0.341916	0.0430327	0.000102896	4.7688e-06	9.3633e-05	7.09461e-05
ENSMUSG00000006705	O70477	Pknox1	4326	4232	0.114402	-0.0969208	0.018184	0.0170346	0.107256	-0.0393551	-0.0170645	-0.140995	0.104013	0.167304	0.790844	0.803984	0.186401	0.582206	0.811	0.0575347
ENSMUSG00000006711	Q5SZV5	D130043K22Rik	3627	4973	0.0857624	0.0630439	0.133488	0.132542	0.442604	0.256865	0.466696	0.501884	0.0465215	0.139704	0.00402133	0.00395822	8.40724e-05	0.00546476	1.01939e-05	3.57672e-06
ENSMUSG00000006715	O88513	Gmnn	1456	1127	-0.455449	-0.598505	-0.386772	-0.3422	-0.0169374	-0.0103598	-0.140733	0.0284307	7.91079e-05	2.0709e-06	0.000461398	0.00147541	0.873999	0.913352	0.151081	0.765489
ENSMUSG00000006717	Q9CQR4	Acot13	1534	721	-0.0403905	-0.0843318	-0.241139	-0.0780655	-0.412796	-0.443694	-0.498902	-0.530729	0.737372	0.48535	0.0557659	0.518766	0.0091124	0.00223804	0.000797798	0.00043518
ENSMUSG00000006724	NA	Cyp27b1	2294	2443	0.451085	0.356884	0.431033	0.357209	0.0764615	0.071151	0.017295	0.0823712	0.000255634	0.00224142	0.000430307	0.00205004	0.330074	0.318617	0.801482	0.245496
ENSMUSG00000006728	P30285	Cdk4	2319	2053	-0.164188	-0.127001	-0.0948555	-0.126858	-0.179268	-0.174588	-0.354264	-0.312606	0.00126339	0.00927541	0.0450336	0.00936818	0.00227536	0.00105408	9.96065e-08	7.56238e-07
ENSMUSG00000006731	Q09200	B4galnt1	2502	2395	0.0912737	-0.12038	-0.376877	-0.413446	-0.0653819	-0.0667572	-0.260947	-0.247839	0.346463	0.220234	0.000691177	0.000273497	0.56779	0.514321	0.0164113	0.0219022
ENSMUSG00000006732	Q9Z120	Mettl1	2983	1791	-0.100864	-0.393264	-0.346272	-0.472159	-0.306711	-0.0561035	-0.475031	-0.500371	0.249795	0.000133493	0.000519784	1.45392e-05	0.00881569	0.560691	5.05848e-05	2.62698e-05
ENSMUSG00000006736	Q9CQ88	Tspan31	1328	1556	0.0583709	0.142285	-0.0548032	0.00188027	-0.291668	-0.331264	-0.483205	-0.484579	0.434491	0.0640425	0.463401	0.979801	0.00276741	0.000284243	2.48859e-06	2.39094e-06
ENSMUSG00000006740	Q61768	Kif5b	4776	6032	-0.0516628	0.0622593	0.215079	0.31212	0.307604	0.0419844	0.279268	0.311216	0.684896	0.623463	0.0977037	0.0195019	0.0300245	0.728567	0.0279661	0.0154444
ENSMUSG00000006763	Q9D2C2	Saal1	3184	4728	-0.372951	-0.290362	-0.104327	-0.0900496	-0.0666266	-0.171001	-0.34225	-0.38133	0.000280357	0.00291808	0.244121	0.313021	0.488885	0.0552277	0.000524244	0.000167199
ENSMUSG00000006764	Q8CGV2	Tph2	2282	2626	0.0547635	0.0216922	0.0365012	0.00693085	0.0642492	0.0201717	0.0686716	0.0616404	0.279303	0.667191	0.470352	0.888475	0.261292	0.691058	0.184786	0.230993
ENSMUSG00000006777	Q99PS0	Krt23	1723	1565	0.0497763	0.0782157	0.043683	0.122779	0.142028	0.0775037	0.137014	0.139867	0.232872	0.0729432	0.29737	0.00705731	0.00472502	0.0698479	0.00262747	0.00221862
ENSMUSG00000006782	P16330	Cnp	2444	2357	-0.0705574	-0.197547	-0.304227	-0.378805	-0.119706	-0.16502	-0.0702762	-0.0995652	0.498928	0.0665933	0.00681756	0.00115124	0.256231	0.0851041	0.45063	0.288729
ENSMUSG00000006784	NA	Ttc25	2794	2673	0.0487861	-0.0762986	-0.118634	-0.0981717	0.152743	0.0039079	0.0322645	0.0545562	0.329049	0.125612	0.0193364	0.0483114	0.157851	0.966953	0.732514	0.564514
ENSMUSG00000006800	Q8CFG0	Sulf2	3746	4580	0.106892	-0.0545513	-0.315469	-0.24152	0.337863	0.188787	0.397165	0.315901	0.357689	0.637905	0.011834	0.0473912	0.00476385	0.0640537	0.000424931	0.00341449
ENSMUSG00000006818	P09671	Sod2	1494	5861	0.203975	0.222751	-0.10791	-0.284656	0.525074	0.491263	1.05584	1.30788	0.0536105	0.035881	0.298649	0.0105276	1.45062e-05	7.86543e-06	1.01077e-11	1.0849e-13
ENSMUSG00000006850	Q8BQX5	Tmco6	5504	1817	-0.242988	-0.840549	-1.09247	-0.773842	0.00486011	-0.0444694	-0.457046	-0.255684	0.0638574	5.56876e-07	5.39148e-09	2.01342e-06	0.971603	0.715874	0.00103155	0.0463717
ENSMUSG00000006906	Q9CQ26	Stambp	2286	2364	0.293866	-0.185471	-0.235151	0.0121064	0.115704	0.0465485	-0.17599	-0.162225	0.000173419	0.01092	0.00190619	0.857578	0.119164	0.474427	0.0121285	0.0195305
ENSMUSG00000006920	P70351	Ezh1	2316	4207	-0.0174486	-0.565607	-0.373926	0.0446541	0.262161	-0.0509285	0.140029	0.170333	0.912823	0.00136519	0.0253345	0.779745	0.030903	0.597891	0.169381	0.0998111
ENSMUSG00000006931	Q8K2B0	P3h4	1739	2178	-0.497442	-0.448913	-0.417131	-0.449423	-0.284515	-0.366376	-0.585496	-0.552872	1.95056e-05	6.94137e-05	0.000163343	6.94774e-05	0.0102508	0.000515911	1.41817e-06	3.31658e-06
ENSMUSG00000006932	Q02248	Ctnnb1	4134	3623	0.0466027	0.208278	0.13107	0.183975	0.310536	0.159198	0.205214	0.235329	0.578275	0.0187605	0.125796	0.0356746	0.00217822	0.060756	0.0181606	0.00772986
ENSMUSG00000006948	Q9Z0M1	Klk4	705	1249	0.0497763	-0.00809945	0.0107728	0.0407317	-0.136428	-0.0887542	-0.189311	-0.369991	0.233098	0.843873	0.793476	0.326606	0.10916	0.236373	0.0164479	4.10445e-05
ENSMUSG00000006958	NA	Chrd	2865	3435	0.0270941	-0.192522	-0.364145	-0.316524	0.307882	0.174904	0.364445	0.361994	0.855462	0.191496	0.0149413	0.0322838	0.0841821	0.2653	0.0252928	0.0262139
ENSMUSG00000006998	NA	Psmd2	3293	3001	-0.16927	0.00940985	0.0577422	-0.00123244	-0.123372	-0.113303	-0.222165	-0.225163	0.0109	0.878928	0.354156	0.984087	0.0815754	0.0739764	0.00126083	0.00111582
ENSMUSG00000007021	Q8R191	Syngr3	3043	1965	-0.348173	-0.4736	-0.574265	-0.620277	0.0928637	0.0770018	0.468957	0.553525	0.00093016	2.61434e-05	1.2934e-06	3.18101e-07	0.399465	0.433639	5.48781e-05	5.81085e-06
ENSMUSG00000007029	Q9Z1Q9	Vars	4016	4137	-0.0327985	-0.033675	-0.0858488	-0.142003	0.0051621	0.0489197	-0.00583373	0.0737715	0.611367	0.601739	0.19056	0.0357462	0.94352	0.454831	0.928655	0.263441
ENSMUSG00000007030	Q9JHA8	Vwa7	2953	4313	0.108373	-0.0812855	-0.0653525	0.0274213	0.177244	0.169544	0.236019	0.608108	0.0212683	0.0672278	0.135937	0.530355	0.0479724	0.0352317	0.00480535	2.67735e-08
ENSMUSG00000007033	P16627	Hspa1l	3727	2472	0.186489	0.0717624	-0.146658	-0.108041	0.10836	0.264884	0.211924	0.153885	0.0818015	0.485069	0.138862	0.271502	0.32807	0.0158793	0.0442848	0.130817
ENSMUSG00000007034	Q91VA1	Slc44a4	2756	2261	0.0990987	0.0329081	0.00933532	0.0572287	0.0704875	0.0417168	0.0551358	0.0785093	0.0221151	0.422765	0.816799	0.166152	0.1563	0.346569	0.213203	0.0829185
ENSMUSG00000007035	NA	Msh5	3183	2886	0.285821	0.240208	-0.0613042	-0.0604092	-0.0827637	-0.0903085	0.0206129	0.211761	0.00314074	0.0110482	0.459354	0.463217	0.488386	0.397466	0.84531	0.0524604
ENSMUSG00000007036	Q9Z1Q2	Abhd16a	1944	1945	-0.0610163	-0.0042371	0.0496722	0.176985	-0.140322	-0.060701	-0.289569	-0.0494889	0.480257	0.960526	0.562667	0.0467127	0.14273	0.468063	0.00193972	0.553772
ENSMUSG00000007038	O35657	Neu1	3279	2474	0.354178	0.709936	0.486596	0.847118	0.114891	0.327829	0.550698	0.749605	2.20862e-05	1.58009e-10	1.80069e-07	4.15909e-12	0.101536	1.28204e-05	2.4576e-09	4.9456e-12
ENSMUSG00000007039	Q99LD8	Ddah2	5803	1342	-0.307819	-0.331099	-0.448069	-0.536642	-0.519202	-0.409269	-0.646484	-0.689453	0.0310431	0.0211849	0.00285343	0.000579818	0.00686901	0.0146585	0.000391385	0.000198075
ENSMUSG00000007041	Q9Z1Q5	Clic1	1191	1466	-0.00328959	-0.0811676	-0.051248	-0.129852	-0.153291	-0.0679658	-0.284235	-0.261076	0.949511	0.127701	0.328913	0.018776	0.0138448	0.199404	1.22533e-05	3.74382e-05
ENSMUSG00000007050	NA	Lsm2	865	873	-0.0614626	-0.31402	-0.184435	-0.218925	-0.466748	-0.299577	-0.571964	-0.593136	0.513653	0.00251751	0.0585308	0.0270168	0.000160902	0.0036258	2.61842e-06	1.52468e-06
ENSMUSG00000007080	Q9WVF7	Pole	6864	7163	-0.0952689	-0.369839	-0.424432	-0.420906	0.745219	0.520977	0.600031	0.629986	0.478984	0.0108259	0.00423718	0.00455134	2.43369e-05	0.000477885	0.000100304	5.51446e-05
ENSMUSG00000007097	Q6PIE5	Atp1a2	6262	6227	0.0436959	-0.021808	0.00760893	0.0301994	0.13333	0.089974	0.141776	0.129901	0.189925	0.506681	0.816354	0.360009	0.00142025	0.0120145	0.000269505	0.000635994
ENSMUSG00000007107	Q9WV27	Atp1a4	1416	3470	0.0689568	-0.00131672	0.0107728	0.0407317	0.10964	0.0418615	0.084023	0.0863205	0.051668	0.969019	0.75067	0.235887	0.00788192	0.228446	0.0199445	0.017095
ENSMUSG00000007122	O09165	Casq1	5674	1847	0.161744	-0.0141278	-0.141037	-0.0718927	0.121073	0.0943725	0.0756485	-0.0378474	0.1613	0.897666	0.1918	0.504261	0.351885	0.418076	0.50985	0.734054
ENSMUSG00000007207	NA	Stx1a	1922	2167	-0.29025	-0.16926	-0.0748083	-0.134743	-0.0167516	0.0864714	0.167065	0.31351	0.0141313	0.133495	0.497796	0.228427	0.882433	0.393543	0.10585	0.0041639
ENSMUSG00000007279	Q9JJS0	Scube2	2991	3571	0.115236	0.0109297	0.0100214	0.0322092	0.269699	0.101147	0.365647	0.468127	0.00104745	0.722482	0.743184	0.296678	0.00110572	0.131027	9.34764e-06	2.28145e-07
ENSMUSG00000007338	Q9CQ40	Mrpl49	1706	1722	-0.0965282	-0.146079	0.00647538	-0.0363847	0.0710708	0.147538	0.0673084	0.192192	0.0892201	0.0131149	0.905931	0.509568	0.256077	0.0122455	0.229708	0.00172659
ENSMUSG00000007379	NA	Dennd2c	2601	4979	-0.100499	-0.274644	0.20924	0.335724	0.58783	0.408678	0.664718	0.998268	0.443918	0.0428593	0.122219	0.0170923	0.000638785	0.0055525	4.62659e-05	1.02622e-07
ENSMUSG00000007411	Q03141	Mark3	6043	3365	-0.121639	-0.270397	-0.172931	-0.145986	0.600714	0.164318	0.308742	0.253356	0.399106	0.069457	0.234413	0.313437	0.000824177	0.260544	0.039992	0.0879425
ENSMUSG00000007415	Q920S3	Gatad1	2458	2545	-0.284742	-0.239635	-0.241923	-0.245936	0.205923	0.119507	0.279766	0.319228	0.000365229	0.00185045	0.00171064	0.00148944	0.0205396	0.121091	0.000937007	0.000242236
ENSMUSG00000007458	P24668	M6pr	4119	2539	-0.0939523	0.0255575	0.210919	0.223614	0.0326693	-0.025083	0.0431909	0.0597954	0.190332	0.716044	0.00561901	0.00363015	0.677418	0.720843	0.539246	0.396952
ENSMUSG00000007476	Q80WG5	Lrrc8a	4483	4301	-0.0137932	0.198345	0.431216	0.493519	0.357255	0.340061	0.518589	0.491882	0.865144	0.0202373	1.40105e-05	2.00196e-06	8.0953e-05	3.77579e-05	6.48328e-08	1.59883e-07
ENSMUSG00000007480	NA	Mc5r	3813	1162	0.418533	0.183032	0.0280839	-0.0404849	-0.0212688	-0.145031	-0.395295	-0.479772	6.25698e-05	0.0355427	0.723067	0.600393	0.881092	0.257162	0.00287543	0.00042705
ENSMUSG00000007564	Q76MZ3	Ppp2r1a	4806	2410	-0.0724689	-0.0841307	-0.00579737	-0.0750632	-0.132148	-0.0839117	-0.267644	-0.283859	0.132902	0.0834317	0.901871	0.120194	0.0198079	0.0884019	8.56384e-06	3.71397e-06
ENSMUSG00000007570	NA	Fance	1780	2025	0.00100601	-0.0883694	-0.359136	-0.437182	-0.167333	-0.20643	-0.442719	-0.254994	0.988233	0.203596	2.33743e-05	1.53912e-06	0.0484741	0.00836222	2.82529e-06	0.00169285
ENSMUSG00000007589	NA	Tinf2	1507	2956	-0.168431	-0.462063	-0.509184	-0.375321	0.121977	-0.0172367	-0.0161325	-0.0895761	0.0278401	1.48987e-06	3.35096e-07	2.74999e-05	0.124342	0.804077	0.81671	0.2071
ENSMUSG00000007591	NA	Tssk4	2560	1686	-0.0350459	-0.146121	-0.170776	-0.0614696	0.212501	0.2282	0.495135	0.609253	0.782917	0.252013	0.179136	0.628289	0.218063	0.144904	0.00425231	0.00075255
ENSMUSG00000007594	Q80WM4	Hapln4	1209	3648	0.253676	-0.0306459	-0.164139	-0.173978	0.167189	0.0983907	-0.043153	0.0952081	0.0894107	0.833909	0.270502	0.24434	0.254625	0.447537	0.729096	0.458451
ENSMUSG00000007603	NA	Dus3l	2147	2025	-0.136512	0.0266995	0.231802	0.347078	-0.00213688	-0.0386937	-0.0625187	-0.0204853	0.156762	0.775373	0.0187897	0.00091718	0.982462	0.65668	0.474858	0.813795
ENSMUSG00000007610	NA	Gtpbp3	3603	2803	-0.499123	-0.604061	-0.7079	-0.543998	-0.102753	-0.22163	-0.577769	-0.664938	6.16867e-07	2.58453e-08	1.51195e-09	1.54913e-07	0.200135	0.00413855	2.68089e-08	2.22548e-09
ENSMUSG00000007613	Q64729	Tgfbr1	6005	5756	0.348654	-0.0965853	-0.153371	-0.113427	0.0710205	-0.200361	-0.118787	-0.155308	0.00691794	0.427789	0.213952	0.354247	0.55942	0.0757704	0.281427	0.163079
ENSMUSG00000007617	Q9Z2Y3	Homer1	3385	5713	1.44221	1.79603	1.58852	1.79678	0.637404	0.290901	0.46131	0.529926	1.35948e-09	1.35622e-11	1.87202e-10	1.39573e-11	0.000511516	0.0548417	0.00371649	0.00112168
ENSMUSG00000007646	Q924H5	Rad51c	1262	3944	-0.0138792	-0.409882	-0.959649	-0.908968	0.271384	0.0199563	0.0436284	0.0354838	0.904508	0.00142609	6.08588e-09	1.71958e-08	0.0209775	0.841704	0.663135	0.723046
ENSMUSG00000007653	P63137	Gabrb2	2698	3989	0.0502077	0.0250686	0.00547094	0.0354298	0.118665	0.0693542	0.111516	0.113813	0.14052	0.458069	0.86939	0.292269	0.00359768	0.0468488	0.00244101	0.00205082
ENSMUSG00000007655	P49817	Cav1	4151	2746	-0.228054	-0.178056	0.129158	0.309556	0.0705413	-0.198298	0.362358	0.318371	0.00363928	0.0188014	0.0791801	0.000196657	0.379174	0.00976361	2.92596e-05	0.000141964
ENSMUSG00000007656	P56212	Arpp19	4306	4046	-0.211861	-0.366644	-0.345131	-0.574635	0.00416438	-0.104919	-0.105988	-0.152608	0.00758252	3.98549e-05	8.36918e-05	5.39112e-08	0.95634	0.132553	0.128999	0.0330651
ENSMUSG00000007659	Q64373	Bcl2l1	3708	2568	-0.638652	-1.10584	-0.698996	-0.508963	-0.271586	-0.306685	-0.725778	-0.863351	2.9656e-07	1.35023e-11	6.60949e-08	8.78368e-06	0.0130176	0.00241714	3.98704e-08	1.83421e-09
ENSMUSG00000007670	Q3U0V1	Khsrp	3309	3978	0.0251846	-0.0545452	0.202578	0.264945	0.370423	0.433965	0.712497	0.721388	0.790018	0.565295	0.0402712	0.00915159	0.00157186	9.73709e-05	6.98477e-08	5.64024e-08
ENSMUSG00000007682	Q9Z1Y9	Dio2	819	5815	0.194073	-0.293998	-0.717508	-0.517291	0.281739	0.0546117	0.0672847	0.193289	0.429267	0.225128	0.00332831	0.0311131	0.065598	0.660388	0.586471	0.139361
ENSMUSG00000007721	Q9D8X2	Ccdc124	942	1356	-0.334022	-0.275016	-0.266603	-0.395141	-0.38404	-0.369869	-0.697544	-0.770462	0.00100659	0.00497915	0.0062468	0.00018221	0.000724614	0.000331209	5.10023e-08	9.08417e-09
ENSMUSG00000007739	P80315	Cct4	1957	2484	-0.199227	-0.0113313	-0.0199457	-0.00301645	-0.178435	-0.198516	-0.477207	-0.418466	0.0162029	0.88386	0.797224	0.968986	0.0476857	0.0158142	2.09922e-06	1.35943e-05
ENSMUSG00000007783	Q8BGD5	Cpt1c	3878	2793	-0.304063	-0.355138	-0.498587	-0.480755	-0.271409	-0.371842	-0.397444	-0.362485	4.93998e-05	6.22873e-06	3.10076e-08	5.88754e-08	0.00114848	8.19012e-06	3.29364e-06	1.19049e-05
ENSMUSG00000007805	NA	Twist2	576	2525	0.121163	0.197051	0.197934	0.136998	0.200633	-0.0541192	0.0155139	-0.0262101	0.145191	0.0215347	0.0210868	0.101327	0.0618841	0.558231	0.866353	0.776054
ENSMUSG00000007812	NA	Zfp655	2958	4157	0.625939	1.01741	0.552472	0.410459	0.515653	0.264383	0.568043	0.590956	4.86525e-05	2.34554e-08	0.000213883	0.00367481	0.000550749	0.0328371	5.42811e-05	3.27416e-05
ENSMUSG00000007815	Q9QUI0	Rhoa	582	2197	-0.115481	-0.131853	-0.0765271	-0.123174	0.0770972	-0.346491	-0.40535	-0.439669	0.241889	0.183259	0.433962	0.212851	0.507679	0.00273174	0.000690452	0.00030475
ENSMUSG00000007817	Q6P1E1	Zmiz1	7568	7482	0.256585	-0.625774	-0.515265	0.0878512	0.882898	0.353621	0.965077	0.589589	0.158743	0.00199481	0.00853266	0.62406	0.000239506	0.0693124	2.21014e-05	0.00399133
ENSMUSG00000007827	NA	Ankrd26	2844	6930	0.0203705	-0.312072	-0.449822	-0.188271	-0.136348	-0.429215	-0.624748	-0.672397	0.873397	0.0208323	0.00153385	0.148844	0.337939	0.00220736	4.48808e-05	1.73392e-05
ENSMUSG00000007833	NA	Aldh16a1	5367	3537	-0.201995	-0.151622	-0.162037	-0.0680582	0.0304154	-0.0442606	0.0683718	0.094054	0.0113684	0.0499756	0.0373497	0.362701	0.710533	0.546965	0.353685	0.205329
ENSMUSG00000007836	Q9CX86	Hnrnpa0	900	2678	-0.17813	-0.159265	-0.026017	-0.1356	0.242909	0.171663	-0.0204255	0.0688353	0.0567714	0.0859127	0.772002	0.14038	0.0223373	0.0655481	0.820594	0.446938
ENSMUSG00000007837	Q8R182	Prrg2	1672	1623	0.199408	0.0957147	-0.272454	-0.0325223	-0.0699543	0.0527586	0.023125	0.0621706	0.0489122	0.329741	0.00999734	0.739647	0.534052	0.598724	0.817315	0.53588
ENSMUSG00000007850	O35737	Hnrnph1	3181	2427	0.463536	0.479184	0.182395	0.120935	0.0251881	-0.0824781	0.282505	0.393976	0.00064285	0.000458126	0.135852	0.316626	0.853407	0.500907	0.0275057	0.00321034
ENSMUSG00000007867	Q9DA69	Ift43	588	783	-0.337696	-0.373805	-0.45358	-0.751262	-0.447611	-0.330625	-0.750787	-0.678648	0.0115856	0.00581211	0.00125135	3.82385e-06	0.00320845	0.0115008	2.8881e-06	1.16356e-05
ENSMUSG00000007872	P41133	Id3	1451	1278	-0.418204	-0.583796	-0.854032	-1.24718	-0.257136	-0.1684	-0.180682	-0.600246	0.0019995	6.45831e-05	2.9775e-07	3.82234e-10	0.0665614	0.171263	0.143488	4.28682e-05
ENSMUSG00000007877	O70548	Tcap	2010	948	-0.0653971	-0.0613563	-0.080255	0.114939	-0.220489	-0.279792	-0.195873	-0.103676	0.387196	0.424199	0.293424	0.153921	0.150415	0.0463414	0.157106	0.450452
ENSMUSG00000007880	NA	Arid1a	8322	8187	0.315825	-0.265659	-0.208052	-0.091309	0.562687	0.393733	0.580083	0.615686	0.0448503	0.0921233	0.181518	0.550379	0.00307098	0.0171454	0.000907414	0.000502149
ENSMUSG00000007888	Q9JM58	Crlf1	1528	1644	-0.446088	-0.25511	0.0276451	-0.033087	-0.0335886	0.0271255	-0.0629065	-0.0661809	2.67658e-05	0.006621	0.749228	0.702375	0.718851	0.744923	0.453074	0.430215
ENSMUSG00000007891	P18242	Ctsd	2625	2127	0.0974735	0.28595	0.155715	0.196741	-0.101584	-0.0477846	0.257883	0.251281	0.274967	0.00316998	0.086804	0.0334936	0.302077	0.583735	0.00621783	0.0074564
ENSMUSG00000007892	P47955	Rplp1	342	499	-0.173514	-0.0346265	-0.261421	-0.155931	0.261719	0.154723	0.119665	0.121963	0.0772901	0.715486	0.0104402	0.110103	0.000693716	0.0141039	0.0474823	0.0436358
ENSMUSG00000007908	Q8JZS7	Hmgcll1	912	3737	0.0408867	-0.113427	-0.134663	0.00498876	0.126814	0.0775037	0.119665	0.121963	0.552369	0.0995202	0.0508744	0.94159	0.0566732	0.186701	0.0454347	0.0417017
ENSMUSG00000007944	Q9D6E4	Ttc9b	998	2052	0.175251	0.0670202	-3.07632e-05	0.0485764	0.130923	0.0555509	0.0977124	0.10001	0.00103036	0.159504	0.99946	0.293898	0.011755	0.207302	0.0309898	0.0275434
ENSMUSG00000007946	Q62066	Phox2a	1064	1609	0.0610371	-0.024827	0.0090614	0.0633625	-0.0858456	-0.154668	-0.129036	-0.084996	0.269187	0.647339	0.867499	0.253382	0.238845	0.0235181	0.0542106	0.199147
ENSMUSG00000007950	Q8R0P8	Abhd8	1272	1978	-0.612885	-0.451857	-0.645466	-0.8068	-0.0602736	-0.00564012	-0.230753	-0.214948	1.21474e-05	0.000428604	5.88226e-06	2.11677e-07	0.671705	0.964372	0.0801255	0.101485
ENSMUSG00000007987	Q9DAI2	Ift22	4642	3071	-0.12193	-0.279388	-0.270287	-0.139953	-0.344212	-0.302319	-0.472818	-0.488418	0.106241	0.000814895	0.00111529	0.0660804	0.000260988	0.0002951	9.00925e-07	5.45008e-07
ENSMUSG00000007989	Q61086	Fzd3	3812	12734	-0.211589	-0.256128	0.224855	0.429004	0.353074	0.0965018	0.204445	0.188369	0.0400408	0.0149736	0.0439045	0.000515889	0.0117489	0.413708	0.0907067	0.117481
ENSMUSG00000008028	D3Z070	1700008O03Rik	570	913	0.358826	0.0869718	0.1033	0.216991	0.00756197	0.0874908	0.170485	-0.0699382	0.00503943	0.43442	0.354308	0.0645416	0.947743	0.418497	0.126605	0.494594
ENSMUSG00000008035	Q9CQ20	Mid1ip1	2192	2022	0.169703	-0.317793	-0.629786	-0.728342	0.0731471	0.187899	0.0796567	0.164912	0.0622012	0.00139442	2.77549e-07	2.56489e-08	0.499158	0.0588136	0.411235	0.0952824
ENSMUSG00000008036	P62743	Ap2s1	1998	836	-0.541716	-0.485692	-0.416327	-0.553443	-0.536438	-0.404324	-0.620304	-0.646562	0.000215276	0.000659715	0.00262284	0.00016969	0.00103037	0.00411208	6.48685e-05	3.91466e-05
ENSMUSG00000008090	Q91V87	Fgfrl1	1519	2329	-0.431943	-0.189618	-0.165951	-0.278007	0.378735	0.303988	0.268996	0.186317	3.64824e-05	0.0337036	0.0602098	0.00315969	0.000167765	0.000541292	0.00172951	0.0224709
ENSMUSG00000008129	NA	4930432K21Rik	3820	2366	0.318753	-0.155961	-0.400378	-0.0854926	0.0987267	-0.00124074	-0.23004	-0.306484	0.000350193	0.0350117	3.09505e-06	0.234368	0.386821	0.990236	0.0326804	0.00605558
ENSMUSG00000008136	O70433	Fhl2	2085	1563	-0.0648182	0.0591953	0.366306	0.387177	-0.0796439	-0.0266379	0.0734318	0.171974	0.514458	0.55006	0.0009692	0.000567524	0.477572	0.788996	0.462446	0.0926778
ENSMUSG00000008140	NA	Emc10	2145	1872	0.146672	0.114622	0.13137	0.153696	-0.11114	-0.0100946	0.0372005	0.0631286	0.0782584	0.163297	0.112369	0.0658126	0.218979	0.898875	0.640272	0.429699
ENSMUSG00000008153	Q99JH7	Clstn3	5339	4014	0.100535	-0.01899	-0.0280473	-0.0152236	0.207072	0.120051	0.459227	0.396868	0.0525102	0.698264	0.564682	0.752907	0.0582431	0.210194	4.6106e-05	0.000259858
ENSMUSG00000008167	NA	Fbxw9	2835	1907	-0.0966628	-0.0575724	-0.440572	-0.423553	-0.268155	-0.325668	-0.473904	-0.444529	0.287865	0.522331	5.3072e-05	8.58404e-05	0.0129284	0.00126701	2.03143e-05	4.6028e-05
ENSMUSG00000008193	O35906	Spib	811	2788	0.518542	0.340792	-0.0169608	0.092572	0.196781	-0.0479349	-0.0934881	0.2545	0.0469146	0.169104	0.939031	0.682691	0.476066	0.837957	0.684702	0.310834
ENSMUSG00000008200	NA	Fnbp4	3117	4691	0.583366	0.569049	0.266748	0.146898	0.449183	0.214762	0.607994	0.627318	0.000299612	0.00038376	0.0672074	0.30407	0.00664437	0.127758	0.000147998	0.000102502
ENSMUSG00000008206	Q9D6J1	Cers4	1792	9475	-0.273645	-0.670606	-0.660598	-0.733324	0.136099	0.0621498	0.136713	0.0660654	0.00944629	3.29449e-07	4.16389e-07	6.29089e-08	0.209818	0.516192	0.160897	0.489617
ENSMUSG00000008226	Q3TMH2	Scrn3	3732	3309	0.253646	-0.170081	-0.441413	-0.00754334	0.115487	0.00171057	0.107827	0.0079593	0.0297313	0.13469	0.000503118	0.945807	0.354544	0.987661	0.334212	0.942662
ENSMUSG00000008301	Q9JJT9	Phax	1217	1942	-0.367856	-0.435365	-0.00457689	-0.0514315	0.0836119	-0.110819	-0.0407912	0.0268902	1.69024e-05	1.52509e-06	0.946393	0.453832	0.256134	0.0987057	0.532704	0.679679
ENSMUSG00000008305	NA	Tle1	3286	4369	-0.131105	0.0531143	0.283257	0.190457	0.164905	0.119886	-0.118965	0.0267237	0.115488	0.510154	0.00147843	0.0243128	0.0603055	0.122073	0.128791	0.72527
ENSMUSG00000008318	Q8BX43	Relt	1533	2851	0.683533	0.573685	0.221817	0.0104062	0.333477	0.446024	0.567194	0.534019	4.68143e-05	0.000358098	0.125738	0.941759	0.0507924	0.00525432	0.000680549	0.00120128
ENSMUSG00000008333	Q9CQI7	Snrpb2	1356	2061	-0.11954	-0.0775348	-0.0423838	-0.11874	-0.542626	-0.592696	-0.915586	-0.940043	0.279777	0.478465	0.697162	0.282753	7.13266e-05	4.89102e-06	4.34765e-09	2.70334e-09
ENSMUSG00000008373	Q8CCF0	Prpf31	1888	3144	-0.20705	-0.286568	-0.372645	-0.57911	-0.0918023	-0.0581309	-0.262249	-0.235755	0.0218032	0.00242026	0.000199291	5.91806e-07	0.293022	0.45328	0.00223538	0.00515112
ENSMUSG00000008384	Q9JL10	Sertad1	1216	1233	2.25676	1.64376	1.1351	1.21102	-0.00104937	0.48439	0.696905	0.590304	8.81642e-18	1.12837e-14	3.11538e-11	8.23311e-12	0.992133	2.87454e-05	1.24004e-07	1.78152e-06
ENSMUSG00000008393	Q9CR86	Carhsp1	3231	2858	0.107776	0.342494	0.261529	0.187143	-0.106469	-0.116708	-0.187166	-0.203254	0.129611	4.2258e-05	0.0008443	0.0117543	0.185028	0.106805	0.013167	0.0077562
ENSMUSG00000008398	P41971	Elk3	4605	4212	-0.0748218	-0.425756	-0.202961	-0.152245	0.53323	0.413541	1.12538	1.14744	0.495653	0.000676158	0.073415	0.172714	0.000145237	0.000668672	1.55026e-10	1.05297e-10
ENSMUSG00000008429	Q9JJC9	Herpud2	2647	2781	0.3375	0.136994	-0.131397	0.0557461	0.123245	-0.0601533	-0.0520153	-0.0918795	0.00067494	0.127368	0.147179	0.528395	0.179015	0.458278	0.520949	0.26164
ENSMUSG00000008435	Q8CEE7	Rdh13	1875	3034	0.394077	0.548564	0.523764	0.317698	-0.363461	-0.330325	-0.703425	-0.634807	0.00154239	4.21512e-05	7.57724e-05	0.00829874	0.00647356	0.00557583	1.25286e-06	5.66705e-06
ENSMUSG00000008438	Q9JI76	Adam21	2172	2911	-0.00548261	-0.0316311	-0.0136831	0.0104941	0.0938475	0.0445368	0.0965437	0.0889958	0.875473	0.374306	0.698674	0.766049	0.0194291	0.199456	0.00847302	0.0139923
ENSMUSG00000008450	P61971	Nutf2	2855	948	-0.291616	-0.304963	-0.296862	-0.371883	-0.230856	-0.0781747	-0.0695497	-0.128707	0.000313092	0.000190488	0.000256655	1.72994e-05	0.00562591	0.258806	0.31388	0.0693113
ENSMUSG00000008461	NA	Fut1	876	2580	0.000524338	-0.0662033	-0.0365802	0.0287302	0.0720842	0.0136693	-0.0377668	0.0365191	0.993444	0.304533	0.568075	0.656752	0.364253	0.845907	0.583716	0.60323
ENSMUSG00000008475	Q9CPW4	Arpc5	414	1914	-0.0513489	0.174201	0.224747	0.206024	0.177879	0.0775037	0.119665	0.186417	0.646811	0.127816	0.0530525	0.0744798	0.0220182	0.239264	0.0731718	0.00857575
ENSMUSG00000008482	Q9CQ29	Rnf151	633	1189	-0.100094	-0.15168	-0.200144	-0.0385956	0.195166	0.440503	0.695249	0.78728	0.181151	0.0481258	0.0101553	0.606427	0.189533	0.00228963	1.54127e-05	2.5744e-06
ENSMUSG00000008489	NA	Elavl2	5085	4191	0.464721	0.165178	-0.123573	-0.15998	0.132867	0.0728195	0.0779709	0.0522023	4.15671e-06	0.035619	0.0877292	0.0281383	0.024493	0.151882	0.122975	0.291186
ENSMUSG00000008496	Q00196	Pou2f2	3861	7095	0.486447	-0.0993264	-0.354036	-0.245414	0.0776807	0.11574	0.522263	0.626543	2.55806e-05	0.242613	0.000142271	0.00509108	0.579687	0.360622	0.000359091	4.54733e-05
ENSMUSG00000008540	Q91VS7	Mgst1	3510	1167	-0.168444	-0.202985	-0.604102	-0.740234	-0.0347807	-0.196149	0.169749	0.0596055	0.365123	0.276704	0.00327953	0.000562934	0.884572	0.365241	0.42741	0.780077
ENSMUSG00000008575	NA	Nfib	2990	9116	0.134935	-0.29268	-0.523542	-0.781006	-0.109954	-0.126548	0.030675	-0.186947	0.0959959	0.00110667	9.19288e-07	1.08803e-09	0.207821	0.108134	0.688385	0.0216256
ENSMUSG00000008590	Q9JHJ5	Htr3b	4537	2411	0.0410241	-0.00713155	0.00202054	0.0319794	0.0900146	0.0778916	0.152977	0.12498	0.299348	0.8555	0.95877	0.416242	0.0504034	0.0609544	0.000831439	0.00432712
ENSMUSG00000008601	Q9WTL2	Rab25	1358	1081	0.224032	-0.0368337	-0.123013	0.0969933	-0.34752	-0.138297	-0.183322	-0.188961	0.019422	0.666676	0.147205	0.273047	0.028177	0.305283	0.178465	0.166043
ENSMUSG00000008604	Q99NB8	Ubqln4	1850	3330	0.341692	0.418515	0.214879	0.135066	0.529745	0.551146	0.931284	0.896715	0.00345291	0.000557331	0.0525704	0.212746	0.000154831	2.4602e-05	5.64018e-09	1.13036e-08
ENSMUSG00000008658	Q9JJ43	Rbfox1	4471	3061	0.0503393	-0.0088975	0.00387076	0.0338296	0.127912	0.029589	0.144377	0.162574	0.206343	0.820374	0.921206	0.390729	0.0215681	0.524738	0.00511272	0.00206545
ENSMUSG00000008682	Q6ZWV3	Rpl10	684	855	-0.284811	-0.062522	-0.0826673	-0.0802109	-0.0383405	0.347554	0.291866	0.139026	0.171359	0.759078	0.685401	0.69429	0.843274	0.0805556	0.130091	0.447127
ENSMUSG00000008683	P62245	Rps15a	482	5179	-0.28804	-0.115387	-0.148907	-0.164662	-0.503815	-0.33134	-0.498963	-0.549682	0.0313092	0.365562	0.246238	0.201677	0.000673238	0.00826623	0.000232485	7.68143e-05
ENSMUSG00000008690	Q8BSP2	Ncaph2	1833	3302	-0.217536	-0.263339	-0.382073	-0.397247	-0.305625	-0.18621	-0.344732	-0.323707	0.00509768	0.00104036	1.55766e-05	9.24769e-06	0.000678476	0.0134848	5.16392e-05	0.000109851
ENSMUSG00000008730	O88904	Hipk1	4999	7939	0.127759	0.0431317	0.0988001	0.227131	1.52273	0.959545	1.95516	1.9665	0.554289	0.841402	0.646823	0.295067	3.67294e-06	0.000415059	8.77113e-09	7.85495e-09
ENSMUSG00000008734	Q923Z0	Gprc5b	1525	4518	0.22685	0.155082	0.284458	0.545296	0.760282	0.458356	0.23417	0.178613	0.187255	0.362813	0.100437	0.00300876	0.000132629	0.00558507	0.134793	0.249953
ENSMUSG00000008763	P39098	Man1a2	4027	7969	0.0836028	0.00982963	0.0724855	0.126056	0.828815	0.304083	0.61272	0.54634	0.567837	0.9463	0.619698	0.390182	4.23447e-05	0.0563565	0.000436994	0.00135251
ENSMUSG00000008822	P56376	Acyp1	1227	735	-0.179359	-0.0718954	-0.269637	-0.0671518	-0.41422	-0.497888	-1.05611	-0.91143	0.175454	0.57976	0.0467617	0.605176	0.00850121	0.000763062	2.10985e-08	2.72908e-07
ENSMUSG00000008845	Q2VLH6	Cd163	4626	4443	0.0186828	-0.0259372	-0.0259504	0.00827726	0.111037	0.0617267	0.103888	0.106186	0.582289	0.448205	0.445576	0.806887	0.00631561	0.0769858	0.0045991	0.00388391
ENSMUSG00000008855	NA	Hdac5	3371	4852	0.00290975	0.185008	0.332162	0.562665	0.0479185	0.0310271	0.220763	0.233706	0.965255	0.00965301	3.6443e-05	9.36534e-09	0.53707	0.653794	0.00347088	0.00217748
ENSMUSG00000008859	P63321	Rala	2699	2688	-0.294234	-0.384123	-0.215078	-0.167372	-0.336996	-0.479242	-0.868115	-0.704591	0.000681905	3.42821e-05	0.00857552	0.0353384	0.000581877	1.73335e-06	6.1208e-11	3.02062e-09
ENSMUSG00000008874	Q9EPW4	Clec3a	3322	591	0.0497763	-0.00809945	0.0107728	0.0407317	0.144451	0.0382998	0.485993	0.403101	0.167819	0.818896	0.760873	0.25572	0.0498191	0.541086	1.83118e-07	2.65441e-06
ENSMUSG00000008892	NA	Vdac3	2099	1423	-0.255689	-0.181154	-0.155577	-0.330673	-0.10267	0.00391512	-0.05311	0.0181906	0.000915697	0.0128677	0.0298564	5.68055e-05	0.220446	0.957339	0.47213	0.804045
ENSMUSG00000008932	NA	Slc1a7	3319	3007	0.0324864	-0.000361375	0.0205092	0.133676	0.121981	-0.0738796	-0.176325	-0.183611	0.515859	0.994249	0.683248	0.0149155	0.147744	0.305444	0.0167975	0.0130442
ENSMUSG00000008958	Q62481	Vps72	1760	1456	-0.00108837	-0.151961	-0.19494	-0.0833511	-0.216895	-0.140543	-0.307637	-0.347945	0.988174	0.0477897	0.0133509	0.263414	0.016413	0.0722827	0.000426983	0.000112058
ENSMUSG00000008976	Q00422	Gabpa	5401	4987	0.0259286	-0.0734291	0.136139	0.286443	0.508182	0.109351	0.39232	0.369774	0.843567	0.578023	0.302646	0.0357379	0.00207997	0.421547	0.00685601	0.0102657
ENSMUSG00000008999	P23359	Bmp7	4741	3670	0.0479319	0.00334831	0.00785242	0.0329356	0.231162	0.204846	0.549311	0.566661	0.0726204	0.897028	0.760916	0.208679	0.00119437	0.00129785	8.03049e-10	4.38187e-10
ENSMUSG00000009013	P63168	Dynll1	696	2030	0.507057	0.520047	0.254548	0.276239	-0.222009	-0.072183	-0.342369	-0.255581	5.43777e-06	3.74366e-06	0.0074689	0.00413294	0.0274414	0.40056	0.000475718	0.00590029
ENSMUSG00000009030	Q9DBX2	Pdcl	1495	3056	-0.0342366	-0.301122	-0.478335	-0.326219	0.123295	0.11027	0.432182	0.431357	0.615132	0.000178348	3.44423e-07	7.28589e-05	0.102961	0.102493	6.50911e-07	6.71971e-07
ENSMUSG00000009035	Q8BG09	Tmem184b	4131	3627	-0.0758098	-0.123272	0.0176019	0.053175	0.34378	0.300573	0.564367	0.620642	0.222643	0.0530362	0.773425	0.387832	5.53813e-05	7.38583e-05	4.0509e-09	6.63181e-10
ENSMUSG00000009073	P46662	Nf2	5787	4720	-0.0678939	-0.124993	-0.131272	-0.212989	0.382644	0.215709	0.0519547	0.135963	0.397295	0.125787	0.109012	0.0128343	0.000364243	0.0156926	0.539959	0.115756
ENSMUSG00000009075	Q91ZM8	Cabp7	1954	2628	0.0625882	0.0665867	0.0277909	0.0588389	0.183022	-0.00880488	0.144571	0.24254	0.208162	0.189435	0.571438	0.236496	0.0195092	0.889892	0.0351098	0.00124799
ENSMUSG00000009076	Q9CQR5	Zmat5	955	792	-0.499861	-0.402068	-0.654508	-0.934101	-0.421591	-0.341281	-0.557255	-0.557143	0.00197497	0.00989306	0.000135686	1.14828e-06	0.00446577	0.00868723	0.000107898	0.000108228
ENSMUSG00000009079	Q61545	Ewsr1	2415	2588	0.154132	0.0787174	-0.0260018	-0.114841	0.10482	0.0302069	0.041082	0.094121	0.0930629	0.380452	0.770625	0.205748	0.292839	0.731955	0.641774	0.291002
ENSMUSG00000009090	O35643	Ap1b1	3082	4085	-0.156877	-0.249877	-0.299867	-0.245506	0.400331	0.329034	0.180998	0.246143	0.0578422	0.00417475	0.000904115	0.00483266	0.000107002	0.000283956	0.0288807	0.0041742
ENSMUSG00000009092	Q9D8K3	Derl3	902	1321	1.18157	0.544112	0.322369	0.227741	0.0354272	-0.0916974	0.0294242	-0.0935523	3.91368e-08	0.000299634	0.0137367	0.0643876	0.832812	0.538488	0.845159	0.526585
ENSMUSG00000009097	NA	Tbx1	1509	2511	0.0459964	0.00916717	0.0811201	0.132581	0.278859	0.148933	0.285368	0.197303	0.396544	0.86565	0.149704	0.0237305	0.0212065	0.145992	0.00928492	0.0579409
ENSMUSG00000009108	P50149	Gnat2	1017	2054	0.110473	-0.0798071	-0.335199	-0.235783	0.0839758	-0.205857	-0.0317669	0.114831	0.262574	0.401816	0.000889254	0.0146027	0.540441	0.0891621	0.791512	0.355746
ENSMUSG00000009112	P59017	Bcl2l13	1791	6925	0.0568421	-0.0989955	-0.288068	-0.254321	0.34899	0.0906614	-0.126051	-0.166754	0.640857	0.420444	0.0264159	0.0474599	0.00865693	0.417839	0.267795	0.147201
ENSMUSG00000009114	NA	2610028H24Rik	804	1640	0.0602537	0.0480971	0.0226637	0.0322355	-0.0431961	-0.0176595	0.110611	0.393333	0.292746	0.405391	0.689411	0.56813	0.688266	0.857112	0.273531	0.000945087
ENSMUSG00000009115	Q9D9W0	Spatc1l	945	1332	0.146638	0.100396	0.0420489	0.0864929	-0.288653	-0.233975	0.112133	0.00817049	0.00151627	0.0222449	0.304656	0.0421491	0.00455126	0.0103357	0.201022	0.924171
ENSMUSG00000009145	Q924H9	Dqx1	2082	3257	-0.120424	-0.2452	-0.380976	-0.221123	0.182643	0.30986	0.14849	0.168813	0.326465	0.0497754	0.00299326	0.0734874	0.0922241	0.00396276	0.120485	0.0810283
ENSMUSG00000009207	NA	Lnpk	2748	3321	-0.0654816	-0.140612	-0.0453405	-0.0659903	0.123146	-0.0337544	-0.17403	-0.106433	0.557273	0.213799	0.683252	0.554116	0.266398	0.731105	0.0876603	0.285751
ENSMUSG00000009210	NA	Prr29	5536	1141	0.0695363	0.0239466	0.0107728	0.0407317	0.164699	0.0482318	0.115805	0.145709	0.110496	0.57468	0.798691	0.339015	0.00277842	0.275184	0.0136889	0.00288136
ENSMUSG00000009214	Q9D1N4	Mymk	666	1382	0.135358	-0.0128465	0.0995372	0.0169278	0.0940122	0.0447015	0.086863	0.0891606	0.0119227	0.792766	0.0568744	0.727835	0.0888736	0.358843	0.0800241	0.0727471
ENSMUSG00000009216	Q8BUM6	Fam163b	2442	2959	0.0406354	-0.0172404	0.00163185	0.0315907	-0.142598	-0.172586	0.0228544	0.0455836	0.46506	0.75551	0.976468	0.569074	0.120087	0.0422389	0.785387	0.589559
ENSMUSG00000009246	Q9JJH7	Trpm5	3479	4123	0.34453	0.252816	0.0330198	0.0327039	0.112182	0.0783484	0.111207	0.115473	1.22405e-06	7.49695e-05	0.510127	0.51052	0.033807	0.0946506	0.0201744	0.016358
ENSMUSG00000009248	O35885	Ascl2	1369	1605	0.151329	0.140014	0.544548	0.993017	0.0537005	0.0766622	0.130038	0.247028	0.105596	0.138076	2.03646e-05	1.16714e-08	0.652809	0.483032	0.240844	0.0363517
ENSMUSG00000009281	Q9DD06	Rarres2	495	795	-0.0671507	-0.0995343	0.0155571	-0.00713966	-0.173541	-0.0575386	-0.00198242	-0.163404	0.775652	0.674914	0.948778	0.976188	0.68774	0.880669	0.995871	0.671639
ENSMUSG00000009291	Q8R143	Pttg1ip	522	2294	0.130476	0.359461	0.417079	0.475826	0.271392	0.147833	0.252402	0.24319	0.13157	0.000243859	4.24668e-05	7.31331e-06	0.00665876	0.0829602	0.00504046	0.00659238
ENSMUSG00000009292	Q91YD4	Trpm2	5519	7274	0.0590789	-0.00484717	0.0295082	0.0763591	0.09685	0.065888	0.0949929	0.0932892	0.0861198	0.884342	0.381275	0.0308201	0.016134	0.0627337	0.0092977	0.010381
ENSMUSG00000009293	P60605	Ube2g2	2171	2031	-0.216702	-0.073103	-0.0437026	-0.164636	0.0767551	0.00801745	-0.100169	-0.0789497	0.00673149	0.323239	0.552021	0.033219	0.342281	0.910857	0.172153	0.278019
ENSMUSG00000009350	P11247	Mpo	3561	2750	0.0580827	0.00546429	0.0107728	0.0407317	0.108416	0.0563936	0.0915139	0.130405	0.100199	0.873684	0.753586	0.241442	0.00924139	0.11427	0.0131995	0.000943852
ENSMUSG00000009356	NA	Lpo	2133	2926	0.0575847	0.004651	0.0168833	0.0407317	0.124929	0.0726578	0.040244	0.00751907	0.310576	0.934103	0.763907	0.470201	0.0999139	0.275588	0.535011	0.906501
ENSMUSG00000009376	NA	Met	7668	6809	-0.180319	-0.438716	-0.348808	-0.202971	0.408436	0.122542	0.00689768	-0.0542194	0.223468	0.00605007	0.024389	0.172614	0.0179294	0.40739	0.96278	0.71487
ENSMUSG00000009378	Q8BGC3	Slc16a12	4533	4051	0.0374972	-0.0157646	0.00977824	0.0372376	0.153653	-0.090363	-0.0900763	-0.0392134	0.46015	0.755241	0.84672	0.463844	0.119781	0.280284	0.278513	0.636839
ENSMUSG00000009394	Q64332	Syn2	1662	3854	0.0423317	-0.0539364	0.0233612	0.0595261	0.417091	0.238609	0.149463	0.207607	0.451693	0.334192	0.678452	0.296489	7.41639e-06	0.000781448	0.0197791	0.00229132
ENSMUSG00000009406	P41969	Elk1	1891	3548	0.0483891	-0.0744757	-0.0485019	0.131548	0.628392	0.494767	1.01427	1.03987	0.644862	0.480621	0.644882	0.215095	5.90423e-06	3.51639e-05	2.15849e-10	1.31005e-10
ENSMUSG00000009418	Q8CH77	Nav1	6822	13117	0.167057	-0.197367	-0.473563	-0.567468	1.33546	0.853754	1.29304	1.01894	0.545669	0.476304	0.0946706	0.0474782	3.46945e-05	0.00158784	1.38135e-05	0.000272911
ENSMUSG00000009470	Q8BFY9	Tnpo1	3591	8453	-0.0325243	0.0162136	0.309611	0.370637	0.372537	0.220504	0.437425	0.473856	0.786709	0.892321	0.0147539	0.00437343	0.00988192	0.0769165	0.0011865	0.000546869
ENSMUSG00000009471	P10085	Myod1	957	1861	-0.347142	0.389161	-0.418381	-0.837855	0.124246	0.053939	0.067408	0.0697055	0.0445679	0.0295518	0.0172056	1.22365e-05	0.171792	0.49948	0.394776	0.37895
ENSMUSG00000009487	NA	Otog	8841	10043	0.0444672	-0.0165185	-0.00333517	0.0286662	0.135735	0.0814222	0.121261	0.125629	0.174257	0.60762	0.917135	0.375068	0.000825364	0.0174243	0.000820886	0.00058403
ENSMUSG00000009535	Q9D0L8	Rnmt	1759	5008	-0.210414	-0.2428	-0.166083	-0.1242	0.21622	0.0728666	0.141789	0.204838	0.0867884	0.0502955	0.17079	0.301334	0.00393158	0.225479	0.0245814	0.00234301
ENSMUSG00000009545	P97414	Kcnq1	3239	3029	0.0546045	0.00713005	0.013065	0.0380795	0.0931499	0.0568739	0.247234	0.0719147	0.160049	0.851847	0.731401	0.321172	0.132942	0.300775	0.000176257	0.190939
ENSMUSG00000009549	P16254	Srp14	1744	798	-0.24301	-0.147543	-0.114109	-0.229629	0.126814	0.0775037	0.119665	0.121963	0.00172682	0.0419423	0.109347	0.00277207	0.00750111	0.0589353	0.00516162	0.00446864
ENSMUSG00000009555	Q99J95	Cdk9	2575	1733	-0.432158	-0.416086	-0.417583	-0.415578	-0.121606	-0.0763471	-0.187441	-0.213266	4.53209e-07	8.0179e-07	7.63853e-07	8.32891e-07	0.105693	0.24747	0.00798394	0.00310307
ENSMUSG00000009563	Q8R1J9	Tor2a	1887	1536	-0.239641	-0.385224	-0.494998	-0.352627	-0.180683	-0.128442	-0.105504	-0.110516	0.0143285	0.000300512	1.5634e-05	0.000743677	0.0810204	0.157868	0.243153	0.222266
[truncated: 14,453 more rows]

## Sheet: Fig 1E
Fig 1E. The temporal changes between NEFs and MEFs at 1-, 2-, 3-, and 4-h time points under anoxic conditions
[truncated: 14,249 more rows]

[truncated: 32 more sheets: Fig 1F, Fig 2A, Fig 2B, Fig 2C, Fig 2D, Fig 3A, Fig 3B, Fig 3C, Fig 3D, Fig 3E_1, Fig 3E_2, Fig 3J, Fig 4B, Fig 5B, Fig 5D, Fig 5E, Fig 5H, Fig 6A, Fig 6C, Fig 6E …]
