# Supplementary material for: Comparative time-series multi-omics analyses suggest H1.2 involvement in anoxic adaptation and cancer resistance
Source: PLoS Biol. 2024 Aug 23;22(8):e3002778. doi: 10.1371/journal.pbio.3002778 (PMC11376556; doi:10.1371/journal.pbio.3002778)
Supplement: S2 Data — (XLSX) [file pbio.3002778.s030.xlsx]

## Sheet: Fig S1B
Fig S1B. Quantification data for live/dead assay for NEFs and MEFs were exposed at the 1-, 2-, 3-, and 4-h time points under anoxic conditions
	Time	Cell_Name
		MEF			NEF
dead cell/total cell (%)	Normoxia-0h	0.006	0.007	0.006	0	0	0
	Anoxia-1h	0.084	0.082	0.087	0.008	0.006	0.008
	Anoxia-2h	0.085	0.079	0.093	0.01	0.011	0.013
	Anoxia-3h	0.158	0.167	0.151	0.015	0.017	0.013
	Anoxia-4h	0.206	0.213	0.194	0.014	0.018	0.013

## Sheet: Fig S2A
Fig S2A. Matrix representation of Pearson correlation values of the mRNA of each of the replicates compared to every other replicate, three at a time, for both NEFs and MEFs
	MEF.0h.1	MEF.0h.2	MEF.0h.3	MEF.1h.1	MEF.1h.2	MEF.1h.3	MEF.2h.1	MEF.2h.2	MEF.2h.3	MEF.3h.1	MEF.3h.2	MEF.3h.3	MEF.4h.1	MEF.4h.2	MEF.4h.3	NEF.0h.1	NEF.0h.2	NEF.0h.3	NEF.1h.1	NEF.1h.2	NEF.1h.3	NEF.2h.1	NEF.2h.2	NEF.2h.3	NEF.3h.1	NEF.3h.2	NEF.3h.3	NEF.4h.1	NEF.4h.2	NEF.4h.3
MEF.0h.1	1	1	1	0.99454	0.99454	0.99454	0.9927	0.9927	0.9927	0.991618	0.991618	0.991618	0.991485	0.991485	0.991485	0.54222	0.54222	0.54222	0.531931	0.531931	0.531931	0.536443	0.536443	0.536443	0.534811	0.534811	0.534811	0.540023	0.540023	0.540024
MEF.0h.2	1	1	1	0.99454	0.99454	0.99454	0.9927	0.9927	0.9927	0.991618	0.991618	0.991618	0.991485	0.991485	0.991485	0.54222	0.54222	0.54222	0.531931	0.531931	0.531931	0.536443	0.536443	0.536443	0.534811	0.534811	0.534811	0.540023	0.540023	0.540024
MEF.0h.3	1	1	1	0.99454	0.99454	0.99454	0.9927	0.9927	0.9927	0.991618	0.991618	0.991618	0.991485	0.991485	0.991485	0.54222	0.54222	0.54222	0.531931	0.531931	0.531931	0.536443	0.536443	0.536443	0.534811	0.534811	0.534811	0.540023	0.540023	0.540024
MEF.1h.1	0.99454	0.99454	0.99454	1	1	1	0.996735	0.996735	0.996735	0.995494	0.995494	0.995494	0.996664	0.996664	0.996664	0.551257	0.551257	0.551257	0.538334	0.538334	0.538334	0.54424	0.54424	0.54424	0.545334	0.545334	0.545334	0.547033	0.547033	0.547033
MEF.1h.2	0.99454	0.99454	0.99454	1	1	1	0.996735	0.996735	0.996735	0.995494	0.995494	0.995494	0.996664	0.996664	0.996664	0.551257	0.551256	0.551257	0.538334	0.538334	0.538334	0.54424	0.54424	0.54424	0.545334	0.545334	0.545334	0.547033	0.547033	0.547033
MEF.1h.3	0.99454	0.99454	0.99454	1	1	1	0.996735	0.996735	0.996735	0.995494	0.995494	0.995494	0.996664	0.996664	0.996664	0.551257	0.551256	0.551257	0.538334	0.538334	0.538334	0.54424	0.54424	0.54424	0.545334	0.545334	0.545334	0.547033	0.547033	0.547033
MEF.2h.1	0.9927	0.9927	0.9927	0.996735	0.996735	0.996735	1	1	1	0.996173	0.996173	0.996173	0.994731	0.994731	0.994731	0.549049	0.549049	0.549049	0.539616	0.539616	0.539616	0.544724	0.544724	0.544724	0.542503	0.542503	0.542503	0.547342	0.547342	0.547342
MEF.2h.2	0.9927	0.9927	0.9927	0.996735	0.996735	0.996735	1	1	1	0.996173	0.996173	0.996173	0.994731	0.994731	0.994731	0.549049	0.549049	0.549049	0.539616	0.539616	0.539616	0.544724	0.544723	0.544724	0.542503	0.542503	0.542503	0.547342	0.547342	0.547342
MEF.2h.3	0.9927	0.9927	0.9927	0.996735	0.996735	0.996735	1	1	1	0.996173	0.996173	0.996173	0.994731	0.994731	0.994731	0.549049	0.549049	0.549049	0.539616	0.539616	0.539616	0.544724	0.544723	0.544724	0.542503	0.542503	0.542503	0.547342	0.547342	0.547342
MEF.3h.1	0.991618	0.991618	0.991618	0.995494	0.995494	0.995494	0.996173	0.996173	0.996173	1	1	1	0.995635	0.995635	0.995635	0.544929	0.544929	0.544929	0.533782	0.533782	0.533782	0.539516	0.539516	0.539516	0.53899	0.53899	0.53899	0.54366	0.54366	0.54366
MEF.3h.2	0.991618	0.991618	0.991618	0.995494	0.995494	0.995494	0.996173	0.996173	0.996173	1	1	1	0.995635	0.995635	0.995635	0.544929	0.544929	0.544929	0.533782	0.533782	0.533782	0.539516	0.539516	0.539516	0.53899	0.53899	0.53899	0.54366	0.54366	0.54366
MEF.3h.3	0.991618	0.991618	0.991618	0.995494	0.995494	0.995494	0.996173	0.996173	0.996173	1	1	1	0.995635	0.995635	0.995635	0.544929	0.544929	0.544929	0.533782	0.533782	0.533782	0.539516	0.539516	0.539516	0.53899	0.53899	0.53899	0.54366	0.54366	0.54366
MEF.4h.1	0.991485	0.991485	0.991485	0.996664	0.996664	0.996664	0.994731	0.994731	0.994731	0.995635	0.995635	0.995635	1	1	1	0.550016	0.550016	0.550017	0.535147	0.535147	0.535147	0.541449	0.541449	0.541449	0.544652	0.544651	0.544651	0.546076	0.546076	0.546077
MEF.4h.2	0.991485	0.991485	0.991485	0.996664	0.996664	0.996664	0.994731	0.994731	0.994731	0.995635	0.995635	0.995635	1	1	1	0.550016	0.550016	0.550016	0.535147	0.535147	0.535147	0.541449	0.541449	0.541449	0.544651	0.544651	0.544651	0.546076	0.546076	0.546077
MEF.4h.3	0.991485	0.991485	0.991485	0.996664	0.996664	0.996664	0.994731	0.994731	0.994731	0.995635	0.995635	0.995635	1	1	1	0.550016	0.550016	0.550016	0.535147	0.535147	0.535147	0.541449	0.541449	0.541449	0.544651	0.544651	0.544651	0.546076	0.546076	0.546077
NEF.0h.1	0.54222	0.54222	0.54222	0.551257	0.551257	0.551257	0.549049	0.549049	0.549049	0.544929	0.544929	0.544929	0.550016	0.550016	0.550016	1	1	1	0.973693	0.973693	0.973693	0.979948	0.979948	0.979948	0.987296	0.987296	0.987296	0.979477	0.979477	0.979477
NEF.0h.2	0.54222	0.54222	0.54222	0.551257	0.551256	0.551256	0.549049	0.549049	0.549049	0.544929	0.544929	0.544929	0.550016	0.550016	0.550016	1	1	1	0.973693	0.973693	0.973693	0.979948	0.979948	0.979948	0.987296	0.987296	0.987296	0.979477	0.979477	0.979477
NEF.0h.3	0.54222	0.54222	0.54222	0.551257	0.551257	0.551257	0.549049	0.549049	0.549049	0.544929	0.544929	0.544929	0.550017	0.550016	0.550016	1	1	1	0.973693	0.973693	0.973693	0.979948	0.979948	0.979948	0.987296	0.987296	0.987296	0.979477	0.979477	0.979477
NEF.1h.1	0.531931	0.531931	0.531931	0.538334	0.538334	0.538334	0.539616	0.539616	0.539616	0.533782	0.533782	0.533782	0.535147	0.535147	0.535147	0.973693	0.973693	0.973693	1	1	1	0.994368	0.994368	0.994368	0.959057	0.959057	0.959057	0.977743	0.977743	0.977743
NEF.1h.2	0.531931	0.531931	0.531931	0.538334	0.538334	0.538334	0.539616	0.539616	0.539616	0.533782	0.533782	0.533782	0.535147	0.535147	0.535147	0.973693	0.973693	0.973693	1	1	1	0.994368	0.994368	0.994368	0.959057	0.959057	0.959057	0.977743	0.977743	0.977743
NEF.1h.3	0.531931	0.531931	0.531931	0.538334	0.538334	0.538334	0.539616	0.539616	0.539616	0.533782	0.533782	0.533782	0.535147	0.535147	0.535147	0.973693	0.973693	0.973693	1	1	1	0.994368	0.994368	0.994368	0.959057	0.959057	0.959057	0.977743	0.977743	0.977743
NEF.2h.1	0.536443	0.536443	0.536443	0.54424	0.54424	0.54424	0.544724	0.544724	0.544724	0.539516	0.539516	0.539516	0.541449	0.541449	0.541449	0.979948	0.979948	0.979948	0.994368	0.994368	0.994368	1	1	1	0.973913	0.973912	0.973913	0.985858	0.985858	0.985858
NEF.2h.2	0.536443	0.536443	0.536443	0.54424	0.54424	0.54424	0.544724	0.544723	0.544723	0.539516	0.539516	0.539516	0.541449	0.541449	0.541449	0.979948	0.979948	0.979948	0.994368	0.994368	0.994368	1	1	1	0.973912	0.973912	0.973912	0.985858	0.985858	0.985858
NEF.2h.3	0.536443	0.536443	0.536443	0.54424	0.54424	0.54424	0.544724	0.544724	0.544724	0.539516	0.539516	0.539516	0.541449	0.541449	0.541449	0.979948	0.979948	0.979948	0.994368	0.994368	0.994368	1	1	1	0.973912	0.973912	0.973912	0.985858	0.985858	0.985858
NEF.3h.1	0.534811	0.534811	0.534811	0.545334	0.545334	0.545334	0.542503	0.542503	0.542503	0.53899	0.53899	0.53899	0.544652	0.544651	0.544651	0.987296	0.987296	0.987296	0.959057	0.959057	0.959057	0.973913	0.973912	0.973912	1	1	1	0.983785	0.983785	0.983785
NEF.3h.2	0.534811	0.534811	0.534811	0.545334	0.545334	0.545334	0.542503	0.542503	0.542503	0.53899	0.53899	0.53899	0.544651	0.544651	0.544651	0.987296	0.987296	0.987296	0.959057	0.959057	0.959057	0.973912	0.973912	0.973912	1	1	1	0.983785	0.983785	0.983785
NEF.3h.3	0.534811	0.534811	0.534811	0.545334	0.545334	0.545334	0.542503	0.542503	0.542503	0.53899	0.53899	0.53899	0.544651	0.544651	0.544651	0.987296	0.987296	0.987296	0.959057	0.959057	0.959057	0.973913	0.973912	0.973912	1	1	1	0.983785	0.983785	0.983785
NEF.4h.1	0.540023	0.540023	0.540023	0.547033	0.547033	0.547033	0.547342	0.547342	0.547342	0.54366	0.54366	0.54366	0.546076	0.546076	0.546076	0.979477	0.979477	0.979477	0.977743	0.977743	0.977743	0.985858	0.985858	0.985858	0.983785	0.983785	0.983785	1	1	1
NEF.4h.2	0.540023	0.540023	0.540023	0.547033	0.547033	0.547033	0.547342	0.547342	0.547342	0.54366	0.54366	0.54366	0.546076	0.546076	0.546076	0.979477	0.979477	0.979477	0.977743	0.977743	0.977743	0.985858	0.985858	0.985858	0.983785	0.983785	0.983785	1	1	1
NEF.4h.3	0.540024	0.540024	0.540024	0.547033	0.547033	0.547033	0.547342	0.547342	0.547342	0.54366	0.54366	0.54366	0.546077	0.546077	0.546077	0.979477	0.979477	0.979477	0.977743	0.977743	0.977743	0.985858	0.985858	0.985858	0.983785	0.983785	0.983785	1	1	1

## Sheet: Fig S2B
Fig S2B. Matrix representation of Pearson correlation values of the proteins of each of the replicates compared to every other replicate, three at a time, for both NEFs and MEFs
	MEF.0h.1	MEF.0h.2	MEF.0h.3	MEF.1h.1	MEF.1h.2	MEF.1h.3	MEF.2h.1	MEF.2h.2	MEF.2h.3	MEF.3h.1	MEF.3h.2	MEF.3h.3	MEF.4h.1	MEF.4h.2	MEF.4h.3	NEF.0h.1	NEF.0h.2	NEF.0h.3	NEF.1h.1	NEF.1h.2	NEF.1h.3	NEF.2h.1	NEF.2h.2	NEF.2h.3	NEF.3h.1	NEF.3h.2	NEF.3h.3	NEF.4h.1	NEF.4h.2	NEF.4h.3
MEF.0h.1	1	0.981224	0.997579	0.91398	0.949345	0.945986	0.951851	0.912687	0.966141	0.963212	0.954879	0.957897	0.949322	0.960211	0.972465	0.922491	0.91442	0.914399	0.925052	0.92713	0.926349	0.906935	0.920778	0.888825	0.839626	0.849733	0.820189	0.839443	0.874967	0.882754
MEF.0h.2	0.981224	1	0.987736	0.916884	0.975402	0.941909	0.973244	0.955744	0.984531	0.914634	0.901109	0.906758	0.98112	0.984439	0.993051	0.931377	0.858693	0.862728	0.904549	0.919873	0.911914	0.927994	0.926282	0.924488	0.788754	0.811859	0.742816	0.782574	0.839246	0.857748
MEF.0h.3	0.997579	0.987736	1	0.921856	0.95798	0.951435	0.96133	0.925752	0.972824	0.956365	0.947253	0.950982	0.958117	0.968684	0.980183	0.921773	0.901692	0.902165	0.918662	0.923841	0.921346	0.907557	0.918963	0.892134	0.827612	0.839987	0.80385	0.827486	0.86591	0.87569
MEF.1h.1	0.91398	0.916884	0.921856	1	0.958035	0.993451	0.974009	0.945051	0.952251	0.822762	0.809806	0.815494	0.888488	0.921694	0.930719	0.831508	0.7795	0.790779	0.852745	0.85053	0.858584	0.81428	0.810816	0.800195	0.684707	0.745796	0.662876	0.703981	0.756751	0.792634
MEF.1h.2	0.949345	0.975402	0.95798	0.958035	1	0.964001	0.99391	0.992211	0.99664	0.844136	0.824153	0.831864	0.976914	0.989157	0.989185	0.885974	0.785156	0.793948	0.865336	0.878723	0.876935	0.882116	0.875375	0.882572	0.692358	0.749026	0.647516	0.693993	0.764672	0.801615
MEF.1h.3	0.945986	0.941909	0.951435	0.993451	0.964001	1	0.980684	0.944073	0.964217	0.871713	0.860592	0.865868	0.906226	0.936059	0.949321	0.86853	0.831601	0.840346	0.888482	0.886744	0.892845	0.850646	0.851289	0.833853	0.741271	0.789975	0.722504	0.759674	0.804796	0.83354
MEF.2h.1	0.951851	0.973244	0.96133	0.974009	0.99391	0.980684	1	0.984611	0.991856	0.856175	0.839301	0.846993	0.962719	0.979145	0.98454	0.892993	0.806093	0.816099	0.883366	0.892998	0.893086	0.887184	0.880614	0.882906	0.719368	0.774048	0.679272	0.726885	0.789733	0.824903
MEF.2h.2	0.912687	0.955744	0.925752	0.945051	0.992211	0.944073	0.984611	1	0.983549	0.785269	0.762528	0.7716	0.968875	0.979439	0.975136	0.856895	0.722412	0.733987	0.824755	0.84296	0.839966	0.858583	0.844393	0.866176	0.628754	0.699412	0.574854	0.63036	0.711175	0.757901
MEF.2h.3	0.966141	0.984531	0.972824	0.952251	0.99664	0.964217	0.991856	0.983549	1	0.875486	0.856402	0.863455	0.981274	0.991268	0.994329	0.898421	0.81415	0.821011	0.880197	0.89221	0.889671	0.893346	0.890686	0.891001	0.726134	0.770305	0.683808	0.725539	0.790309	0.82002
MEF.3h.1	0.963212	0.914634	0.956365	0.822762	0.844136	0.871713	0.856175	0.785269	0.875486	1	0.997296	0.997939	0.86003	0.869649	0.892577	0.878183	0.948349	0.941077	0.898242	0.894112	0.889334	0.856348	0.885553	0.825333	0.899459	0.862453	0.899223	0.896991	0.898761	0.877291
MEF.3h.2	0.954879	0.901109	0.947253	0.809806	0.824153	0.860592	0.839301	0.762528	0.856402	0.997296	1	0.999265	0.838795	0.850182	0.875064	0.874914	0.955285	0.947535	0.899122	0.893277	0.889187	0.85064	0.881904	0.816967	0.90836	0.869597	0.91304	0.908546	0.904423	0.881491
MEF.3h.3	0.957897	0.906758	0.950982	0.815494	0.831864	0.865868	0.846993	0.7716	0.863455	0.997939	0.999265	1	0.846432	0.857324	0.882	0.879474	0.954637	0.947357	0.901723	0.897077	0.892292	0.856447	0.887476	0.823709	0.907391	0.870931	0.910824	0.908006	0.905036	0.883566
MEF.4h.1	0.949322	0.98112	0.958117	0.888488	0.976914	0.906226	0.962719	0.968875	0.981274	0.86003	0.838795	0.846432	1	0.994497	0.991028	0.890336	0.786474	0.791235	0.849211	0.869691	0.861282	0.893702	0.890611	0.898604	0.708099	0.744538	0.654798	0.69635	0.766153	0.793572
MEF.4h.2	0.960211	0.984439	0.968684	0.921694	0.989157	0.936059	0.979145	0.979439	0.991268	0.869649	0.850182	0.857324	0.994497	1	0.99624	0.894997	0.802106	0.807655	0.865402	0.881806	0.876717	0.893368	0.891253	0.89432	0.717618	0.761269	0.672049	0.712167	0.779004	0.808837
MEF.4h.3	0.972465	0.993051	0.980183	0.930719	0.989185	0.949321	0.98454	0.975136	0.994329	0.892577	0.875064	0.882	0.991028	0.99624	1	0.913261	0.830374	0.835637	0.887429	0.902932	0.897078	0.910465	0.908683	0.908617	0.751918	0.78756	0.707236	0.748349	0.809397	0.834721
NEF.0h.1	0.922491	0.931377	0.921773	0.831508	0.885974	0.86853	0.892993	0.856895	0.898421	0.878183	0.874914	0.879474	0.890336	0.894997	0.913261	1	0.930016	0.937749	0.977649	0.992888	0.982505	0.994343	0.994248	0.985401	0.893999	0.928564	0.847089	0.892844	0.940099	0.960714
NEF.0h.2	0.91442	0.858693	0.901692	0.7795	0.785156	0.831601	0.806093	0.722412	0.81415	0.948349	0.955285	0.954637	0.786474	0.802106	0.830374	0.930016	1	0.998656	0.96769	0.955286	0.958301	0.906784	0.929687	0.870666	0.971395	0.962647	0.972437	0.97694	0.978128	0.966728
NEF.0h.3	0.914399	0.862728	0.902165	0.790779	0.793948	0.840346	0.816099	0.733987	0.821011	0.941077	0.947535	0.947357	0.791235	0.807655	0.835637	0.937749	0.998656	1	0.97591	0.963198	0.967087	0.916671	0.936017	0.881782	0.972994	0.96989	0.969128	0.978238	0.983738	0.975495
NEF.1h.1	0.925052	0.904549	0.918662	0.852745	0.865336	0.888482	0.883366	0.824755	0.880197	0.898242	0.899122	0.901723	0.849211	0.865402	0.887429	0.977649	0.96769	0.97591	1	0.993616	0.998471	0.964956	0.967122	0.94212	0.930783	0.964356	0.905944	0.936914	0.970807	0.985246
NEF.1h.2	0.92713	0.919873	0.923841	0.85053	0.878723	0.886744	0.892998	0.84296	0.89221	0.894112	0.893277	0.897077	0.869691	0.881806	0.902932	0.992888	0.955286	0.963198	0.993616	1	0.995133	0.982656	0.986602	0.965433	0.918019	0.951344	0.88401	0.92323	0.960714	0.977859
NEF.1h.3	0.926349	0.911914	0.921346	0.858584	0.876935	0.892845	0.893086	0.839966	0.889671	0.889334	0.889187	0.892292	0.861282	0.876717	0.897078	0.982505	0.958301	0.967087	0.998471	0.995133	1	0.970766	0.971429	0.950521	0.917963	0.958093	0.88992	0.924769	0.963029	0.981884
NEF.2h.1	0.906935	0.927994	0.907557	0.81428	0.882116	0.850646	0.887184	0.858583	0.893346	0.856348	0.85064	0.856447	0.893702	0.893368	0.910465	0.994343	0.906784	0.916671	0.964956	0.982656	0.970766	1	0.989941	0.996226	0.880804	0.915622	0.822499	0.875054	0.928874	0.950289
NEF.2h.2	0.920778	0.926282	0.918963	0.810816	0.875375	0.851289	0.880614	0.844393	0.890686	0.885553	0.881904	0.887476	0.890611	0.891253	0.908683	0.994248	0.929687	0.936017	0.967122	0.986602	0.971429	0.989941	1	0.980005	0.895892	0.924245	0.852024	0.894552	0.935209	0.952824
NEF.2h.3	0.888825	0.924488	0.892134	0.800195	0.882572	0.833853	0.882906	0.866176	0.891001	0.825333	0.816967	0.823709	0.898604	0.89432	0.908617	0.985401	0.870666	0.881782	0.94212	0.965433	0.950521	0.996226	0.980005	1	0.845403	0.884837	0.776236	0.835815	0.899052	0.92474
NEF.3h.1	0.839626	0.788754	0.827612	0.684707	0.692358	0.741271	0.719368	0.628754	0.726134	0.899459	0.90836	0.907391	0.708099	0.717618	0.751918	0.893999	0.971395	0.972994	0.930783	0.918019	0.917963	0.880804	0.895892	0.845403	1	0.972185	0.983461	0.99246	0.988923	0.964243
NEF.3h.2	0.849733	0.811859	0.839987	0.745796	0.749026	0.789975	0.774048	0.699412	0.770305	0.862453	0.869597	0.870931	0.744538	0.761269	0.78756	0.928564	0.962647	0.96989	0.964356	0.951344	0.958093	0.915622	0.924245	0.884837	0.972185	1	0.956292	0.974988	0.987983	0.991361
NEF.3h.3	0.820189	0.742816	0.80385	0.662876	0.647516	0.722504	0.679272	0.574854	0.683808	0.899223	0.91304	0.910824	0.654798	0.672049	0.707236	0.847089	0.972437	0.969128	0.905944	0.88401	0.88992	0.822499	0.852024	0.776236	0.983461	0.956292	1	0.989406	0.964421	0.937159
NEF.4h.1	0.839443	0.782574	0.827486	0.703981	0.693993	0.759674	0.726885	0.63036	0.725539	0.896991	0.908546	0.908006	0.69635	0.712167	0.748349	0.892844	0.97694	0.978238	0.936914	0.92323	0.924769	0.875054	0.894552	0.835815	0.99246	0.974988	0.989406	1	0.986181	0.967291
NEF.4h.2	0.874967	0.839246	0.86591	0.756751	0.764672	0.804796	0.789733	0.711175	0.790309	0.898761	0.904423	0.905036	0.766153	0.779004	0.809397	0.940099	0.978128	0.983738	0.970807	0.960714	0.963029	0.928874	0.935209	0.899052	0.988923	0.987983	0.964421	0.986181	1	0.991631
NEF.4h.3	0.882754	0.857748	0.87569	0.792634	0.801615	0.83354	0.824903	0.757901	0.82002	0.877291	0.881491	0.883566	0.793572	0.808837	0.834721	0.960714	0.966728	0.975495	0.985246	0.977859	0.981884	0.950289	0.952824	0.92474	0.964243	0.991361	0.937159	0.967291	0.991631	1

## Sheet: Fig S3A
Fig S3A. Principle component analysis (PCA) plot using the normalized counts for the RNA-seq data between NEFs and MEFs at the 1-, 2-, 3-, and 4-h time points under anoxic conditions
	Dim.1	Dim.2	Dim.3
MEF.0h.1	-94.2973	18.0481	39.2334
MEF.0h.2	-94.3259	19.6702	36.6888
MEF.0h.3	-96.6801	51.0416	56.8941
MEF.1h.1	-96.4458	10.9702	54.3469
MEF.1h.2	-95.8528	-2.12317	45.0467
MEF.1h.3	-95.5299	-0.870371	44.7663
MEF.2h.1	-95.5294	-1.51976	10.0145
MEF.2h.2	-96.0862	5.54996	-3.78636
MEF.2h.3	-94.7218	-0.598241	-10.5361
MEF.3h.1	-94.3074	-15.7145	-46.6066
MEF.3h.2	-94.6649	-4.79476	-46.335
MEF.3h.3	-95.9748	-10.1149	-35.9346
MEF.4h.1	-93.6436	-19.9313	-50.9127
MEF.4h.2	-96.4974	-18.7377	-47.5679
MEF.4h.3	-94.8691	-23.6772	-47.2874
NEF.0h.1	106.771	100.835	-30.6305
NEF.0h.2	106.152	86.5091	-24.7425
NEF.1h.1	106.653	55.351	-9.66487
NEF.1h.2	105.272	2.32554	14.6639
NEF.1h.3	106.123	-2.90893	18.2927
NEF.2h.1	100.381	-17.1823	16.0745
NEF.2h.2	99.1263	14.1574	-3.27805
NEF.2h.3	98.3914	47.024	-20.6898
NEF.3h.1	101.593	-42.9885	7.52679
NEF.3h.2	99.0092	-48.9187	7.23526
NEF.3h.3	99.9559	-50.5646	9.56633
NEF.4h.1	98.8093	-53.5309	6.02656
NEF.4h.2	98.7062	-52.8785	3.72655
NEF.4h.3	102.483	-44.4272	7.86891

## Sheet: Fig S3B
Fig S3B. Principle component analysis (PCA) plot using the normalized counts for the proteome data between NEFs and MEFs at the 1-, 2-, 3-, and 4-h time points under anoxic conditions
	Dim.1	Dim.2	Dim.3
MEF.0h.1	38.0054	1.93236	4.76337
MEF.0h.2	40.7639	0.810529	6.47278
MEF.0h.3	39.4558	2.31312	4.7805
MEF.1h.1	45.2914	1.57017	8.85263
MEF.1h.2	41.9372	-1.81723	9.62605
MEF.1h.3	45.3938	-0.722338	12.7714
MEF.2h.1	43.5433	-3.58993	11.555
MEF.2h.2	41.4618	-0.364284	10.179
MEF.2h.3	41.1164	-1.16571	7.32504
MEF.3h.1	38.4064	4.77353	11.2509
MEF.3h.2	34.3179	3.3943	1.1145
MEF.3h.3	32.3191	1.09019	-3.58178
MEF.4h.1	36.7873	2.97623	-9.24104
MEF.4h.2	37.2669	4.07296	-6.88631
MEF.4h.3	40.5223	3.47729	-70.7974
NEF.0h.1	-36.6529	-21.0347	-0.347801
NEF.0h.2	-37.5701	-15.9679	-1.5631
NEF.0h.3	-37.1239	-17.0752	-1.65254
NEF.1h.1	-37.0974	-26.2553	1.92333
NEF.1h.2	-37.0049	-25.9157	2.07701
NEF.1h.3	-35.7913	-24.9438	0.193764
NEF.2h.1	-36.962	-18.5298	-2.04914
NEF.2h.2	-36.5459	-17.9121	-4.75665
NEF.2h.3	-37.0049	-22.0623	-1.53426
NEF.3h.1	-43.3632	23.6621	0.230231
NEF.3h.2	-46.5461	58.1111	-1.85032
NEF.3h.3	-44.6884	31.0083	-2.65303
NEF.4h.1	-43.5747	19.5303	-2.39663
NEF.4h.2	-42.0338	10.6338	2.38765
NEF.4h.3	-44.6294	28	13.8068

## Sheet: Fig S4A
Fig S4A. The temporal changes between NEFs and MEFs at the 1-, 2-, 3-, and 4-h time points under anoxic conditions.
	Mouse 0 h	Mouse 1 h	Mouse 2 h	Mouse 3 h	Mouse 4 h	Naked-mole rat 0 h	Naked-mole rat 1 h	Naked-mole rat 2 h	Naked-mole rat 3 h	Naked-mole rat 4 h	Note: This data same as Fig 1E
Gnai3	0	-0.103184	-0.0601497	-0.0148564	-0.0584434	0	-0.0880776	-0.162732	-0.213197	-0.229945
Cdc45	0	-0.134141	-0.057807	-0.0155542	0.0248646	0	-0.0138	0.0149009	-0.458588	-0.386888
Apoh	0	0.0334216	-0.0360084	0.0367856	0.363758	0	0.126786	0.0847764	0.114863	0.11716
Narf	0	0.432617	0.651322	0.312166	0.640836	0	-0.012925	0.171722	0.357954	0.694134
Cav2	0	-0.526636	-0.73186	-0.696314	-0.614647	0	0.213554	-0.0526663	0.128506	0.149812
Klf6	0	0.80012	0.497666	0.42123	0.545631	0	0.503354	0.538032	0.874406	0.883124
Scmh1	0	0.162199	-0.0678126	-0.229563	-0.291927	0	0.546954	0.303017	0.333431	0.305916
Cox5a	0	-0.275431	-0.109037	-0.304534	-0.303048	0	-0.386767	-0.221411	-0.50332	-0.521444
Tbx2	0	0.592119	1.26844	1.16442	1.09708	0	1.47137	2.14578	2.78876	2.76629
Tbx4	0	0.0638288	0.00091764	0.016445	0.0407317	0	0.153058	0.0658233	0.139672	0.112052
Ngfr	0	0.065646	0.073251	0.0388965	0.0577355	0	-0.0759451	-0.0353034	0.563279	0.463303
Wnt3	0	0.0304294	-0.0348024	-0.0101165	0.0282866	0	0.0959788	0.0417445	0.212605	0.13118
Wnt9a	0	0.495725	0.485568	0.215777	0.20405	0	0.358198	0.292199	0.26839	0.291623
Fer	0	0.0312508	-0.209424	-0.385388	-0.367266	0	1.0401	0.489308	0.962081	0.888326
Xpo6	0	-0.145246	-0.289463	-0.127867	-0.159109	0	0.177213	0.0317182	-0.0477453	-0.0607146
Tfe3	0	0.473905	0.635904	0.322377	0.267192	0	0.156753	0.173328	0.43828	0.462093
Axin2	0	0.396885	0.154188	0.177978	0.116573	0	-0.0793383	-0.19491	0.205216	0.341354
Brat1	0	-0.410114	-1.11951	-0.544677	-0.0650592	0	0.498468	0.309443	0.523947	0.63323
Gna12	0	-0.273918	-0.417801	-0.409285	-0.497197	0	0.246316	-0.0121731	-0.0155035	-0.12754
Itgb2l	0	0.0497763	-0.00809945	0.0107728	0.0407317	0	0.142367	0.0773066	0.109793	0.142027
Igsf5	0	0.0497763	-0.00809945	0.0107728	0.0407317	0	0.118082	0.0780853	0.121359	0.11323
Pih1d2	0	-0.0520406	-0.205802	-0.337381	-0.355164	0	0.0507657	-0.0476202	-0.000821655	0.106459
Dlat	0	-0.016678	-0.0317237	0.037036	-0.00693147	0	0.936263	0.641127	0.93673	0.989539
Sdhd	0	-0.355793	-0.166209	-0.180969	-0.290219	0	-0.0337843	-0.130727	-0.0611985	-0.0842549
Fgf6	0	0.0497763	-0.00809945	0.0107728	0.0407317	0	0.0919906	0.0426799	0.131076	0.130653
Ccnd2	0	0.289169	0.435483	0.540008	0.732333	0	0.175506	0.164646	0.0045752	0.0832024
Gpr107	0	-0.193156	-0.325384	-0.173343	-0.163275	0	-0.0501452	-0.1395	-0.415023	-0.398335
Nalcn	0	0.0686586	0.00703924	0.0265341	0.0407317	0	0.125688	0.0752066	0.131887	0.120275
Scnn1g	0	0.0497763	-0.00809945	0.0107728	0.0613221	0	0.138878	0.0713209	0.160522	0.154115
Drp2	0	-0.030548	-0.158962	-0.188024	-0.160765	0	0.170229	0.0773419	0.121312	0.152049
Tspan32	0	-0.00305056	-0.0285527	-0.0763816	-0.0643222	0	0.217024	0.177069	0.119665	0.153437
Lhx2	0	0.19908	0.195291	0.430264	0.6559	0	-0.031519	-0.00777177	0.0681554	0.165978
Gmpr	0	-0.631913	-0.914875	-1.10872	-1.3365	0	-0.271579	-0.283347	-0.59665	-0.581679
Glra1	0	-0.090769	-0.281191	-0.259929	-0.245812	0	0.0151976	0.12426	0.311023	0.329798
Mid2	0	0.0787881	-0.379824	-0.519882	-0.420155	0	0.45234	0.209118	0.217063	0.175525
Trim25	0	-0.18056	-0.677177	-0.648141	-0.416222	0	1.09277	0.713449	1.26956	1.35409
Dgke	0	-0.12051	-0.260791	0.0287716	0.178207	0	1.01445	0.433513	0.859187	0.842687
Scpep1	0	0.205615	0.219779	0.201787	0.325606	0	0.0470583	-0.0986901	0.143425	0.0918484
Mnt	0	0.109944	0.141359	0.745561	1.14351	0	-0.103853	-0.300499	-0.574847	-0.688194
Hddc2	0	-0.349014	-0.323155	-0.122943	-0.23484	0	-0.403018	-0.403911	-0.687426	-0.786053
Tpd52l1	0	-0.341468	-0.426471	-0.251518	-0.379327	0	-0.307272	-0.225206	-0.601507	-0.610763
Pemt	0	-0.0321781	-0.155227	-0.0538385	-0.241728	0	-0.233647	-0.254877	-0.328568	-0.47432
Cdh1	0	0.0881367	0.0206025	-0.00313976	0.0483908	0	0.219805	-0.00702087	0.155018	0.143265
Cdh4	0	0.0500463	-0.00771355	0.00745777	0.0374166	0	0.199559	0.0636615	0.241681	0.107859
Bcl6b	0	-0.00056022	0.00754381	-0.0332111	-0.0612985	0	0.210237	0.0794123	0.201148	0.196646
Alox12	0	0.0365304	-0.000328225	0.0143349	0.0603406	0	-0.00458932	-0.0261706	0.14936	0.110204
Arvcf	0	-0.427475	-0.605481	-0.735307	-0.476047	0	0.537262	0.324786	0.482854	0.724728
Comt	0	-0.108967	-0.218961	-0.246325	-0.308829	0	-0.31667	-0.337443	-0.436076	-0.44833
Rtca	0	-0.300735	-0.220705	-0.259731	-0.252247	0	0.489932	0.169174	0.33722	0.352439
Dbt	0	-0.0107201	-0.295173	-0.686347	-0.857574	0	0.260093	0.128969	0.0771007	0.106009
Rem1	0	-0.105393	-0.177306	-0.181697	-0.0681972	0	-0.145561	-0.116202	-0.38047	-0.134462
Rnf17	0	0.0501037	-0.0121205	0.00675177	0.0367106	0	0.0884905	0.0586739	0.0897225	0.0843175
Trappc10	0	-0.171056	-0.25445	-0.0716276	0.111149	0	0.387935	0.206249	0.155854	0.185726
Ccm2	0	-0.291035	-0.448705	-0.311925	-0.391202	0	-0.234484	-0.259694	-0.361838	-0.415706
Tmprss2	0	0.0637936	-0.00809945	0.0107728	0.0407317	0	-0.183051	-0.173728	-0.170096	-0.106621
Gcg	0	0.089861	-0.00809945	0.0107728	0.0407317	0	0.0951474	0.0805455	0.0879982	0.129466
Ndufa9	0	-0.311852	-0.125868	-0.0719058	-0.155164	0	-0.174518	-0.126731	-0.392626	-0.38502
Egfl6	0	0.0559861	-0.0186255	0.000246831	0.0302057	0	-0.16589	-0.272841	0.0113367	-0.0505256
Lck	0	0.195344	-0.176133	-0.420921	-0.332519	0	0.128688	-0.0478497	0.0496126	0.0443441
Tssk3	0	0.215464	0.0982517	0.0682928	0.162914	0	-0.500249	-0.523558	-0.423248	-0.605157
Cttnbp2	0	0.0497763	-0.00809945	0.0107728	0.0407317	0	0.549447	0.250067	0.121152	-0.0418939
Mkrn2	0	-0.0253353	-0.101535	-0.216902	-0.153851	0	0.0443912	-0.0541389	-0.330736	-0.218199
Raf1	0	0.20802	0.0885297	0.0762196	0.144085	0	0.236166	0.104488	0.233591	0.180344
Pdgfb	0	-0.407986	-0.535695	-0.262624	-0.657032	0	0.513145	0.508824	1.20798	1.61064
Acvrl1	0	-0.147459	-0.104407	-0.132428	-0.0507611	0	0.209192	0.0356313	-0.0537879	0.0037244
Grasp	0	1.07374	1.36754	0.589393	0.385385	0	0.133108	0.275861	0.300285	0.455564
Acvr1b	0	-0.526195	-0.458915	0.444019	0.776995	0	0.244206	-0.0874846	-0.26115	-0.102372
Tom1l2	0	0.121975	-0.114942	-0.514608	-0.561822	0	0.397325	0.135382	0.12206	0.0786825
Zfp385a	0	0.277123	-0.220796	-0.625701	-0.779617	0	-0.0106316	0.0773992	0.332809	0.199107
Itga5	0	0.353948	0.601569	0.992787	0.948771	0	-0.0952604	-0.112664	0.109501	-0.0105098
Adora3	0	0.0497763	0.0017865	0.0183065	0.0407317	0	0.0992644	0.0499537	0.0921152	0.0944128
Atp5f1	0	-0.167523	-0.0616182	-0.0525592	-0.169282	0	-0.233447	-0.20749	-0.444862	-0.471419
Sox9	0	3.32134	4.27302	3.71526	3.88193	0	0.811993	0.937641	1.91028	2.01967
Dynlt1c	0	-0.057491	-0.168767	-0.092891	-0.0542953	0	-0.205375	-0.175318	-0.384526	-0.418106
C1d	0	-0.235261	-0.290244	-0.242638	-0.343183	0	0.064141	0.0148303	0.0569918	0.0592893
Krit1	0	0.0315297	-0.165051	-0.0258052	0.12018	0	0.382856	0.192707	0.139648	0.275443
Clcn4	0	-0.0133599	-0.0303354	0.198382	0.235582	0	0.242266	0.0923102	0.071329	0.0217911
Grm6	0	0.0497763	-0.00378248	0.0107728	0.0407317	0	0.353319	0.182858	0.533078	0.477849
Sema4f	0	0.0427636	0.00219426	0.0968681	0.163072	0	0.483308	0.0911554	-0.134096	0.0247129
Hk2	0	0.799495	1.50163	1.87919	2.00511	0	0.480098	0.441608	0.490396	0.941927
Myo18a	0	-0.0126293	-0.228563	-0.556417	-0.796355	0	0.539717	0.184844	0.375618	0.276286
Sez6	0	0.0712497	0.00130202	0.0100056	0.0633881	0	0.43651	0.267189	0.56246	0.513352
Hoxb6	0	0.0536329	-0.240247	-0.289594	-0.114858	0	0.0904573	0.0411466	0.0833082	0.0996928
Loxl3	0	-0.488305	-0.73843	-0.696907	-0.751873	0	-0.0605918	-0.108655	-0.0400927	-0.0358097
Btn1a1	0	0.0474597	-0.00567404	0.0345094	0.0587698	0	0.341799	0.197073	0.137825	0.204132
Kat2b	0	-0.00638634	-0.411199	-0.826912	-1.04765	0	0.404072	0.0675045	0.280053	0.271319
Rab5b	0	0.203886	-0.241263	-0.612056	-0.502791	0	0.943395	0.623217	1.15945	1.20545
Cryba1	0	0.156023	0.119134	0.077556	0.0632005	0	-0.806794	-0.635518	-0.741094	-0.893603
Dnmt3l	0	0.06942	0.0432821	-0.0209169	-0.0152554	0	0.167006	0.0820512	0.146694	0.126655
Aire	0	0.0574017	0.113847	0.852779	1.60446	0	-0.282138	-0.34506	-0.112126	0.00115806
Icosl	0	0.24068	0.190189	0.132737	0.108626	0	-0.0455503	-0.115761	-0.19444	-0.0877449
Spg7	0	-0.237007	-0.216999	-0.236907	-0.230958	0	-0.20415	-0.232534	-0.332587	-0.368132
Rpl13	0	-0.428601	-0.14642	-0.263668	-0.247913	0	-0.495444	-0.323287	-0.663321	-0.65628
Chmp1a	0	-0.270509	-0.208274	-0.316996	-0.377216	0	-0.217597	-0.178602	-0.394161	-0.32736
Rpa1	0	-0.240766	-0.282544	-0.238283	-0.358583	0	0.360987	0.199705	0.279834	0.403115
Tubgcp3	0	-0.11398	-0.325092	-0.124194	-0.0444303	0	0.288255	0.093944	0.0485061	0.0786787
Polr3d	0	0.453891	0.288149	0.107267	-0.0234851	0	-0.00593392	0.0854889	0.120481	0.143577
Tcf7	0	0.101372	-0.15095	-0.291543	-0.420493	0	0.212423	0.0634259	0.138753	0.0398923
Ddx3x	0	0.534456	0.541086	0.0989961	-0.143283	0	0.327888	0.377914	0.442614	0.461574
Slc5a5	0	2.60864	1.44546	0.388603	0.364085	0	-0.304755	-0.172055	-0.225199	-0.0457436
Kcnn3	0	0.0252735	-0.0433819	-0.0385815	-0.0170918	0	0.187734	0.324518	1.0188	1.12542
Usp32	0	-0.0255433	-0.572265	-0.258213	-0.111337	0	0.946332	0.417214	0.362915	0.297679
Car4	0	0.0276211	-0.0302547	-0.0113824	0.0185764	0	0.126814	0.0884749	0.119665	0.13406
Fasl	0	0.164111	0.0207834	0.00936988	0.0723159	0	0.193128	0.0820454	0.132051	0.144777
Zfp512b	0	-0.235239	-0.479035	-0.535071	-0.609479	0	0.873057	0.443039	0.983291	0.988967
Dnajc5	0	0.280297	0.574073	0.976601	1.10895	0	0.294683	0.0591822	0.200351	0.250076
Tpd52l2	0	-0.273201	-0.259597	-0.300663	-0.401657	0	0.204889	0.0487902	-0.0121917	0.0668292
Fmr1	0	0.204647	0.262671	0.0145938	-0.0533795	0	0.469404	0.184382	0.432148	0.491362
Bcl11a	0	0.0497763	-0.00809945	0.0137642	0.0446517	0	0.138223	0.0767699	0.144747	0.136607
Pxmp4	0	-0.0979824	-0.295792	-0.844751	-0.872618	0	0.0908304	-0.053951	-0.105058	-0.138151
Dlg3	0	-0.293529	-0.774536	-0.920257	-0.638624	0	0.316339	0.0942354	0.164336	0.123493
Gnb1l	0	-0.0745797	-0.137787	-0.337264	-0.45736	0	-0.0759459	-0.179732	-0.448866	-0.425135
Dbh	0	0.0560721	-0.00462696	0.0199761	0.0727426	0	0.148971	-0.00715466	0.461161	0.375996
Mmp11	0	-0.114815	-0.713291	-0.82684	-0.473958	0	0.100825	-0.126881	0.623763	0.686244
Smarcb1	0	-0.125706	-0.162609	-0.216294	-0.267359	0	-0.215862	-0.226275	-0.468317	-0.433908
Vpreb3	0	-0.0568476	-0.0290703	-0.0958511	-0.0419537	0	0.450165	0.0775037	0.119665	0.358553
Hip1r	0	-0.150914	0.250926	0.50049	0.622257	0	0.186163	0.155039	0.276042	0.365278
Nsun5	0	-0.287467	-0.000225805	-0.141853	-0.0796607	0	-0.234891	-0.0420615	-0.0588837	-0.0179877
Hoxa10	0	-0.55691	-1.27615	-0.849392	-0.555158	0	0.137228	0.0684526	0.108863	0.110043
Hoxa4	0	0.132522	-0.28685	-0.203473	-0.101643	0	0.596388	0.356644	0.572021	0.670421
Mmp14	0	0.10899	-0.0115784	0.0196096	0.207876	0	0.300675	0.193811	0.578894	0.517832
Slc7a7	0	0.303204	0.0856694	-0.0582559	-0.0456675	0	-0.137926	-0.19098	-0.161244	-0.299391
Oxa1l	0	-0.102582	-0.190099	-0.216539	-0.16553	0	-0.0954059	-0.0899801	-0.251116	-0.175869
Heatr6	0	-0.151542	-0.357957	-0.273454	-0.161178	0	0.223085	0.134407	0.0293142	0.103128
Ilf2	0	0.0202467	0.0258599	-0.0590735	-0.160347	0	-0.209256	-0.197202	-0.362099	-0.364659
Chtop	0	-0.0295416	-0.0262968	-0.0195745	0.0185477	0	-0.0450712	-0.0760528	-0.183693	-0.197759
Snapin	0	0.00851098	-0.40386	-0.883587	-0.849664	0	0.126814	0.0775037	0.119665	0.121963
S100a4	0	-0.358224	-0.101315	-0.120627	-0.27564	0	-0.658486	-0.553423	-1.08372	-1.04043
S100a3	0	-0.327457	0.0237195	-0.180061	-0.102245	0	-0.46132	-0.333886	-0.118612	-0.202265
S100a5	0	0.34413	-0.0221046	-0.193995	-0.0575268	0	-0.240942	-0.396436	-0.49591	-0.596814
Scn4a	0	0.0891085	0.0191242	0.0082515	0.042013	0	0.126903	0.07561	0.124366	0.125472
Icam2	0	0.40192	0.376452	0.162273	0.15831	0	0.117577	0.0613225	0.103484	0.105782
Mapk7	0	0.24952	0.215547	0.272069	0.538723	0	0.295435	0.345177	0.550952	0.596141
Epn2	0	-0.101281	-0.570613	-0.469246	-0.526186	0	0.265271	0.103991	0.129361	0.0590626
B9d1	0	-0.249985	-0.180748	-0.375299	-0.216719	0	-0.280011	-0.129317	-0.052719	-0.0719686
Sec24b	0	0.231477	-0.347527	0.0749575	0.329433	0	0.762227	0.502375	0.717903	0.76526
N4bp3	0	-0.0956257	-0.187731	-0.324188	-0.278814	0	-0.221295	-0.188242	-0.463676	-0.333591
Rmnd5b	0	-0.128827	-0.334482	-0.404442	-0.215942	0	0.0556596	0.120344	0.416441	0.518951
Nhp2	0	-0.58179	-0.307955	-0.226758	-0.489653	0	0.126814	0.0775037	0.119665	0.121963
Zfp276	0	-0.11805	0.0337422	-0.0676701	0.0319141	0	-0.303612	-0.361066	-0.284867	-0.253185
C1ql4	0	0.420475	0.22002	-0.241946	-0.1961	0	0.033727	-0.0253273	0.0308292	0.0316511
Mfsd10	0	-0.102369	0.0894385	0.0396126	-0.0806326	0	-0.301318	-0.294035	-0.435703	-0.387781
Luzp1	0	-0.248596	-0.354341	-0.0665145	-0.0442647	0	1.3289	0.857714	1.5123	1.57867
Slc13a2	0	0.0591271	-0.00809945	0.0107728	0.0407317	0	0.126814	0.0775037	0.119665	0.13077
Kctd10	0	0.0719117	0.268934	0.44484	0.525136	0	0.240539	0.0685617	0.22926	0.247831
Poldip2	0	-0.213741	-0.288043	-0.500085	-0.601986	0	-0.0388283	-0.0351445	-0.0431704	-0.0546598
Ift20	0	-0.0722052	0.109341	-0.0423405	-0.117293	0	0.179857	0.0312151	0.0824606	0.202801
Pcbp3	0	-0.0328526	-0.360533	-0.505215	-0.78998	0	0.234375	0.278206	0.263546	0.213249
Lgals9	0	0.308782	0.10034	-0.128093	-0.192979	0	0.212574	0.148052	0.325298	0.422266
Araf	0	-0.0332887	-0.115614	-0.24791	-0.224446	0	0.174978	0.117043	0.0718857	0.0334836
Cfp	0	0.642472	0.233313	0.377787	0.458187	0	-0.131975	-0.283143	-0.200899	-0.0281284
Timp1	0	-0.326189	0.00370973	0.323186	0.395321	0	-0.271207	0.093185	0.063451	0.134167
Uxt	0	-0.0582433	-0.182516	-0.064777	-0.258248	0	-0.517487	-0.41609	-0.491817	-0.563133
Cnnm3	0	-0.515084	-0.775294	-0.284157	-0.0378823	0	0.199698	0.00847179	0.224603	0.22362
Lman2l	0	-0.265489	-0.274646	-0.191989	-0.243115	0	-0.0651173	0.0205731	-0.0194688	0.11702
Mcm3ap	0	-0.0769665	-0.350712	-0.453499	-0.291037	0	0.385462	0.21344	0.144369	0.178239
Pcnt	0	-0.0816679	-0.393142	-0.248017	-0.0694981	0	0.465666	0.319186	0.278555	0.192219
Ftcd	0	0.0855265	0.0483872	-0.00856557	-0.0178872	0	0.100791	0.0550288	0.116265	0.146863
Mxd1	0	2.46671	2.54492	1.65614	1.85368	0	0.831715	0.726612	1.49654	1.52509
Gmcl1	0	-0.29108	-0.350127	-0.401029	-0.23861	0	0.305701	0.0745774	0.164251	0.240112
Snrnp27	0	-0.253046	-0.349247	-0.373202	-0.504999	0	-0.295783	-0.278152	-0.355075	-0.336736
Ocrl	0	0.267661	-0.0426728	-0.273812	-0.256626	0	0.546481	0.405883	0.464063	0.396545
Calm1	0	-0.0173305	0.0811929	-0.0876469	-0.150937	0	-0.0380128	-0.0632254	-0.0795304	-0.0468189
Agpat3	0	-0.0992584	-0.137073	-0.249659	-0.315689	0	-0.0765025	-0.211165	-0.701754	-0.660156
Slc26a3	0	0.0575519	0.00642464	0.0191291	0.0468742	0	0.139594	0.101039	0.147207	0.125784
Sema6b	0	0.235845	-0.503047	-0.421361	0.2113	0	0.488005	0.192989	0.293049	0.147959
Uhrf1	0	-0.100069	-0.307816	-0.388289	-0.523585	0	0.196753	0.156834	0.152532	0.27214
Dpp9	0	-0.103579	-0.0694241	0.01727	0.00802623	0	0.299822	0.26119	0.233396	0.20533
Lsr	0	0.134934	0.207177	0.311619	0.299223	0	0.176516	0.134734	0.497611	0.655113
Gramd1a	0	-0.0340771	0.333791	0.503087	0.680732	0	0.116379	0.161645	0.285772	0.339444
Hpn	0	0.209352	0.0500482	0.0364423	0.017135	0	-0.151722	-0.26982	-0.282998	-0.226571
Gabrg1	0	0.0497763	-0.00809945	0.0107728	0.0407317	0	0.217895	0.106423	0.133043	0.128046
Ckb	0	-0.0893907	0.340145	0.154633	0.0998252	0	-0.267042	-0.0336981	-0.6603	-0.55926
Sp1	0	0.105675	-0.242028	0.263972	0.495428	0	1.01789	0.582507	0.834107	0.838279
Itgb7	0	0.195339	0.355857	0.31595	0.55409	0	-0.401441	-0.461781	-0.557488	-0.493422
Myg1	0	-0.306616	-0.254727	-0.299254	-0.394604	0	-0.320831	-0.254863	-0.390278	-0.445107
Rarg	0	0.262393	0.15987	0.0461912	0.163656	0	0.155794	0.0775037	0.119665	0.121963
Efnb2	0	1.04903	0.969666	0.342671	0.289063	0	0.142206	-0.063585	-0.0401858	0.00877881
Rrp15	0	-0.200512	-0.0175009	0.152718	-0.112892	0	-0.16093	-0.304449	-0.189719	-0.143142
Rnd2	0	1.03561	1.21979	0.916598	0.937357	0	-0.626399	-0.646804	-0.666448	-0.564594
Srr	0	0.0909633	-0.0550568	-0.527154	-0.41431	0	-0.219202	-0.214843	-0.275834	-0.36713
Sync	0	-0.260191	-0.577055	-0.380313	-0.00983344	0	0.394319	0.491083	0.647658	0.685363
Fndc5	0	0.0345482	-0.0158886	-0.0199131	0.0244034	0	0.243955	0.070486	0.38832	0.10501
Acp5	0	-0.00442935	-0.0208355	0.0138574	0.0636569	0	0.0282065	0.0343718	0.149232	0.109453
Cnn1	0	-0.121638	0.116209	0.442931	0.377113	0	-0.0215918	0.296194	0.176777	0.134992
Fbxo9	0	-0.529025	-0.689216	-0.89587	-0.688511	0	0.105791	-0.0378047	-0.140941	-0.192745
Vps50	0	-0.00466714	-0.130099	0.123145	0.209895	0	0.217698	-0.0499855	-0.163321	-0.153402
Hars	0	-0.159874	-0.0379702	0.0165623	-0.130009	0	-0.334164	-0.291567	-0.541217	-0.540924
Zmat2	0	0.0107037	-0.230686	-0.364019	-0.528523	0	-0.380345	-0.345721	-0.68792	-0.771074
Ube2c	0	-0.0748171	-0.171637	-0.389791	-0.573632	0	-0.0764789	0.13359	0.101121	0.110496
Smg5	0	-0.0416398	0.0890276	0.423839	0.376921	0	0.0663356	0.0102017	-0.0600717	-0.0580015
Glmp	0	0.0167487	0.174987	0.288223	0.448576	0	0.0407227	0.0346119	-0.00591979	0.053254
Mef2d	0	0.12771	0.0177375	0.235517	0.314892	0	0.642821	0.509133	0.950441	0.930285
Tmem79	0	0.108038	-0.0188843	-0.320331	-0.4377	0	0.389782	0.0940287	0.384483	0.509549
Snd1	0	-0.213281	-0.289417	-0.241273	-0.362994	0	0.143874	0.0469577	-0.344125	-0.368981
Col18a1	0	0.0520199	-0.0724436	-0.166631	-0.212033	0	0.432248	0.341024	0.435846	0.452063
Slc19a1	0	-0.242068	-0.00279275	0.081901	-0.0522098	0	0.121034	0.0208915	-0.031312	-0.0611335
Kpnb1	0	0.113359	0.226175	0.323177	0.344363	0	0.236288	0.247639	0.252588	0.253948
Npepps	0	-0.113852	-0.220924	0.280512	0.507277	0	0.18809	0.161101	0.114712	0.203937
Tbx21	0	0.0848386	0.019973	0.0302661	0.057867	0	0.192712	0.177468	0.388097	0.424015
Mrpl10	0	-0.180454	-0.298963	-0.497871	-0.467063	0	-0.241871	-0.11497	-0.402529	-0.35146
Cyp51	0	0.819237	1.0565	1.21799	0.917644	0	0.191966	0.0654768	0.477478	0.450473
Tcf25	0	-0.0695185	0.0208644	0.14603	0.203317	0	-0.127125	-0.16905	-0.391066	-0.342957
Tubb6	0	0.0584487	0.232784	0.177426	0.0263088	0	0.242613	0.0577119	0.213572	0.18783
Def8	0	0.108402	-0.0682366	-0.46126	-0.563568	0	0.116113	-0.0125135	-0.0227671	0.10569
Sost	0	0.0725694	-0.00801663	0.0192145	0.0682459	0	-0.140667	-0.131784	0.521093	0.713107
Nkx2-1	0	0.0497763	-0.00809945	0.0107728	0.0407317	0	0.0982751	0.0489644	0.0911259	0.102078
Pax9	0	-0.048688	-0.257872	0.239991	0.537361	0	0.634269	0.466784	0.621226	0.661245
Irx2	0	0.0497763	-0.00809945	0.0175809	0.0407317	0	1.21494	1.63178	2.01422	2.01122
Col1a1	0	0.265003	0.0370413	-0.0494098	-0.118665	0	0.493177	0.435537	0.423611	0.373007
Itga3	0	-0.312727	-0.536391	-0.628479	-0.548214	0	0.0438688	-0.0420215	-0.325062	-0.356129
Sgca	0	-0.0631636	-0.145989	-0.349607	-0.130275	0	0.168013	0.0183583	0.0822795	0.222421
Dlx3	0	0.0624745	0.185752	0.585688	0.63952	0	1.10002	1.9896	2.78305	2.6477
Foxm1	0	0.0437849	-0.194322	-0.213823	-0.134421	0	0.438239	0.388847	0.596401	0.630151
Itfg2	0	0.111672	0.068462	0.157781	0.158531	0	0.148591	0.139066	0.106957	0.135154
Tulp3	0	-0.0655601	-0.276209	-0.464601	-0.385758	0	0.638344	0.239833	0.224222	0.243495
Gtf2h4	0	-0.316676	-0.23171	-0.29494	-0.344356	0	-0.143428	-0.0863557	-0.346122	-0.228722
Tubb5	0	-0.191427	-0.170815	-0.00213763	0.0794647	0	0.251774	0.187518	-0.192142	-0.219579
Ell2	0	0.407723	-0.223329	-0.304654	-0.0491294	0	0.316552	0.286166	0.793644	1.061
Jup	0	0.039026	0.186844	-0.105573	-0.107317	0	0.00535465	0.131311	0.242278	0.280655
Fkbp10	0	-0.00887019	-0.0145957	-0.0297642	-0.155428	0	-0.00604982	-0.0189196	-0.0909668	-0.0932074
Klhl10	0	0.0577504	-0.228211	-0.368946	-0.321571	0	-0.479001	-0.353466	-0.785675	-0.738005
Mnx1	0	0.0893379	-0.00809945	0.0107728	0.0407317	0	0.0951956	0.0945351	0.134125	0.138406
Nom1	0	-0.146219	-0.184804	-0.183645	-0.380644	0	0.221153	0.0317261	0.106902	0.253914
Ergic1	0	-0.101523	-0.242761	-0.259917	-0.303079	0	0.249954	0.109791	-0.0820702	-0.140652
Tnk1	0	0.360202	0.186924	0.1271	0.0782887	0	0.00395213	0.0992312	-0.0289335	0.141927
Acap1	0	0.299948	0.617373	1.626	2.32103	0	-0.186702	-0.2813	-0.246996	-0.167179
Ifrd1	0	0.82632	0.685497	0.337553	-0.0164496	0	0.287628	0.257732	-0.270363	-0.127316
Stk38l	0	-0.23473	-0.644397	-0.360537	-0.291485	0	0.0883752	0.0757223	0.300797	0.447353
Brpf1	0	0.0159605	-0.14098	-0.100568	-0.12049	0	0.599365	0.568417	0.690599	0.76094
Akr1b3	0	0.0326327	0.433523	0.160089	0.0925092	0	-0.147396	-0.0302561	-0.177568	-0.18189
Hoxc13	0	0.104899	0.0648212	-0.0709939	-0.0712058	0	0.14836	0.0775037	0.119665	0.121963
Hoxc11	0	0.0717291	-0.00809945	0.0281829	0.0607807	0	0.126814	0.0775037	0.119665	0.121963
Hoxc8	0	-0.214419	-0.567784	-0.989477	-1.06582	0	0.203941	0.114281	0.19034	0.115648
Hoxc6	0	0.160181	-0.199864	-0.397578	-0.143406	0	0.131053	0.0951982	0.139548	0.1442
Gstt3	0	0.161856	-0.116431	-0.430373	-0.470458	0	0.235396	0.124689	0.0283007	0.0695858
Ddt	0	0.0960563	0.0267894	-0.422719	-0.393751	0	-0.277909	-0.0269184	-0.145782	-0.193795
Tat	0	0.0497763	-0.00809945	0.0107728	0.0407317	0	0.122289	0.0729781	0.11514	0.123012
Marveld3	0	0.0861219	-0.000466668	0.0107728	0.0407317	0	0.0740668	0.275784	0.225	0.192125
Gramd3	0	-0.275217	-0.605634	-0.387668	-0.423918	0	0.153079	-0.224637	-0.285381	-0.260928
Eef1e1	0	-0.110777	-0.0596097	0.0574196	-0.219175	0	-0.180439	-0.25779	-0.538091	-0.556391
Akt1	0	-0.196146	-0.114118	-0.0802442	-0.196907	0	-0.0253105	-0.0714043	-0.049844	-0.00195081
Cldn15	0	0.870936	0.216668	-0.122753	-0.0705331	0	-0.708795	-0.813846	-1.02283	-1.11744
Il16	0	0.09794	-0.147898	-0.403906	-0.361811	0	0.126814	0.0775037	0.119665	0.121963
Tcirg1	0	-0.166786	-0.285458	-0.660285	-0.665608	0	-0.0833811	-0.168197	-0.348187	-0.378141
Naglu	0	-0.0100116	-0.240147	-0.421489	-0.394062	0	-0.15651	-0.213577	-0.572198	-0.602841
Coasy	0	-0.265949	-0.454954	-0.743254	-0.719435	0	0.133401	0.00366314	-0.107285	-0.0200732
Smo	0	-0.126276	-0.167289	-0.0883591	-0.0815993	0	0.186802	0.105228	0.195518	0.177412
Tspan33	0	-0.0136169	0.0492484	0.271116	0.465395	0	0.0773267	0.0135761	-0.127814	-0.109553
Crnkl1	0	0.0206812	-0.138516	-0.106009	-0.0838568	0	0.29994	0.152939	0.245151	0.261338
Rin2	0	0.138174	-0.558066	-0.306877	-0.261054	0	0.225441	-0.195409	-0.108688	0.022455
Folh1	0	0.0568298	0.0017048	0.0129146	0.0405273	0	0.223469	0.0773448	0.213927	0.140005
Chordc1	0	0.165824	0.115797	0.010286	5.93864e-05	0	0.406709	0.290047	0.501205	0.610095
Rtcb	0	-0.123174	-0.0507585	-0.0600996	-0.0605176	0	-0.151418	-0.129598	-0.395708	-0.43252
Fbxo7	0	0.103573	-0.0214761	0.188005	0.245073	0	-0.238917	-0.0929284	-0.12395	-0.0395822
Capns1	0	0.173169	0.0985861	0.0275836	-0.0676139	0	-0.195168	-0.185093	-0.286441	-0.286996
Lrp3	0	0.0524246	0.0613999	0.118461	0.137689	0	0.267237	0.178676	0.433917	0.342849
Hoxd13	0	0.0497763	-0.00809945	0.0277118	0.0407317	0	0.112809	0.0575829	0.100916	0.109535
Hoxd12	0	0.0587883	-0.00809945	0.0107728	0.0407317	0	0.158675	0.0775037	0.155709	0.121963
Clpb	0	-0.0901416	-0.141434	-0.160854	-0.272344	0	0.144634	-0.0517404	-0.140547	-0.261663
2024-09-07	0	0.00974226	-0.0436452	0.0619468	-0.0364283	0	0.334139	0.00861495	0.15321	0.146252
Zdhhc4	0	-0.0135072	-0.0818045	-0.224331	-0.248188	0	-0.0551709	-0.152531	-0.202905	-0.262552
Nup214	0	0.212908	-0.168015	-0.241516	-0.00663263	0	0.649339	0.502321	0.551225	0.499503
Aif1l	0	-0.179016	0.329427	0.830271	0.879809	0	0.0316755	0.0332861	-0.0680737	-0.0516653
Cpa3	0	0.0497763	-0.00809945	0.0107728	0.0407317	0	0.108226	0.0589149	0.114998	0.139347
Ltbp1	0	-0.0521648	-0.19257	-0.13313	-0.112773	0	0.674106	0.441542	0.795274	0.761553
Ugp2	0	0.10685	0.133529	0.202281	0.296154	0	0.249821	0.243759	0.305771	0.29205
Trmt1	0	-0.165104	0.0625382	0.162121	0.190302	0	-0.275049	-0.274962	-0.397567	-0.166715
Nacc1	0	-0.0746804	-0.251533	-0.125038	-0.0784898	0	0.0691546	0.144477	0.247593	0.272019
Nfix	0	0.423425	-0.0321263	-0.128815	-0.0395003	0	0.549379	0.485402	0.682822	0.57355
Slc1a5	0	0.523173	0.460245	-0.0783222	-0.24889	0	0.0527692	0.153359	0.00330062	-0.0211485
Uba1	0	0.0745247	0.0780357	0.0976527	0.0949821	0	0.143482	0.199578	0.182895	0.228232
Vwf	0	0.101588	0.0217864	0.0208659	0.0571605	0	0.0999104	0.0605903	0.120107	0.0958348
Siae	0	0.168749	0.00375461	-0.109248	-0.131551	0	0.427761	0.227806	0.513794	0.377817
Vsig2	0	0.341115	0.272096	0.399817	0.513496	0	-0.468403	-0.184244	-0.183251	-0.258263
Esam	0	0.512084	0.411467	0.401628	0.315351	0	0.0385323	0.138683	0.176935	0.312146
Fam50a	0	0.0849692	0.284168	0.460753	0.551069	0	-0.114954	-0.0874339	-0.160291	-0.116902
Emd	0	0.138111	0.0784345	-0.157702	-0.141937	0	-0.239702	-0.182791	-0.40838	-0.439353
Taco1	0	-0.451418	-0.771302	-0.827844	-0.630409	0	0.300739	0.120583	0.338962	0.330995
Grik3	0	0.0523303	-0.00809945	0.0107728	0.0407317	0	0.200325	0.0487164	0.180039	0.221
Gria3	0	0.199785	-0.0923496	-0.195506	-0.22435	0	0.541084	0.313574	0.20572	0.155935
Npas1	0	-0.0555708	-0.0428339	0.317353	0.692417	0	0.550907	0.250642	0.730869	0.501185
Sipa1l2	0	0.106617	-0.541586	-0.469246	-0.27216	0	0.45304	0.198744	0.0897033	0.0726076
Ap4e1	0	-0.0721696	-0.775252	0.0310317	0.432715	0	0.935582	0.449907	0.555829	0.620586
Blvra	0	-0.449126	-0.409691	-0.391122	-0.542887	0	-0.259161	-0.416317	-1.0503	-1.12056
Pdzd4	0	-0.125962	-0.326342	-0.358557	-0.467589	0	0.178645	0.127449	0.190535	0.113792
Idh3g	0	0.0563989	0.0179701	-0.107781	-0.159327	0	-0.238518	-0.0900247	-0.110573	-0.176825
Pnck	0	-0.153409	-0.253452	-0.219241	-0.158735	0	0.0369876	0.0572236	-0.0964558	-0.0291849
Ssr4	0	-0.32427	-0.187307	-0.357136	-0.361858	0	-0.349095	0.00672637	-0.156615	-0.147509
Bcap31	0	-0.140439	-0.0372488	0.0518509	-0.0820296	0	-0.429402	-0.421306	-0.606681	-0.601279
Fam98a	0	0.113291	0.325915	0.11634	-0.103715	0	0.0537262	-0.0298866	-0.14789	-0.0681326
Ltbp2	0	0.0787238	-0.0100332	-0.0574851	0.0778809	0	1.36618	0.843622	1.54685	1.4839
Kmt2a	0	0.169293	-0.134719	-0.054059	0.00158983	0	1.59567	0.949281	2.00217	1.84439
Ift46	0	-0.0536135	-0.207557	-0.428861	-0.429857	0	0.127893	0.157343	0.113505	0.134637
Tmem25	0	0.359745	0.199145	0.0365562	0.0544676	0	0.0731183	-0.160937	0.0789605	0.0618045
Cd3g	0	0.0497763	0.0100731	0.0107728	0.0407317	0	0.120374	0.00747092	0.0472884	0.0360326
Supt6	0	0.196012	0.142213	0.145059	0.149658	0	0.302163	0.294879	0.554685	0.521146
Spag5	0	0.0403093	-0.146494	-0.409983	-0.359636	0	0.334816	0.156548	0.157149	0.144247
Foxn1	0	1.75056	2.13556	1.90963	2.10142	0	0.124759	0.0899335	0.109212	0.106488
Unc119	0	-0.153786	-0.235125	-0.362408	-0.521426	0	-0.0494765	-0.0787311	-0.171215	-0.216379
Rab34	0	-0.266796	-0.137389	-0.144073	-0.125715	0	-0.229379	-0.175751	-0.455719	-0.439726
Sdf2	0	-0.0529586	0.0469127	0.0520791	0.01988	0	-0.233453	-0.308322	-0.367503	-0.400568
Ccne1	0	0.501309	0.34596	-0.235343	-0.554333	0	-0.028554	0.232574	0.205342	0.243521
Hsf2bp	0	0.0495567	-0.0427935	0.110698	0.1314	0	-0.107264	-0.215729	-0.472193	-0.55312
Bbc3	0	-1.08049	-1.15538	-1.13505	-0.741555	0	-0.319565	-0.132329	0.0931235	-0.196119
Psmc3	0	-0.28048	-0.0860957	-0.0750673	-0.19015	0	-0.323903	-0.30272	-0.44849	-0.471053
Acp2	0	-0.0276251	-0.181867	-0.323655	-0.301782	0	-0.0405002	-0.0418802	-0.168316	-0.15928
Rapsn	0	0.0841338	-0.0209955	0.341461	0.65978	0	-0.436665	-0.487436	-0.794108	-0.62249
Slc39a13	0	-0.279246	-0.289784	0.268167	0.487694	0	-0.29207	-0.155925	-0.267845	-0.238521
Celf2	0	-0.104709	-0.319593	-0.205719	-0.219936	0	0.415967	0.286321	0.210076	0.0370708
Nr1h3	0	0.234472	0.0303362	-0.110788	-0.0498275	0	-0.226499	-0.348693	-0.113064	-0.066703
Ddb2	0	0.0573899	-0.0514337	-0.57931	-0.461088	0	0.112121	0.132391	0.0602425	0.233048
Spi1	0	0.113418	0.0914719	0.0415812	0.0862877	0	0.10146	0.0425177	0.083615	0.151856
Sf3a1	0	0.302466	0.155794	0.207287	0.244807	0	0.320156	0.261429	0.384269	0.3873
Stat6	0	-0.0455381	-0.199665	-0.0141986	0.228377	0	0.430024	0.242157	0.310489	0.392738
Clgn	0	0.0646702	-0.0158826	0.0176356	0.0530796	0	0.00543357	-0.0864138	-0.0425496	-0.193427
Napsa	0	0.102765	0.0596423	0.0221461	0.0631444	0	0.280904	0.0710463	0.242104	0.194266
Vrk3	0	-0.06266	-0.388195	-0.295369	-0.0470841	0	0.295916	0.255253	0.243545	0.251996
Smg9	0	0.243726	0.221011	0.386372	0.419111	0	0.101765	0.14501	0.195882	0.181353
Paxip1	0	0.140102	0.062366	0.369575	0.472802	0	0.570778	0.337932	0.650761	0.67092
Rmnd5a	0	0.131233	-0.119646	-0.235296	-0.114706	0	0.458395	0.15705	0.547389	0.529682
Mov10	0	-0.27298	-0.681661	-1.02575	-1.36233	0	0.278423	0.0394741	0.334101	0.46445
Ppm1j	0	-0.0367969	0.147747	0.197511	-0.0350839	0	-0.059446	0.059552	0.337282	0.577807
Rhoc	0	-0.170332	-0.126393	-0.0504656	-0.204322	0	-0.155903	-0.276328	-0.086938	0.113305
Tead3	0	0.0301878	-0.140881	-0.127104	-0.0552515	0	0.406636	0.35591	0.819884	0.846223
Ppard	0	0.0708906	-0.0545258	0.0928325	0.231443	0	0.314747	0.171176	0.425173	0.450188
Def6	0	-0.0580407	-0.442291	-0.763149	-0.69533	0	-0.279365	-0.289539	-0.781312	-0.79792
Peg3	0	0.605854	0.540947	-0.177137	-0.0309948	0	0.634999	0.437206	0.83856	0.87219
Metrn	0	-0.249586	-0.176342	-0.240759	-0.569698	0	-0.123273	-0.0662027	-0.466049	-0.590943
Lmf1	0	-0.0132593	-0.221964	-0.235879	-0.132159	0	-0.226788	-0.15192	-0.459142	-0.352882
Narfl	0	-0.382361	-0.661102	-0.628501	-0.335297	0	-0.0835089	-0.175453	-0.612969	-0.660174
Angptl4	0	-0.400676	-0.712076	-0.410507	-0.249414	0	-0.041632	-0.0278807	0.0428036	-0.00906725
Daxx	0	-0.312999	-0.608679	-0.643664	-0.440161	0	-0.0693047	-0.0578564	-0.0651191	-0.0618564
Cd320	0	-0.299741	-0.20326	-0.390169	-0.385439	0	-0.381518	-0.210844	-0.45796	-0.501047
Ipo4	0	-0.355286	-0.14483	-0.0643737	-0.124303	0	0.101367	0.152354	0.0902411	0.124808
Tm9sf1	0	-0.169468	-0.209115	-0.188782	-0.0981875	0	-0.0300149	-0.0995355	-0.0344383	-0.0407883
Rec8	0	0.721888	0.458459	0.0847612	0.0835117	0	0.292359	0.0755589	0.300039	0.540441
Irf9	0	0.405272	6.17474e-05	-0.234685	0.130888	0	-0.0199197	-0.0308941	0.453883	0.481904
Gmpr2	0	-0.180272	-0.145624	-0.2046	-0.0991763	0	-0.0984927	-0.134924	-0.450702	-0.411197
Tmem161a	0	-0.263643	-0.269469	-0.238272	-0.23049	0	-0.0491331	-0.128704	-0.302504	-0.139015
Armc6	0	-0.141097	-0.11302	0.000361188	0.0650311	0	-0.287367	-0.260982	-0.474295	-0.339406
Borcs8	0	-0.085124	-0.144063	-0.276644	-0.244434	0	-0.189779	-0.140978	-0.272136	-0.277229
Slc25a42	0	-0.123056	-0.431014	-0.813503	-0.573238	0	-0.0593713	-0.127938	-0.358562	-0.29483
Snx9	0	-0.144972	-0.182944	0.235885	0.304108	0	-0.0651528	-0.124261	-0.159283	-0.0606946
Ranbp3	0	-0.226412	-0.296338	-0.149033	-0.158424	0	0.401787	0.27763	0.319124	0.344646
Ndufa11	0	-0.34006	-0.196373	-0.29272	-0.348055	0	-0.303796	-0.0844578	-0.109922	-0.150711
Nr2f6	0	-0.398277	-0.171747	0.0476929	-0.0744877	0	0.00504202	0.0471957	-0.0515324	-0.067694
Use1	0	-0.308671	-0.225182	-0.359791	-0.43958	0	0.222297	-0.0343249	-0.16754	-0.245277
Ocel1	0	0.545625	0.167298	0.0987847	-0.0685926	0	-0.0708649	0.0450287	-0.0631248	-0.0338966
Dyrk1b	0	0.240992	0.0736	0.201503	0.852537	0	0.292014	0.290913	0.493191	0.690122
Braf	0	0.307291	-0.109609	-0.220026	-0.147504	0	0.75232	0.321872	0.406322	0.43263
Ndufb2	0	0.0113151	-0.0368532	-0.128116	-0.100817	0	-0.536944	-0.571974	-0.619348	-0.562235
Hltf	0	-0.0324888	-0.308001	-0.366245	-0.268758	0	0.943837	0.484152	0.521279	0.470558
Prpf6	0	-0.0884478	-0.267915	-0.355184	-0.338817	0	-0.102203	-0.152105	-0.469054	-0.453316
Rgs19	0	-0.216889	-0.350658	-0.383783	-0.400128	0	-0.141346	-0.165111	-0.385827	-0.415128
Rgs20	0	0.0841962	-0.22307	-0.46986	0.0193107	0	0.132212	0.189772	0.382664	0.0952605
Abhd3	0	0.0359168	-0.0441904	-0.0101086	0.0232483	0	0.180256	0.0402261	0.250237	0.259267
Snrpd1	0	-0.099914	-0.059663	-0.020761	-0.216181	0	-0.275387	-0.220801	-0.53768	-0.476406
Tiam1	0	0.142001	-0.434549	-0.77385	-0.767034	0	0.254628	0.0863783	0.0299737	-0.106983
Tsc2	0	0.0253343	-0.0530777	-0.0735529	0.035262	0	0.211524	0.0598174	-0.0652953	-0.050357
Rpl3l	0	0.216277	0.0588103	-0.0112204	0.013562	0	-0.275145	-0.350752	-0.335472	-0.160602
Slc9a3r2	0	-0.0407571	-0.135738	-0.402026	-0.538165	0	-0.100732	-0.02139	-0.0670565	-0.15477
Puf60	0	-0.14574	0.0543252	0.16453	0.111939	0	-0.16849	0.00233747	-0.170775	-0.133841
Golga2	0	-0.00434253	-0.240668	-0.263283	-0.198653	0	-0.068418	-0.0759229	-0.226344	-0.209063
Uck1	0	-0.116479	-0.116028	-0.122289	0.0393114	0	-0.405502	-0.343826	-0.578418	-0.550791
Scin	0	0.0497763	-0.00025317	0.0107728	0.0466973	0	0.22159	0.119584	-0.401648	-0.323454
Ikzf4	0	0.264919	0.0113742	-0.0775093	0.0516668	0	0.207606	0.0380915	-0.0104171	-0.170213
Mien1	0	-0.046929	0.0515593	0.092856	0.0809349	0	-0.446087	-0.22561	-0.39362	-0.405816
Pon1	0	0.0497763	-0.00809945	0.0107728	0.0559999	0	0.145456	0.0577401	0.111821	0.0936256
Axl	0	-0.114708	-0.113319	-0.0477099	-0.0240764	0	0.551216	0.443385	0.55937	0.579504
Akap8l	0	-0.0256722	-0.0027805	-0.182735	-0.068148	0	0.00915305	-0.0650264	0.162607	0.278439
Shh	0	0.0497763	-0.00809945	0.0107728	0.0407317	0	0.183018	0.0775037	0.119665	0.121963
Pdcd2l	0	-0.424746	-0.389253	-0.129342	-0.0860922	0	-0.066432	-0.217282	-0.511352	-0.520333
Gtf2f1	0	0.231741	0.469161	-0.0655101	-0.102925	0	-0.371064	-0.327348	-0.493001	-0.434359
Clpp	0	-0.290922	-0.274853	-0.457457	-0.667199	0	-0.138639	0.0265469	-0.00547921	-0.0837528
Alkbh7	0	-0.44923	-0.465289	-1.05563	-1.17813	0	-0.544236	-0.429039	-0.579678	-0.624503
Pspn	0	0.101915	0.0197872	-0.339567	-0.411043	0	-0.271296	-0.20193	-0.390303	0.00321966
Dennd1c	0	0.0571527	-0.00730393	0.00369348	0.0396397	0	0.0490261	0.168587	0.0964694	0.182973
Med6	0	-0.200065	-0.408196	-0.170421	-0.106924	0	-0.158408	-0.197273	-0.326222	-0.2976
Prkd1	0	-0.0289303	-0.166839	-0.334474	-0.360593	0	0.432259	0.246154	0.250403	0.113696
Lcp2	0	0.118147	0.0394236	0.049017	0.0346905	0	0.259422	0.0352352	0.381284	0.25018
Cse1l	0	0.0034764	-0.110056	-0.0436748	-0.0668305	0	0.443102	0.237921	0.324303	0.380119
Naa20	0	-0.271254	-0.397178	-0.248097	-0.312883	0	-0.225828	-0.156926	-0.338152	-0.234168
Prkra	0	-0.194497	-0.238449	-0.47793	-0.51953	0	0.134218	0.0584523	0.528684	0.441065
Fkbp7	0	-0.0307487	-0.115831	-0.264401	-0.400993	0	-0.230562	-0.177248	0.101472	0.0547795
Plekha3	0	-0.201787	-0.0372305	-0.146004	-0.227984	0	0.259887	0.169437	0.476624	0.456132
Ykt6	0	0.148494	0.216016	0.0895364	0.0471916	0	-0.229629	-0.0539061	-0.190338	-0.177545
Baz1b	0	-0.16786	-0.348373	-0.0792261	0.0409686	0	0.192873	0.0485782	0.00348596	0.128715
Pex6	0	-0.246347	-0.277111	-0.300893	-0.358852	0	0.192266	0.223254	0.314286	0.38655
Mrpl2	0	-0.303036	-0.279943	-0.667371	-0.755743	0	-0.0614212	0.0912916	-0.083998	-0.04764
Mea1	0	0.00736907	0.0408364	-0.143576	-0.231435	0	-0.396837	-0.258341	-0.408469	-0.439327
Gnmt	0	0.502554	0.424658	0.357294	0.220108	0	0.0188279	0.0968248	0.172712	0.252327
Grin2d	0	0.579255	0.494021	0.624632	0.786956	0	0.41225	0.315143	0.331391	0.420184
Kdelr1	0	0.103053	-0.0680466	-0.0739279	-0.117678	0	-0.025335	0.124161	0.229997	0.220384
Tmem143	0	0.135527	-0.0341593	-0.550047	-0.487653	0	0.255978	0.349099	0.0672409	-0.0358829
Jag2	0	0.0458833	-0.0808766	0.048749	0.211293	0	0.0989494	-0.100423	-0.158447	-0.0980027
Btbd6	0	-0.31917	-0.727558	-0.94112	-0.823036	0	-0.101805	-0.372781	-0.931331	-0.910532
Nudt14	0	-0.206365	-0.153371	-0.405091	-0.604234	0	-0.0248744	-0.140761	-0.21137	-0.0412623
Epdr1	0	-0.0714797	-0.195595	-0.411077	-0.349643	0	0.105999	-0.0674834	0.38245	0.0859786
Flii	0	-0.0773891	-0.164078	-0.127701	-0.0619322	0	0.280913	0.214646	0.123595	0.170875
Top3a	0	-0.196449	-0.353031	-0.195552	0.00142243	0	0.547482	0.280536	0.451238	0.543313
Atg4d	0	-0.371812	-0.249472	-0.0658225	0.0168887	0	-0.369091	-0.269652	-0.583822	-0.544148
Qtrt1	0	-0.21976	0.116688	0.0390084	-0.163473	0	-0.266705	-0.198413	-0.442515	-0.38583
Hdgfl2	0	-0.132446	-0.191438	-0.256006	-0.343884	0	-0.328715	-0.282221	-0.517188	-0.459562
Chaf1a	0	-0.367445	-0.49847	-0.219239	-0.222927	0	0.00017069	-0.0080503	-0.237704	-0.0887876
Adprh	0	-0.133679	-0.217553	-0.345017	-0.377002	0	0.503177	0.226037	0.048154	0.0553252
Tmem39a	0	0.384462	0.289467	0.246739	0.159713	0	0.330011	0.282571	0.377836	0.47622
Timmdc1	0	-0.161331	-0.423064	-0.443073	-0.557994	0	-0.154077	-0.263027	-0.656025	-0.39652
Pla1a	0	-0.169558	-0.160455	-0.210145	-0.296836	0	0.160282	0.136525	0.236467	0.192734
Tpra1	0	-0.612443	-0.578683	-0.425835	-0.113093	0	-0.145495	-0.0560951	-0.122423	-0.0451545
Nab1	0	-0.0523133	-0.176829	-0.3277	-0.521882	0	0.351945	0.287069	0.894044	1.18705
Adgre5	0	-0.121458	-0.0837815	-0.197236	-0.254785	0	0.41882	0.367618	0.437742	0.525079
Il17ra	0	0.336079	0.57893	0.345084	0.224574	0	0.201641	0.0577668	0.151996	0.109714
Lamb1	0	-0.0572244	-0.0709736	0.0337873	0.0947427	0	0.5241	0.311314	0.321629	0.31162
Kcnn1	0	-0.0526288	-0.111662	-0.326215	-0.427143	0	0.103963	0.0740635	-0.396538	-0.318783
Arrdc2	0	0.881068	0.703888	0.132788	0.25247	0	0.413932	0.435897	0.714298	0.912806
Cd36	0	0.0497763	0.00560972	0.0107728	0.0407317	0	0.140585	0.0452827	0.191037	0.137279
Timm44	0	-0.213634	-0.22913	-0.0939227	0.0382726	0	-0.269338	-0.21477	-0.446178	-0.385825
Ap2a2	0	-0.194624	-0.242644	-0.164	-0.140794	0	0.211941	0.151355	0.0318084	0.0317097
Pnkp	0	-0.586547	-0.549637	-0.846193	-0.797927	0	-0.0885126	-0.0695057	0.0638438	0.0943229
Med25	0	-0.00705992	-0.0821389	-0.143234	-0.197979	0	0.251551	0.303417	0.605391	0.607335
Bcam	0	-0.233511	-0.658361	-0.757973	-0.779135	0	-0.236298	-0.150908	-0.14894	-0.159628
Clptm1	0	-0.0872282	-0.0592417	0.00458408	-0.0215996	0	0.101583	0.14816	0.181934	0.182898
Relb	0	0.4082	0.237922	0.258306	0.206293	0	-0.0222263	0.000845245	0.478329	0.573718
Tomm40	0	-0.227141	-0.146932	-0.127223	-0.277584	0	-0.15124	-0.125774	-0.296596	-0.338202
Hbp1	0	0.0133091	-0.391607	-0.152339	0.285213	0	-0.0877227	-0.207697	-0.226687	-0.142547
Prkar2b	0	-0.409095	-0.472447	-0.473168	-0.583153	0	0.243529	0.0740265	0.288319	0.271072
Cdkn1b	0	0.0795891	-0.268594	0.215282	0.572976	0	0.583417	0.286007	0.335769	0.588354
Klf4	0	1.71424	2.23679	1.54114	1.56936	0	0.126814	0.120997	0.119665	0.121963
Ap1m1	0	-0.12481	-0.246426	-0.205854	-0.183498	0	-0.153633	-0.0265033	-0.0749204	-0.0170686
Rab8a	0	-0.138296	-0.326607	-0.314106	-0.344453	0	-0.222701	-0.201927	-0.472762	-0.506401
Fam32a	0	-0.181787	-0.305105	-0.299605	-0.285415	0	-0.391895	-0.310771	-0.326689	-0.402522
Elf3	0	0.0976633	-0.0227058	-0.012746	0.0583914	0	0.0962629	-0.219768	-0.0485382	0.153511
Stard3nl	0	-0.350354	-0.497888	-0.658751	-0.77647	0	-0.252918	-0.295665	-0.579804	-0.570704
Stk11	0	-0.374317	-0.600181	-0.623576	-0.566521	0	-0.0697821	-0.0940944	-0.268468	-0.20438
Efna2	0	0.417542	-0.109111	-0.509353	-0.362581	0	0.180601	0.254639	0.345257	0.570496
Atp5d	0	-0.124512	-0.0760863	-0.105837	-0.183954	0	-0.273209	-0.138856	-0.261168	-0.302341
Ppp5c	0	-0.0380214	0.022314	0.104585	0.0164362	0	0.049046	0.0628075	-0.184185	-0.155709
Cdk12	0	0.22876	0.0323853	0.272175	0.431087	0	1.19646	0.809344	1.09039	1.19626
Lipe	0	-0.456872	-0.470353	-0.248272	0.115762	0	0.153547	0.062827	-0.38794	-0.352327
Pafah1b2	0	-0.232917	-0.319353	-0.265667	-0.345584	0	0.836069	0.457873	0.797679	0.866025
Cnot11	0	-0.376825	-0.278263	-0.0762246	0.0709079	0	0.310008	0.283718	0.12987	0.177058
Slc2a3	0	0.0276521	0.0151195	0.0195107	0.0717622	0	0.388291	0.646367	1.2304	1.85739
Foxj2	0	0.391935	0.0455229	0.279832	0.542017	0	0.735883	0.61242	1.41879	1.48956
Sri	0	-0.250168	-0.379715	-0.377106	-0.400034	0	-0.174085	-0.205163	-0.24178	-0.316601
Irf3	0	-0.569555	-0.917054	-0.585341	-0.327662	0	-0.236213	-0.0226172	-0.0530571	-0.0771639
Bcl2l12	0	-0.217967	-0.681225	-0.718875	-0.601375	0	0.0366185	0.24583	0.29626	0.297224
Mpnd	0	-0.339171	-0.32196	-0.520995	-0.61283	0	-0.332493	-0.252162	-0.342592	-0.291339
Sh3gl1	0	0.0791872	0.296836	0.39646	0.354818	0	0.182525	0.105743	0.168808	0.163816
Ebi3	0	0.070388	0.0404	-0.00740084	0.022558	0	-0.0841196	-0.218258	-0.460616	-0.429324
Yju2	0	-0.441598	-0.547606	0.157945	0.291571	0	-0.40451	-0.515328	-0.632302	-0.789314
Ranbp2	0	0.368234	0.277898	0.169192	0.211593	0	0.735294	0.460201	0.725411	0.733983
Edar	0	0.0962552	0.00703753	0.0172475	0.0328659	0	0.176587	0.105135	0.189245	0.190918
Grk5	0	-0.171834	-0.643913	-0.772021	-0.771151	0	0.1669	0.0053285	-0.220432	-0.344781
Dvl3	0	0.210608	-0.0562466	-0.0225399	0.0635744	0	0.510231	0.46398	1.06846	1.06359
Abcf3	0	-0.240865	-0.190472	-0.264666	-0.280356	0	0.149982	0.07581	-0.0447451	-0.0438161
Eif2b5	0	-0.258503	-0.172812	-0.0804288	-0.184782	0	-0.0165417	0.0422669	-0.0887543	-0.0489814
Cyth2	0	0.234084	0.295916	0.327552	0.309123	0	0.26817	0.319571	0.595437	0.577302
Sult2b1	0	0.0998216	0.0297858	-0.030389	0.0228835	0	-0.164228	-0.101938	-0.451856	-0.355711
Car11	0	-0.147149	-0.597809	-0.613529	-0.210142	0	-0.2291	-0.108364	0.0927327	0.240477
Dlgap1	0	0.0571457	-0.061244	-0.0576311	-0.00261519	0	0.141672	0.0987415	0.114992	0.137917
Plag1	0	-0.133239	-0.815855	-0.674157	-0.199723	0	0.247643	0.192941	0.200136	0.253446
Hck	0	-0.62856	-0.33482	0.146845	0.20711	0	-0.0703885	0.13926	0.212088	0.345721
Mrpl4	0	-0.00110635	-0.0426701	-0.0613244	-0.143443	0	-0.291364	-0.108272	-0.291668	-0.327423
Keap1	0	-0.0746847	-0.223242	-0.433293	-0.376287	0	-0.00838503	-0.0708307	-0.0637796	-0.0638118
Ap1m2	0	0.105541	0.00533767	0.0172121	0.049134	0	-0.0808253	-0.370454	-0.498966	-0.360168
Glg1	0	-0.0408227	-0.131508	-0.0389705	0.118312	0	0.307016	0.178244	0.167333	0.10887
Atp8b3	0	0.529013	0.269548	0.0214319	0.0639978	0	0.0289427	-0.157569	-0.116718	0.00789239
Btbd2	0	0.148297	-0.0950276	-0.348042	-0.446626	0	-0.129481	-0.152087	-0.215956	-0.269722
Csnk1g2	0	-0.105699	-0.153651	-0.246589	-0.308178	0	0.1478	0.130397	0.282125	0.274764
Abhd17a	0	-0.371242	-0.380297	-0.437753	-0.501885	0	0.0195374	-0.0469275	-0.155202	-0.0615824
Mob3a	0	0.384801	0.464611	0.0878195	-0.162539	0	0.0699783	0.261531	0.405315	0.430744
Cacnb3	0	-0.360191	-0.326737	-0.176136	-0.0219383	0	0.111179	0.0743412	0.381277	0.520241
Ccdc65	0	0.361893	0.0816072	-0.151611	-0.0826911	0	-0.0353341	-0.138244	-0.367183	-0.471554
Fkbp11	0	-0.684271	-0.590834	-0.400107	-0.65214	0	-0.403866	-0.391878	-0.590865	-0.587497
Ddx23	0	-0.238528	-0.2551	-0.122882	-0.114137	0	0.090638	0.00692004	-0.250018	-0.208005
Pld3	0	0.00504378	-0.0255647	-0.0296737	0.029448	0	0.0438205	0.102696	0.320604	0.305735
Grik5	0	0.205831	-0.0390156	-0.353884	-0.508526	0	0.243774	0.0840396	0.122706	0.310554
Cd79a	0	3.01724	2.1495	0.334931	0.282942	0	0.0102593	0.0181671	0.0620199	0.212463
Rabac1	0	-0.413943	-0.144162	-0.246369	-0.221578	0	-0.524614	-0.397792	-0.661631	-0.606591
Etv3	0	0.650091	0.710895	0.572538	0.720711	0	0.452995	0.649225	1.14432	1.1452
Prkcsh	0	-0.173048	-0.0783488	0.0927038	0.0996484	0	-0.248141	-0.108632	-0.00859101	0.0101179
Elavl3	0	0.81785	0.707465	0.390208	0.305773	0	-0.510834	-0.231813	-0.170326	-0.205824
Rab3b	0	-0.420571	-0.363088	-0.488915	-0.479466	0	0.0464514	-0.0498514	-0.0669555	-0.158375
St8sia6	0	0.0611295	-0.00172029	0.00956202	0.0395258	0	0.154273	0.058286	0.0733282	0.164558
Nosip	0	0.0243802	-0.0666165	-0.269495	-0.391199	0	-0.218248	-0.0505963	-0.13987	-0.182066
Pih1d1	0	-0.01163	-0.0466392	0.00601921	0.02672	0	-0.395141	-0.430492	-0.636625	-0.575442
Rps11	0	-0.324281	-0.108524	-0.111375	-0.145034	0	-0.36937	-0.162222	-0.321565	-0.363135
Supt5	0	0.251511	0.260767	0.205723	0.195169	0	-0.0159096	0.0604749	-0.000383304	0.0533445
Dll3	0	0.816573	0.647656	0.279137	0.205066	0	0.147048	-0.00430398	-0.0734418	0.00516836
Paf1	0	0.478881	0.864823	0.888857	0.992739	0	-0.104889	0.00284707	-0.168486	-0.138232
Timm50	0	-0.381632	-0.18468	-0.195293	-0.348951	0	0.173879	0.194456	0.17895	0.121963
Med29	0	-0.284225	-0.107913	0.0814483	0.186141	0	-0.356237	-0.174522	-0.106725	-0.0774313
Bicd1	0	0.0677506	-0.324318	-0.55741	-0.476326	0	0.357386	0.227451	0.284127	0.179253
Ncstn	0	0.0561663	0.0142457	0.0531923	0.0944876	0	0.128399	0.177116	0.437878	0.475359
Pex19	0	0.000835936	-0.0489782	-0.242407	-0.391321	0	-0.0307067	-0.0460755	-0.132261	-0.16597
Phyhip	0	0.385536	0.513934	0.853533	0.85846	0	-0.0428389	-0.0636332	-0.0747493	-0.125143
Inmt	0	0.0497763	0.0470857	0.0107728	0.0407317	0	0.152662	0.100506	0.401266	0.346854
Cyp4f18	0	0.0689316	0.0134769	0.0521236	0.0150055	0	0.156045	0.0650741	0.107236	0.176018
Impdh1	0	-0.34611	-0.0911149	0.200689	0.270572	0	-0.111437	-0.0698591	-0.361174	-0.419373
Prodh	0	-0.264941	-0.282737	-0.434142	-0.604045	0	-0.133256	-0.05356	-0.604737	-0.622274
Ess2	0	-0.125319	-0.474687	-0.151357	0.0358939	0	-0.0161732	0.10414	-0.0583961	0.00895271
Slc25a1	0	-0.0622583	-0.110978	-0.208855	-0.285502	0	-0.189695	-0.0656681	-0.0506909	-0.0909
Dgcr6	0	-0.307739	-0.18464	-0.345831	-0.389327	0	-0.128346	-0.0818772	-0.113978	-0.112673
Ddr1	0	-0.240975	-0.323782	0.119171	0.383267	0	0.29886	0.227724	0.371304	0.489252
Ier3	0	2.46279	2.71493	2.74118	2.6248	0	0.991352	1.35628	1.68772	1.53893
Fosb	0	5.89838	4.56375	1.36571	0.851497	0	-0.752384	0.221397	-0.437103	-0.152957
Klc4	0	0.157122	0.0131409	-0.392348	-0.257554	0	-0.0928788	-0.0837719	-0.168268	-0.136673
Ercc1	0	-0.226388	-0.00714524	0.216306	0.235651	0	-0.433333	-0.285467	-0.399466	-0.488869
Homer3	0	-0.232098	-0.128085	-0.106994	-0.0675341	0	0.086399	0.0788437	0.252959	0.287669
Crtc1	0	0.19644	-0.0731173	0.0477308	0.241691	0	0.399317	0.259061	0.315321	0.279093
Sec14l2	0	-0.179878	-0.567439	-0.566525	-0.568567	0	0.146263	0.1123	0.222613	0.213605
Aven	0	-0.429399	-0.302514	-0.0392927	-0.114014	0	-0.108439	-0.134415	-0.45096	-0.391297
Cp	0	0.123359	0.0314635	-0.197787	-0.185699	0	0.182867	0.0389982	0.342689	0.346974
Crot	0	0.162246	0.00750205	-0.449387	-0.362227	0	0.314762	0.161365	-0.0096735	-0.0465505
Rps6ka1	0	-0.205071	-0.18981	-0.18497	-0.0954373	0	0.0884997	0.030939	-0.0479872	0.0140139
Calb2	0	0.0497763	-0.00809945	0.0107728	0.0407317	0	0.129332	0.0969058	0.104438	0.0961365
Snrnp200	0	0.106799	0.0543455	0.0536243	0.202816	0	0.568088	0.398274	0.507901	0.47701
Ciao1	0	-0.271309	-0.161081	-0.205211	-0.0924896	0	0.154413	0.0687283	0.0250543	0.0111552
Has1	0	0.96221	1.05342	0.535481	0.525596	0	0.0259039	0.0542893	0.155008	0.0163726
Taf6l	0	-0.226032	-0.454902	-0.458733	-0.441225	0	0.0804181	0.0413521	0.060428	0.131999
Kpna6	0	-0.101579	-0.125918	-0.102929	-0.126406	0	0.613664	0.37755	0.582026	0.631128
Itpkc	0	0.350311	0.291282	-0.275983	-0.434172	0	0.279707	0.232439	0.335526	0.415321
Coq8b	0	-0.142187	-0.274219	-0.456696	-0.382825	0	-0.148048	-0.0259024	-0.281602	-0.24767
Brd8	0	-0.103826	-0.796727	-0.242908	0.094296	0	0.330854	0.185413	0.363441	0.502735
Kif20a	0	-0.0951242	-0.224677	-0.516179	-0.586243	0	0.437731	0.253887	0.330346	0.328412
Gcdh	0	-0.259543	-0.23815	-0.412705	-0.412909	0	0.0228928	-0.163931	-0.222278	-0.118022
Mast2	0	0.0364413	-0.117865	0.112129	0.125696	0	0.15128	0.0339924	-0.352939	-0.377549
Dnase2a	0	-0.228196	-0.215525	-0.31844	-0.236047	0	0.126814	0.0775037	0.119665	0.121963
Rad23a	0	0.0905936	-0.106303	-0.192477	-0.225765	0	-0.237869	-0.048063	-0.0515877	-0.06508
Calr	0	0.0250029	0.0684485	0.0621006	-0.0230523	0	-0.177784	-0.170128	-0.369571	-0.358438
Syce2	0	0.0227896	-0.0218987	0.067938	0.272907	0	-0.148987	-0.168072	-0.734233	-0.25165
Nfat5	0	0.468525	0.447641	0.448577	0.420858	0	1.21402	0.599681	1.48383	1.33736
Nob1	0	0.0276534	0.49798	0.499445	0.339863	0	-0.151261	0.0129154	-0.0412087	-0.0462699
Nqo1	0	-0.754873	-0.605036	-0.679756	-0.543985	0	0.0360682	-0.145977	0.16393	0.122711
Ppfia3	0	0.392419	0.0424706	-0.236734	-0.187131	0	-0.352636	-0.278351	-0.70099	-0.744383
Gys1	0	0.208959	0.433654	1.62083	2.31603	0	0.17243	0.215316	0.290349	0.466948
Ruvbl2	0	-0.0839859	0.105113	0.374142	0.392242	0	-0.265477	-0.194515	-0.469824	-0.42541
Lin7b	0	-0.148384	-0.783671	-1.23145	-1.04688	0	-0.163806	0.105849	0.205319	0.246486
Bax	0	-0.251311	0.0160207	-0.0567628	-0.151419	0	-0.425796	-0.278898	-0.54828	-0.451815
Il7r	0	0.0561784	-0.00809945	0.0107728	0.0407317	0	0.131183	0.0770555	0.131555	0.134741
Tfam	0	-0.323264	-0.598556	-0.436552	-0.486278	0	0.21606	0.0966257	0.227681	0.450689
Efnb3	0	0.998148	0.818854	0.534769	0.577191	0	0.1181	0.000256603	0.427883	0.396304
Mmd	0	-0.275563	-0.27302	0.271894	0.406863	0	0.387782	0.172612	0.750545	0.756023
Hlf	0	0.490777	0.621765	1.08539	1.69403	0	0.111765	0.0631849	0.0385707	0.0664023
Fam162a	0	-0.219941	0.282817	0.955434	1.32616	0	-0.0269156	-0.152938	-0.351463	-0.0838982
Rpl8	0	-0.449736	-0.143572	-0.173067	-0.25381	0	-0.343879	-0.294192	-0.419507	-0.516581
Grm3	0	0.0497763	0.00122113	0.0107728	0.0407317	0	0.126814	0.0775037	0.119665	0.13077
Ssbp2	0	0.279987	-0.0155201	-0.767574	-1.04304	0	0.0964158	0.0810399	-0.275922	-0.424152
Fancl	0	-0.232967	-0.488064	-0.485083	-0.599857	0	0.0695646	-0.287323	-0.286668	-0.191223
Brinp2	0	0.0542347	-0.00227765	0.0107728	0.0455111	0	0.129572	-0.060518	-0.10046	-0.271978
Gstm5	0	-0.29803	-0.259982	-0.410402	-0.386171	0	-0.379651	-0.370924	-0.763489	-0.724815
Gstm7	0	0.268217	0.150798	-0.224753	-0.199533	0	-0.279849	-0.296536	-0.514158	-0.573037
Stat3	0	0.204175	-0.0733478	-0.260206	-0.233813	0	0.29072	0.237965	0.552535	0.676001
Stat5a	0	0.110394	-0.427958	-0.442363	-0.0945217	0	0.18125	0.128351	0.295396	0.32724
Map3k11	0	-0.0999271	-0.181366	-0.278665	-0.141969	0	0.201767	0.166005	0.243679	0.342689
Akt2	0	-0.0120748	-0.100277	-0.154494	-0.147986	0	0.393556	0.302388	0.41439	0.347743
Dnaja3	0	-0.0806378	-0.312853	-0.280638	-0.183583	0	0.0652297	-0.00156842	-0.267632	-0.236805
Hmox2	0	-0.257733	-0.3788	-0.471945	-0.543154	0	-0.0592762	0.119391	0.401069	0.516194
Cdip1	0	-0.12367	0.0521357	0.166536	0.113959	0	0.158803	0.202112	0.523909	0.698767
Map3k20	0	-0.12279	-0.618908	-0.161314	-0.0125467	0	0.653065	0.302613	0.302539	0.38537
Cwc15	0	-0.0309719	-0.014353	0.00627137	-0.101499	0	-0.259552	-0.404138	-0.578254	-0.512938
Col5a3	0	0.289694	0.232469	0.811609	1.16592	0	0.270074	0.0770755	0.22813	0.307957
Dnmt1	0	-0.151513	-0.340253	-0.236171	-0.202107	0	0.446974	0.323564	0.192777	0.219719
Ppan	0	-0.253129	0.411651	-0.00555192	-0.485068	0	-0.500333	-0.505663	-0.726633	-0.643106
Angptl2	0	0.0068995	-0.00439385	0.0989374	0.246513	0	0.193582	-0.154665	0.721838	0.604257
Cacna1e	0	0.0483553	-0.00952045	0.0109873	0.0393107	0	0.794238	0.468384	0.681602	0.466175
Cacna1b	0	0.201428	0.0308765	0.00949905	0.0279846	0	0.757538	0.318986	0.5055	0.432327
Trmt10a	0	0.182515	0.317106	0.531662	0.504551	0	0.138482	-0.0657636	-0.137274	-0.0938714
Etv1	0	0.193796	-0.207687	-0.604413	-0.615047	0	0.582404	0.310694	0.471474	0.419207
Ikbkg	0	-0.286094	-0.544627	-0.541451	-0.447396	0	0.690753	0.391846	0.80308	0.895134
Pax2	0	0.0551895	-0.00324364	0.00591845	0.0399881	0	0.134516	0.0628389	0.0927774	0.110848
Wars2	0	0.122854	-0.328102	-0.0755915	0.0961181	0	0.284441	0.159348	0.0452799	0.00110983
Atn1	0	0.452644	0.239342	0.41902	0.339145	0	0.742298	0.729635	1.33928	1.33858
Phb2	0	-0.11516	-0.0518588	-0.135406	-0.229975	0	-0.168875	-0.129225	-0.450135	-0.456227
Ptpn6	0	-0.10132	-0.271158	-0.676485	-0.681162	0	-0.0874562	-0.217208	-0.276825	-0.169896
Eno2	0	0.406604	0.957936	1.2716	1.4912	0	-0.00793385	-0.0603373	-0.0812186	-0.0895337
Emg1	0	-0.377886	-0.224847	-0.124611	-0.267979	0	-0.313277	-0.167726	-0.62658	-0.638264
Lpcat3	0	0.0393088	-0.0411475	-0.217757	-0.330091	0	0.0754779	0.0178622	-0.0493733	-0.0758992
Atp6v1f	0	-0.150184	0.0900843	0.0617181	0.0398733	0	-0.329396	-0.365055	-0.71293	-0.762677
Clcn5	0	0.212577	0.00847755	0.142692	0.456019	0	1.07416	0.661961	1.26077	1.13978
Clcn3	0	-0.188309	-0.112518	1.13282	1.70028	0	0.635214	0.250273	0.361991	0.424135
Hif3a	0	0.0347876	0.0209583	0.259938	0.4108	0	0.445165	0.0614969	0.296945	0.177961
Gpx6	0	0.0824581	-0.00809945	0.0107728	0.0407317	0	0.304921	0.116052	0.202756	0.417503
Pde1c	0	0.0420582	-0.0148951	-0.007517	0.0110465	0	0.736768	0.289665	0.804695	0.690546
Utp20	0	0.0466764	-0.0151518	0.112191	0.120043	0	0.570503	0.368716	0.356227	0.320589
9330159F19Rik	0	0.250195	-0.00180548	-0.0786046	0.012446	0	0.516315	0.476082	0.373001	0.632535
Cul3	0	0.128815	0.0624987	0.207954	0.121312	0	0.0788925	-0.183114	-0.303718	-0.296288
Il11	0	0.731392	1.11969	1.15592	1.10055	0	-0.197851	-0.100974	-0.117765	-0.32722
Large1	0	-0.336118	-0.728601	-0.720404	-0.765958	0	0.135633	-0.0210467	0.0569182	0.00733
Ddx56	0	-0.231267	-0.20834	-0.434569	-0.67364	0	-0.140027	-0.0326346	-0.148815	-0.201045
Bid	0	-0.261375	-0.760025	-0.905131	-0.995465	0	0.126814	0.0775037	0.119665	0.121963
Ralb	0	-0.184877	-0.212716	-0.0690085	-0.135561	0	0.32558	0.220174	0.276393	0.209167
Ppp1cc	0	-0.0372885	0.0193963	0.113517	0.244695	0	-0.0282525	-0.169556	-0.16015	-0.144878
Dnajb11	0	-0.299619	-0.207611	-0.133665	-0.248736	0	-0.319887	-0.377419	-0.65212	-0.638934
Tbccd1	0	0.0998901	-0.537092	-0.726112	-0.493328	0	0.680577	0.52639	0.723285	1.00277
Zfp324	0	-1.13425	-1.61221	-1.34113	-0.923738	0	0.62962	0.665827	1.18838	1.14928
Gab2	0	0.0630197	-0.599445	-0.622327	-0.575689	0	1.18436	0.470753	0.828212	0.684597
Coro1c	0	-0.263384	-0.344387	-0.155377	-0.225211	0	0.0102247	-0.0112088	-0.335557	-0.277892
Tax1bp1	0	-0.0241925	-0.0630179	-0.051614	-0.137582	0	0.232925	0.0582552	0.0917471	0.125415
Ndrg2	0	-0.0701671	0.146343	0.799679	1.50863	0	0.00157023	-0.0385864	0.214132	0.195164
Mettl17	0	-0.852995	-0.422739	-0.235074	-0.137792	0	0.0352035	-0.049292	-0.479314	-0.483709
Arhgef40	0	-0.242812	-0.44121	-0.0956189	0.122844	0	0.153928	0.0513434	-0.217051	-0.21794
Pnpla6	0	-0.269753	-0.365971	-0.207971	0.335424	0	0.15312	0.0871079	0.100841	0.156689
Mcoln1	0	0.0569836	0.0392347	0.251406	0.645393	0	0.0961981	0.0767035	0.264719	0.335769
Arhgef18	0	-0.309014	-0.916332	-0.532027	-0.183115	0	0.296814	0.222971	0.0893361	0.107044
Pkn2	0	0.0956151	-0.10559	0.0264431	0.11511	0	1.03055	0.428138	0.557217	0.636393
Etfb	0	-0.216758	-0.186002	-0.240676	-0.429902	0	-0.493821	-0.331871	-0.615916	-0.53602
Nkg7	0	-0.499361	-0.574522	-0.181818	-0.456651	0	0.404274	0.304801	0.68803	0.80227
Stxbp2	0	-0.196784	-0.237041	-0.510562	-0.377198	0	-0.261368	-0.205893	-0.207389	-0.167617
Pcp2	0	0.0673833	0.126382	0.0801181	0.0222923	0	0.693497	0.259271	0.156265	0.307714
Chn2	0	0.170076	0.0299447	-0.156696	-0.404688	0	0.163949	-0.0222886	-0.0736136	-0.194654
Wwox	0	0.175626	0.0671324	-0.160174	-0.202732	0	0.35399	0.280499	0.609794	0.451911
Slbp	0	0.914372	0.872034	0.331797	0.1736	0	0.367248	0.184584	0.482951	0.46031
Tyr	0	0.0489082	-0.0125897	0.00924773	0.0396354	0	0.230827	0.0639071	0.122542	0.125797
Ghrhr	0	0.064412	-0.00809945	0.0107728	0.0521677	0	0.126814	0.0775037	0.119665	0.121963
Aqp1	0	-0.142274	-0.0250833	-0.116712	-0.171164	0	0.206037	0.00832203	0.628452	0.533068
Arid3b	0	-0.345411	-1.04393	-0.669776	-0.374029	0	0.407099	0.704576	0.508523	0.673302
Cnn2	0	-0.353584	-0.258867	-0.0970587	-0.204867	0	-0.109153	0.194392	0.420997	0.464999
Polr2e	0	-0.340356	-0.348629	-0.417631	-0.504275	0	-0.372537	-0.239297	-0.340119	-0.377146
Abca13	0	0.0534426	-0.0139681	0.00591202	0.031599	0	0.124607	0.0687438	0.101519	0.0941107
Myo9b	0	-0.149476	-0.449509	-0.183646	-0.0410936	0	0.641249	0.385932	0.385232	0.406228
Hdac9	0	-0.0816761	-0.323356	-0.42044	-0.24427	0	0.556791	0.201002	0.457723	0.464249
Adgre1	0	0.0567685	-0.00809945	0.0193697	0.0407317	0	0.104934	0.0698546	0.157195	0.118206
Mtfp1	0	-0.328688	-0.207872	-0.146926	-0.295169	0	-0.0514573	-0.0854969	-0.232266	-0.222999
Rab23	0	-0.215073	-0.388866	0.0503025	0.125725	0	0.781921	0.512264	0.901666	1.00487
Rab11a	0	-0.258696	-0.324329	-0.298593	-0.376721	0	0.0657772	-0.120783	0.0286931	-0.0265444
Eif2b2	0	-0.175064	-0.12903	0.0627609	0.26191	0	-0.0567007	0.078239	0.118063	0.156418
Dlst	0	-0.121371	-0.0587788	0.0120771	-0.0777732	0	0.283987	0.237067	0.290139	0.310786
Pgf	0	-0.141897	0.0383422	1.29734	1.84313	0	-0.281605	-0.0840239	-0.13427	-0.0196149
Ulk2	0	0.129167	-0.289179	-0.532622	-0.439252	0	0.91592	0.533473	0.914431	0.908881
Ccl24	0	0.0497763	-0.00809945	0.0107728	0.0407317	0	0.0941089	0.0447981	0.0869597	0.107396
Dgkq	0	-0.517258	-0.483291	-0.282439	-0.0471799	0	0.298727	0.0201052	0.159125	0.271002
Tmed11	0	0.0497763	-0.00809945	0.0107728	0.0407317	0	0.119684	0.0746633	0.134817	0.158014
Grap	0	-0.0107582	-0.0078375	-0.0319434	-0.0228671	0	0.0524721	0.100327	0.299007	0.223655
Chmp2b	0	-0.0706572	-0.126747	-0.123352	-0.0175801	0	0.279693	0.147379	0.393358	0.501996
Plod3	0	-0.127386	0.149731	0.282714	0.342293	0	0.0605592	0.0813313	0.181044	0.23779
Ap1s1	0	-0.181861	-0.165501	-0.187262	-0.356191	0	-0.305305	-0.090265	-0.257479	-0.284529
Crabp2	0	2.08684	1.66227	0.778248	0.595848	0	-0.197012	-0.109727	-0.388891	-0.352905
Nes	0	0.159559	0.291971	0.536812	0.510673	0	-0.104229	-0.0648618	-0.151225	-0.304817
Bcan	0	0.093344	0.0916162	0.111654	0.176072	0	0.13199	0.063512	0.132093	0.215486
Prcc	0	-0.0210752	-0.220657	-0.183982	-0.0210689	0	-0.234169	-0.199827	-0.250592	-0.282844
Rrnad1	0	-0.294918	-0.314763	0.16098	0.360053	0	0.238715	0.449032	0.529143	0.703631
Hdgf	0	-0.0219382	0.0018556	-0.0189668	-0.163424	0	0.14386	0.127625	0.284475	0.282394
Slc25a18	0	0.12563	0.0758419	0.147888	0.0661638	0	0.0676577	-0.026064	0.102978	0.0783882
Thop1	0	-0.446884	-0.206984	-0.195958	-0.251078	0	-0.154041	-0.110158	-0.431111	-0.40614
Apba3	0	0.133226	0.368816	0.30788	0.379667	0	-0.00718976	0.193391	0.155433	0.295286
Matk	0	0.543129	0.56629	0.322174	0.122783	0	-0.0910378	-0.134252	0.0267652	0.0941302
Pias4	0	-0.37725	-0.458621	0.0299546	0.236483	0	-0.00485124	0.0389521	-0.0517924	0.0172714
Map2k1	0	-0.152235	0.195915	1.02423	1.41044	0	-0.0295567	-0.146911	-0.393955	-0.311286
Tmem242	0	-0.266024	-0.19057	-0.279275	-0.425798	0	-0.0866666	-0.281432	-0.203937	-0.228323
Dtx2	0	0.184151	0.265882	0.524536	0.605237	0	0.0167885	0.0336922	0.0291933	0.0811995
Zp3	0	0.157806	0.0822079	0.0462954	0.160396	0	0.102497	0.0361979	0.0783595	0.080657
Hspb1	0	1.099	1.25418	0.46302	0.37198	0	-0.353172	0.15644	-0.0108804	-0.0754582
Rasa4	0	-0.0583744	0.306025	0.560353	0.877532	0	0.0790856	0.0402648	0.0883682	0.0274996
Syt5	0	0.112465	0.00798163	0.0509999	0.140088	0	-0.211574	-0.139661	-0.281506	-0.190527
Ccdc130	0	-0.484675	-1.0607	-0.410827	0.0314443	0	-0.0960432	-0.0515908	0.0151465	0.0971498
Mri1	0	-0.277733	-0.358564	-0.575493	-0.753377	0	0.117252	0.205472	0.217421	0.235092
Prkacb	0	0.0718559	-0.106905	-0.0444893	-0.0592117	0	0.469545	0.128028	0.415719	0.55135
Sgsh	0	0.245096	0.0290636	-0.490044	-0.623358	0	0.215056	0.15066	0.292428	0.27083
Chd5	0	0.146233	0.266722	0.669809	1.052	0	0.54622	0.281338	0.456396	0.473924
Cstb	0	-0.0243425	0.331135	0.130296	0.126666	0	-0.472242	-0.364895	-0.691918	-0.702044
Sh2b2	0	0.351129	0.799277	1.12827	1.32709	0	0.007002	-0.156233	0.0333979	0.00664629
Pex5	0	-0.0227137	0.323167	0.327145	0.115745	0	0.33616	0.145727	0.075534	0.132947
Jkamp	0	-0.167817	-0.327909	-0.518535	-0.434675	0	0.217803	0.0111161	0.0757627	0.0591972
Slc1a2	0	0.0630868	0.0246285	0.031421	0.0620172	0	0.131465	0.0618899	0.117368	0.142516
Eif2ak4	0	-0.291522	-0.530734	-0.227823	-0.0970978	0	0.357114	0.0547558	-0.0136777	0.00233601
Wdr1	0	-0.0945616	-0.0756463	0.193314	0.201092	0	-0.00433835	-0.0863144	-0.452964	-0.403506
Slc2a9	0	-0.0632772	-0.115925	-0.166978	-0.14929	0	0.293791	0.00129009	0.441036	0.470948
Wisp1	0	-0.154074	0.117111	0.414095	0.294625	0	0.259929	0.0333756	0.383992	0.390483
Ndrg1	0	1.24927	2.11005	3.66478	4.45826	0	-0.193091	-0.186297	-0.289103	-0.180063
4930550C14Rik	0	0.387586	0.107214	-0.0408282	0.0169328	0	0.0669557	-0.0613723	0.0623009	0.0473554
Man2b1	0	-0.0461662	-0.0778288	-0.115855	0.0406548	0	-0.107498	-0.131894	-0.176106	-0.149486
Klf5	0	2.24071	2.82007	2.18754	2.18988	0	1.08403	1.20788	2.04013	2.14699
Wdr83	0	-0.351208	-0.179451	-0.362676	-0.362659	0	-0.240535	-0.241823	-0.492021	-0.468487
Prdx2	0	-0.372227	-0.172745	-0.263027	-0.326444	0	-0.390772	-0.250299	-0.442357	-0.450838
Polr2a	0	1.00193	0.960679	0.608324	0.825016	0	0.82468	0.839965	1.58018	1.64435
Senp3	0	-0.092618	-0.090184	-0.241335	-0.28245	0	0.202239	0.340788	0.439585	0.523961
Corin	0	0.0240834	-0.0375034	0.0194127	0.0199039	0	0.131491	0.0674186	0.102945	0.115152
Plekha8	0	-0.124177	-0.608143	-0.284483	0.00201651	0	0.270456	0.0108921	0.247725	0.333594
G6pc2	0	0.0736366	-0.00809945	0.0107728	0.0407317	0	0.126814	0.0775037	0.119665	0.121963
Spc25	0	0.161111	-0.101663	-0.592832	-0.695236	0	-0.220041	-0.264665	-0.393482	-0.335995
Dnah2	0	0.168061	0.130498	0.0287921	0.053457	0	0.121901	0.0715773	0.0997049	0.121291
Ripk4	0	0.0497763	-0.0028952	0.0107728	0.0464389	0	-0.0843707	0.00328381	0.282346	0.386412
Ufd1	0	0.0231425	-0.0416267	-0.0800075	-0.196443	0	-0.0771404	-0.0885691	0.0718726	0.0912849
Zfp287	0	-0.500723	-0.730942	-0.143973	0.0570557	0	0.417746	0.034914	-0.044016	0.0552223
Letm1	0	-0.22899	-0.203008	-0.258489	-0.375528	0	0.0589371	-0.0447065	-0.226169	-0.193339
Ubqln1	0	0.0452347	0.0951131	0.125496	0.143504	0	0.463504	0.277609	0.425909	0.468031
Fgfr4	0	0.135465	0.053384	0.101544	0.119702	0	0.168654	-0.00525882	0.177371	0.090191
Cadm3	0	0.148224	0.108165	0.0386243	0.0859937	0	-0.113695	-0.0786305	0.0599644	-0.131389
Txn2	0	-0.226082	-0.115132	-0.0757065	-0.185454	0	-0.28588	-0.198546	-0.410676	-0.428849
Casp14	0	-0.0973773	-0.1531	-0.243694	-0.155197	0	0.126814	0.0775037	0.119665	0.161084
Slc1a6	0	-0.470462	-0.317055	-0.369908	-0.552611	0	0.130181	0.0500196	0.0809447	0.0427137
Crbn	0	-0.0874105	-0.0861415	-0.0945816	0.0553069	0	0.100005	-0.176345	-0.0788877	-0.20369
Il5ra	0	0.0497763	0.00510897	0.0107728	0.0464645	0	0.127843	0.0576647	0.264452	0.145738
Msh6	0	-0.291954	-0.458102	-0.295776	-0.215121	0	0.407544	0.284661	0.424596	0.561112
Fbxo11	0	0.160786	-0.326274	-0.323732	-0.188329	0	0.244903	0.0540013	-0.129023	-0.0727638
Mlxipl	0	0.0404554	-0.02345	-0.0045777	0.0253811	0	0.140846	-0.0956917	0.252181	0.253229
Tbl2	0	0.481917	1.183	1.91072	2.13969	0	0.165175	0.093905	0.168605	0.0887805
Bud23	0	-0.295659	-0.26335	-0.270149	-0.354621	0	-0.332255	-0.353336	-0.629298	-0.661486
Nid1	0	0.136161	0.172958	0.207227	0.442397	0	0.616135	0.460502	0.797025	0.707677
Mcm5	0	-0.0893346	-0.030553	-0.0381025	-0.146294	0	0.0457154	-0.00792602	-0.311578	-0.20886
Hmox1	0	2.59556	3.66451	3.31545	3.01925	0	-0.325381	-0.0820172	-0.0467271	-0.0994079
Mprip	0	-0.333126	-0.31739	-0.128319	-0.14251	0	0.187704	-0.0311603	0.122204	0.151966
Cic	0	0.414109	0.311812	0.370059	0.588736	0	0.864181	0.755347	1.31532	1.3423
Pafah1b3	0	-0.217591	0.0100187	0.0752084	0.290063	0	0.0927503	0.18377	-0.00886833	0.136178
Il27ra	0	-0.194759	-0.230335	-0.0626475	-0.110549	0	0.250484	0.216086	0.577713	0.488025
Prkaca	0	-0.023084	-0.1257	-0.157887	-0.191567	0	0.13491	0.323756	0.334694	0.337382
Asf1b	0	-0.0773636	-0.263825	-0.631037	-0.700753	0	-0.0319703	0.0473032	-0.0360597	-0.0548959
Myl10	0	0.0455173	-0.0600319	-0.0411596	0.00806031	0	0.0708129	0.121717	0.0872711	0.0872441
Ddx39	0	-0.358798	-0.0968822	-0.00937628	-0.108634	0	-0.273989	-0.213413	-0.49247	-0.497025
Dnajb1	0	2.13859	1.86238	0.687407	0.486656	0	0.129023	0.30655	0.288259	0.218878
Msh4	0	0.265415	0.181173	0.0796902	0.115058	0	0.139288	0.0232076	0.157084	0.110193
Usp40	0	0.0909419	-0.17143	-0.382631	-0.417287	0	0.717981	0.371948	0.492607	0.466106
Evx1	0	0.0497763	-0.00809945	0.0192188	0.0407317	0	0.143876	0.0802163	0.191696	0.104001
Kbtbd4	0	-0.401312	-0.556279	-0.310621	-0.0673081	0	-0.126779	-0.216077	-0.177643	-0.183567
Celf1	0	-0.0756335	-0.222796	-0.00099599	-0.0493733	0	0.858064	0.519716	0.753017	0.770447
Ndufs3	0	-0.289362	-0.175048	-0.255406	-0.284317	0	-0.468058	-0.39255	-0.764615	-0.705288
Por	0	0.120094	0.308496	0.387939	0.512543	0	0.132296	0.124351	0.179504	0.215216
Igf1r	0	-0.21783	-0.538444	-0.462924	-0.381891	0	1.08414	0.559463	0.754929	0.589946
Insr	0	0.10804	-0.43403	-0.567701	-0.206134	0	0.410649	0.183367	0.521827	0.340864
Fcer2a	0	0.259174	0.125485	0.0441282	0.058241	0	0.104777	0.0692123	0.314657	0.443787
Atp4a	0	0.0499748	0.00187966	0.0047072	0.0464807	0	0.0985431	0.0854575	0.088571	0.116398
Trim28	0	0.0917906	0.181632	0.0797643	-0.00260526	0	-0.334377	-0.246118	-0.568455	-0.460011
Ube2m	0	-0.118521	-0.157089	-0.181195	-0.283556	0	-0.263637	-0.0332056	-0.197709	-0.181455
Adcy9	0	0.276529	-0.0258153	-0.428601	-0.14676	0	0.472668	0.225577	0.0681978	-0.00285298
Mef2c	0	0.233979	0.0378579	0.13422	0.377968	0	0.248451	-0.022718	0.496776	0.357485
Ctr9	0	0.0624599	0.164797	0.318239	0.507187	0	0.175681	0.124232	0.251575	0.337961
Eif4g2	0	0.308522	0.327537	0.241816	0.304973	0	0.46183	0.239231	0.664131	0.648516
Mrvi1	0	-0.183847	-0.399639	0.153251	0.316038	0	0.501076	0.24151	0.51138	0.547884
Pcyt1a	0	0.263947	0.372338	0.277704	0.216276	0	0.504869	0.204963	0.270062	0.265329
Zfp592	0	0.355138	0.243423	0.301908	0.373058	0	0.826551	0.814065	1.28536	1.37849
Psmd4	0	-0.31638	-0.0881306	-0.0939784	-0.120407	0	-0.439715	-0.324015	-0.560785	-0.56497
Tmod4	0	-0.117857	-0.242752	-0.130567	-0.0108432	0	-0.36695	-0.378115	-0.579223	-0.426078
Insrr	0	0.0441453	-0.0137305	0.016917	0.0466652	0	0.196604	0.114354	0.254806	0.235578
Cabp5	0	0.269804	0.0794976	0.0791879	0.0973421	0	0.186204	-0.0593206	-0.0961616	-0.190361
Snx6	0	-0.0115763	-0.03631	0.000854462	0.0304733	0	0.537855	0.348881	0.536947	0.529342
Mthfd2	0	0.171119	0.330144	0.380541	0.271527	0	0.222226	0.431668	0.249744	0.364702
Kit	0	0.0497763	-0.00264689	0.0253622	0.0717328	0	0.134955	0.0861197	0.162109	0.140282
Tomm40l	0	-0.448514	-0.405714	-0.454704	-0.434045	0	0.168976	0.083745	0.1274	0.114768
Nr1i3	0	-0.023448	-0.0544482	-0.0130821	0.0226162	0	-0.188848	-0.343379	-0.452604	-0.49081
Apoa2	0	0.0263824	0.0550168	-0.56594	-0.496357	0	0.0987536	0.0297018	0.109758	0.128377
Pan2	0	0.116442	-0.0716506	0.241048	0.559674	0	0.47348	0.181317	0.246394	0.406922
Ampd3	0	-0.106887	-0.0932772	1.28759	2.15679	0	0.321358	0.135632	0.301936	0.341147
Bcas2	0	-0.110991	-0.0530653	-0.027447	0.00938679	0	-0.196084	-0.335237	-0.355981	-0.372972
Sh2d1a	0	0.0497763	-0.00809945	0.0107728	0.0407317	0	0.0707177	0.021407	0.0635685	0.198397
Ctcf	0	0.179948	-0.133625	0.0802252	0.26324	0	0.267486	0.0642847	-0.0722471	-0.0533969
Pard6a	0	-0.173703	-0.485298	-0.631107	-0.260534	0	-0.249483	-0.266889	-0.405887	-0.278013
Agrp	0	-0.258792	-0.418679	0.0394982	0.117319	0	-0.154405	0.0211835	-0.161554	0.167777
Tfap4	0	-0.17083	-0.270502	0.73121	0.660234	0	-0.228716	-0.475078	-1.26543	-1.23953
Ranbp1	0	-0.387312	-0.289274	-0.141798	-0.418369	0	-0.234484	-0.153018	-0.354297	-0.317953
Cd247	0	0.0727093	0.0157219	0.0107728	0.0467733	0	0.210294	0.0775037	0.119665	0.121963
Rfx5	0	-0.202508	-0.517514	-0.4795	-0.143622	0	0.173756	-0.0569903	0.0134086	0.192293
Psmb4	0	-0.419052	-0.189248	-0.277062	-0.347951	0	-0.322355	-0.279209	-0.298598	-0.32899
Mmp8	0	0.217333	-0.010825	0.0855785	-0.0157088	0	0.150223	0.11163	0.147301	0.141571
Slc30a4	0	0.147273	0.225566	-0.0627437	-0.232652	0	0.127231	-0.0911943	-0.511184	-0.604819
Sqor	0	-0.231603	-0.280804	-0.586963	-0.658432	0	-0.292914	-0.273257	-0.572474	-0.567213
Bloc1s6	0	-0.218266	-0.550026	-0.575675	-0.418303	0	-0.0471511	-0.225226	-0.10054	-0.12244
Metap1	0	-0.163135	-0.0713087	0.0626335	0.0205367	0	0.294211	0.11291	0.21173	0.245343
Gpr108	0	0.118962	0.00101654	-0.0202766	0.0350872	0	-0.112622	-0.23379	-0.187105	-0.131964
Tnfsf14	0	0.070683	0.0215133	-0.00381955	0.0357617	0	0.126814	0.0775037	0.119665	0.121963
Gata6	0	0.750915	0.616259	0.462067	0.625744	0	0.1652	0.25561	0.555014	0.558859
Rsl1d1	0	0.0470005	0.230895	0.215803	-0.0451633	0	-0.0134958	0.0271363	0.0590655	0.0290069
Cnga2	0	0.0497763	-0.00809945	0.0107728	0.0407317	0	0.112551	0.0906792	0.150852	0.107699
Apc	0	0.273924	-0.00595843	0.244292	0.399817	0	0.949341	0.60745	0.822555	0.773878
Reep5	0	-0.136834	-0.193456	-0.275202	-0.34504	0	-0.0789402	-0.220118	-0.218329	-0.237818
Uqcc1	0	-0.160191	-0.531064	-0.460434	-0.387214	0	0.16053	-0.110026	-0.364939	-0.39748
Spo11	0	0.0471431	-0.00740009	0.0228543	0.0369469	0	0.116843	0.080274	0.109694	0.138829
Ncoa2	0	0.376924	-0.360477	-1.18515	-1.31382	0	1.02136	0.467236	0.392737	0.217076
Trh	0	0.0661327	0.00866012	0.0107728	0.0535148	0	0.125065	0.0442242	0.109657	0.0886833
Nr2c2	0	-0.0801696	-0.529298	-0.281144	0.0626037	0	0.560654	0.256437	0.409301	0.36784
Nr2c1	0	0.137952	-0.455158	-0.492344	-0.0523689	0	0.29626	0.0287592	0.182264	0.237981
Smpd4	0	0.173289	0.149597	0.125762	0.111198	0	0.579204	0.396663	0.673691	0.723567
Pex1	0	-0.069523	-0.301755	-0.392203	-0.0762634	0	0.246546	0.0812696	0.166713	0.168365
Otx1	0	-0.367466	-0.99551	-0.776141	-0.516499	0	0.202851	0.116912	0.0288837	0.144388
Kctd20	0	-0.08984	-0.234954	-0.441422	-0.503999	0	0.741736	0.370723	0.685698	0.66831
Itgae	0	-0.0793101	-0.185628	-0.170714	-0.14681	0	-0.117954	-0.187824	-0.248181	-0.308319
Ctns	0	0.131534	0.0718767	0.737576	1.18063	0	0.156599	0.0346731	0.19492	0.173391
P2rx5	0	0.159001	0.349649	0.490566	0.32382	0	-0.057764	-0.178518	-0.00531331	0.121203
Shpk	0	0.379074	0.0689166	-0.277216	-0.125875	0	0.278527	0.116607	0.328955	0.336949
Trpv1	0	0.0726707	-0.0192745	-0.00596214	0.0293176	0	0.0685521	0.0303967	0.084942	0.0760007
Ephb3	0	0.257303	-0.0171682	-0.550778	-0.599809	0	0.235559	0.145357	0.394527	0.332023
Tuft1	0	0.610711	0.412058	-0.203172	-0.20115	0	0.153046	0.106749	0.108101	0.143944
Rcn1	0	-0.0702622	0.0328291	0.123703	0.0588851	0	-0.217523	-0.242534	-0.433513	-0.400717
Dnase1	0	0.220768	-0.0122007	-0.283571	-0.184812	0	-0.0918487	0.185745	0.542587	0.529729
Trap1	0	-0.0496267	-0.0797255	-0.0977523	-0.139257	0	-0.0243821	-0.0233283	-0.245717	-0.256161
Naa60	0	-0.15207	-0.365411	-0.567609	-0.649348	0	0.524631	0.367024	0.618071	0.511812
Ankrd13d	0	0.021314	-0.0954268	-0.320526	-0.222229	0	0.17357	0.0110552	0.107524	-0.00476744
Tpr	0	0.188804	0.101353	0.218754	0.342766	0	0.574725	0.347153	0.471577	0.502814
Prg4	0	0.515111	0.55156	0.475782	0.947919	0	0.368338	0.144734	0.357342	0.377292
Dhx34	0	0.115199	-0.217722	-0.0996114	0.510775	0	0.0296143	0.0523433	-0.0421375	-0.031757
Kptn	0	-0.143929	-0.236005	-0.228896	-0.362947	0	-0.225556	-0.174503	-0.459029	-0.473034
Napa	0	-0.0147866	0.0726306	0.0233397	-0.006561	0	-0.366717	-0.149596	-0.273631	-0.273702
Sra1	0	0.165827	0.344184	0.07668	0.072545	0	-0.314882	-0.195661	-0.466101	-0.467633
Calcoco2	0	0.0636016	-0.00809945	0.0107728	0.0407317	0	-0.148075	-0.088462	-0.293082	-0.306993
Snf8	0	-0.508843	-0.306319	-0.346169	-0.487653	0	-0.487518	-0.451264	-0.758583	-0.770785
Tbcb	0	-0.384489	-0.27527	-0.408449	-0.562635	0	-0.365325	-0.253427	-0.570944	-0.536012
Inpp5k	0	0.297499	0.122004	-0.179949	-0.0926135	0	0.635235	0.287121	0.831604	0.776595
Crkl	0	0.178593	0.258026	0.137975	0.222181	0	0.442271	0.259994	0.592965	0.718582
Upk3bl	0	0.129424	0.026892	0.115866	0.205333	0	0.144557	0.141304	0.155013	0.161475
Eps8l1	0	0.156125	-0.032498	-0.176386	-0.138246	0	-0.0834704	-0.20543	-0.0663856	-0.225915
Clint1	0	0.133263	0.112665	0.104718	0.00498197	0	0.502018	0.229338	0.327667	0.328172
Cdkal1	0	-0.0374039	-0.632928	-0.720235	-0.921882	0	0.511346	0.124174	0.0131855	0.0842405
5430419D17Rik	0	0.0601528	0.00363927	0.00434573	0.0419362	0	0.126814	0.0775037	0.119665	0.121963
Zbtb17	0	-0.16033	0.27081	0.438655	0.474708	0	0.0249537	-0.0411957	-0.179495	-0.0232779
Fam131c	0	0.0356262	-0.00586164	0.0679171	0.160902	0	-0.286575	-0.179924	-0.279732	-0.346317
Fblim1	0	0.301434	0.0647648	-0.135317	-0.272315	0	0.54689	0.529829	0.765181	0.741571
Hspb7	0	0.0182319	-0.002111	0.15059	0.334093	0	0.157125	0.0876264	0.0647077	0.0829193
Epor	0	-0.45481	-0.435285	-0.0212445	0.463199	0	0.0445797	-0.0123692	-0.110369	-0.160185
Mob1b	0	0.111851	0.0817536	0.220117	0.252801	0	1.30085	0.763703	1.57551	1.72546
Atp6v1b1	0	0.207817	0.103444	0.0306392	0.064137	0	0.060767	-0.0128676	0.141556	0.0416843
Vax1	0	0.0497763	-0.00809945	0.0107728	0.0407317	0	0.125421	0.103905	0.16267	0.0844627
Atp6v1b2	0	0.360985	0.979108	0.938047	1.05432	0	0.0744285	0.0921612	0.0349824	0.0921777
Eps15l1	0	0.0934525	-0.110248	0.0164866	0.120617	0	0.0183653	0.0608952	-0.158403	-0.146798
Tep1	0	0.177758	-0.0376882	-0.318825	-0.0960534	0	0.61428	0.297491	0.4518	0.555627
Ttc5	0	-0.245099	-0.575904	-0.609105	-0.288452	0	0.15175	-0.0156871	-0.300868	-0.24847
Osgep	0	-0.255636	-0.174376	-0.371589	-0.362457	0	-0.133086	-0.11134	-0.412687	-0.280363
Aamp	0	-0.0506491	0.0604253	-0.0512344	-0.225922	0	-0.19026	-0.213671	-0.341201	-0.330089
Tmbim1	0	-0.12245	-0.0797187	-0.142209	-0.189107	0	0.31299	0.195796	0.3741	0.337903
Arpc2	0	0.144938	0.260619	0.277617	0.303111	0	-0.0690773	0.304991	0.13609	0.272649
Kmt2b	0	0.0886325	-0.0166512	0.190717	0.346919	0	0.726262	0.708377	1.20697	1.33079
Etv2	0	0.293403	0.199499	0.0331414	0.0311903	0	-0.178683	-0.168607	-0.566967	-0.721245
Tmem147	0	-0.457539	-0.429119	-0.389967	-0.477955	0	-0.308679	-0.224348	-0.351313	-0.400659
Rps9	0	-0.338274	-0.109033	-0.147015	-0.149911	0	-0.604455	-0.427611	-0.739401	-0.755008
Tfpt	0	-0.212351	-0.227826	-0.179533	-0.126622	0	-0.35849	-0.25092	-0.496058	-0.444289
Susd2	0	0.296322	0.21076	-0.00946998	-0.0197136	0	0.0317168	-0.0307623	0.203224	0.168382
Ggt5	0	0.0533752	-0.00483581	-0.0123303	0.0222768	0	0.126679	0.0803656	0.19092	0.127149
Ggt1	0	0.0806078	0.00493002	0.00263125	0.0689767	0	-0.0705025	0.0166334	-0.399748	-0.478527
Crip2	0	0.0336852	-0.0696038	-0.351763	-0.472772	0	-0.343267	-0.316581	-0.605139	-0.571645
Crip1	0	0.219509	-0.120302	-0.357617	-0.338208	0	-0.642864	-0.496536	-0.585568	-0.688342
Cbfa2t3	0	0.115449	0.0582768	0.0862141	0.193709	0	0.0807718	-0.141853	-0.517104	-0.783346
Fbln1	0	0.108289	0.026153	-0.126366	-0.0816207	0	0.248606	0.238804	0.297767	0.334812
Pgrmc1	0	0.200436	0.473905	0.283518	0.424434	0	0.0151901	-0.0629632	0.105932	0.161522
Gcat	0	-0.311891	-0.195213	-0.178068	-0.341179	0	-0.121309	-0.136208	-0.169417	-0.198669
Tek	0	0.113354	0.0444718	0.0250414	0.0486365	0	0.146694	0.111932	0.139644	0.146059
Mpl	0	0.0710484	0.00960248	0.00155443	0.0445937	0	0.299948	0.275447	0.181806	0.272252
Elovl1	0	-0.195706	-0.183821	-0.01934	-0.083426	0	-0.198403	-0.212104	-0.175217	-0.223486
Med8	0	-0.629952	-0.842816	-0.533743	-0.515669	0	-0.166586	-0.176333	-0.575901	-0.526505
Hyi	0	-0.12324	-0.197269	-0.754458	-0.70937	0	0.126814	0.0775037	0.119665	0.121963
Cdc20	0	-0.0989857	-0.0897598	-0.4803	-0.694181	0	0.126814	0.0775037	0.119665	0.121963
Adamts4	0	0.123619	-0.291334	-0.75957	-0.569376	0	0.175817	0.114526	0.8947	0.844976
Nectin4	0	0.253525	0.0947188	0.152451	0.209886	0	0.0847896	0.0504454	0.10376	0.12143
Pfdn2	0	-0.263355	-0.110696	-0.0750951	-0.387784	0	-0.279911	-0.259986	-0.445795	-0.455829
Rnf114	0	-0.00632319	0.041247	0.0852239	0.167937	0	0.134241	0.0931375	0.225412	0.25265
C330007P06Rik	0	0.175909	-0.0460777	-0.0660005	-0.0734009	0	-0.278245	-0.242287	-0.403157	-0.395515
Neurl1a	0	-0.020782	-0.00353206	-0.293095	-0.361336	0	0.0726036	-0.0169869	0.0269622	-0.00406796
Srm	0	-0.231068	0.0714702	0.123808	-0.0859919	0	-0.106447	0.00515667	-0.249361	-0.299939
Epha2	0	1.3627	1.26449	0.350746	0.250858	0	0.43236	0.601605	0.976116	1.1374
Rbm14	0	0.0808775	0.187726	0.18955	0.313557	0	0.263238	0.390926	0.489699	0.603519
Zdhhc24	0	-0.136216	-0.483734	-0.281484	-0.114942	0	0.320968	0.22864	0.468781	0.585511
Bbs1	0	0.152005	-0.115962	-0.17495	0.0956511	0	0.748728	0.342735	0.668197	0.60221
Nsmf	0	-0.325768	-0.17123	-0.00220667	0.0899099	0	0.096357	0.13213	0.252179	0.281728
Pdk1	0	0.68923	0.968907	1.61348	2.18459	0	0.155765	-0.114783	-0.0036755	0.0803598
Ptbp1	0	0.451293	0.587238	0.421384	0.386894	0	0.184656	0.202923	0.273013	0.278619
Mvd	0	0.174832	0.0534808	0.151388	0.023807	0	-0.241359	-0.192606	-0.111625	-0.114592
Cyba	0	-0.160023	-0.122839	-0.287095	-0.431202	0	-0.502007	-0.375395	-0.557368	-0.541334
Itih3	0	0.309461	0.172447	0.115181	0.227166	0	-0.0695238	-0.182591	-0.101098	-0.162435
Tmem110	0	-0.14356	-0.486391	-0.57906	-0.643175	0	0.0894432	-0.0176201	-0.0408854	-0.0230818
Sfmbt1	0	-0.12357	-0.48352	-0.26296	-0.339808	0	0.303596	-0.0552467	-0.0593104	-0.0648925
Itih1	0	0.0788679	-0.00202713	0.024479	0.059778	0	0.137197	0.0874218	0.135022	0.125292
Prkag3	0	-0.0520612	-0.0762455	-0.127723	-0.0349987	0	0.268613	0.129751	0.164434	0.111721
Atp7b	0	0.0846634	0.156268	0.556856	1.0979	0	0.938226	0.589831	0.621071	0.57553
Slc4a1	0	0.0693286	-0.00398649	0.016129	0.0407317	0	0.0835385	0.101277	0.162793	0.263291
Rundc3a	0	0.0951752	0.0231706	-0.104653	-0.181023	0	0.180085	0.0689222	0.475988	0.5831
Slc4a3	0	0.129994	-0.190284	-0.216811	-0.020313	0	0.19343	0.00191237	0.187599	0.237211
Cdt1	0	0.00932204	0.420069	0.115337	-0.00961364	0	0.234251	0.254686	0.181439	0.313025
Runx1t1	0	0.11076	-0.818073	-0.125527	-0.137822	0	0.888634	0.526026	0.248318	0.556568
Snai3	0	0.0334541	0.0858553	0.156852	0.109792	0	-0.0856771	-0.153	-0.105856	-0.124292
Aprt	0	-0.386421	-0.159169	-0.314773	-0.465155	0	-0.390691	-0.231867	-0.620928	-0.536724
Gtf2h1	0	0.34249	0.722059	0.730752	0.750992	0	-0.0364679	-0.120807	-0.0746321	-0.00495635
Slc5a6	0	0.324985	0.983561	0.823686	0.61218	0	0.255008	0.0471941	0.0505911	0.0888505
Tcf23	0	0.0920985	0.0556239	0.0140858	0.0598588	0	0.0857586	0.0628078	0.0854406	0.093446
Nphs1	0	0.0497763	-0.00809945	0.0107728	0.0407317	0	0.0653421	0.0476607	0.0991646	0.0697088
Qrich1	0	0.0726188	-0.212413	-0.10791	-0.029738	0	0.320931	0.136154	0.142857	0.158404
Usp19	0	-0.0270205	-0.118827	-0.296149	-0.198625	0	0.321416	0.229034	0.444313	0.498026
Pola1	0	-0.0845957	-0.297421	-0.259754	-0.340285	0	0.446017	0.2145	0.0855737	0.0311956
Cdc42	0	-0.0737214	-0.103362	-0.0937771	-0.207019	0	0.508167	0.5809	0.446226	0.457523
D130043K22Rik	0	0.0857624	0.0630439	0.133488	0.132542	0	0.442604	0.256865	0.466696	0.501884
Gmnn	0	-0.455449	-0.598505	-0.386772	-0.3422	0	-0.0169374	-0.0103598	-0.140733	0.0284307
Acot13	0	-0.0403905	-0.0843318	-0.241139	-0.0780655	0	-0.412796	-0.443694	-0.498902	-0.530729
Cyp27b1	0	0.451085	0.356884	0.431033	0.357209	0	0.0764615	0.071151	0.017295	0.0823712
Cdk4	0	-0.164188	-0.127001	-0.0948555	-0.126858	0	-0.179268	-0.174588	-0.354264	-0.312606
B4galnt1	0	0.0912737	-0.12038	-0.376877	-0.413446	0	-0.0653819	-0.0667572	-0.260947	-0.247839
Mettl1	0	-0.100864	-0.393264	-0.346272	-0.472159	0	-0.306711	-0.0561035	-0.475031	-0.500371
Tspan31	0	0.0583709	0.142285	-0.0548032	0.00188027	0	-0.291668	-0.331264	-0.483205	-0.484579
Kif5b	0	-0.0516628	0.0622593	0.215079	0.31212	0	0.307604	0.0419844	0.279268	0.311216
Saal1	0	-0.372951	-0.290362	-0.104327	-0.0900496	0	-0.0666266	-0.171001	-0.34225	-0.38133
Krt23	0	0.0497763	0.0782157	0.043683	0.122779	0	0.142028	0.0775037	0.137014	0.139867
Cnp	0	-0.0705574	-0.197547	-0.304227	-0.378805	0	-0.119706	-0.16502	-0.0702762	-0.0995652
Sulf2	0	0.106892	-0.0545513	-0.315469	-0.24152	0	0.337863	0.188787	0.397165	0.315901
Sod2	0	0.203975	0.222751	-0.10791	-0.284656	0	0.525074	0.491263	1.05584	1.30788
Tmco6	0	-0.242988	-0.840549	-1.09247	-0.773842	0	0.00486011	-0.0444694	-0.457046	-0.255684
Stambp	0	0.293866	-0.185471	-0.235151	0.0121064	0	0.115704	0.0465485	-0.17599	-0.162225
Ezh1	0	-0.0174486	-0.565607	-0.373926	0.0446541	0	0.262161	-0.0509285	0.140029	0.170333
P3h4	0	-0.497442	-0.448913	-0.417131	-0.449423	0	-0.284515	-0.366376	-0.585496	-0.552872
Ctnnb1	0	0.0466027	0.208278	0.13107	0.183975	0	0.310536	0.159198	0.205214	0.235329
Klk4	0	0.0497763	-0.00809945	0.0107728	0.0407317	0	-0.136428	-0.0887542	-0.189311	-0.369991
Chrd	0	0.0270941	-0.192522	-0.364145	-0.316524	0	0.307882	0.174904	0.364445	0.361994
Psmd2	0	-0.16927	0.00940985	0.0577422	-0.00123244	0	-0.123372	-0.113303	-0.222165	-0.225163
Syngr3	0	-0.348173	-0.4736	-0.574265	-0.620277	0	0.0928637	0.0770018	0.468957	0.553525
Vwa7	0	0.108373	-0.0812855	-0.0653525	0.0274213	0	0.177244	0.169544	0.236019	0.608108
Msh5	0	0.285821	0.240208	-0.0613042	-0.0604092	0	-0.0827637	-0.0903085	0.0206129	0.211761
Abhd16a	0	-0.0610163	-0.0042371	0.0496722	0.176985	0	-0.140322	-0.060701	-0.289569	-0.0494889
Neu1	0	0.354178	0.709936	0.486596	0.847118	0	0.114891	0.327829	0.550698	0.749605
Ddah2	0	-0.307819	-0.331099	-0.448069	-0.536642	0	-0.519202	-0.409269	-0.646484	-0.689453
Clic1	0	-0.00328959	-0.0811676	-0.051248	-0.129852	0	-0.153291	-0.0679658	-0.284235	-0.261076
Lsm2	0	-0.0614626	-0.31402	-0.184435	-0.218925	0	-0.466748	-0.299577	-0.571964	-0.593136
Pole	0	-0.0952689	-0.369839	-0.424432	-0.420906	0	0.745219	0.520977	0.600031	0.629986
Atp1a2	0	0.0436959	-0.021808	0.00760893	0.0301994	0	0.13333	0.089974	0.141776	0.129901
Atp1a4	0	0.0689568	-0.00131672	0.0107728	0.0407317	0	0.10964	0.0418615	0.084023	0.0863205
Stx1a	0	-0.29025	-0.16926	-0.0748083	-0.134743	0	-0.0167516	0.0864714	0.167065	0.31351
Scube2	0	0.115236	0.0109297	0.0100214	0.0322092	0	0.269699	0.101147	0.365647	0.468127
Mrpl49	0	-0.0965282	-0.146079	0.00647538	-0.0363847	0	0.0710708	0.147538	0.0673084	0.192192
Dennd2c	0	-0.100499	-0.274644	0.20924	0.335724	0	0.58783	0.408678	0.664718	0.998268
Mark3	0	-0.121639	-0.270397	-0.172931	-0.145986	0	0.600714	0.164318	0.308742	0.253356
Gatad1	0	-0.284742	-0.239635	-0.241923	-0.245936	0	0.205923	0.119507	0.279766	0.319228
M6pr	0	-0.0939523	0.0255575	0.210919	0.223614	0	0.0326693	-0.025083	0.0431909	0.0597954
Lrrc8a	0	-0.0137932	0.198345	0.431216	0.493519	0	0.357255	0.340061	0.518589	0.491882
Mc5r	0	0.418533	0.183032	0.0280839	-0.0404849	0	-0.0212688	-0.145031	-0.395295	-0.479772
Ppp2r1a	0	-0.0724689	-0.0841307	-0.00579737	-0.0750632	0	-0.132148	-0.0839117	-0.267644	-0.283859
Fance	0	0.00100601	-0.0883694	-0.359136	-0.437182	0	-0.167333	-0.20643	-0.442719	-0.254994
Tinf2	0	-0.168431	-0.462063	-0.509184	-0.375321	0	0.121977	-0.0172367	-0.0161325	-0.0895761
Tssk4	0	-0.0350459	-0.146121	-0.170776	-0.0614696	0	0.212501	0.2282	0.495135	0.609253
Dus3l	0	-0.136512	0.0266995	0.231802	0.347078	0	-0.00213688	-0.0386937	-0.0625187	-0.0204853
Gtpbp3	0	-0.499123	-0.604061	-0.7079	-0.543998	0	-0.102753	-0.22163	-0.577769	-0.664938
Tgfbr1	0	0.348654	-0.0965853	-0.153371	-0.113427	0	0.0710205	-0.200361	-0.118787	-0.155308
Homer1	0	1.44221	1.79603	1.58852	1.79678	0	0.637404	0.290901	0.46131	0.529926
Rad51c	0	-0.0138792	-0.409882	-0.959649	-0.908968	0	0.271384	0.0199563	0.0436284	0.0354838
Gabrb2	0	0.0502077	0.0250686	0.00547094	0.0354298	0	0.118665	0.0693542	0.111516	0.113813
Cav1	0	-0.228054	-0.178056	0.129158	0.309556	0	0.0705413	-0.198298	0.362358	0.318371
Arpp19	0	-0.211861	-0.366644	-0.345131	-0.574635	0	0.00416438	-0.104919	-0.105988	-0.152608
Bcl2l1	0	-0.638652	-1.10584	-0.698996	-0.508963	0	-0.271586	-0.306685	-0.725778	-0.863351
Khsrp	0	0.0251846	-0.0545452	0.202578	0.264945	0	0.370423	0.433965	0.712497	0.721388
Dio2	0	0.194073	-0.293998	-0.717508	-0.517291	0	0.281739	0.0546117	0.0672847	0.193289
Ccdc124	0	-0.334022	-0.275016	-0.266603	-0.395141	0	-0.38404	-0.369869	-0.697544	-0.770462
Cct4	0	-0.199227	-0.0113313	-0.0199457	-0.00301645	0	-0.178435	-0.198516	-0.477207	-0.418466
Cpt1c	0	-0.304063	-0.355138	-0.498587	-0.480755	0	-0.271409	-0.371842	-0.397444	-0.362485
Zfp655	0	0.625939	1.01741	0.552472	0.410459	0	0.515653	0.264383	0.568043	0.590956
Rhoa	0	-0.115481	-0.131853	-0.0765271	-0.123174	0	0.0770972	-0.346491	-0.40535	-0.439669
Zmiz1	0	0.256585	-0.625774	-0.515265	0.0878512	0	0.882898	0.353621	0.965077	0.589589
Ankrd26	0	0.0203705	-0.312072	-0.449822	-0.188271	0	-0.136348	-0.429215	-0.624748	-0.672397
Aldh16a1	0	-0.201995	-0.151622	-0.162037	-0.0680582	0	0.0304154	-0.0442606	0.0683718	0.094054
Hnrnpa0	0	-0.17813	-0.159265	-0.026017	-0.1356	0	0.242909	0.171663	-0.0204255	0.0688353
Prrg2	0	0.199408	0.0957147	-0.272454	-0.0325223	0	-0.0699543	0.0527586	0.023125	0.0621706
Hnrnph1	0	0.463536	0.479184	0.182395	0.120935	0	0.0251881	-0.0824781	0.282505	0.393976
Ift43	0	-0.337696	-0.373805	-0.45358	-0.751262	0	-0.447611	-0.330625	-0.750787	-0.678648
Id3	0	-0.418204	-0.583796	-0.854032	-1.24718	0	-0.257136	-0.1684	-0.180682	-0.600246
Arid1a	0	0.315825	-0.265659	-0.208052	-0.091309	0	0.562687	0.393733	0.580083	0.615686
Crlf1	0	-0.446088	-0.25511	0.0276451	-0.033087	0	-0.0335886	0.0271255	-0.0629065	-0.0661809
Ctsd	0	0.0974735	0.28595	0.155715	0.196741	0	-0.101584	-0.0477846	0.257883	0.251281
Rplp1	0	-0.173514	-0.0346265	-0.261421	-0.155931	0	0.261719	0.154723	0.119665	0.121963
Ttc9b	0	0.175251	0.0670202	-3.07632e-05	0.0485764	0	0.130923	0.0555509	0.0977124	0.10001
Abhd8	0	-0.612885	-0.451857	-0.645466	-0.8068	0	-0.0602736	-0.00564012	-0.230753	-0.214948
Ift22	0	-0.12193	-0.279388	-0.270287	-0.139953	0	-0.344212	-0.302319	-0.472818	-0.488418
Fzd3	0	-0.211589	-0.256128	0.224855	0.429004	0	0.353074	0.0965018	0.204445	0.188369
1700008O03Rik	0	0.358826	0.0869718	0.1033	0.216991	0	0.00756197	0.0874908	0.170485	-0.0699382
Mid1ip1	0	0.169703	-0.317793	-0.629786	-0.728342	0	0.0731471	0.187899	0.0796567	0.164912
Ap2s1	0	-0.541716	-0.485692	-0.416327	-0.553443	0	-0.536438	-0.404324	-0.620304	-0.646562
Fgfrl1	0	-0.431943	-0.189618	-0.165951	-0.278007	0	0.378735	0.303988	0.268996	0.186317
4930432K21Rik	0	0.318753	-0.155961	-0.400378	-0.0854926	0	0.0987267	-0.00124074	-0.23004	-0.306484
Fhl2	0	-0.0648182	0.0591953	0.366306	0.387177	0	-0.0796439	-0.0266379	0.0734318	0.171974
Clstn3	0	0.100535	-0.01899	-0.0280473	-0.0152236	0	0.207072	0.120051	0.459227	0.396868
Fbxw9	0	-0.0966628	-0.0575724	-0.440572	-0.423553	0	-0.268155	-0.325668	-0.473904	-0.444529
Fnbp4	0	0.583366	0.569049	0.266748	0.146898	0	0.449183	0.214762	0.607994	0.627318
Cers4	0	-0.273645	-0.670606	-0.660598	-0.733324	0	0.136099	0.0621498	0.136713	0.0660654
Scrn3	0	0.253646	-0.170081	-0.441413	-0.00754334	0	0.115487	0.00171057	0.107827	0.0079593
Phax	0	-0.367856	-0.435365	-0.00457689	-0.0514315	0	0.0836119	-0.110819	-0.0407912	0.0268902
Tle1	0	-0.131105	0.0531143	0.283257	0.190457	0	0.164905	0.119886	-0.118965	0.0267237
Relt	0	0.683533	0.573685	0.221817	0.0104062	0	0.333477	0.446024	0.567194	0.534019
Snrpb2	0	-0.11954	-0.0775348	-0.0423838	-0.11874	0	-0.542626	-0.592696	-0.915586	-0.940043
Prpf31	0	-0.20705	-0.286568	-0.372645	-0.57911	0	-0.0918023	-0.0581309	-0.262249	-0.235755
Sertad1	0	2.25676	1.64376	1.1351	1.21102	0	-0.00104937	0.48439	0.696905	0.590304
Carhsp1	0	0.107776	0.342494	0.261529	0.187143	0	-0.106469	-0.116708	-0.187166	-0.203254
Elk3	0	-0.0748218	-0.425756	-0.202961	-0.152245	0	0.53323	0.413541	1.12538	1.14744
Herpud2	0	0.3375	0.136994	-0.131397	0.0557461	0	0.123245	-0.0601533	-0.0520153	-0.0918795
Rdh13	0	0.394077	0.548564	0.523764	0.317698	0	-0.363461	-0.330325	-0.703425	-0.634807
Adam21	0	-0.00548261	-0.0316311	-0.0136831	0.0104941	0	0.0938475	0.0445368	0.0965437	0.0889958
Nutf2	0	-0.291616	-0.304963	-0.296862	-0.371883	0	-0.230856	-0.0781747	-0.0695497	-0.128707
Arpc5	0	-0.0513489	0.174201	0.224747	0.206024	0	0.177879	0.0775037	0.119665	0.186417
Rnf151	0	-0.100094	-0.15168	-0.200144	-0.0385956	0	0.195166	0.440503	0.695249	0.78728
Elavl2	0	0.464721	0.165178	-0.123573	-0.15998	0	0.132867	0.0728195	0.0779709	0.0522023
Pou2f2	0	0.486447	-0.0993264	-0.354036	-0.245414	0	0.0776807	0.11574	0.522263	0.626543
Mgst1	0	-0.168444	-0.202985	-0.604102	-0.740234	0	-0.0347807	-0.196149	0.169749	0.0596055
Nfib	0	0.134935	-0.29268	-0.523542	-0.781006	0	-0.109954	-0.126548	0.030675	-0.186947
Htr3b	0	0.0410241	-0.00713155	0.00202054	0.0319794	0	0.0900146	0.0778916	0.152977	0.12498
Ubqln4	0	0.341692	0.418515	0.214879	0.135066	0	0.529745	0.551146	0.931284	0.896715
Rbfox1	0	0.0503393	-0.0088975	0.00387076	0.0338296	0	0.127912	0.029589	0.144377	0.162574
Rps15a	0	-0.28804	-0.115387	-0.148907	-0.164662	0	-0.503815	-0.33134	-0.498963	-0.549682
Ncaph2	0	-0.217536	-0.263339	-0.382073	-0.397247	0	-0.305625	-0.18621	-0.344732	-0.323707
Hipk1	0	0.127759	0.0431317	0.0988001	0.227131	0	1.52273	0.959545	1.95516	1.9665
Gprc5b	0	0.22685	0.155082	0.284458	0.545296	0	0.760282	0.458356	0.23417	0.178613
Man1a2	0	0.0836028	0.00982963	0.0724855	0.126056	0	0.828815	0.304083	0.61272	0.54634
Acyp1	0	-0.179359	-0.0718954	-0.269637	-0.0671518	0	-0.41422	-0.497888	-1.05611	-0.91143
Cd163	0	0.0186828	-0.0259372	-0.0259504	0.00827726	0	0.111037	0.0617267	0.103888	0.106186
Hdac5	0	0.00290975	0.185008	0.332162	0.562665	0	0.0479185	0.0310271	0.220763	0.233706
Rala	0	-0.294234	-0.384123	-0.215078	-0.167372	0	-0.336996	-0.479242	-0.868115	-0.704591
Clec3a	0	0.0497763	-0.00809945	0.0107728	0.0407317	0	0.144451	0.0382998	0.485993	0.403101
Vdac3	0	-0.255689	-0.181154	-0.155577	-0.330673	0	-0.10267	0.00391512	-0.05311	0.0181906
Slc1a7	0	0.0324864	-0.000361375	0.0205092	0.133676	0	0.121981	-0.0738796	-0.176325	-0.183611
Vps72	0	-0.00108837	-0.151961	-0.19494	-0.0833511	0	-0.216895	-0.140543	-0.307637	-0.347945
Gabpa	0	0.0259286	-0.0734291	0.136139	0.286443	0	0.508182	0.109351	0.39232	0.369774
Bmp7	0	0.0479319	0.00334831	0.00785242	0.0329356	0	0.231162	0.204846	0.549311	0.566661
Dynll1	0	0.507057	0.520047	0.254548	0.276239	0	-0.222009	-0.072183	-0.342369	-0.255581
Pdcl	0	-0.0342366	-0.301122	-0.478335	-0.326219	0	0.123295	0.11027	0.432182	0.431357
Tmem184b	0	-0.0758098	-0.123272	0.0176019	0.053175	0	0.34378	0.300573	0.564367	0.620642
Nf2	0	-0.0678939	-0.124993	-0.131272	-0.212989	0	0.382644	0.215709	0.0519547	0.135963
Cabp7	0	0.0625882	0.0665867	0.0277909	0.0588389	0	0.183022	-0.00880488	0.144571	0.24254
Zmat5	0	-0.499861	-0.402068	-0.654508	-0.934101	0	-0.421591	-0.341281	-0.557255	-0.557143
Ap1b1	0	-0.156877	-0.249877	-0.299867	-0.245506	0	0.400331	0.329034	0.180998	0.246143
Derl3	0	1.18157	0.544112	0.322369	0.227741	0	0.0354272	-0.0916974	0.0294242	-0.0935523
Tbx1	0	0.0459964	0.00916717	0.0811201	0.132581	0	0.278859	0.148933	0.285368	0.197303
Gnat2	0	0.110473	-0.0798071	-0.335199	-0.235783	0	0.0839758	-0.205857	-0.0317669	0.114831
Bcl2l13	0	0.0568421	-0.0989955	-0.288068	-0.254321	0	0.34899	0.0906614	-0.126051	-0.166754
2610028H24Rik	0	0.0602537	0.0480971	0.0226637	0.0322355	0	-0.0431961	-0.0176595	0.110611	0.393333
Spatc1l	0	0.146638	0.100396	0.0420489	0.0864929	0	-0.288653	-0.233975	0.112133	0.00817049
Dqx1	0	-0.120424	-0.2452	-0.380976	-0.221123	0	0.182643	0.30986	0.14849	0.168813
Prr29	0	0.0695363	0.0239466	0.0107728	0.0407317	0	0.164699	0.0482318	0.115805	0.145709
Mymk	0	0.135358	-0.0128465	0.0995372	0.0169278	0	0.0940122	0.0447015	0.086863	0.0891606
Trpm5	0	0.34453	0.252816	0.0330198	0.0327039	0	0.112182	0.0783484	0.111207	0.115473
Ascl2	0	0.151329	0.140014	0.544548	0.993017	0	0.0537005	0.0766622	0.130038	0.247028
Pttg1ip	0	0.130476	0.359461	0.417079	0.475826	0	0.271392	0.147833	0.252402	0.24319
Trpm2	0	0.0590789	-0.00484717	0.0295082	0.0763591	0	0.09685	0.065888	0.0949929	0.0932892
Ube2g2	0	-0.216702	-0.073103	-0.0437026	-0.164636	0	0.0767551	0.00801745	-0.100169	-0.0789497
Mpo	0	0.0580827	0.00546429	0.0107728	0.0407317	0	0.108416	0.0563936	0.0915139	0.130405
Met	0	-0.180319	-0.438716	-0.348808	-0.202971	0	0.408436	0.122542	0.00689768	-0.0542194
Syn2	0	0.0423317	-0.0539364	0.0233612	0.0595261	0	0.417091	0.238609	0.149463	0.207607
Elk1	0	0.0483891	-0.0744757	-0.0485019	0.131548	0	0.628392	0.494767	1.01427	1.03987
Nav1	0	0.167057	-0.197367	-0.473563	-0.567468	0	1.33546	0.853754	1.29304	1.01894
Tnpo1	0	-0.0325243	0.0162136	0.309611	0.370637	0	0.372537	0.220504	0.437425	0.473856
Myod1	0	-0.347142	0.389161	-0.418381	-0.837855	0	0.124246	0.053939	0.067408	0.0697055
Otog	0	0.0444672	-0.0165185	-0.00333517	0.0286662	0	0.135735	0.0814222	0.121261	0.125629
Rnmt	0	-0.210414	-0.2428	-0.166083	-0.1242	0	0.21622	0.0728666	0.141789	0.204838
Kcnq1	0	0.0546045	0.00713005	0.013065	0.0380795	0	0.0931499	0.0568739	0.247234	0.0719147
Srp14	0	-0.24301	-0.147543	-0.114109	-0.229629	0	0.126814	0.0775037	0.119665	0.121963
Cdk9	0	-0.432158	-0.416086	-0.417583	-0.415578	0	-0.121606	-0.0763471	-0.187441	-0.213266
Tor2a	0	-0.239641	-0.385224	-0.494998	-0.352627	0	-0.180683	-0.128442	-0.105504	-0.110516
Fpgs	0	0.161143	0.063742	-0.111277	-0.397837	0	-0.128675	0.0273035	-0.178699	-0.170018
Mkl2	0	-0.0945611	-0.898886	-0.354955	0.264429	0	0.945997	0.364012	0.67002	0.442499
Cbx5	0	-0.205153	-0.454748	-0.165752	-0.0558464	0	0.858626	0.408281	0.515865	0.623308
St6galnac1	0	0.0497763	-0.00809945	0.0356364	0.0492938	0	0.126814	0.0775037	0.119665	0.121963
Taf7l	0	0.0565986	-0.0201244	-0.00614794	0.00212698	0	0.0999371	0.106628	0.105331	0.130454
Sardh	0	-0.0605233	-0.168438	-0.309689	-0.343924	0	-0.0843692	-0.174539	-0.14832	-0.1506
Vav2	0	-0.289509	-0.937325	-1.19411	-1.17674	0	0.0415587	-0.0872871	-0.17407	-0.21726
Tex15	0	0.0616656	0.000554538	-0.00600248	0.0153469	0	0.126814	0.0859321	0.126296	0.126065
Dmap1	0	-0.389559	-0.566091	-0.386384	-0.188921	0	-0.277064	-0.268033	-0.428566	-0.371356
Pla2g12b	0	0.0502117	-0.0273095	-0.00843726	0.0215216	0	0.126814	0.0775037	0.119665	0.121963
Mcu	0	0.0406289	-0.251136	-0.179535	-0.212717	0	-0.00423537	-0.0601167	-0.380379	-0.341217
Oit3	0	-0.111984	-0.124284	0.174186	0.510427	0	0.179594	0.10072	0.15234	0.108696
Bcr	0	-0.0530411	-0.368853	-0.399163	-0.335274	0	0.620512	0.346972	1.10152	1.05558
Kcnd1	0	0.306914	-0.302291	-0.861302	-0.784761	0	0.295281	0.213125	0.698782	0.925964
Tfcp2	0	0.122589	-0.625837	-0.715174	-0.263473	0	0.276238	0.0763318	-0.242451	-0.236689
Pou6f1	0	0.128671	-0.18912	-0.467021	-0.464469	0	0.400072	0.135393	0.185993	0.233468
Ubp1	0	0.484774	0.370348	0.298903	0.313434	0	0.360968	0.181355	0.242966	0.416985
Nuak2	0	0.686379	0.20982	-0.263109	-0.657719	0	0.67291	1.13375	2.15564	2.369
Ick	0	0.076873	-0.28271	-0.539068	-0.463085	0	0.500056	0.189228	0.396458	0.240919
Sdhb	0	-0.342853	-0.286577	-0.363934	-0.407945	0	-0.0691275	0.0143446	-0.0940147	-0.0872477
Cox4i2	0	-0.116847	-0.145419	-0.313245	-0.26769	0	0.0460982	0.013299	-0.0141977	0.00995707
Snap47	0	-0.030515	-0.251225	-0.528507	-0.524001	0	0.33462	0.116837	0.108937	0.124879
Wnt3a	0	0.0497763	0.000403662	0.0107728	0.0407317	0	0.109997	0.0984595	0.0831295	0.127824
Kdsr	0	-0.273803	-0.636504	-0.427048	-0.239348	0	0.879988	0.312779	0.930399	0.892158
Vps4b	0	-0.141126	-0.205411	0.0163514	0.141488	0	0.505597	0.11448	0.340743	0.336393
Rps25	0	-0.31093	-0.14741	-0.170866	-0.226561	0	-0.340578	-0.3619	-0.501623	-0.569249
Nxf2	0	0.26151	0.073863	-0.0177086	0.0562733	0	0.126814	0.0775037	0.119665	0.121963
Taz	0	-0.13806	-0.659001	-0.974498	-0.710617	0	0.199579	0.294728	0.351714	0.463655
Aldh3a2	0	0.103326	-0.0879008	-0.280536	-0.256041	0	0.422479	0.119048	0.0577479	0.127103
Zmynd10	0	0.749446	0.345682	-0.107661	0.151164	0	0.0517738	0.186234	0.0506023	0.0506795
Tmem115	0	-0.321263	0.142819	0.412772	0.343121	0	-0.178492	-0.145595	-0.0549904	-0.00129776
Hyal2	0	-0.588852	-0.643808	-0.421575	-0.272025	0	0.117153	0.0154204	-0.200024	-0.146205
Ifrd2	0	-0.351999	0.0402786	0.122841	-0.0367268	0	-0.136549	-0.0670133	-0.282215	-0.209743
Hyal1	0	0.0358712	0.27792	0.754634	1.19046	0	0.223818	0.0686869	0.228029	0.140369
Tusc2	0	0.002244	-0.950115	-0.803037	-0.517034	0	-0.176016	-0.0946323	-0.271271	-0.25297
Nprl2	0	-0.0898174	-0.058024	-0.258419	-0.0775402	0	-0.171584	-0.0456294	-0.527779	-0.423466
Slc38a3	0	0.077828	0.0708318	0.26148	0.429402	0	0.203119	0.153708	0.280006	0.236446
Cacna2d2	0	0.0805318	0.030872	0.0324273	0.0558268	0	0.652564	0.419264	0.853792	0.751807
Rassf1	0	0.444249	0.84847	0.714603	0.669033	0	0.568616	0.881061	0.787614	0.746631
Epn3	0	-0.0148072	-0.236409	-0.315056	-0.278349	0	-0.0755449	-0.0477884	-0.0953869	-0.258991
Slc3a2	0	0.228614	0.219269	0.519403	0.445944	0	-0.218614	-0.0486205	-0.0946833	-0.0875092
Nxf1	0	0.303771	0.481146	0.391532	0.435978	0	-0.0848879	-0.0309689	-0.0297752	0.172473
Stx5a	0	-0.203041	-0.413671	-0.446706	-0.324828	0	-0.109317	-0.089962	-0.179521	-0.208804
Slc47a1	0	0.0478791	-0.000326572	0.0105343	0.031185	0	0.275349	0.13763	0.254948	0.141625
Pifo	0	0.0497763	-0.00809945	0.0107728	0.0407317	0	0.0966023	0.081201	0.118213	0.0801339
Spire2	0	-0.0690283	-0.354963	-0.44018	-0.405324	0	-0.0472884	-0.145605	-0.278368	-0.214948
Prox1	0	0.0554448	0.00207871	0.0107728	0.0518413	0	0.10316	0.0684574	0.137404	0.13699
Raver1	0	0.0478288	-0.0163379	0.00253442	0.0392314	0	0.309336	0.41477	0.759724	0.743413
2610507B11Rik	0	-0.0600168	-0.120893	-0.227026	-0.260058	0	0.659369	0.338495	0.684666	0.649889
AI597479	0	-0.350241	-0.917122	-0.691769	-0.207405	0	0.859209	0.700723	1.29594	1.43555
Tmem86a	0	-0.388587	-0.799431	-1.33667	-1.08109	0	-0.107933	-0.236467	-0.0356176	-0.271845
Tex14	0	0.0280839	0.0379401	0.0226369	0.0170613	0	0.543252	0.148041	0.0886838	0.295933
Ifi35	0	-0.119983	-0.109416	-0.43118	-0.758474	0	0.263224	0.113722	0.440114	0.491422
Rdm1	0	-0.231936	-0.253939	-0.26022	-0.312427	0	0.00572791	-0.141812	-0.335183	-0.293343
Nedd8	0	-0.202016	-0.0974334	-0.044254	-0.211953	0	-0.553774	-0.592766	-0.834489	-0.919287
Gosr1	0	0.238946	-0.353318	-0.0836509	0.161774	0	0.666721	0.287958	0.385788	0.446606
Mrpl52	0	-0.377716	-0.396969	-0.561999	-0.660799	0	-0.519712	-0.375477	-0.714138	-0.762569
Kansl3	0	0.16033	0.16123	0.20295	0.265023	0	0.445634	0.241625	0.29566	0.35778
Eya4	0	0.183423	-0.326889	-0.758586	-0.677525	0	1.34143	0.765056	1.03132	0.90078
Ebf3	0	0.0596265	0.0320968	0.0816744	0.0911343	0	0.392244	0.178644	-0.477869	-0.721912
Myt1	0	0.0579075	-0.00809945	0.0107728	0.0407317	0	0.136423	0.0731795	0.114952	0.119231
Faf1	0	0.0513591	-0.0902268	-0.129744	-0.269553	0	-0.159568	-0.165196	-0.601329	-0.672027
Mettl16	0	-0.0914895	-0.169931	0.0221459	-0.060861	0	0.699427	0.318478	0.322182	0.285804
Dazl	0	0.0497763	-0.00809945	0.0107728	0.0407317	0	0.119859	0.070548	0.11271	0.124848
Apol7a	0	0.0819726	-0.18279	-0.178254	-0.146972	0	-0.0635803	-0.0765514	-0.0334311	-0.062914
Pigyl	0	-0.555796	-0.681769	-0.844605	-0.740065	0	0.139348	0.220746	0.3913	0.257215
Rbm25	0	0.0430762	0.0629874	0.268608	-0.0371505	0	-0.576879	-0.438099	-0.692724	-0.685312
Psen2	0	0.0016448	-0.124572	-0.599091	-0.752606	0	0.0139661	-0.2043	-0.400377	-0.456579
Acaa1b	0	0.0202068	-0.0508657	-0.0131076	0.0155577	0	0.0757714	0.0262047	0.101887	0.10882
Plcd1	0	-0.251501	-0.456778	-0.746817	-0.863643	0	0.0532229	-0.0228663	-0.283984	-0.372024
Fads1	0	0.145809	0.0632129	-0.0982889	-0.146765	0	0.387748	0.306755	0.518633	0.508917
Lmbr1	0	0.0509013	-0.135115	-0.553538	-0.618654	0	0.108628	-0.00886895	0.0494023	-0.00035697
Cars	0	-0.263402	-0.356167	-0.148542	-0.262255	0	-0.208633	-0.263558	-0.555635	-0.483286
Phlda2	0	0.00414287	0.223847	0.0731766	0.134372	0	1.02191	1.77978	2.06381	1.81194
Wnt2	0	-0.200719	-0.0385622	0.0572469	0.194515	0	0.0980431	0.0845513	0.0886188	0.0345938
Gabra1	0	0.0546574	-0.00809945	0.0107728	0.0407317	0	0.132067	0.0830787	0.113242	0.122473
Grid2ip	0	0.0883847	0.0728548	0.0179093	0.0556451	0	0.317785	0.148244	0.47013	0.457104
Kdelr3	0	-0.190742	0.0319571	0.273749	0.275571	0	-0.12454	0.00202607	-0.00235553	-0.107359
Cfap97d1	0	0.019999	0.0886633	-0.0190046	0.0109543	0	0.275084	0.0439856	0.50185	0.445808
Apip	0	-0.0102431	-0.000398773	-0.258357	-0.319157	0	0.0186336	-0.233495	-0.457217	-0.534963
Pdhx	0	-0.0157579	-0.165682	-0.0846446	-0.0224065	0	0.381288	0.13403	0.11972	0.13916
Vac14	0	0.165338	-0.0427567	-0.0978041	-0.176021	0	-0.087485	-0.045167	-0.213802	-0.359544
Slc5a1	0	0.0368732	-0.0321013	-0.00729938	0.0224356	0	0.33766	0.0923814	-0.0254664	-0.0737995
Akt1s1	0	0.259961	0.348665	0.240059	0.181015	0	-0.0763251	0.0594958	-0.000910685	-0.0207465
Tbrg1	0	-0.174975	-0.155825	-0.189016	-0.322991	0	-0.137082	-0.00730055	0.0239376	0.114898
Panx3	0	0.0550193	-0.018636	-0.0275387	0.011625	0	-0.155647	-0.162998	-0.460801	-0.540101
Adssl1	0	0.779347	0.508013	0.155024	0.275265	0	-0.112646	-0.240705	-0.399149	-0.377107
Cfap161	0	-0.139433	-0.143301	-0.305957	-0.210484	0	0.126814	0.0775037	0.144033	0.121963
Brf1	0	-0.267433	-0.316995	-0.152387	-0.178279	0	0.223972	0.028031	-0.11855	-0.231702
Vipr2	0	0.0620775	0.00295377	0.0343363	0.0666043	0	0.149049	0.05129	0.152364	0.105357
Odc1	0	0.110124	0.441963	0.110241	0.104034	0	-0.0838186	0.0164279	-0.141785	-0.157223
Thg1l	0	-0.058519	-0.111351	0.178362	0.094328	0	0.00356719	-0.0360196	0.146724	0.141087
Pabpc4	0	0.169715	0.330392	0.341192	0.346085	0	-0.0784711	0.0706294	0.00157772	-0.00452634
Zfp296	0	0.298371	0.161485	-0.00908586	0.0693001	0	0.281569	0.61031	0.3558	0.536765
Plin5	0	0.529069	0.112229	0.0436039	0.0759393	0	-0.0396729	-0.0433416	-0.237672	-0.192186
Sugp1	0	-0.0582934	-0.228467	-0.356464	-0.246722	0	-0.126447	-0.137826	-0.33633	-0.323842
Dmrtc2	0	0.0636184	-0.00809945	0.0107728	0.0407317	0	0.222325	0.0945382	0.111458	0.109301
Cpb1	0	0.0167634	-0.0365851	-0.0084369	0.00462855	0	0.126814	0.0775037	0.119665	0.121963
Fsd1	0	-0.0161191	-0.278851	-0.330841	-0.444097	0	-0.247119	-0.249961	-0.470239	-0.453998
Pinlyp	0	0.0181511	-0.0397247	-0.0208524	0.0330321	0	-0.174986	-0.0193091	-0.219423	-0.331161
Fuz	0	0.0347088	-0.262542	-0.33418	-0.337182	0	-0.0127811	-0.11044	0.103718	0.0285161
Sptbn4	0	0.0233138	-0.0721899	-0.169176	-0.149085	0	0.119879	0.0377202	0.0922	0.0471784
Pgam1	0	0.221475	0.689545	0.929444	1.16105	0	-0.00859982	0.00105157	-0.0938474	-0.0349003
Evi5	0	0.0609797	-0.0962206	-0.0849809	-0.109503	0	0.859804	0.223068	0.584999	0.413831
Evi5l	0	0.268847	0.108737	-0.185134	-0.148216	0	-0.0124043	-0.0930257	-0.218304	-0.165643
Snapc2	0	-0.406611	-0.602803	-0.284167	-0.147723	0	-0.0164791	-0.0331298	0.0041494	-0.106906
Git1	0	0.0498298	0.00669877	0.0631121	0.0523585	0	0.156555	0.204474	0.363577	0.425873
Gltp	0	-0.0491642	-0.152065	-0.170608	-0.222937	0	0.00786041	0.0353428	0.00700833	-0.0189496
Bnip2	0	-0.230027	-0.152115	-0.00365866	-0.0381304	0	0.575192	0.143986	0.534039	0.605929
Ccnt1	0	0.525415	0.702772	0.633412	0.640215	0	1.29585	0.87744	1.6677	1.69058
Scarf2	0	-0.139687	-0.370968	-0.423331	-0.397616	0	0.375488	0.348776	0.516822	0.517808
4930579F01Rik	0	0.0497763	0.0427845	0.0107728	0.0525471	0	0.126814	0.0775037	0.155754	0.121963
Brms1l	0	0.0337928	-0.195616	-0.2522	-0.292562	0	0.281956	-0.0436025	0.289513	0.321205
Med15	0	0.173237	-0.0430351	0.253409	0.376662	0	0.521478	0.405835	0.594857	0.589933
Dhdds	0	0.034222	-0.0728635	0.0347677	0.167215	0	0.191559	0.192588	0.238164	0.149395
Crybg2	0	0.023871	-0.0638735	-0.0266529	0.0194362	0	0.153303	0.089338	0.0909917	0.130642
Ubxn11	0	0.191621	0.255448	-0.0766426	-0.149086	0	-0.248863	-0.12455	-0.31217	-0.226196
Wnt8a	0	0.112856	0.00258978	0.0107728	0.0509026	0	0.169381	0.0746759	0.126198	0.124245
Tjap1	0	-0.180415	-0.394675	0.113283	0.160771	0	0.333652	0.475676	0.838285	1.09604
Ehf	0	0.0497763	-0.00809945	0.0107728	0.0407317	0	0.115164	0.048887	0.102226	0.111202
Nanog	0	0.068351	-0.222983	-0.577522	-0.547006	0	0.074936	0.0256253	0.0677868	0.188398
Rpl15	0	-0.335311	-0.139047	-0.141705	-0.213261	0	-0.137355	0.664228	0.459909	0.363333
Tmem167	0	-0.343232	-0.501004	-0.512253	-0.633761	0	0.146066	0.11619	0.282634	0.268457
Mplkip	0	-0.239306	-0.426936	-0.471071	-0.519456	0	-0.0215433	0.0992163	0.259236	0.28778
Kif11	0	0.074039	-0.360332	-0.344359	-0.267106	0	0.338135	0.0366727	0.052264	0.0700823
Rpa3	0	-0.346229	-0.268526	-0.372395	-0.442981	0	-0.055346	-0.154244	-0.183242	-0.172826
Ttll5	0	0.162827	-0.136295	-0.308937	-0.264652	0	0.32557	0.162842	0.253847	0.0628758
Acp4	0	0.899397	0.629097	0.0549594	0.109303	0	0.307878	0.118385	0.229883	0.603421
Cdh23	0	0.0367618	-0.0342219	-0.0968992	-0.00996917	0	0.124114	0.0641507	0.144387	0.130289
Rps5	0	-0.290658	-0.068385	-0.153778	-0.147841	0	-0.455745	-0.305399	-0.579601	-0.572711
Podnl1	0	-0.427636	-0.501371	-0.406361	-0.254057	0	0.181424	-0.0136209	0.0801009	-0.00403143
Adgrl1	0	0.141655	-0.00970705	0.154765	0.104696	0	0.217792	0.138375	0.22213	0.206576
Amotl1	0	0.0305397	-0.196981	-0.303973	-0.186028	0	1.18816	0.45996	0.913521	0.789474
Etv5	0	0.331516	0.202256	-0.158133	-0.187386	0	0.48251	0.392551	0.587179	0.661508
Tmem190	0	0.618053	0.575785	0.157371	0.190361	0	0.380766	0.0712486	-0.0985649	-0.0307313
Gfod2	0	-0.319417	-0.353933	-0.276652	-0.335071	0	-0.0137673	-0.145857	-0.48772	-0.397091
Enkd1	0	-0.460608	-0.28015	-0.272357	-0.0519432	0	-0.0455319	-0.126305	0.234026	0.24889
4933405L10Rik	0	0.784387	0.405198	0.225026	0.319419	0	0.562816	0.445813	1.16055	1.13224
Atp6v0d1	0	-0.138586	0.0182567	0.0300654	0.197001	0	-0.132632	-0.0888386	-0.256087	-0.305586
Ptprs	0	0.113901	-0.0655791	-0.059373	0.0526296	0	0.604763	0.441424	0.933817	0.844405
Slc41a1	0	0.382575	0.661321	0.965546	1.25997	0	0.352556	0.315812	0.798601	0.889228
Iglon5	0	0.0720985	-0.26877	-0.675493	-0.832567	0	0.106757	0.133875	0.178958	0.016282
Igf2bp1	0	-0.278877	-0.0865516	0.0770089	0.0741934	0	0.408798	0.278723	0.287344	0.377873
B4galnt2	0	0.102122	0.126521	0.295023	0.376077	0	0.182062	0.00598901	0.0458616	0.117412
Nelfb	0	-0.321475	-0.393888	-0.213469	-0.100135	0	-0.138019	-0.0979696	-0.215586	-0.17981
Tmem175	0	0.209465	-0.158953	-0.693411	-0.667952	0	0.126813	-0.00757091	-0.00895086	-0.00413194
Bcas1	0	0.0532608	0.00833087	-0.00912914	0.0217134	0	0.121472	0.0710569	0.209775	0.199399
Tango2	0	-0.312843	-0.360705	-0.425205	-0.488822	0	-0.143099	-0.178228	-0.314372	-0.323762
Ndufs2	0	-0.254828	-0.18356	-0.220923	-0.248028	0	-0.129366	-0.133389	-0.487266	-0.461959
Snx31	0	0.0556261	-0.00995052	0.00922676	0.0572852	0	0.0973773	0.0529285	0.0832407	0.0775899
Atraid	0	0.267704	0.293992	-0.139552	-0.115813	0	-0.173972	-0.206333	-0.302531	-0.320915
Cad	0	-0.108865	-0.127656	-0.0446414	-0.0132904	0	0.389876	0.323533	0.328765	0.379564
Sh3bp5l	0	-1.08876	-1.47504	-1.03608	-0.774685	0	0.133225	0.0255349	-0.193781	-0.159694
Atad1	0	-0.0867617	-0.295639	-0.0673408	-0.0486315	0	0.143779	-0.0600218	0.0149142	-0.0295673
Pten	0	0.0759666	-0.232386	-0.167695	0.00463746	0	0.113311	0.0977783	0.186981	0.12741
Pea15a	0	-0.199173	-0.0845422	0.0373856	-0.0512783	0	-0.110627	-0.0302175	-0.018327	-0.0476362
Timm23	0	-0.403142	-0.172963	-0.145129	-0.324758	0	-0.305399	-0.297685	-0.529425	-0.512073
Ly6g6e	0	0.0497763	-0.00809945	0.0107728	0.0407317	0	-0.17719	-0.318346	-0.572324	-0.511107
Ehmt2	0	-0.151098	-0.237766	-0.389976	-0.365854	0	0.0211713	0.026529	-0.0674859	-0.0114439
Elof1	0	-0.313204	-0.361477	-0.363834	-0.480943	0	-0.363207	-0.275459	-0.513182	-0.51424
Med16	0	-0.122543	-0.101136	-0.206508	-0.271955	0	0.304926	0.165678	0.299798	0.295424
St3gal1	0	-0.148368	-0.268772	0.00705051	0.0996547	0	0.183936	-0.0139241	0.135203	0.0480158
Tmem259	0	-0.0329251	-0.00469468	-0.00983776	0.00911138	0	0.194714	0.139062	0.352914	0.369012
Rnf170	0	-0.0179523	-0.255192	-0.55146	-0.447029	0	0.00886143	-0.293718	-0.57479	-0.699912
Clip3	0	0.331572	0.105792	0.067445	0.185968	0	0.337971	0.322136	0.818903	0.769793
Dedd	0	-0.137512	-0.0164893	0.0727814	0.101377	0	0.0318053	-0.00447221	0.0941775	0.160091
Nit1	0	0.0134883	-0.168813	-0.677091	-0.618221	0	-0.0535225	-0.127669	-0.131188	-0.138906
Pax5	0	0.0461731	-0.0117027	0.016375	0.0371284	0	0.108776	0.099495	0.0871312	0.0894287
Prdm15	0	-0.481103	-0.678138	-0.166832	-0.0230892	0	0.296326	0.118091	0.286912	0.319093
Rnf168	0	-0.213069	-0.530696	-0.0731941	-0.00438933	0	0.171158	0.119574	0.258793	0.309754
Tctex1d2	0	-0.272362	-0.295235	-0.343029	-0.455303	0	-0.529971	-0.522099	-0.67383	-0.724274
Chp1	0	0.0175082	0.0394774	-0.000915766	-0.0378456	0	0.197515	0.286687	0.173123	-0.0297364
Trpv4	0	-0.208839	-0.340679	-0.376049	-0.382003	0	0.787133	0.520671	0.838467	0.754758
Klhl3	0	0.122359	-0.116717	0.569192	1.13852	0	0.170071	0.120977	-0.0326853	-0.149915
Tvp23b	0	0.0804258	-0.117247	-0.4464	-0.396797	0	0.153165	-0.00209381	-0.0611006	-0.292613
Dnajc7	0	-0.135047	-0.130335	0.00636356	-0.130088	0	-0.259939	-0.23713	-0.589074	-0.596552
Cacybp	0	-0.0780113	0.0382668	-0.0513724	-0.274886	0	-0.111705	-0.299085	-0.39717	-0.442127
Zswim7	0	0.0510672	-0.0315541	-0.452383	-0.60967	0	-0.0654815	-0.240187	-0.432824	-0.437979
Pigl	0	0.176088	-0.201564	-0.542295	-0.464257	0	-0.0111273	-0.0918762	-0.250026	-0.303217
Ndufa2	0	-0.530093	-0.29078	-0.430114	-0.509124	0	0.126814	0.0775037	0.119665	0.121963
Pam16	0	-0.147193	-0.0460735	0.0213213	-0.240296	0	-0.269633	0.0828998	-0.1399	-0.114522
Glis2	0	-0.0821287	-0.0909808	-0.145184	-0.121334	0	0.216233	-0.0523479	-0.164712	-0.0727489
Cox6c	0	-0.443903	-0.232383	-0.283298	-0.252624	0	-0.687301	-0.778827	-1.00252	-0.982827
Bicc1	0	0.243436	-0.105909	-0.57196	-0.528987	0	1.15043	0.567457	0.736691	0.696913
Ube2z	0	0.0691842	0.295902	0.409065	0.435865	0	0.175728	0.276289	0.630049	0.68189
Gip	0	0.174598	0.0547607	0.141296	0.0674139	0	0.0700577	0.020747	0.0629085	0.065206
Tmem87b	0	-0.0684814	-0.483941	-0.427268	-0.224837	0	0.565397	0.249378	0.329896	0.466445
Anapc1	0	0.0699783	-0.119337	-0.157703	-0.106311	0	0.797296	0.50714	0.661733	0.636869
Mertk	0	0.139173	0.0435842	0.256814	0.368109	0	0.380154	0.256611	0.287992	0.260882
Hps5	0	0.143362	0.167695	0.0986565	0.219374	0	0.506121	0.228845	0.0649849	0.0395922
Map3k4	0	-0.0306141	-0.532955	-0.366487	0.0688437	0	0.486799	0.0767979	-0.380108	-0.503646
Piezo1	0	0.205684	0.278705	0.189259	0.30044	0	0.617381	0.413146	0.452801	0.461398
Blk	0	0.0407061	-0.0171697	0.00170258	0.0316614	0	0.115571	0.0630409	0.113659	0.111311
Ankrd28	0	-0.244297	-0.552437	-0.478392	-0.363819	0	0.66534	0.10706	0.157253	0.14792
Ankrd52	0	-0.0625831	-0.20241	-0.208592	-0.142862	0	1.00965	0.82366	1.37609	1.37809
Srp19	0	-0.210796	-0.241789	-0.215401	-0.320069	0	-0.273751	-0.311974	-0.364181	-0.434951
Wdfy2	0	0.0525013	-0.428402	-0.743901	-0.699138	0	0.155437	-0.178942	-0.567733	-0.653944
Rbsn	0	0.0516459	-0.0676872	0.21074	0.381249	0	0.267439	0.114063	0.279471	0.355124
Dguok	0	-0.268969	-0.638824	-0.865896	-0.703303	0	0.00399837	-0.0851111	-0.29922	-0.240183
Camta1	0	-0.101706	-0.147757	-0.183831	-0.232521	0	-0.098613	-0.0929696	0.0123475	-0.0580797
Csf1	0	-0.356856	-0.750007	-0.560161	-0.610041	0	0.237672	-0.0556566	-0.185856	-0.220441
Strip1	0	-0.282087	-0.0925772	0.423206	0.767126	0	0.155605	0.0896367	0.124327	0.149174
Alx3	0	0.0475369	-7.4804e-05	0.00588489	0.0372701	0	0.112641	0.0633302	0.105492	0.123118
Slc25a11	0	0.0298211	-0.0159889	-0.352273	-0.399617	0	-0.0195309	0.0890013	-0.186672	-0.17941
Chrne	0	0.277835	0.0398951	-0.00257862	0.00833081	0	-0.230739	-0.113937	0.121844	0.28614
Cmc2	0	-0.213988	-0.396653	-0.78556	-0.879145	0	-0.178543	-0.162681	-0.456053	-0.391758
Chfr	0	-0.388188	-0.39213	-0.248638	-0.0353042	0	0.500077	0.329964	0.488481	0.584526
Ceacam16	0	0.0840854	-0.0107831	-6.45135e-05	-0.00487298	0	0.127453	0.123789	0.219422	0.105212
Hoxa2	0	-0.171992	-0.536295	-0.333844	-0.418635	0	0.116396	-0.119771	-0.161068	-0.0252308
Adam28	0	0.0602543	-0.00224	0.00579583	0.0231453	0	0.126814	0.0775037	0.119665	0.121963
Ankrd53	0	0.207226	0.464336	0.235155	0.298823	0	-0.00543325	0.103408	-0.186826	-0.146284
Tex261	0	-0.067214	0.124647	0.188763	0.277514	0	0.104353	0.0567844	0.125649	0.107742
Fam120b	0	-0.311835	-0.723978	-0.296578	0.0275288	0	0.10121	-0.0762422	-0.382331	-0.47354
Tbp	0	0.0222139	-0.440212	-0.122745	0.0737788	0	0.29057	0.216239	0.542819	0.617645
Psmb1	0	-0.262109	-0.133443	-0.219633	-0.295054	0	-0.282721	-0.361981	-0.649606	-0.653552
Pdcd2	0	0.0497763	-0.00809945	0.0107728	0.0407317	0	0.225176	0.271178	0.455256	0.522361
Dll1	0	1.46994	1.37143	0.0560098	-0.0504286	0	0.0544275	0.398301	0.680934	0.87518
Nol3	0	-0.0302645	-0.154753	-0.497155	-0.42594	0	-0.0713706	0.0266534	-0.129389	-0.12926
Fhod1	0	-0.351575	-0.809149	-1.27912	-1.09359	0	0.327831	0.344338	0.743456	0.97298
Slc9a5	0	-0.393467	-0.46895	-0.321286	-0.12516	0	-0.0105657	-0.167991	0.250009	0.565649
Elmo3	0	-0.508194	-0.227432	0.0272726	0.189072	0	0.0237397	0.0527221	0.0766726	0.341666
Stc1	0	-0.0450284	-0.0340447	0.447556	0.68595	0	0.0935597	0.0524498	0.149041	0.184653
4931428F04Rik	0	-0.226582	-0.706301	-1.16657	-1.06504	0	0.22579	0.0105545	-0.200051	-0.377527
Tppp3	0	0.334477	-0.188154	0.732771	0.619923	0	-0.491177	-0.428946	-0.583644	-0.434094
Msh3	0	-0.114025	-0.343705	-0.338218	-0.16034	0	0.134789	-0.0832992	-0.0992655	-0.115812
Adamts13	0	0.0548183	0.00239323	0.0107728	0.0498921	0	0.0884184	0.0330699	0.0823479	0.0846516
Tmem208	0	-0.540094	-0.330883	-0.236557	-0.230612	0	-0.61155	-0.554894	-0.907288	-0.883555
E2f4	0	-0.18903	-0.390407	-0.0106632	0.100134	0	0.250606	0.206083	0.457577	0.439279
Surf4	0	-0.0783796	0.0336586	-0.0138021	-0.117519	0	-0.0970807	-0.08349	-0.109495	-0.162588
Surf2	0	0.642442	0.556953	0.0749257	0.0490087	0	-0.168816	-0.156023	-0.625334	-0.598659
Dnajb9	0	2.42723	2.34769	1.0167	0.987639	0	0.0603386	0.121784	0.306508	0.338545
Naf1	0	0.36255	0.400268	0.358909	0.230931	0	0.283994	0.268415	0.429641	0.529025
Yes1	0	0.0938548	0.146981	0.333215	0.439853	0	0.0458131	0.0774312	0.0219457	0.0372784
Ppp1cb	0	-0.0472759	0.0131174	0.204689	0.249183	0	0.0862418	-0.15106	-0.0259416	-0.0141302
Gorasp2	0	0.0886918	0.154236	0.216133	0.0890884	0	0.175167	0.108204	0.332532	0.253435
Tsen15	0	-0.195719	-0.383766	-0.330357	-0.271411	0	0.0283262	-0.161278	-0.0914577	-0.220126
Trappc2l	0	-0.296345	-0.204875	-0.189386	-0.269378	0	0.214019	0.0571963	-0.0227301	-0.119169
Acsf3	0	0.045031	-0.127786	-0.520895	-0.502677	0	0.0953051	-0.0934464	-0.165712	-0.125706
Ddx19a	0	-0.00386317	-0.0686748	-0.00583517	0.100568	0	0.247482	0.0698587	0.027122	0.0555608
Gata2	0	1.35946	1.37334	0.0579649	-0.0786831	0	0.77192	0.936434	1.87802	1.65509
C8g	0	-0.217998	-0.28964	-0.510984	-0.400666	0	0.137095	0.365801	0.772015	1.02184
Rabl6	0	-0.00995838	-0.130709	0.064185	0.169744	0	0.0346748	0.0647784	0.101663	0.0892716
Edf1	0	-0.421531	-0.225096	-0.161714	-0.258371	0	-0.515788	-0.490559	-0.642274	-0.655811
Clic3	0	0.762334	0.195261	0.203786	0.361408	0	0.767531	0.386337	0.543453	0.691646
Npdc1	0	-0.164457	-0.219652	-0.295693	-0.384869	0	-0.339395	-0.158937	-0.237292	-0.242582
Fbxw5	0	-0.2472	-0.343774	-0.528949	-0.589936	0	-0.0745808	-0.0699182	-0.222152	-0.233984
Slc25a13	0	-0.705253	-1.33463	-1.03138	-0.974538	0	0.303646	0.102652	-0.25992	-0.288012
Tsr3	0	-0.515454	-0.323885	-0.326209	-0.181677	0	-0.388977	-0.394787	-0.747449	-0.779385
Unkl	0	0.134452	-0.186355	-0.188785	0.0335829	0	0.551744	0.436981	1.05741	1.11331
Lrrk1	0	-0.161702	-0.357092	-0.428902	-0.396168	0	0.513847	0.253333	0.285308	0.199092
Aldh1a3	0	0.103128	0.6734	0.758381	1.17206	0	-0.130387	-0.509454	-0.328626	-0.334575
Actn1	0	-0.224764	-0.260065	-0.020927	-0.0209153	0	0.0594746	0.0728512	-0.315688	-0.263597
Sirt2	0	0.0929603	0.144186	0.177727	0.266969	0	-0.015879	0.110762	0.22744	0.260972
Hnrnpl	0	0.222982	0.120182	0.152336	0.0393519	0	0.0216901	0.0814178	0.0426482	0.049654
Nolc1	0	0.186403	0.43719	0.243791	-0.11442	0	0.251532	0.169761	0.262081	0.22026
Casd1	0	0.138158	-0.219388	-0.177207	-0.110575	0	0.196376	0.180172	0.347952	0.365269
Cnksr3	0	0.210576	-0.463121	-0.575357	-0.58359	0	0.293529	0.0467706	-0.334135	-0.0909596
Mtmr1	0	0.12587	0.114657	0.121387	0.120214	0	-0.0154206	-0.0742722	-0.157086	-0.18547
Hmgb3	0	-0.0271641	-0.249641	-0.605617	-0.803702	0	0.104818	0.49778	0.246275	0.296686
Map2	0	0.0570721	-0.00511152	0.0209434	0.0444841	0	0.604802	0.206522	0.770655	0.692369
Nipsnap3a	0	0.0641959	-0.00809945	0.0107728	0.0407317	0	0.0161668	-0.247414	-0.0693214	-0.117072
Abca1	0	0.223048	-0.431337	0.182372	0.972213	0	1.27956	0.631623	0.890324	0.727955
Lage3	0	-0.171169	-0.245819	-0.63953	-0.749121	0	-0.0833827	-0.00671351	-0.124282	-0.0738191
Ubl4a	0	-0.389303	-0.354084	-0.487746	-0.473926	0	-0.257211	-0.219376	-0.422696	-0.365605
Gdi1	0	0.0196677	-0.0538932	-0.130543	-0.20219	0	0.0686159	0.26105	0.173086	0.241002
Sash1	0	0.218761	-0.596529	-0.672064	-0.468701	0	0.495936	0.0393716	0.141729	-0.0357735
Gadd45b	0	1.88049	1.95586	1.75344	1.56691	0	0.227146	0.736138	1.26355	0.982669
Slamf1	0	0.0497763	0.007577	0.0107728	0.0407317	0	0.126814	0.0775037	0.119665	0.121963
Zdhhc12	0	-0.506943	-0.951893	-1.11451	-0.790406	0	-0.185489	-0.159994	-0.127734	-0.223835
Endog	0	-0.0528313	0.115721	0.213609	0.472233	0	0.126814	0.0775037	0.119665	0.121963
Cybb	0	0.0593855	-0.00809945	0.0107728	0.0407317	0	0.0785627	0.0718831	0.0667185	0.142334
Golga7	0	-0.0400336	-0.00378607	-0.021979	0.131819	0	0.124528	0.0530889	0.148377	0.182804
Xk	0	0.480715	0.0972879	-0.137958	-0.273487	0	1.36841	0.708607	1.54409	1.49692
Pcolce2	0	-0.598872	-0.443734	-0.195856	-0.329857	0	0.141107	0.0671046	0.0393235	-0.0807139
Cd48	0	0.0444756	-0.0315048	0.00760446	0.0173263	0	0.0946835	0.0453728	0.0875343	0.0898318
Clpx	0	-0.0440837	-0.292151	-0.164212	0.047754	0	0.152141	0.0482157	-0.147498	-0.00389814
Trabd	0	-0.464023	-0.488714	-0.464623	-0.475208	0	-0.0446279	0.0204037	-0.088286	-0.0255171
Mov10l1	0	0.0428423	-0.0150335	0.00383875	0.0337976	0	0.136159	0.0525026	0.0968751	0.0912892
Dennd6b	0	-0.319292	-0.590141	-0.337825	-0.148629	0	0.0377274	-0.237598	-0.273134	-0.173921
Cltrn	0	0.066075	-0.00809945	0.0107728	0.0407317	0	0.25234	0.149441	0.101392	0.15035
Ace2	0	0.0499707	-0.014008	0.00486425	0.0348231	0	0.1806	0.132099	0.0618869	0.0716413
Ager	0	0.279227	-0.162769	-0.27578	-0.0731193	0	-0.633166	-0.650362	-0.788248	-0.651652
Atf6b	0	-0.0403798	-0.138976	-0.215893	-0.30829	0	0.0463404	0.175017	0.148442	0.196203
Notch4	0	-0.0155365	-0.17624	-0.110268	-0.107918	0	0.317693	0.137174	0.410118	0.399936
Ppt2	0	-0.0311898	-0.615723	-0.417934	0.0211127	0	0.0610764	0.141581	0.126603	0.260867
Prrt1	0	0.199796	0.0487945	-5.47254e-05	0.0100511	0	-0.0120577	-0.0124316	0.167834	0.226023
Rnf5	0	-0.212166	-0.233514	-0.462377	-0.432525	0	-0.117271	-0.062114	-0.00172747	-0.0111185
Fam163a	0	0.0900337	0.00631031	0.0333232	0.0798612	0	0.0748727	0.00207149	0.110563	0.0724445
Cacfd1	0	-0.417637	-0.493437	0.0412561	0.237327	0	0.195554	0.0441081	0.306435	0.213668
Hivep2	0	0.371793	-0.393736	0.450921	1.04058	0	0.694793	0.141853	0.609324	0.611055
Arnt	0	0.000794752	-0.559367	-0.446936	-0.191016	0	0.592533	0.345874	0.595224	0.575688
Itga2	0	0.0476869	0.0314987	0.369955	0.768111	0	0.518078	0.0991686	0.256002	0.299369
Mocs2	0	-0.193044	-0.110041	-0.230188	-0.216078	0	0.337243	0.168011	0.253162	0.256185
Nat9	0	-0.0543942	-0.341192	-0.722802	-0.822558	0	0.134333	0.0279389	0.0897407	0.310123
Lpl	0	-0.0877328	-0.0705558	-0.37774	-0.390601	0	0.195778	0.134801	0.198655	0.281649
Atp6v0e	0	-0.303797	-0.15364	-0.121525	-0.121213	0	-0.298972	-0.346494	-0.574546	-0.59833
Nkx2-5	0	0.143696	0.0027689	0.188405	0.183086	0	0.0770362	0.101412	0.219696	0.215654
Zfp318	0	0.171512	0.0379595	0.0486138	0.192408	0	0.610669	0.383893	0.946704	1.06394
Ttbk1	0	0.162401	0.00403607	0.000367106	0.0503297	0	0.665247	0.393269	0.246977	0.364952
Srf	0	1.06199	1.10959	1.14189	0.977263	0	0.764394	1.09498	1.7688	1.68607
Gata3	0	0.326151	-0.220913	-0.512307	0.00182141	0	0.245388	0.297856	0.900106	0.991354
Gata5	0	0.0497763	-0.00809945	0.0107728	0.0407317	0	0.20803	0.101163	0.186228	0.179172
Lama5	0	0.133403	0.0759533	0.0527461	0.208017	0	0.828531	0.59761	0.817292	0.658795
Steap1	0	-0.376917	-0.427586	-0.632198	-0.922728	0	-0.00106408	-0.0172867	-0.0941735	-0.139499
Steap2	0	0.0235065	-0.377883	-0.835824	-0.800828	0	1.28561	0.661694	1.30365	1.3278
Hspa8	0	0.462853	0.614074	0.449014	0.280518	0	0.0500133	0.595962	0.558853	0.550004
Serac1	0	0.129614	0.0843651	0.415242	0.637104	0	0.0683865	-0.124395	-0.253745	-0.262174
Pdzd11	0	0.0547136	0.0129143	-0.330075	-0.385977	0	0.316037	0.426558	0.419525	0.591445
Psma2	0	-0.319549	-0.181427	-0.169173	-0.23635	0	-0.316099	-0.374657	-0.548774	-0.485003
Mrpl32	0	-0.0617392	-0.0238858	-0.00953108	-0.0565819	0	-0.147294	-0.223823	-0.304746	-0.188601
Setdb1	0	-0.0523071	-0.393481	-0.240932	0.00166592	0	0.1775	0.0332609	-0.0222091	0.0110667
Anxa9	0	0.301434	0.143525	0.206739	0.128357	0	-0.0969742	-0.166681	-0.392353	-0.238095
Arnt2	0	0.0753299	-0.081727	-0.486556	-0.710785	0	0.523913	0.260634	0.527389	0.462178
Prune1	0	0.0509933	-0.699077	-0.571714	-0.129609	0	0.257516	0.178173	0.227486	0.221898
Cers2	0	-0.104026	-0.105606	-0.0405117	-0.0366482	0	0.151841	0.11684	0.164126	0.167996
Plekho1	0	-0.377272	-0.392696	-0.249053	-0.112274	0	-0.147794	-0.109481	0.152373	0.177003
Vps45	0	0.0748806	-0.115386	-0.383046	-0.390797	0	-0.0240009	-0.0279689	-0.450923	-0.381143
Prpf3	0	0.142151	0.216787	0.398417	0.232197	0	-0.110301	-0.0622895	-0.347644	-0.179687
Anp32e	0	0.0500058	-0.01847	-0.118837	-0.242052	0	0.161445	0.00407643	0.268205	0.262985
Aph1a	0	-0.10024	-0.0963761	-0.173385	-0.222493	0	0.126814	0.0775037	0.119665	0.121963
Tab2	0	0.554101	0.308268	0.31646	0.406446	0	0.517524	0.241731	0.695673	0.837273
Cnih1	0	-0.132748	-0.0124163	0.0621909	0.057802	0	0.120498	-0.026083	0.278319	0.242089
Eps8	0	-0.0140632	-0.115422	0.0554821	0.392879	0	0.411588	0.055936	0.0439543	0.0293625
Med22	0	-0.0338593	0.229158	-0.0838377	-0.375648	0	-0.0986879	0.102913	0.110867	0.111138
Surf1	0	0.03073	-0.0282784	-0.349019	-0.423605	0	-0.349276	-0.245429	-0.750941	-0.67385
Med28	0	-0.403792	-0.224936	-0.0499059	-0.173905	0	0.561594	0.267382	0.352192	0.333761
Qdpr	0	-0.235048	-0.0433645	-0.208986	-0.224036	0	-0.244088	-0.308767	-0.427934	-0.48389
Gnrh1	0	1.61453	1.36549	1.44465	1.45745	0	0.444884	0.00613526	0.211536	0.189578
Tnr	0	0.0510744	-0.00545889	0.0127092	0.0436559	0	0.115765	0.0713899	0.114898	0.116523
Sqstm1	0	0.497391	0.921744	0.655337	0.619943	0	-0.252571	-0.135497	0.0862102	0.227882
Nfe2l2	0	0.294769	0.170525	0.165594	0.295073	0	0.216146	0.121367	0.560045	0.640212
Rxra	0	-0.0964219	-0.512221	-0.693245	-0.636437	0	0.102068	-0.0185819	-0.339718	-0.378919
Adamtsl4	0	-0.00568609	-0.233497	-0.370749	-0.272862	0	0.355993	0.278836	0.681951	0.688538
Fcrls	0	0.0497763	-0.00809945	0.0107728	0.0407317	0	0.141581	0.0462719	0.105491	0.0924728
Cd5l	0	0.0497763	-0.00809945	0.0107728	0.0407317	0	0.133282	0.072075	0.128388	0.116534
Prpsap1	0	-0.299869	-0.189503	-0.317663	-0.439941	0	0.0156506	-0.0630852	-0.104791	-0.102279
Fam184b	0	0.101579	0.0372342	0.0182651	0.0731491	0	0.0252861	-0.0637099	-0.00171584	-0.0910667
Lcorl	0	-0.119104	-0.394956	-0.170435	-0.0966103	0	0.509212	0.0597498	-0.106641	-0.07713
Lta4h	0	-0.163554	-0.0490283	-0.0630244	0.0117027	0	0.00325562	0.0631107	-0.202446	-0.140899
Dstn	0	-0.0573986	0.0478958	0.0548166	0.0435175	0	-0.290427	-0.191055	-0.339482	-0.340538
H2afy	0	-0.263206	-0.276536	-0.135001	-0.283405	0	0.00246038	-0.0773097	-0.19597	-0.164615
Gtf2ird2	0	-0.0290698	-0.102762	0.170973	0.184338	0	-0.0325352	-0.139345	-0.399352	-0.400267
Bola1	0	-0.443793	-0.507205	-0.999179	-1.10012	0	0.126814	0.0775037	0.119665	0.121963
Castor2	0	0.0147513	-0.442431	-0.964053	-0.907582	0	0.696311	0.414375	0.77574	0.838303
Fcgr1	0	0.313715	0.158477	-0.00832975	0.0857559	0	0.265556	0.16146	0.366477	0.208938
Ncf1	0	0.246293	0.0568941	0.0139963	0.0684302	0	-0.0388272	-0.0992493	-0.29116	-0.122038
Wnt11	0	0.844243	1.4967	1.43778	1.3031	0	0.0245058	-0.0209028	-0.0478762	-0.0319795
Il17rb	0	0.329871	0.0755479	0.00145399	0.0718813	0	0.0672785	-0.0914268	-0.0505207	0.0103701
Cacna1d	0	0.0366444	-0.0119358	0.00388148	0.0382835	0	0.138129	0.0986254	0.136168	0.131649
Chdh	0	0.0460556	-0.0118202	0.00705209	0.0370109	0	0.138032	0.0224111	0.0965285	0.110696
Actr8	0	-0.45378	-0.661144	-0.210322	-0.0231107	0	0.1266	0.0184114	-0.0560004	0.049505
Stk32c	0	0.0238965	0.0127928	0.141103	0.21142	0	-0.00801563	-0.064854	-0.208126	-0.273125
Fnta	0	-0.0988355	-0.0211306	0.0267828	-0.0364083	0	-0.145454	-0.232574	-0.357069	-0.423855
Skiv2l2	0	-0.0597527	-0.0199714	0.162466	0.111788	0	0.320452	0.00176911	-0.219909	-0.228524
Celsr1	0	0.0711053	-0.0576743	-0.081024	-0.0724451	0	0.481918	0.387748	0.510839	0.434121
Fli1	0	-0.103565	-0.998	-0.770653	-0.601464	0	0.455172	0.0929346	-0.162636	-0.0903344
Stard13	0	-0.22427	-0.739389	-0.201913	0.024188	0	0.45768	-0.159135	-0.947167	-0.548959
Tenm1	0	0.0533143	-0.00809945	0.0107728	0.0407317	0	0.123338	0.0805266	0.116189	0.122238
Camk1g	0	0.04545	-0.259861	-0.467288	-0.444939	0	-0.174077	-0.250863	0.0130677	0.0216981
Diexf	0	-0.138419	0.0714577	0.20461	-0.00960593	0	0.153931	0.180472	0.2711	0.242519
Syt14	0	0.0474914	-0.0103844	0.00848786	0.0406585	0	0.257704	0.158046	0.270299	0.290859
Lonrf3	0	0.19257	0.261088	0.212203	0.244567	0	0.758333	0.797295	1.47403	1.50218
Atp5e	0	-0.379719	-0.146425	-0.246327	-0.394002	0	-0.627764	-0.515166	-0.723762	-0.829647
Nelfcd	0	-0.365749	-0.414737	-0.356957	-0.39407	0	-0.0569168	-0.0537059	-0.144684	-0.0597769
Tubb1	0	0.0497763	0.00840388	0.0302606	0.0407317	0	0.269108	0.263289	0.164346	0.200361
Ctsz	0	-0.298479	-0.226239	-0.218666	-0.296659	0	-0.165891	-0.182421	-0.193399	-0.169241
Prelid3b	0	-0.196913	-0.125766	-0.127045	-0.295461	0	0.0854752	-0.000166029	0.077374	0.132886
Sertad4	0	-0.117211	-0.87324	-0.617824	-0.219112	0	1.06789	1.10842	1.95666	1.94894
Ube2a	0	-0.0165584	0.153597	0.033862	-0.0359926	0	0.24866	0.162061	0.433714	0.457925
Slc25a5	0	-0.229477	0.0586236	-0.0175672	-0.111269	0	-0.0191343	-0.0580859	-0.255153	-0.309935
Atp1b4	0	0.0497763	-0.00809945	0.0150339	0.0407317	0	0.123794	0.0699286	0.121014	0.123272
Ppdpf	0	-0.112596	-0.271373	-0.529756	-0.706033	0	-0.244945	0.106746	0.187343	0.136058
Kcnq2	0	0.0497763	-0.00809945	0.0107728	0.0429201	0	-0.0530071	-0.19494	-0.572259	-0.636545
Eef1a2	0	-0.255274	-0.15486	-0.285504	-0.347321	0	-0.0665423	-0.13839	-0.144504	-0.138519
Pls3	0	-0.36038	-0.256883	0.00706053	0.0225685	0	0.175568	-0.00938786	-0.0674552	-0.0170644
Mpped2	0	0.381777	-0.084424	-0.661929	-1.08781	0	0.04791	-0.0324529	-0.290655	-0.3689
Wt1	0	0.121302	0.0123858	0.690661	1.40373	0	0.121444	0.105507	0.0607573	0.0337784
E2f3	0	0.106272	-0.435037	-0.237361	-0.21776	0	0.91114	0.602039	0.735749	0.954908
Cr1l	0	0.217952	0.0539022	0.028123	-0.000549378	0	0.470531	0.193692	0.491479	0.497543
Ppfibp1	0	0.0539419	-0.0677115	-0.0421613	-0.026109	0	0.595328	0.267622	0.478609	0.44769
Cd34	0	0.328203	0.191851	-0.329261	-0.516568	0	0.248925	0.196815	0.237122	0.296702
Plgrkt	0	-0.237622	-0.289801	-0.562115	-0.523369	0	-0.200263	-0.276557	-0.531504	-0.502062
Cd274	0	0.040046	-0.000754187	0.167419	0.234144	0	0.909152	0.623011	0.99119	1.2663
Pdcd1lg2	0	0.0643677	-0.00673941	-0.00202124	0.0279376	0	0.126814	0.0775037	0.119665	0.121963
Gtf3a	0	-0.428879	-0.396458	-0.383249	-0.464245	0	-0.198715	-0.368057	-0.870124	-0.82866
Mtif3	0	-0.445445	-0.784401	-0.228873	0.132364	0	-0.334573	-0.370551	-0.920302	-0.940994
Lnx2	0	0.0637727	-0.37562	-0.456132	-0.250908	0	0.652731	0.350603	0.126062	0.20529
Il19	0	0.020341	-0.0363794	-0.0154889	0.151461	0	0.126814	0.0775037	0.119665	0.121963
Dyrk3	0	-0.407762	0.687693	-0.0202055	0.0483444	0	0.0980111	0.0548475	0.190275	0.207682
Il10	0	0.514413	0.186633	0.275305	0.4472	0	0.141734	0.0959654	0.119665	0.121963
Lamp2	0	0.405606	0.315513	0.28197	0.371103	0	0.261882	0.0893338	0.340827	0.320217
Atxn10	0	-0.00725088	-0.0500349	-0.164292	-0.237718	0	0.249647	0.134188	-0.0205539	-0.061136
Foxred2	0	1.23916	0.888386	0.681909	1.08788	0	0.832688	0.491352	0.310136	0.333577
Eif3d	0	-0.270647	-0.0697137	0.0111921	-0.103583	0	-0.159631	-0.104922	-0.36357	-0.366656
H3f3b	0	0.355563	0.448762	0.156146	0.0114331	0	-0.336365	-0.424433	-0.541363	-0.578195
Nup50	0	0.394556	0.656322	0.822771	0.948771	0	0.496919	0.449189	0.799366	0.87204
Phf21b	0	0.309087	-0.232552	0.235814	0.508805	0	0.222327	0.0439994	-0.12667	-0.18573
Ift27	0	0.0798029	-0.0818221	-0.351842	-0.394363	0	-0.0914513	-0.0266533	0.0111139	0.0695546
Pacsin2	0	-0.169244	-0.368322	-0.383991	-0.500896	0	0.0996466	-0.12918	-0.359349	-0.444881
Cmah	0	-0.0277782	-0.0843149	-0.0526467	-0.0372053	0	0.489157	0.556381	0.6176	0.717751
Ttll12	0	-0.205638	-0.212761	-0.235272	-0.215166	0	0.159504	0.091174	-0.129772	-0.0653966
Bik	0	0.0825783	0.0918032	0.0107728	0.0407317	0	0.122577	-0.080988	0.42058	0.421515
Scube1	0	0.0542113	-0.000860846	0.0107728	0.0447044	0	0.489269	0.305855	0.773852	0.697553
Tox4	0	0.390522	0.437076	0.286239	0.309425	0	0.496626	0.420447	0.89635	0.946509
Mrps18c	0	-0.243609	-0.157782	-0.145036	-0.279433	0	-0.396556	-0.535121	-0.790387	-0.791974
Sulf1	0	-0.0700374	-0.167048	-0.14866	-0.0783277	0	0.703045	0.369195	0.442652	0.432517
Srsf6	0	0.378096	0.65588	0.584946	0.384226	0	0.0465082	0.0794187	0.371488	0.295085
Plcg1	0	-0.186994	-0.101159	-0.0771435	0.0130041	0	0.34728	0.134327	0.124598	0.127774
Kctd2	0	-0.727485	-1.10812	-1.1057	-1.01798	0	-0.0590313	-0.111244	-0.204389	-0.176736
Tmprss6	0	0.503112	0.257452	0.101175	0.220365	0	0.17332	0.0926423	0.141481	0.255008
Kctd5	0	-0.0913995	-0.104381	0.0684599	0.0537307	0	0.299009	0.176489	0.301028	0.389253
Matn4	0	1.03148	0.504088	0.180097	0.164696	0	0.0623164	-0.116448	0.0868794	0.14463
Slpi	0	-0.303409	-0.182418	-0.339447	-0.490182	0	-0.14246	-0.132402	0.230222	0.117671
Rbpjl	0	1.93888	0.685784	0.0929474	0.08674	0	0.146643	0.0468501	0.170399	0.0905272
Sdc4	0	0.482975	0.659052	0.917427	0.861411	0	0.0436586	0.10449	0.873017	0.925162
Il13ra1	0	0.141901	0.0467331	0.0963724	0.288577	0	0.359776	0.133526	0.462421	0.469527
Cyth1	0	0.0647504	-0.524709	-0.553233	-0.431336	0	0.19579	-0.142842	-0.53515	-0.398571
Rnd3	0	0.626202	0.0905121	-0.333397	-0.477314	0	0.150319	0.120139	0.438086	0.55609
Brca1	0	-0.268808	-0.798657	-0.671681	-0.286797	0	0.411446	0.368262	0.265935	0.346026
Gast	0	0.0966975	0.142648	0.098517	0.0407317	0	0.0639933	-0.286638	-0.262863	-0.083916
Cntnap1	0	0.305723	0.0989952	0.0280518	0.259114	0	0.383071	0.198399	0.507569	0.635065
Nt5c3b	0	-0.134093	-0.135938	-0.225683	-0.355899	0	-0.299384	-0.311762	-0.628109	-0.655437
Coa3	0	-0.280189	-0.504372	-0.836731	-1.16937	0	-0.321422	-0.226772	-0.700284	-0.699884
Zpbp2	0	0.0150173	0.0203061	0.00250903	0.0189334	0	0.15879	0.0331339	0.122244	0.155312
Gsdma	0	0.0661113	0.0171482	0.0338724	0.0482466	0	-0.0668469	-0.234385	-0.198852	-0.299695
Med24	0	-0.11724	-0.262126	-0.336601	-0.222272	0	-0.0574022	-0.115656	-0.298632	-0.236496
Psmd3	0	-0.234095	-0.12283	-0.154855	-0.229696	0	-0.0702855	-0.158308	-0.238519	-0.1537
Exosc10	0	-0.108708	0.0423886	0.303605	0.32091	0	0.0448593	0.000115969	-0.073549	-0.0457445
Vps53	0	-0.0716706	-0.260012	-0.42503	-0.482601	0	0.644912	0.311571	0.277983	0.303301
Taok1	0	0.0995276	-0.217026	-0.0696699	0.090577	0	1.3018	0.630432	1.29995	1.17673
Dnttip1	0	-0.113741	-0.172015	-0.26927	-0.25519	0	-0.192484	-0.154286	-0.418142	-0.319911
Acot8	0	-0.272615	-0.291253	-0.478651	-0.265209	0	-0.0796244	-0.12757	-0.308412	-0.278717
Mpp2	0	0.232736	0.858427	1.73632	2.25422	0	-0.13708	-0.109285	0.319913	0.341497
Nlk	0	0.00643708	-0.237705	0.123366	0.109348	0	0.362924	0.354743	0.67397	0.881148
Traf4	0	0.0235963	0.0587644	-0.523488	-0.732923	0	0.0924075	0.161533	-0.0766109	0.035197
Aldoc	0	-0.177952	-0.241958	-0.104678	-0.130024	0	-0.358685	-0.331629	-0.191731	-0.244683
Stac2	0	0.0101791	-0.0366936	-0.218258	-0.119063	0	-0.122028	-0.0267084	-0.0810139	-0.0432703
Rpl19	0	-0.339088	-0.143245	-0.241313	-0.20508	0	-0.585103	-0.467314	-0.778493	-0.83765
Nek8	0	0.183271	-0.109362	-0.422335	-0.498229	0	0.126049	0.0577251	-0.0882996	-0.0166651
Cacnb4	0	-0.00335259	-0.0870986	0.0260169	0.0785876	0	0.605005	0.252763	0.559192	0.579176
Plxdc1	0	-0.00301834	0.0252313	-0.000444137	0.477181	0	0.079196	-0.00636061	0.151584	0.139547
Arl5b	0	1.75265	1.90611	1.17843	1.05414	0	0.71843	0.442671	1.14138	1.20068
Zfp207	0	0.293095	0.272225	0.297329	0.204467	0	0.370148	0.249657	0.582708	0.58347
Psmd11	0	-0.120318	-0.115481	0.0465749	-0.0245305	0	0.112737	0.112848	0.230949	0.244808
C1qtnf1	0	0.401016	-0.0184527	-0.95031	-1.15762	0	0.0479285	-0.0522731	0.323107	0.30308
Pipox	0	0.292619	0.125761	-0.0261762	-0.00461984	0	-0.200395	-0.219128	-0.159951	-0.277685
Timp2	0	0.146424	0.0770153	-0.0154026	-0.0448597	0	0.263728	0.172155	0.559407	0.529014
Top2b	0	-0.12087	-0.334347	-0.361627	-0.532359	0	0.29722	-0.0231094	-0.0377332	-0.063726
Rarb	0	0.297899	0.14982	-0.112475	-0.104632	0	0.0889339	-0.117315	-0.123569	-0.251194
Igfbp4	0	0.0421553	-0.0806273	-0.255633	-0.312665	0	-0.104533	-0.132784	-0.294064	-0.352483
Cdc6	0	0.377579	0.377104	0.132488	-0.0182737	0	0.19228	0.295923	0.432925	0.582946
Suz12	0	-0.00139039	-0.0854367	0.293813	0.373831	0	0.554351	0.375372	0.659506	0.709391
Atad5	0	0.00941366	-0.404208	-0.110356	0.025994	0	0.885287	0.501954	0.665453	0.708219
Tns4	0	-0.313091	-0.062164	0.523303	0.872978	0	0.0676053	-0.0127744	0.00274488	-0.0324257
Tnfaip1	0	-0.225513	-0.20428	-0.201198	-0.281233	0	0.618658	0.387317	1.00513	0.979215
Abr	0	-0.0996559	-0.442082	-0.224157	0.0436003	0	0.533691	0.200054	0.419745	0.471635
Cd40	0	0.0521668	-0.000213126	0.0217836	0.0263271	0	0.0812862	0.136638	0.0642883	0.248926
Slc35c2	0	-0.215692	-0.155052	-0.102414	-0.139485	0	-0.20863	-0.258597	-0.299516	-0.300703
Elmo2	0	-0.0861662	-0.436901	-0.645192	-0.543469	0	0.140836	-0.0503755	-0.00433829	-0.073642
Wsb1	0	1.83645	1.6234	1.21158	1.41564	0	0.207132	0.121843	0.361052	0.596767
Ttpal	0	0.163213	0.0195319	-0.0747516	-0.146464	0	0.752485	0.555547	0.741236	0.783026
Rhot1	0	0.0467179	-0.0752389	-0.0135874	-0.0713918	0	0.429135	0.165657	0.221107	0.179401
Hnf4g	0	0.0595871	-0.00809945	0.0107728	0.0407317	0	0.126814	0.0775037	0.135299	0.121963
Ada	0	-0.113936	-0.208394	-0.542685	-0.797443	0	-0.25496	-0.131752	-0.401549	-0.442332
Serinc3	0	0.287298	0.287451	0.156199	0.200308	0	0.600045	0.266101	0.667733	0.650952
Tha1	0	-0.321112	-0.700577	-0.951338	-0.905362	0	0.501346	0.474292	0.440914	0.791187
Pgs1	0	-0.535803	-0.600842	-0.41209	-0.45434	0	0.0938328	-0.0694104	-0.0201397	-0.0164323
Birc5	0	-0.289774	-0.308754	-0.403144	-0.488599	0	-0.25781	-0.182707	-0.31389	-0.368988
Afmid	0	-0.245615	-0.456735	-0.434192	-0.432114	0	0.255022	0.111996	0.22184	0.219468
Trp53tg5	0	-0.0462014	-0.0541274	-0.179782	-0.0105908	0	0.156574	0.119494	0.304319	0.359782
Pigt	0	0.129518	0.0347371	0.0066252	0.0211063	0	0.33068	0.221367	0.582379	0.531856
Etv4	0	-0.384091	-0.448907	-0.304381	-0.246781	0	0.0696768	0.0722251	0.253291	0.197487
Dbndd2	0	0.186088	-0.185008	-0.0939135	-0.176086	0	-0.233723	-0.0387966	0.0946814	0.0345882
Slc12a5	0	0.388034	0.264891	0.0754206	-0.000971334	0	0.172258	0.035124	0.19969	0.15577
Ghdc	0	0.293242	0.127656	-0.267429	-0.304559	0	-0.0857658	-0.0853957	-0.0704797	0.101165
Pltp	0	0.23852	0.210497	-0.13048	-0.130207	0	-0.108557	0.00322772	0.226247	0.29327
Slc12a7	0	-0.158613	-0.379819	-0.442467	-0.517211	0	0.186892	-0.00560972	0.301729	0.242216
Ctsa	0	0.0839391	0.24229	0.551082	0.810455	0	-0.13661	-0.0342301	0.163012	0.126798
Zswim1	0	-0.922454	-1.29694	-0.706237	-0.587711	0	0.00537295	0.0656846	0.307695	0.268408
Slc12a4	0	-0.200607	-0.0374441	0.138832	0.151388	0	0.401055	0.242701	0.360684	0.381759
Myo1c	0	-0.208237	-0.122635	0.100052	0.0870243	0	0.212202	0.199058	0.239791	0.311274
Crk	0	-0.034381	-0.10553	0.00665475	-0.0226113	0	0.258995	0.0149475	0.423339	0.465201
Cox7c	0	-0.260152	0.0245156	-0.0655361	-0.0866036	0	-0.562774	-0.41236	-0.81278	-0.788809
Mlx	0	-0.223268	-0.282306	-0.152056	-0.0452928	0	-0.259654	-0.0483894	-0.262644	-0.236782
Retreg3	0	-0.186913	-0.124135	0.0125049	0.0430795	0	-0.154264	-0.158886	-0.306193	-0.273304
Jph2	0	-0.477781	-0.700155	-0.426171	-0.417399	0	0.469369	0.271985	0.340948	0.45149
Dhx58	0	0.254423	0.00779506	0.000211347	0.0933857	0	-0.269825	-0.387958	0.22609	0.319746
Rab5a	0	0.224998	0.157067	0.193037	0.206143	0	0.230744	0.160339	0.236752	0.344788
Nkiras2	0	0.0102551	-0.183582	-0.432038	-0.27971	0	0.249854	0.393119	0.578619	0.590048
Ppp2r5c	0	-0.069448	-0.229488	-0.177519	-0.196998	0	0.230701	0.0979617	-0.0203575	-0.0680043
Ift52	0	0.0328113	-0.146056	-0.445384	-0.319713	0	0.0505024	-0.0438663	-0.17357	-0.118814
Mybl2	0	-0.259787	-0.30655	-0.0348906	0.0195515	0	0.2059	0.168855	0.130534	0.11166
Sgk2	0	0.0409687	-0.0244384	0.0103417	0.0243927	0	0.13565	0.0899241	0.113848	0.113091
Eya2	0	0.0835541	0.0179607	0.00644805	0.0288916	0	0.415693	0.267959	-0.177128	-0.294594
B4galt5	0	-0.583614	0.0702942	0.854898	0.936154	0	0.899836	0.467684	0.957942	0.9233
Gdap1l1	0	0.139215	0.00677373	-0.134483	-0.266106	0	-0.307386	-0.0437633	-0.600888	-0.551656
Hnf4a	0	0.0432018	-0.00275473	0.0123757	0.0341571	0	0.132414	0.0775037	0.119665	0.134596
Ptgis	0	-0.430509	-0.32336	-0.32141	-0.399248	0	-0.119769	-0.238766	0.060573	-0.0287892
Cadps2	0	0.0497763	-0.00809945	0.0107728	0.0407317	0	0.303504	0.222539	0.267603	0.202425
Ddx27	0	-0.252331	-0.118393	0.0259903	-0.0692993	0	-0.176379	-0.139862	-0.327362	-0.342848
Cyth3	0	-0.0568404	-0.439824	-0.0814648	-0.0408816	0	0.251088	-0.0595182	0.127915	0.0744516
Rac3	0	-0.0485045	-0.256791	-0.293933	-0.0149891	0	-0.350969	-0.39764	-0.403539	-0.488937
Rrp7a	0	-0.279009	-0.27351	-0.304793	-0.392125	0	0.0155043	0.063603	-0.119851	-0.0825805
Cyb5r3	0	-0.12017	-0.228851	-0.258567	-0.348675	0	-0.102533	-0.0956861	-0.0752822	-0.0521331
Ints2	0	0.024929	-0.456671	-0.493877	-0.229241	0	0.636347	0.40866	0.710326	0.764423
Med13l	0	0.131137	-0.610478	-0.509223	-0.211282	0	1.1742	0.45344	0.645068	0.497775
Hist1h2bc	0	0.229223	0.159127	-0.299338	-0.566566	0	0.06378	-0.0332813	0.208509	0.120594
Baiap2l2	0	0.113973	-0.0513315	-0.453798	-0.321857	0	0.0277022	0.0323429	0.158544	0.0755961
Mafk	0	1.30556	1.43799	0.168738	0.0994706	0	0.134823	0.0594769	0.640684	0.535171
Med1	0	0.236367	-0.088356	0.0654879	0.296778	0	0.73913	0.362861	0.810559	0.758749
Erbb3	0	0.0692707	0.0152856	0.0247292	0.0561736	0	0.0693944	0.0925161	0.218451	0.203615
Stard3	0	-0.162514	-0.230691	-0.160097	0.000402952	0	-0.0887057	-0.0978522	-0.262075	-0.229428
Vmp1	0	-0.347531	-0.333293	-0.272738	-0.435842	0	0.0975913	0.0858841	0.412854	0.358225
Uchl5	0	-0.238022	-0.249693	-0.256878	-0.396594	0	0.543157	0.232653	0.280642	0.364444
Trove2	0	-0.279027	-0.522504	-0.374977	-0.125684	0	0.156523	-0.0474938	-0.097181	-0.0348329
Stk4	0	-0.165766	-0.546338	-0.236086	-0.0333714	0	0.22011	-0.00484042	-0.0194937	0.120767
Wfdc15b	0	0.0497763	-0.00809945	0.0107728	0.0407317	0	0.0661787	0.118141	0.0862456	0.0613271
Pmp22	0	0.00521157	-0.554734	-0.992545	-0.799581	0	-0.0238877	-0.166875	-0.607251	-0.69769
Gdf9	0	0.193865	-0.0157602	0.160114	0.278494	0	-0.147416	0.00305955	0.358841	0.345902
Zcchc10	0	-0.00207578	0.290373	0.423113	0.225997	0	-0.146048	-0.0903492	0.0505107	0.0172036
Psmb6	0	-0.195888	-0.134827	-0.278607	-0.27546	0	-0.311262	-0.0845298	-0.2323	-0.175223
Spag7	0	-0.268776	-0.369834	-0.308722	-0.37331	0	-0.304932	-0.311683	-0.5144	-0.56305
Tomm34	0	0.0555121	0.068258	0.00376866	-0.0293511	0	0.108121	0.259671	0.564398	0.570881
Ywhab	0	-0.0743264	-0.0630314	0.0017062	-0.130523	0	-0.276175	-0.289991	-0.541624	-0.532381
Ksr1	0	0.319794	-0.93461	-1.16318	-0.722316	0	0.850886	0.379367	0.257061	0.23228
Anxa6	0	-0.154381	-0.15503	-0.0602044	-0.174404	0	-0.216966	-0.100796	-0.380687	-0.327966
Il12rb2	0	0.22532	0.189755	0.0891276	0.0749398	0	-0.227175	-0.323066	-0.304999	-0.364572
Zkscan6	0	-0.713982	-0.830978	-0.0993627	0.129479	0	-0.0504634	-0.137994	-0.446313	-0.297211
Kpna2	0	-0.0798381	-0.333152	-0.474412	-0.695378	0	0.188608	0.105032	0.22361	0.235217
Smurf2	0	-0.0830687	-0.208361	0.295771	0.431319	0	0.551112	0.125571	0.0445539	0.103357
Cep95	0	0.114588	-0.214973	-0.192062	0.0871555	0	0.0916864	0.02224	0.241158	0.282287
Vezf1	0	0.164424	-0.123095	0.143664	0.353925	0	0.353834	0.0445612	0.263813	0.435522
Cuedc1	0	0.169333	-0.0939822	-0.16103	-0.269694	0	-0.0281391	-0.12224	-0.287579	-0.371495
Abi3	0	0.228819	0.165819	0.122443	0.208871	0	0.083982	0.0341202	0.163546	0.141824
Shroom1	0	-0.225671	-0.615422	-0.25059	0.135322	0	0.154367	0.110579	0.222865	0.0676663
2024-09-08	0	0.073201	-0.0780413	-0.245457	-0.333876	0	0.192444	0.0901826	0.215864	0.253848
Mtmr4	0	-0.290805	-0.825718	-0.862879	-0.51385	0	0.444194	0.200042	0.227664	0.2821
Mrm1	0	0.0892678	-0.208804	-0.367338	-0.263398	0	-0.25191	-0.149615	-0.389126	-0.222925
Mapt	0	0.103105	0.0245339	-0.00250677	0.0536712	0	0.280563	0.123499	0.20395	0.196108
Kansl1	0	-0.078218	-0.475693	0.0784004	0.276049	0	0.295594	-0.172882	-0.86229	-0.515982
Gid4	0	-0.281915	-0.682657	-0.286627	-0.0591804	0	0.941395	0.826928	1.38913	1.43857
Myo1b	0	0.0491303	-0.20987	-0.30573	-0.387952	0	0.228511	-0.00447098	0.0844686	0.0265071
Dhx40	0	0.084242	-0.14424	-0.188063	-0.29363	0	0.239989	0.0244417	0.217723	0.251356
Ypel2	0	0.273775	0.391935	0.244439	0.454116	0	0.812924	0.141673	0.396197	0.17296
Akap1	0	0.260593	0.47505	0.445456	0.256341	0	0.298634	0.165899	0.112596	0.22931
Nol11	0	-0.14266	-0.210098	-0.166413	-0.258298	0	0.0918973	0.00465684	-0.188967	-0.209137
Derl2	0	-0.3075	-0.521657	-0.450201	-0.410767	0	-0.220897	-0.178542	-0.299263	-0.327877
C1qbp	0	-0.143101	-0.0760369	0.0845241	-0.0872545	0	-0.26092	-0.281754	-0.631892	-0.666045
Slc13a3	0	0.0688347	0.010577	0.0227597	0.0458083	0	0.160965	0.0448428	0.158915	0.0966085
Kcnab3	0	-0.329284	-0.449974	-0.317113	-0.0758173	0	-0.110647	-0.196896	-0.0574586	-0.0913988
Chd3	0	0.0798651	-0.0273915	-0.15279	-0.172307	0	0.409759	0.3147	0.684186	0.646096
Kdm6b	0	1.32785	1.32253	0.72475	1.27236	0	1.02359	1.17287	2.48524	2.53333
Appbp2	0	0.243539	0.0911345	0.0809235	-0.0780694	0	0.407829	0.278984	0.560452	0.650418
Wnt9b	0	0.0598676	-0.00809945	0.0107728	0.0407317	0	0.150217	0.12881	0.230317	0.153711
Adora2b	0	-0.936347	-0.669777	-0.327742	-0.399828	0	0.321245	0.322531	0.130728	0.194341
Ncor1	0	0.211983	-0.156291	-0.225728	-0.178563	0	0.6056	0.244058	0.536286	0.454782
Trpv2	0	0.00871405	-0.110733	0.0945758	0.0992702	0	0.43959	0.251615	0.382156	0.461592
Cenpv	0	-0.328801	-0.401161	-0.47716	-0.65989	0	0.103217	0.13095	0.212266	0.129634
Pcgf2	0	0.292567	0.0872229	0.0146984	0.0299819	0	0.0780146	0.249773	0.472777	0.526056
Cwc25	0	0.0458185	0.012906	0.250438	0.401874	0	-0.230931	-0.140783	0.150144	0.18706
1700001P01Rik	0	2.10022	0.983353	0.508711	0.286271	0	-0.40046	-0.039103	-0.238567	0.0315508
Pip4k2b	0	0.0276516	-0.214571	-0.311668	-0.375919	0	0.14839	0.0407453	-0.0364033	-0.0311721
Trim37	0	-0.0718957	-0.232198	-0.227057	-0.251096	0	0.468259	0.190234	-0.01214	-0.0466901
Ybx2	0	0.25488	0.144051	0.0777771	0.0998449	0	-0.0530269	0.0847342	-0.136853	-0.265306
Ctdnep1	0	-0.0195275	-0.0592777	-0.0360107	-0.0864155	0	-0.143345	-0.0143166	-0.12787	-0.0566591
Elp5	0	-0.150677	-0.0595323	-0.148982	-0.218534	0	-0.074076	-0.0862243	-0.0300021	-0.00913656
Gabarap	0	0.0855314	0.13683	0.125057	0.149816	0	-0.452823	-0.283258	-0.39719	-0.563001
Cldn7	0	0.506269	0.305892	0.176874	0.316624	0	0.116668	0.230506	0.488717	0.406008
2810408A11Rik	0	0.115153	-0.116084	-0.210805	0.121482	0	0.190087	-0.0566214	0.152863	0.38262
Phf23	0	-0.0339137	0.166408	-0.125405	-0.313855	0	0.114778	0.195989	0.259999	0.384125
Acadvl	0	-0.110199	0.0461794	-0.220394	-0.183711	0	-0.11524	-0.132938	-0.213914	-0.132208
Dnah11	0	0.0497763	-0.00809945	0.0107728	0.0407317	0	-0.222011	-0.253474	-0.451855	-0.461855
Atox1	0	-0.321545	-0.18314	-0.20269	-0.364874	0	-0.524352	-0.415511	-0.434746	-0.400856
Glra2	0	0.0497763	-0.00809945	0.0107728	0.0407317	0	0.13907	0.0789097	0.119518	0.131145
Sparc	0	0.045658	-0.0124216	-0.0351919	-0.0830858	0	0.146596	0.133184	0.260136	0.277625
Glra4	0	0.0268179	-0.0291113	-0.00502054	0.00530321	0	-0.138569	-0.209221	-0.221826	0.0139501
Mief2	0	-0.330972	-0.818767	-0.744862	-0.550472	0	-0.0795567	-0.202752	-0.411017	-0.38967
Tbx3	0	0.75925	0.803686	0.625328	0.938898	0	0.555705	0.878811	1.95535	2.02325
Mmp20	0	0.0567297	-0.00809945	0.0107728	0.0407317	0	0.128544	0.0649137	0.115731	0.110147
Mmp7	0	0.0497763	-0.00809945	0.0107728	0.0407317	0	0.15296	0.0775037	0.119665	0.186083
Crhr1	0	0.0411974	-0.0166784	0.0021939	0.0321527	0	0.105042	0.0384559	0.118522	0.094176
Dusp14	0	-0.329682	-0.320949	-0.740826	-0.67353	0	-0.0794061	0.0284177	0.699452	0.737751
Tada2a	0	-0.119247	-0.736456	-0.878321	-0.702584	0	0.0936386	0.015034	-0.298721	-0.347968
Pnpo	0	-0.164465	-0.287395	-0.759085	-0.697735	0	0.0578877	-0.0631831	-0.0291614	-0.0845667
Cog1	0	0.0332042	-0.158671	-0.178913	-0.0270727	0	0.272061	0.273865	0.241563	0.288604
Cbx1	0	-0.415923	-0.505562	-0.204126	-0.146653	0	0.0115159	0.0448193	-0.00261293	0.00815393
Cdk5rap3	0	-0.307145	-0.322115	-0.489763	-0.598957	0	-0.249599	-0.313849	-0.59805	-0.496976
Copz2	0	0.131376	-0.101032	-0.253719	-0.27227	0	-0.495055	-0.428387	-0.753312	-0.686566
Slc25a39	0	-0.216842	-0.232399	-0.250078	-0.364824	0	-0.156595	0.105308	0.207834	0.24003
Sp2	0	0.365085	-0.197345	0.184846	0.490383	0	0.735358	0.581352	1.02493	0.911936
Aatf	0	-0.0311549	-0.21751	-0.0270116	-0.264177	0	-0.355485	-0.325907	-0.613703	-0.551434
Lhx1	0	0.30639	0.184194	0.134092	0.182652	0	0.121095	0.110634	0.200206	0.217991
Dync1h1	0	0.173973	0.197009	0.207128	0.360867	0	0.699895	0.578724	0.766771	0.573063
Pex12	0	0.342709	0.51459	0.186597	0.103794	0	0.380327	0.178437	0.478198	0.530975
Ndel1	0	0.596436	0.822069	0.607368	0.325327	0	0.139233	0.199328	0.500989	0.532647
Slc25a35	0	0.35948	-0.041871	-0.416444	-0.521589	0	0.211216	0.130171	0.00787263	0.00319774
Zbtb4	0	-0.014955	-0.726715	-0.974087	-0.417598	0	0.682302	0.538667	0.948005	1.02391
Mpdu1	0	0.0803164	0.0835127	-0.0473513	-0.10163	0	-0.182307	-0.157042	-0.186507	-0.303957
Fxr2	0	0.0889506	0.153381	0.284671	0.282761	0	0.173391	0.367781	0.531594	0.627785
Atp5g3	0	-0.123094	0.0112813	-0.279134	-0.299687	0	-0.216445	-0.156595	-0.413636	-0.391685
Cd68	0	1.68084	0.741	0.249125	0.458781	0	0.267452	0.608242	0.440808	0.4153
Slc35g3	0	0.384167	0.421504	0.0589712	0.0468682	0	0.123632	0.108935	0.0938011	0.125227
Acsl1	0	0.284708	0.112414	-0.246699	-0.404081	0	0.203975	-0.0422204	0.168942	0.162037
Abca5	0	0.193262	0.0341631	0.194373	0.402223	0	0.540052	0.303115	0.614945	0.575607
Smyd4	0	-0.0458183	-0.461355	-0.612479	-0.620083	0	0.571834	0.351101	0.485751	0.660642
Lsp1	0	-0.221451	-0.452696	-0.495612	-0.598128	0	-0.169583	-0.147216	-0.154693	-0.16604
Zfyve27	0	-0.138711	-0.414417	-0.264866	-0.016469	0	0.109419	0.0155074	-0.0080905	0.0332541
Avpi1	0	-0.31542	-0.288369	-0.406646	-0.387469	0	-0.259896	-0.220837	-0.267045	-0.310589
Rad51d	0	0.167732	-0.233988	-0.508162	-0.295654	0	-0.169488	-0.206612	-0.219798	-0.203438
Fndc8	0	0.212803	0.149159	0.057421	-0.0231123	0	0.0410685	-0.399621	-0.28943	-0.358953
Unc45b	0	0.0595763	0.0167968	0.0493188	0.0569669	0	0.126133	0.0695803	0.111742	0.129686
Pank3	0	0.732237	0.727154	0.701316	0.732721	0	0.784964	0.424083	1.16292	1.24975
Rars	0	-0.177088	-0.00075809	0.0482052	-0.0291603	0	0.0746801	-0.0420392	-0.346839	-0.284319
Wwc1	0	-0.578533	-0.662295	-0.337735	-0.21002	0	0.257581	0.0913875	0.14065	0.169571
Mrpl58	0	-0.439399	-0.549278	-0.540745	-0.587235	0	-0.320437	-0.4406	-0.787998	-0.804861
Pnpla5	0	0.0497763	-0.00809945	0.0107728	0.0407317	0	0.145214	0.0775037	0.149494	0.14797
Mrpl45	0	-0.0270093	0.202994	0.536695	0.696846	0	-0.213116	-0.159591	-0.385576	-0.359973
Mb	0	0.655872	0.486497	0.127234	0.105954	0	0.0616365	0.030105	0.0544873	0.0989525
Irf1	0	0.245172	-0.19012	-0.119801	-0.463616	0	0.169829	0.471221	0.583929	0.775872
P4ha2	0	0.324063	0.905085	1.68978	1.98655	0	-0.0778279	-0.13845	-0.26142	-0.11671
Alox12e	0	0.0410636	-0.0168122	0.00206006	0.0488138	0	-0.298726	-0.493228	-0.304928	-0.112337
Arrb1	0	-0.263933	-0.350682	0.221325	0.58119	0	0.638574	0.0938743	0.580116	0.558222
Csf2	0	0.128198	0.266073	0.351606	0.253893	0	1.62683	2.38007	3.80384	4.03305
Med11	0	-0.459886	-0.352998	-0.262762	-0.14128	0	0.126814	0.0775037	0.119665	0.121963
Heatr9	0	0.107957	0.0823479	0.0583389	0.0862449	0	0.257999	0.111018	0.177087	0.166637
Ccl4	0	0.0829751	-0.00809945	0.0107728	0.0749715	0	-0.127273	-0.140115	-0.314957	-0.288372
Natd1	0	-0.165825	-0.428923	-0.0455872	0.433842	0	0.763529	0.45391	1.26029	1.34373
Map2k3	0	-0.0338455	0.314275	-0.0116111	-0.195294	0	-0.0791488	0.0602878	0.266827	0.339566
Ywhah	0	-0.046613	-0.00532001	0.041702	0.0721132	0	-0.0112787	0.0521741	0.317683	0.35961
Sart3	0	-0.255491	-0.279747	0.0545844	0.11823	0	0.284755	0.12875	0.12362	0.209747
E2f2	0	-0.612861	-1.1991	-0.943774	-0.606394	0	0.924291	0.715098	1.32716	1.38181
Nars2	0	-0.0373937	-0.117845	-0.129087	-0.181269	0	0.0647299	-0.152308	-0.420271	-0.416296
Slc35b4	0	-0.23015	-0.451467	-0.210501	-0.125505	0	0.502128	0.200867	0.243759	0.256116
Dnah1	0	0.0565885	-0.00856332	-0.0108826	0.0362255	0	0.107552	0.0297796	0.100982	0.0486858
Dalrd3	0	-0.0174794	-0.0414404	-0.0973787	0.0405031	0	-0.270298	-0.118213	-0.22282	-0.140344
Fis1	0	-0.290856	-0.157449	-0.0968425	-0.253309	0	-0.670692	-0.624366	-0.826458	-0.76197
Plod1	0	0.120033	0.133712	0.300071	0.516788	0	0.333663	0.20058	0.484975	0.458264
Rab3d	0	0.234116	0.087202	-0.411485	-0.579823	0	0.76326	0.557891	1.11897	0.990986
Mfsd3	0	0.0155602	-0.0699783	-0.475197	-0.475314	0	-0.0896078	-0.186173	-0.402064	-0.397946
Slc25a22	0	0.015159	-0.00978679	-0.025221	-0.0891146	0	-0.0546643	-0.119654	-0.200757	-0.233261
Atp6ap1	0	0.103081	0.309712	0.378785	0.447626	0	-0.0215048	0.00592844	0.0439624	0.0832874
Dnase1l1	0	-0.0143693	-0.125841	-0.478361	-0.295949	0	-0.0447568	-0.00536978	-0.151939	-0.162535
Aldh3a1	0	0.185242	0.179285	-0.253045	-0.518329	0	0.160032	0.138635	0.127013	0.0853998
Ccl9	0	-0.219024	-0.294668	-0.550442	-0.833455	0	0.137696	0.0563089	0.114369	0.166559
Scrn1	0	-0.0152749	-0.00266689	-0.23036	-0.262977	0	0.329524	0.116128	0.265494	0.268293
BC005537	0	0.845794	0.597483	0.292188	0.453956	0	0.385711	0.187915	0.35394	0.346027
Isyna1	0	-0.100783	-0.515887	-0.0599671	-0.0713798	0	-0.167671	-0.0330109	0.139768	0.0975828
Hars2	0	-0.321714	-0.547227	-0.231184	0.0615596	0	-0.0211178	-0.129222	-0.269921	-0.286627
Cacng2	0	0.0487129	-0.0090306	0.00555463	0.0355135	0	0.126705	0.0400815	0.0797571	0.0919282
Tmem160	0	-0.66583	-0.414642	-0.499948	-0.766531	0	-0.432434	-0.429977	-0.714909	-0.773647
Rab5c	0	-0.12309	-0.0445004	-0.108996	-0.129195	0	-0.0836703	-0.0436462	-0.194753	-0.123959
Mdh2	0	-0.21607	-0.0805565	-0.109048	-0.192244	0	-0.14227	-0.143296	-0.332286	-0.326592
H13	0	0.0136112	0.0592272	-0.10511	-0.212249	0	-0.114374	-0.130978	-0.133193	-0.191126
Rnf145	0	-1.74719	-1.79839	-0.916406	-0.577177	0	0.0954818	-0.273858	-0.380766	-0.211216
Atp6v1e1	0	-0.144954	0.037025	0.0449205	0.0528911	0	-0.139913	-0.204385	-0.374772	-0.375893
Chtf18	0	-0.409746	-0.470983	-0.549582	-0.602728	0	-0.0789519	-0.175965	-0.345566	-0.284912
Lhx9	0	0.260681	0.186202	0.0482665	0.199322	0	0.00434066	0.111401	-0.026087	0.114084
Ppp1r12c	0	-0.132142	0.00145666	0.0781829	0.0777926	0	0.0389971	0.134741	0.375374	0.449995
Ahr	0	-0.341379	-0.757757	-0.93103	-1.06678	0	1.0747	0.850734	1.58286	1.83683
Map1s	0	-0.255186	-0.114185	0.0634984	0.0621541	0	0.13763	0.0578771	-0.23251	-0.0325749
Dpep1	0	-0.260672	-0.356608	-0.525786	-0.659831	0	0.173146	0.114398	0.11005	0.142893
Tmem129	0	-0.280445	-0.577542	-0.420936	-0.196268	0	0.250934	0.229242	0.344125	0.351487
Nop9	0	-0.428644	-0.337254	-0.222018	-0.25344	0	-0.0540134	-0.0489582	-0.353211	-0.328769
Hsd17b1	0	0.253975	0.0283008	0.0915797	0.266783	0	-0.109909	-0.223999	-0.188143	-0.337207
Atp6v0a1	0	0.488451	0.357896	0.208592	0.294853	0	0.0158242	0.0353026	0.00157264	0.0703291
Psmc3ip	0	-0.410947	-0.537956	-0.732272	-0.853537	0	-0.381605	-0.391346	-0.609091	-0.517203
Grb7	0	1.67521	0.868984	0.240252	0.232855	0	-0.430143	-0.49722	-0.366742	-0.430799
Noxo1	0	0.636152	0.723326	0.505582	0.522169	0	-0.152663	-0.101533	0.284283	0.285937
Aoc3	0	0.655327	0.235926	-0.334155	-0.187223	0	0.541311	0.505525	0.843583	0.901742
Zfp687	0	-0.250926	-0.717874	-0.78196	-0.574939	0	0.329511	0.212392	0.392855	0.350069
Gdpd2	0	0.814208	0.226247	0.0594869	0.0950602	0	0.0263373	0.042514	0.0769232	0.060551
D8Ertd738e	0	-0.371377	-0.144681	-0.165817	-0.406887	0	-0.406726	-0.256668	-0.474004	-0.556601
Calm3	0	-0.0131332	-0.0558028	-0.0777303	-0.172918	0	0.204511	0.146181	0.218294	0.193911
Cops3	0	-0.13597	-0.226949	-0.226869	-0.360868	0	-0.029957	-0.0855414	-0.192228	-0.159494
Fkbp8	0	-0.123021	-0.102199	-0.160414	-0.230142	0	-0.312543	-0.120054	-0.199691	-0.174015
Ddx39b	0	0.0607694	0.0597526	0.0817219	0.106557	0	-0.191004	-0.252089	-0.222336	-0.163003
Gipc1	0	-0.24606	-0.434733	-0.603071	-0.676876	0	-0.0897618	-0.153792	-0.387872	-0.40568
Tlcd1	0	0.205933	-0.0661514	-0.550576	-0.612132	0	-0.109404	-0.142515	-0.519684	-0.599085
Plscr3	0	0.0260122	-0.178345	-0.427511	-0.518557	0	0.0860628	0.174557	0.426899	0.418525
Ptger1	0	0.0051851	-0.0276513	0.0113072	0.131125	0	-0.0229862	-0.0762265	0.0793399	0.243111
Arhgef25	0	-0.107375	-0.254449	-0.298935	-0.229108	0	-0.0156967	-0.0274601	-0.216499	-0.261912
Xab2	0	-0.144352	-0.221306	-0.0298297	0.196659	0	0.023107	-0.0141497	0.0540708	0.159853
Cdc37	0	-0.159494	-0.0327502	-0.0309592	-0.140064	0	-0.277362	-0.114139	-0.28728	-0.245695
Rab4a	0	-0.0683872	-0.210605	-0.386091	-0.431282	0	-0.0486008	-0.168561	-0.1689	-0.197158
Trip10	0	0.00268708	0.0825661	0.274209	0.342227	0	-0.0918214	-0.103693	-0.0577245	0.146543
Cd70	0	0.0497763	-0.00809945	0.0107728	0.0407317	0	-0.187291	0.073555	-0.291066	0.034581
Cops6	0	-0.395162	-0.295328	-0.383304	-0.511839	0	-0.609398	-0.513529	-0.886938	-0.943515
Ubb	0	0.265966	0.170964	-0.372314	-0.524535	0	-0.146145	0.168326	0.193164	0.142378
Ap4m1	0	-0.0862537	-0.0942622	0.0558994	0.206705	0	0.130494	0.312962	0.526255	0.696264
Gyg	0	-0.0108913	-0.193679	-0.185147	-0.0947327	0	-0.0566436	-0.197631	-0.371852	-0.212241
Rcn3	0	-0.130722	-0.128016	-0.113756	-0.208055	0	-0.356693	-0.201371	-0.220454	-0.220473
Slc6a8	0	0.648606	1.11185	0.873429	0.942557	0	-0.0167955	0.0483804	0.119233	0.148431
Arid3a	0	-1.03172	-0.529395	-0.0520383	0.361165	0	-0.130643	-0.285827	-0.355657	-0.202641
Pdk4	0	0.120659	-0.457989	-0.577502	-0.36906	0	0.144791	0.0626005	0.0572981	0.0532745
Ubxn6	0	0.154073	0.048616	-0.106319	-0.174611	0	-0.240119	-0.215718	-0.320178	-0.352241
Mydgf	0	-0.443365	-0.380568	-0.26834	-0.418124	0	0.140037	0.201492	0.449143	0.423216
Cyb561	0	0.0846393	-0.024804	-0.048994	0.0811979	0	0.0627675	-0.056252	-0.182382	-0.219623
Sema6a	0	0.319498	-0.0882971	-0.172043	-0.0852041	0	0.480399	0.346439	0.0459573	0.0790005
Ccdc12	0	-0.278622	-0.456083	-0.354906	-0.588631	0	-0.524496	-0.610339	-0.879038	-0.94119
Fmc1	0	-0.4052	-0.416694	-0.419031	-0.554226	0	-0.395521	-0.4274	-0.539867	-0.606025
Akt3	0	0.0920777	-0.272796	-0.286633	-0.276614	0	0.290977	0.0109808	0.517593	0.314148
Mrpl24	0	-0.107285	-0.200403	-0.38745	-0.315978	0	-0.241199	-0.105133	-0.600038	-0.498183
Gle1	0	0.0812507	0.0429441	-0.00348657	0.0109904	0	0.385239	0.178668	0.221645	0.227388
L3hypdh	0	-0.265005	-0.40754	-0.639509	-0.58286	0	0.426034	0.131407	0.144773	0.158625
Lyst	0	0.106647	-0.465188	-0.55568	-0.0949104	0	0.94436	0.545661	0.882451	0.780191
Slc35e1	0	0.0606855	0.0851773	0.145086	0.155942	0	0.302056	0.083332	0.0752567	0.0518167
Calr3	0	-0.0752632	0.109146	-0.317155	-0.295032	0	0.262698	-0.0512532	-0.0281657	0.125014
Syne4	0	-0.346908	-0.365752	-0.178415	0.19649	0	0.0747892	-0.0621121	-0.0279625	0.0981458
Polr2i	0	-0.461854	-0.366436	-0.504427	-0.597286	0	-0.385044	-0.202394	-0.438011	-0.44699
Krt10	0	-0.145996	-0.454979	-0.323466	-0.00688184	0	-0.221039	-0.0461247	-0.11243	-0.259663
Iyd	0	0.0497763	0.00663372	0.0107728	0.0407317	0	0.126814	0.0775037	0.143678	0.121963
Rmnd1	0	-0.0358701	-0.667189	-0.921791	-0.519666	0	-0.033852	-0.132263	-0.263714	-0.241877
Ccdc170	0	0.157665	0.0122654	0.000979267	0.0370759	0	0.0835142	0.031123	0.0324874	0.0310885
Vip	0	0.0836125	-0.0688962	-0.0625742	-0.0239275	0	0.126814	0.0775037	0.119665	0.121963
Fbxo5	0	-0.308733	-0.485812	-0.184303	-0.342147	0	0.339295	0.453167	0.617844	0.785688
Mtrf1l	0	-0.106311	-0.218889	-0.257686	-0.260766	0	0.0712912	-0.0150982	-0.53206	-0.261015
Rgs17	0	0.0660501	-0.406111	-0.390059	-0.20181	0	0.327519	0.0775037	0.300502	0.216917
Hdac2	0	-0.130535	-0.0747941	-0.0415661	-0.191668	0	-0.115164	-0.262089	-0.361435	-0.368756
Frk	0	-0.39365	-1.14505	-1.25417	-0.781269	0	0.461056	0.119938	0.107489	0.141257
Rwdd1	0	-0.241842	-0.260448	-0.0488207	-0.170761	0	0.0565563	0.114282	0.126095	0.158293
Clvs2	0	0.0497763	-0.00809945	0.0107728	0.0407317	0	0.0550506	0.0776114	0.262347	0.146338
Trdn	0	0.0522238	-0.0200991	0.00368733	0.0372009	0	0.126814	0.0775037	0.119665	0.121963
Hey2	0	0.634514	1.62851	2.49414	2.78757	0	-0.234014	-0.2961	0.172146	-0.149091
Stxbp5	0	0.118246	-0.21484	-0.0555072	0.150198	0	0.514876	0.236052	0.237943	0.176395
Trmt11	0	-0.397864	-0.66443	-0.389308	-0.357321	0	0.158309	-0.0159893	0.0548669	-0.00643484
Katna1	0	0.46748	0.498341	0.211104	0.162946	0	-0.153944	-0.2347	-0.467539	-0.452389
Pcmt1	0	-0.126193	0.0375493	0.108772	0.0152623	0	-0.047219	-0.227361	-0.331013	-0.312853
Lrp11	0	-0.0299143	-0.110573	-0.194288	-0.12426	0	0.397762	0.149354	0.35955	0.339072
1700021F05Rik	0	-0.380912	-0.84613	-0.58975	-0.502442	0	-0.344465	-0.400407	-0.709266	-0.811415
Sec63	0	-0.0765555	-0.158165	0.0562959	-0.0385522	0	0.283037	0.0511981	0.196305	0.19516
Snx3	0	0.180752	0.235557	0.309375	0.390038	0	-0.160445	-0.14663	-0.112902	-0.201845
Aig1	0	-0.120949	-0.0294169	0.130992	0.140144	0	-0.218023	-0.263619	-0.44533	-0.463737
Adat2	0	-0.299521	-0.329982	-0.222981	-0.179488	0	-0.0383139	-0.02535	-0.0175386	0.0489478
Cep57l1	0	0.234815	-0.386568	-1.12346	-0.871908	0	0.473095	0.167853	0.0629207	0.0118166
Ltv1	0	-0.0215337	0.0873906	0.265969	0.0560775	0	-0.122231	-0.237079	-0.352865	-0.382064
Zc2hc1b	0	0.068325	0.0433811	0.0107728	0.0407317	0	-0.0370737	0.255053	0.325979	0.335561
Plagl1	0	1.05383	1.70581	1.67417	1.92487	0	0.670711	0.374874	0.541612	0.596202
Utrn	0	0.0699307	-0.193985	-0.313153	-0.390257	0	1.35452	0.762126	1.2524	1.04488
Smpd2	0	-0.405139	-0.408773	-0.759004	-0.712903	0	-0.0975817	-0.132454	-0.137017	-0.0733555
Mical1	0	-0.372823	-0.567552	-0.635087	-0.6321	0	0.0805023	0.0277593	0.0626824	0.15799
Grm1	0	0.0528205	-0.0146742	-0.00716603	0.0217091	0	0.127207	0.0502677	0.140963	0.124097
Wasf1	0	0.345067	-0.108361	0.0582576	0.196588	0	0.387334	0.185497	0.424903	0.580803
Gtf3c6	0	0.140081	0.0722108	-0.0869255	-0.375451	0	-0.340167	-0.235611	-0.403716	-0.445276
Slc16a10	0	0.407144	0.56608	0.479996	0.358603	0	0.239211	0.110524	0.027669	-0.103221
Rev3l	0	0.284515	-0.370513	-0.273907	-0.0771042	0	0.777491	0.287203	0.182131	0.184813
Traf3ip2	0	0.125578	-0.489903	-0.281084	0.000183017	0	0.131626	0.0630955	0.116996	0.129581
Fyn	0	0.0401715	-0.292866	-0.294799	-0.404854	0	0.226078	-0.0163481	0.0965078	0.00966759
Tube1	0	-0.880337	-0.399238	0.466705	0.793301	0	0.452545	0.327228	0.439623	0.48944
Prep	0	-0.13081	-0.141265	0.00426456	-0.0877359	0	0.191804	0.130928	0.0465774	0.0737047
Tnfaip3	0	0.539552	1.03181	1.8011	1.78874	0	0.144033	0.449563	2.15767	2.41122
Arfgef3	0	0.0508627	-0.0100837	0.00878854	0.0387474	0	0.305802	0.127885	0.257942	0.276776
Hebp2	0	-0.131695	-0.280103	-0.450619	-0.390392	0	-0.183882	-0.319081	-0.539648	-0.577448
Fam184a	0	0.0550265	-0.00361057	0.0107728	0.0456545	0	0.244359	0.061746	0.0576905	-0.015158
Asf1a	0	-0.153575	-0.391139	-0.516097	-0.56041	0	-0.2439	-0.29211	-0.718943	-0.547445
Gopc	0	0.0733248	0.138139	0.879408	1.15673	0	0.174597	0.0461708	-0.0948167	0.0172249
Qrsl1	0	-0.460162	-0.650821	-0.312196	-0.112718	0	-0.048117	-0.159169	-0.314438	-0.353619
Rtn4ip1	0	0.0775973	-0.340706	-0.631209	-0.529414	0	-0.328744	-0.417387	-1.14217	-1.0043
Nmbr	0	0.0907019	0.00582233	0.013511	-0.0337156	0	0.258597	0.2257	0.196792	0.295944
Crybg1	0	0.332173	-0.183286	-0.920958	-1.04875	0	0.960277	0.607239	0.992561	1.03609
Gje1	0	0.0648937	-0.00809945	0.0107728	0.0700739	0	0.126814	0.0775037	0.119665	0.121963
Vta1	0	-0.23326	-0.40141	-0.224	-0.332324	0	0.275725	-0.00706058	0.037326	0.110758
Reep3	0	-0.0475666	-0.134017	-0.0431616	0.0498789	0	0.899174	0.439064	0.932573	0.926275
Fabp7	0	-0.47831	-0.591327	-0.42982	-0.46756	0	0.0728146	0.0235039	0.0919217	0.067963
Hsf2	0	0.0248513	-0.119527	0.015068	0.11243	0	0.126814	0.0775037	0.147406	0.158326
Rspo3	0	0.112753	0.0286038	-0.21716	-0.00748147	0	-0.14874	-0.30085	-0.48827	-0.41377
Echdc1	0	0.18546	0.0819887	-0.0194294	0.151775	0	0.30356	0.096379	-0.050297	0.0556794
Mgat4c	0	0.0497763	-0.00809945	0.0107728	0.0407317	0	0.120813	0.0715028	0.119526	0.123693
Ptprk	0	-0.0190771	-0.206885	-0.297257	-0.438044	0	0.523397	0.27742	0.650177	0.601634
Nts	0	0.0508236	-0.0063788	-0.00604687	0.023912	0	0.126814	0.0775037	0.119665	0.121963
Dcbld1	0	-0.408674	-0.810663	-0.737303	-0.601968	0	0.162236	-0.0637327	0.0195434	-0.0302054
Lrriq1	0	0.0497763	-0.00809945	0.0107728	0.0407317	0	0.10959	0.0722236	0.0980273	0.129436
Slc6a15	0	0.0497763	-0.00809945	0.0107728	0.0505829	0	0.282486	0.0267153	0.0019842	-0.0271854
Ccdc59	0	0.143199	0.0265504	0.0948804	0.130642	0	-0.249406	-0.0803391	-0.303367	-0.179418
Lama2	0	0.0540368	-0.0199798	-0.000665982	0.0316481	0	0.0942313	0.074604	0.109333	0.122151
Rfx6	0	0.0419612	-0.0159146	0.00295773	0.0329166	0	0.254826	0.301799	0.363196	0.213424
Gprc6a	0	0.0497763	-0.00809945	0.0107728	0.0407317	0	0.130216	0.0775037	0.119665	0.126821
Lin7a	0	0.0473074	0.00756254	-0.00123783	0.0362649	0	0.0954504	0.000549478	0.293522	0.0623708
Ppp1r12a	0	0.311206	-0.266624	0.0138051	0.12823	0	0.00790922	-0.157357	-0.244812	-0.192007
Sim1	0	0.052753	-0.00165899	0.0179001	0.0407317	0	0.141704	0.0610662	0.13462	0.152473
P4ha1	0	0.250519	0.584703	1.0415	1.29343	0	0.0355124	-0.070232	-0.0446243	0.0834754
2024-09-10	0	-0.208752	-0.693722	-0.952443	-0.915056	0	0.469029	0.188195	0.382077	0.39639
Lims1	0	-0.0113289	-0.329247	-0.226856	-0.101748	0	0.114503	-0.0747987	0.0247718	0.048526
Zwint	0	-0.0185776	0.118171	0.079321	-0.0159642	0	-0.184783	-0.2866	-0.233713	-0.168743
Ube2d1	0	0.106694	-0.183133	-0.147317	-0.0500359	0	0.451452	0.330963	0.946677	1.03091
Slc17a8	0	0.094647	0.0536413	0.0369553	0.0521189	0	0.151136	0.10909	0.101571	0.122426
Epyc	0	0.0563814	0.00256715	0.00661487	0.0387123	0	0.152216	0.182678	0.376408	0.158954
Cdk1	0	-0.298501	-0.25988	-0.315702	-0.390597	0	-0.0728841	-0.0689706	-0.372627	-0.199682
Atp2b1	0	-0.0654644	-0.275585	0.250673	0.339093	0	0.265292	0.0314681	-0.0932044	0.0288144
Rhobtb1	0	-0.291323	-1.1752	0.218302	0.949984	0	0.283682	-0.190202	-0.69028	-0.676229
Arid5b	0	0.0668665	-0.349784	-0.369979	0.0829976	0	1.11028	0.708681	1.52676	1.71557
Actr6	0	-0.300435	-0.396497	-0.257153	-0.13999	0	-0.111488	-0.26287	-0.411418	-0.33486
Uhrf1bp1l	0	0.0371042	-0.0438822	0.209743	0.270119	0	0.443678	0.17539	0.386673	0.373746
Dusp6	0	0.938884	0.568394	-0.0576539	-0.195187	0	0.760905	1.19754	1.81499	1.64304
Tmpo	0	-0.144533	-0.299886	-0.179607	-0.114151	0	0.319561	0.0584404	0.19787	0.189299
Kitl	0	0.54795	0.406809	-0.0981841	-0.0699816	0	0.387521	0.171322	0.205772	0.363801
Psen1	0	0.103836	-0.0306329	-0.223501	-0.254214	0	0.137886	-0.0345304	0.211115	0.151898
Sgk1	0	1.24088	1.43133	0.708133	0.7126	0	0.925858	1.04751	1.47843	1.14686
Cep290	0	0.218056	0.00397041	-0.212287	-0.193376	0	0.391746	0.0763329	0.129756	0.104149
Ikbip	0	-0.0746025	-0.0547773	-0.0202774	0.0287639	0	0.247241	0.195149	0.49672	0.604937
Hbs1l	0	-0.259091	-0.182313	-0.0574907	-0.00964545	0	0.0974352	-0.053004	-0.199443	-0.215388
Epb41l2	0	0.0374399	-0.164262	-0.134112	-0.0879221	0	0.480724	0.193858	0.610666	0.550875
Apaf1	0	0.0800372	-0.380492	-0.47471	-0.318513	0	0.807154	0.425279	0.492901	0.543387
Myb	0	-0.00732954	-0.0288326	0.134148	0.136814	0	0.361125	0.235688	0.1591	0.19721
Med23	0	-0.130173	-0.544292	-0.000848384	0.253542	0	0.850607	0.460116	0.741194	0.79194
Ahi1	0	0.277938	0.201791	-0.0814364	-0.116343	0	0.073567	-0.0609246	-0.154177	-0.127602
Arg1	0	0.210736	0.0346009	0.0822295	0.0495585	0	0.0989604	0.0476458	0.0594407	0.0842168
Nedd1	0	-0.0219292	-0.358756	-0.433452	-0.167116	0	0.23186	-0.0446497	-0.0541094	-0.0505691
Enpp3	0	0.536522	0.571004	0.392282	0.322152	0	0.0463131	-0.0251319	-0.18117	-0.156069
Pde7b	0	0.0838278	-0.00815991	0.00886622	0.0131716	0	0.100304	-0.137378	-0.766204	-0.664515
Mtfr2	0	0.537997	0.187692	-0.148438	-0.0901354	0	0.374057	0.428913	0.597094	0.626084
Map7	0	0.0437471	-0.00951753	-0.000596554	0.0335749	0	0.126688	0.10021	0.108343	0.157024
Ctgf	0	0.559776	0.910689	1.58034	1.25932	0	0.927637	0.837443	1.26802	1.28747
Stx7	0	-0.11597	-0.0959668	0.103013	0.115262	0	0.639236	0.258497	0.580055	0.633962
Moxd1	0	0.0492943	0.00456819	0.0102776	0.0660561	0	0.116714	0.0633417	0.141614	0.0858562
Pex7	0	-0.0246477	-0.124914	-0.275644	-0.316436	0	0.0190761	0.0031336	-0.0955271	-0.155719
Ifngr1	0	-0.127778	0.0215168	0.393576	0.423488	0	0.194174	0.155599	0.445156	0.437717
Vnn3	0	0.0605554	-0.089939	-0.0628388	0.00660021	0	0.117126	0.121791	0.116678	0.196533
Cdk17	0	-0.223853	-0.401519	0.366916	0.400107	0	0.60068	0.428449	0.497992	0.651177
Hal	0	0.128738	0.00534218	0.0351699	0.0502475	0	0.17048	0.137534	0.139819	0.229035
Snrpf	0	-0.272526	-0.0530816	-0.00221932	-0.122306	0	-0.560965	-0.527837	-0.758368	-0.721613
Ntn4	0	-0.617178	-1.01276	-0.770336	-0.758884	0	0.345707	0.186578	0.44657	0.636055
Usp44	0	0.00494358	-0.146014	-0.199207	-0.148692	0	0.034825	-0.000423478	0.176831	0.357711
Fgd6	0	-0.0758725	-0.466561	-0.0756687	0.18304	0	0.436394	0.251257	0.309601	0.300693
Tmcc3	0	-0.303752	-0.00469915	1.23055	1.48101	0	0.287139	-0.18124	-0.503425	-0.496473
Cep83	0	0.168405	0.0822041	0.223432	0.187915	0	0.276611	-0.00530237	-0.377312	-0.339064
Socs2	0	-0.377619	-0.584007	-0.694231	-0.9309	0	0.120265	0.21576	0.323614	-0.11662
Nuak1	0	0.132144	-0.502233	-0.164483	-0.142406	0	0.430915	0.254469	0.0537335	0.0421416
Tcp11l2	0	0.287565	0.244023	-0.226989	-0.223886	0	0.103378	-0.0670913	0.465259	0.469798
Rfx4	0	0.105893	0.0149487	0.0177044	0.0347498	0	0.114014	0.0450221	0.0899199	0.0807385
Cry1	0	-0.033639	0.395504	0.338121	0.527303	0	0.31081	0.221838	0.292012	0.272141
Btbd11	0	-0.0231894	-0.244976	-0.341708	-0.512454	0	0.0953041	-0.090039	-0.071393	-0.191956
Timp3	0	0.467839	0.73851	1.17601	1.57143	0	0.0797835	0.00369964	-0.241866	-0.258254
Hsp90b1	0	0.0362795	0.0385407	0.181861	0.220842	0	-0.0295939	-0.0307136	-0.233312	-0.22773
Ascl1	0	0.0589802	0.00135023	0.0107728	0.0571351	0	0.128284	0.114034	0.144443	0.14976
Igf1	0	0.0961301	-0.166314	-0.486645	-0.509106	0	0.126814	0.0832119	0.125761	0.121963
Washc3	0	-0.0521135	-0.146857	-0.542655	-0.63785	0	-0.228364	-0.135908	-0.313307	-0.307731
Dram1	0	0.0866732	-0.134362	-0.337637	-0.521568	0	0.0980685	0.086072	0.470859	0.545046
Slc5a8	0	0.000764257	-0.0431014	0.0196568	0.129972	0	0.397026	0.245656	0.0438584	0.0573958
Sirt1	0	1.38149	1.17552	0.484581	0.432999	0	0.491203	0.0897229	0.57455	0.622529
Herc4	0	-0.0895571	-0.26595	-0.275911	-0.31874	0	0.342042	0.0856398	-0.0854512	0.0684565
Mypn	0	0.0700679	-0.0173178	0.0108147	0.0354218	0	0.19961	0.132848	0.193747	0.201036
Rufy2	0	0.0364332	-0.396194	-0.171974	0.164484	0	0.765565	0.391591	0.83757	0.726216
Ccar1	0	-0.0919776	-0.189617	-0.0949822	-0.217728	0	-0.0446808	-0.0576774	0.0144865	-0.0267759
Ddx21	0	0.0735275	0.391978	0.441057	0.248893	0	0.244528	0.0397879	0.198497	0.189221
Srgn	0	0.0758811	0.018977	0.0107728	0.0510128	0	0.351738	0.250266	0.536484	0.508967
Vps26a	0	0.196577	0.316678	0.392227	0.506503	0	0.0748148	-0.113486	-0.0833171	-0.00271652
Supv3l1	0	-0.157974	-0.319868	-0.210137	-0.128574	0	0.0543427	0.0197776	-0.274518	-0.172467
Hkdc1	0	0.118457	0.0456955	0.0227834	0.0508313	0	0.137589	0.0799409	0.119328	0.116259
Tacr2	0	0.0598848	0.0411821	0.0414554	0.116988	0	0.116017	0.0958446	0.13367	0.113346
Fam241b	0	0.0440079	-0.0584775	-0.10518	-0.017343	0	-0.25382	-0.124458	-0.305876	-0.272509
Aifm2	0	-0.113283	-0.221226	-0.347157	-0.453168	0	-0.0667124	-0.196075	-0.453484	-0.486762
H2afy2	0	-0.0938521	-0.27176	-0.684527	-0.948791	0	-0.0551075	-0.147153	-0.425356	-0.533992
Tysnd1	0	-0.209294	-0.27634	-0.346632	-0.411821	0	0.0405773	0.0216331	-0.0917015	-0.0616816
Sar1a	0	-0.157733	-0.0812792	-0.158124	-0.292383	0	-0.0719378	-0.188499	-0.305146	-0.3215
Ppa1	0	-0.0760833	0.0777473	-0.0634934	-0.228895	0	-0.226687	-0.21088	-0.205093	-0.176971
Npffr1	0	0.0340672	-0.0221397	-0.0114494	0.0185094	0	0.282797	0.28206	0.335863	0.34562
Eif4ebp2	0	-0.176601	-0.395993	-0.338855	-0.27831	0	0.985254	0.696882	1.13837	1.14941
Pald1	0	-0.247302	-0.269413	-0.411698	-0.560091	0	0.285327	0.181581	0.102233	0.173265
Sgpl1	0	0.0737573	0.226019	0.159722	0.141172	0	0.866401	0.503022	0.764126	0.856905
Unc5b	0	-0.287438	-0.496523	-0.0593198	0.126345	0	-0.0332588	-0.171529	0.0907134	0.0546832
Slc29a3	0	0.247896	-0.525764	-0.843623	-0.508365	0	0.199899	0.142066	0.124167	0.0807861
Vsir	0	-0.0805101	-0.329374	-0.546561	-0.549597	0	-0.213609	-0.297632	-0.414791	-0.510168
Slc16a7	0	0.0380293	-0.022217	0.000774364	0.0352806	0	0.390661	0.0687061	0.167959	0.0458045
Lrig3	0	-0.146707	-0.725052	-0.335522	-0.156807	0	0.548432	0.188977	-0.470921	-0.140898
Anapc16	0	0.267414	0.375832	0.338416	0.348889	0	0.236041	0.0739795	-0.0446997	0.0190618
Ddit4	0	1.34544	1.57949	1.80997	1.91611	0	0.473565	0.722969	0.888027	1.07044
Dnajb12	0	-0.0714006	-0.0898228	0.256955	0.339295	0	0.0361359	-0.0804368	-0.0490324	-0.0993243
Micu1	0	-0.124856	-0.148738	-0.20095	-0.121238	0	-0.128307	-0.166834	-0.455084	-0.485119
Cand1	0	0.0787588	-0.0110094	-0.0555148	-0.0607176	0	0.347377	0.107357	0.128191	0.162429
Tbk1	0	-0.0360954	-0.228387	-0.0508419	0.0442206	0	0.452215	0.360578	0.392346	0.581235
Pno1	0	-0.333031	-0.189435	-0.102816	-0.296914	0	0.0377337	0.0656926	0.231416	0.313406
Plek	0	0.139537	-0.0744953	0.113571	0.122483	0	0.125943	0.062306	0.126713	0.155307
Srgap1	0	0.153364	-0.000591575	-0.0500795	0.0658727	0	0.497687	0.169207	-0.140275	-0.273931
Egfr	0	0.281584	-0.28035	-0.265306	-0.0950514	0	1.23158	0.590952	1.76505	1.53799
Avpr1a	0	0.0301295	-0.0356828	-0.00614355	0.0327455	0	0.122882	0.0218253	0.112409	0.104127
Usp15	0	-0.117827	-0.20739	-0.0389477	-0.102216	0	0.180737	-0.160969	-0.290793	-0.196381
Elane	0	0.130414	0.0429762	-0.0201231	0.0098296	0	0.126814	0.0775037	0.119665	0.121963
Vps54	0	-0.298227	-0.789019	-0.30671	-0.245089	0	0.174183	-0.142145	-0.28228	-0.212603
Tbc1d15	0	0.0832673	0.0237007	0.110287	0.137786	0	0.441907	0.21727	0.378368	0.376594
Rab21	0	0.112843	0.192227	0.242111	0.206832	0	0.314931	0.143039	0.360518	0.475646
2310011J03Rik	0	-0.404952	-0.39684	-0.440545	-0.384343	0	0.236339	0.176281	0.220922	0.102457
Peli1	0	0.902879	0.643963	0.270341	0.317927	0	0.710604	0.800537	1.31136	1.52423
Apc2	0	0.33702	0.259474	0.150786	0.183978	0	0.627871	0.451954	0.634962	0.662387
Thap2	0	0.265162	0.0019289	0.324721	0.512187	0	0.422517	0.434397	1.18759	1.29762
Lgr5	0	0.11988	0.00879436	0.0107728	0.0407317	0	0.705605	0.285673	0.415665	0.40926
Slc1a4	0	0.163961	-0.0578208	0.295324	0.690955	0	0.228611	0.158445	0.19477	0.179418
Dock2	0	0.0497763	-0.00363428	0.0107728	0.0407317	0	0.26018	0.237963	0.189683	0.172125
Rab1a	0	0.0908413	0.129309	0.10619	0.0956505	0	-0.11718	-0.258047	-0.460556	-0.478863
Gamt	0	-0.34422	-0.413925	-0.631409	-0.987177	0	0.126814	0.0775037	0.119665	0.121963
Ptprr	0	0.0577284	-0.0256856	-0.00214801	0.0681827	0	0.124063	0.05887	0.104822	0.11137
Actr2	0	-0.273487	-0.302561	-0.0453182	-0.0927656	0	0.37671	0.153119	0.319494	0.35467
Ndufs7	0	-0.352579	-0.243166	-0.353939	-0.414601	0	-0.231586	-0.129762	-0.349602	-0.337258
Ptprb	0	0.0459272	-0.00901429	0.0158841	0.0350922	0	0.196722	0.107227	0.158111	0.178496
Kcnmb1	0	-0.378663	-0.341338	-0.293807	-0.238383	0	0.134309	0.0892405	0.183599	0.135618
Mum1	0	-0.681612	-1.00211	-0.687798	-0.561842	0	-0.0746363	-0.236745	-0.624963	-0.562962
Gabrp	0	0.0497763	-0.00809945	0.0107728	0.0407317	0	0.0997419	0.0502016	0.214994	0.177308
Meis1	0	-0.114584	-1.30047	-0.792029	-0.580582	0	0.106378	-0.0642162	-0.940233	-0.688378
Uqcr11	0	-0.423367	-0.282019	-0.329069	-0.391495	0	-0.508469	-0.391817	-0.65949	-0.663664
Cnot2	0	-0.243424	-0.791502	-0.406999	-0.337665	0	0.186608	-0.0528402	-0.505519	-0.39864
Tcf3	0	-0.0915193	-0.293264	-0.479474	-0.490886	0	0.159543	0.13968	0.26174	0.22254
Best3	0	0.0372532	-0.00948297	0.037514	0.190635	0	0.130926	0.109245	0.106187	0.10142
Frs2	0	0.0625621	-0.681585	-0.373383	-0.275482	0	0.806726	0.19507	0.194537	0.25961
Yeats4	0	-0.624004	-0.67129	0.162051	0.269067	0	0.00150145	-0.157119	-0.200536	-0.215752
Cobl	0	-0.272336	-0.389239	-0.318325	-0.380885	0	0.220186	0.0907633	-0.131347	-0.234774
Rab36	0	0.33934	0.0132458	-0.279519	-0.17629	0	0.456643	0.122508	-0.183609	-0.287687
Grb10	0	0.217645	0.0267292	-0.0983421	-0.105112	0	0.325973	0.0723971	-0.0154562	-0.0561824
Adora2a	0	0.569242	0.33343	0.390894	0.168061	0	0.254044	0.103621	0.775219	0.957567
Snrpd3	0	-0.231959	-0.191298	-0.0387673	-0.233574	0	-0.0589891	0.434284	0.151285	0.182032
Nav3	0	0.213554	-0.577976	-0.30759	-0.182094	0	0.818841	0.503858	0.171481	-0.0135342
Ddc	0	0.0956519	0.0120206	0.0379582	0.00589346	0	0.119515	0.097029	0.119487	0.124053
Cpm	0	0.207013	0.105502	0.0911241	0.189402	0	1.05068	0.610133	1.02195	1.11453
Mdm2	0	0.664454	1.18625	0.632518	0.510514	0	0.0736523	0.098863	0.130903	0.157167
E2f7	0	0.161938	-0.11141	0.086249	0.305469	0	0.556688	0.176236	-0.277111	-0.276018
Csrp2	0	0.281001	0.861327	0.721353	0.733588	0	-0.284291	-0.390126	-0.640525	-0.434681
Osbpl8	0	0.186326	0.0712569	0.225595	0.496729	0	0.745702	0.297257	0.591559	0.508646
Zpbp	0	0.0693584	-0.0684939	-0.0193091	-0.0110468	0	0.149782	0.0775037	0.119665	0.121963
Cabin1	0	-0.0365901	-0.417953	-0.34422	-0.335023	0	0.325869	0.146287	-0.244614	-0.258088
Ap3d1	0	0.0568197	0.0432677	0.19489	0.249082	0	-0.0876464	-0.194945	-0.170462	-0.153971
Jsrp1	0	0.780241	0.445621	0.281003	0.451538	0	-0.0542932	-0.151986	-0.20813	-0.0481986
Wif1	0	-0.0128406	-0.072527	-0.0275005	0.0109841	0	0.223957	0.215772	0.107491	0.192279
Timm13	0	-0.453796	-0.207371	-0.266507	-0.430748	0	-0.444515	-0.192624	-0.329398	-0.348755
Vps13d	0	0.0886337	-0.224676	-0.302464	-0.156263	0	0.652511	0.419077	0.597543	0.304173
Llph	0	-0.103941	0.0842239	0.0304981	-0.109786	0	-0.263534	-0.458584	-0.519257	-0.509537
Tmbim4	0	-0.312963	-0.184593	-0.216519	-0.269385	0	-0.094768	-0.311168	-0.388553	-0.396924
Irak3	0	0.472312	-0.117215	-0.41258	-0.12016	0	1.22026	0.681594	1.55288	1.56673
Helb	0	-0.161277	-0.628001	-0.150871	0.43297	0	0.408305	0.113193	0.264064	0.264475
Slc5a4a	0	0.0489617	-0.0355459	-0.0330301	-0.00308234	0	0.126814	0.0775037	0.137583	0.121963
Prmt2	0	-0.0831864	-0.0441336	0.0313455	0.366786	0	0.188482	0.074322	0.225757	0.18274
Dip2a	0	-0.174532	-0.30244	-0.268624	-0.0894711	0	0.874399	0.345916	0.741685	0.678887
Hmg20b	0	-0.213437	-0.188633	-0.408674	-0.401981	0	-0.258598	-0.164867	-0.197344	-0.195325
4930404N11Rik	0	0.0425343	0.0368224	0.0123412	0.0573515	0	0.468549	0.191486	0.518669	0.423932
Fzr1	0	-0.141381	-0.479621	-0.548922	-0.370566	0	-0.231329	-0.181235	-0.143957	-0.123769
Hcfc2	0	0.137782	0.0445151	-0.0268355	0.0695799	0	0.452704	0.322551	0.438098	0.597446
Nfyb	0	0.0837928	-0.126544	-0.361097	-0.303775	0	0.199017	0.100709	0.220932	0.291077
Txnrd1	0	-0.0750824	0.234455	0.388378	0.280688	0	-0.0378189	-0.0783581	0.0119882	-0.0252864
Glt8d2	0	0.205584	0.143504	-0.322843	-0.346355	0	-0.15473	-0.211341	-0.502205	-0.512167
Ppm1m	0	-0.576397	-0.5813	-0.509798	-0.6903	0	-0.0298291	-0.0169431	-0.197844	-0.141883
Aldh1l2	0	0.347868	0.224304	0.2717	0.472001	0	0.258006	0.0463902	0.0215616	-0.0367771
Wdr82	0	-0.141942	-0.280962	-0.390132	-0.373771	0	0.294504	0.0973353	0.340178	0.433348
Glyctk	0	-0.0199023	-0.187051	-0.152117	0.0371439	0	-0.242917	-0.139397	-0.298053	-0.405557
Pofut2	0	-0.0260686	-0.0536169	0.0241859	-0.00240578	0	-0.194622	-0.299329	-0.335599	-0.345294
Slc36a1	0	0.0821694	-0.157416	0.156911	0.458341	0	0.523089	0.399291	0.583292	0.569218
Adarb1	0	0.00896701	-0.439418	0.0300829	0.142776	0	0.271071	0.049438	-0.00297384	-0.0344679
Slc36a2	0	0.0624149	-0.00246363	0.0253643	0.036694	0	-0.294272	-0.123463	0.568746	0.470004
Sumo3	0	-0.231807	-0.0858523	-0.0595312	-0.254813	0	-0.0375962	-0.170365	-0.209325	-0.320428
Hint1	0	-0.272449	-0.152674	-0.300135	-0.33263	0	-0.41667	-0.197262	-0.399034	-0.370671
Lyrm7	0	0.445831	0.139364	-0.253016	-0.398335	0	0.89599	0.459148	1.07245	1.21559
Fbxw11	0	-0.0721745	-0.333661	-0.190321	-0.180069	0	0.925085	0.340191	0.525308	0.592153
Stk10	0	0.205268	-0.0532981	0.390772	0.533063	0	0.607664	0.284156	0.155023	0.123557
Papolg	0	-0.512376	-1.04567	-0.240088	0.025791	0	0.716652	0.692058	0.964432	1.14533
Rel	0	1.10464	0.872994	0.841365	0.802413	0	1.29989	1.18103	2.24731	2.43618
Pfkl	0	0.229695	0.796696	1.5149	1.77402	0	-0.297549	-0.241921	-0.549882	-0.431946
Il9r	0	0.0531038	0.0169172	0.0113287	0.0450811	0	0.126326	0.210804	0.28041	0.166321
Pus10	0	-0.20324	-0.508883	-0.670267	-0.490737	0	0.457545	0.0879501	-0.0992837	-0.095267
Rhbdf1	0	-0.22476	-0.200367	-0.17727	-0.267534	0	0.214472	0.184444	0.662018	0.785366
Pex13	0	-0.0490169	-0.0780744	-0.0328839	0.0920091	0	0.181494	0.060197	0.32588	0.327837
1810043G02Rik	0	0.963427	0.783572	0.263154	0.134916	0	-0.033416	-0.207389	-0.30431	-0.257978
1700093K21Rik	0	0.061223	-0.0771163	-0.0417411	-0.0115981	0	0.0878384	0.0514064	0.0806893	0.0829868
Mpg	0	-0.285617	-0.279753	-0.46023	-0.505443	0	-0.17838	-0.155991	-0.286402	-0.275862
Ahsa2	0	0.147777	0.264942	0.158597	-0.015869	0	0.258973	0.176276	0.238975	0.116842
Nprl3	0	-0.152869	-0.406156	-0.840422	-0.930229	0	0.147604	0.105269	0.0275603	0.0719344
Xpo1	0	-0.10452	-0.23321	0.0344594	0.200053	0	0.496186	0.212501	0.277542	0.34755
[truncated: 12,250 more rows]

## Sheet: Fig S4B
Fig S4B. GO terms of biological process (BP) for each cluster
ID	Description	pvalue	GO	Cluster
GO:0022613	ribonucleoprotein complex biogenesis	2.97782e-42	BP	Cluster 1
GO:0042254	ribosome biogenesis	1.13789e-40	BP	Cluster 1
GO:0016072	rRNA metabolic process	3.59449e-29	BP	Cluster 1
GO:0006364	rRNA processing	4.36897e-29	BP	Cluster 1
GO:0007005	mitochondrion organization	1.69295e-27	BP	Cluster 1
GO:0034660	ncRNA metabolic process	1.58985e-26	BP	Cluster 1
GO:0034470	ncRNA processing	6.25374e-25	BP	Cluster 1
GO:0006119	oxidative phosphorylation	1.30201e-23	BP	Cluster 1
GO:0022900	electron transport chain	1.65803e-20	BP	Cluster 1
GO:0046034	ATP metabolic process	1.17584e-19	BP	Cluster 1
GO:0007409	axonogenesis	3.25576e-40	BP	Cluster 2
GO:0016358	dendrite development	4.49645e-27	BP	Cluster 2
GO:0042391	regulation of membrane potential	2.8871e-26	BP	Cluster 2
GO:0007264	small GTPase mediated signal transduction	5.83821e-26	BP	Cluster 2
GO:0050808	synapse organization	1.12467e-25	BP	Cluster 2
GO:0050767	regulation of neurogenesis	3.51585e-25	BP	Cluster 2
GO:0007411	axon guidance	9.61329e-24	BP	Cluster 2
GO:0097485	neuron projection guidance	1.78071e-23	BP	Cluster 2
GO:0006813	potassium ion transport	2.38274e-23	BP	Cluster 2
GO:0051056	regulation of small GTPase mediated signal transduction	2.91013e-23	BP	Cluster 2
GO:0001666	response to hypoxia	3.83739e-13	BP	Cluster 3
GO:0070997	neuron death	5.05224e-12	BP	Cluster 3
GO:0048511	rhythmic process	1.10063e-11	BP	Cluster 3
GO:0036293	response to decreased oxygen levels	1.46976e-11	BP	Cluster 3
GO:0032922	circadian regulation of gene expression	5.5564e-11	BP	Cluster 3
GO:1901214	regulation of neuron death	8.07804e-11	BP	Cluster 3
GO:0007623	circadian rhythm	2.59379e-10	BP	Cluster 3
GO:1903311	regulation of mRNA metabolic process	4.5221e-10	BP	Cluster 3
GO:1901215	negative regulation of neuron death	6.61445e-10	BP	Cluster 3
GO:0071456	cellular response to hypoxia	1.12243e-09	BP	Cluster 3
GO:0006281	DNA repair	8.32896e-24	BP	Cluster 4
GO:0044782	cilium organization	1.23023e-13	BP	Cluster 4
GO:0007005	mitochondrion organization	1.26535e-12	BP	Cluster 4
GO:0007059	chromosome segregation	2.10604e-12	BP	Cluster 4
GO:0006302	double-strand break repair	2.39205e-12	BP	Cluster 4
GO:0060271	cilium assembly	2.72794e-12	BP	Cluster 4
GO:0048193	Golgi vesicle transport	7.19444e-12	BP	Cluster 4
GO:0006260	DNA replication	2.03646e-11	BP	Cluster 4
GO:0007224	smoothened signaling pathway	4.49894e-11	BP	Cluster 4
GO:0048285	organelle fission	5.84691e-11	BP	Cluster 4

## Sheet: Fig S5A
Fig S5A. Protein density plots showing the distribution of log2 ratios for each time point relative to normoxia for both NEFs and MEFs
	MEF 0 hour	MEF 1 hour	MEF 2 hours	MEF 3 hours	MEF 4 hours	NEF 0 hour	NEF 1 hour	NEF 2 hours	NEF 3 hours	NEF 4 hours
A0A0A6YVU8;Q9JKV1	4.12337e+08	4.15083e+08	3.51277e+08	3.89653e+08	420700000	3.60423e+08	3.79747e+08	3.98107e+08	3.58073e+08	3.87807e+08
A0A0J9YUD5	1707300000	1463700000	1.32426e+09	1.38133e+09	1.77847e+09	5.44847e+08	2.98523e+08	4.49873e+08	6.84597e+08	4.74373e+08
A0A0U1RNF2	0	0	0	0	0	0	0	2.48527e+07	0	0
A0A1B0GRG8	0	0	0	0	0	0	0	0	0	107980000
A0A1B0GT05;O35153	0	0	0	7.26367e+06	0	0	0	0	0	0
A0A1D5RLM8	0	0	0	0	0	0	0	0	0	1.99273e+08
A0A1L1SQU7	2.21947e+08	1.62393e+08	2.91303e+08	1.44193e+08	0	0	0	0	0	0
A0A1W2P7Z8;A0A1W2P7H4;A0A1W2P855;A0A1W2P6Q8	0	0	0	0	0	0	0	0	0	73920000
A0A1Y7VP24;Q9QZ73	0	0	1.19237e+08	1.00503e+08	0	9.72233e+07	0	0	0	0
A0A286YCV9	0	0	0	0	0	0	0	66990000	7.26567e+07	6.30167e+07
A0A286YCX6	0	0	1.32693e+07	0	0	0	0	0	0	0
A0A2I3BR81	6.24647e+08	724690000	7.58783e+08	666670000	731190000	1.90283e+08	237820000	67120000	208990000	0
A0A338P6R8;Q9Z2Q6	9.11903e+08	9.18953e+08	9.65193e+08	1.02875e+09	7.71407e+08	1.40377e+09	1.32093e+09	1.17663e+09	1.17403e+09	1.16293e+09
A0A338P7C9	0	0	0	0	42530000	0	0	0	0	0
A0A3B2W864;Q9JI46	4256700000	5007400000	4798800000	3835800000	3688800000	2.62307e+09	2.37613e+09	2.01483e+09	2.10753e+09	2.27203e+09
A1A5B6	0	0	5.93233e+06	0	0	0	0	0	0	0
A2A432	5.37303e+08	640140000	563590000	4.40637e+08	530180000	0	0	0	1.28063e+08	0
A2A484	7.87767e+07	4.46133e+07	3.19887e+07	0	0	0	0	0	0	0
A2A4P0	0	0	1.47737e+08	0	0	0	0	0	0	0
A2A4P4;Q3THG9	1.77797e+08	1.54647e+08	1.78333e+08	1.08007e+08	1.32993e+08	0	0	0	0	0
A2A5R2	0	5.98973e+07	0	0	25755000	0	0	0	0	0
A2A5Z6	0	0	0	0	0	0	0	0	0	0
A2A6Q5	4.82133e+07	123580000	8.12833e+07	1.15197e+08	8.99967e+07	0	0	0	0	0
A2A6T1	0	0	0	0	0	0	0	0	0	1.10393e+07
A2A8U2	0	0	0	0	0	0	0	0	0	1.74873e+07
A2A8Z1	1.69353e+08	100830000	1.5802e+08	1.62717e+08	174900000	0	0	0	0	0
A2A935	4758700000	4.06377e+09	3.57823e+09	3.60097e+09	3.85773e+09	4066700000	2.65267e+09	3524300000	2.23243e+09	2574500000
A2AAY5	866940000	9.14843e+08	1.00528e+09	778090000	733930000	0	0	0	0	0
A2ABV5	0	0	0	0	11761000	0	0	0	0	0
A2ADY9	271910000	2.97743e+08	3.38893e+08	1.95357e+08	1.66687e+08	0	0	0	0	0
A2AF47	0	27844000	0	0	0	0	0	0	0	0
A2AGH6	1.96047e+07	0	8.81567e+06	0	0	0	0	0	0	0
A2AGT5	1.44757e+09	1.37897e+09	1.21647e+09	1253300000	1294800000	6.41983e+08	5.62233e+08	5.05847e+08	315240000	7.02303e+08
A2AIV2	0	0	0	0	1.46233e+07	0	0	0	0	0
A2AJ15	0	0	0	0	7.40567e+06	0	0	0	0	0
A2AJI0	2.28067e+08	1.53447e+08	78860000	1.24343e+08	206400000	0	0	0	0	0
A2AK42;A2AK44;Q8C5N3	0	0	0	0	0	0	0	0	1.98673e+07	0
A2ALW5	0	0	0	0	2.33037e+07	0	0	0	0	0
A2AN08	1.11193e+09	1.18303e+09	1053730000	1006260000	1.03907e+09	8.31017e+08	9.39293e+08	807030000	7.81037e+08	903510000
A2ANY6	3.75967e+07	69055000	4.64067e+07	0	0	0	0	0	0	0
A2APB8	295190000	384730000	4.25417e+08	459310000	420260000	0	0	0	0	0
A2AQ19	0	0	0	0	0	0	0	3.21443e+07	0	0
A2AR02	245610000	2.48103e+08	89860000	2.82067e+08	97910000	0	0	0	165310000	0
A2ASQ1	0	0	0	10962000	0	0	0	0	0	0
A2AWA9	3.40833e+07	0	0	0	0	0	0	0	0	0
A2BDX3	0	0	2.79433e+07	0	0	0	0	0	0	0
A2BE28	160890000	92190000	9.41433e+07	1.82093e+08	1.70127e+08	0	0	0	0	0
A2BE32	0	0	0	2.63233e+07	0	0	0	0	0	0
A2BH40	209740000	1.37573e+08	9.92133e+07	1.25777e+08	5.73533e+07	1.62307e+08	218890000	1.41663e+08	221330000	149440000
A2CI98	0	0	0	0	1.86823e+07	0	0	0	0	0
A2RSJ4	0	2.85033e+07	3.44533e+07	0	0	0	0	0	0	0
A3KGB4	0	0	2.42227e+07	0	0	0	0	0	0	0
A6H5Y1	0	0	0	0	8.61267e+07	0	0	0	0	0
A6H5Y3	0	0	0	5.76767e+07	0	0	0	0	0	0
A6H5Z3	0	0	0	0	0	0	0	0	0	1.31167e+07
A6H630	0	0	0	4408000	0	0	0	0	0	0
A6H6E9	0	0	0	0	0	0	0	0	0	2.52183e+07
A6H8H2	0	0	0	0	0	0	0	0	0	1.11883e+07
A6X8Z5	0	0	0	0	21548000	0	0	0	0	0
A7XUY5	65440000	1.48243e+08	6.28833e+07	7.14867e+07	0	0	0	0	0	0
A8C756	0	0	0	0	26146000	0	0	0	0	0
A8Y5H7	0	0	0	0	0	0	0	0	0	0
B1AUN2	3.74727e+08	4.59477e+08	4.14687e+08	273970000	3.68427e+08	0	0	0	0	0
B1AVZ0	0	0	0	0	0	0	0	0	0	17572000
B1AXB9	6.62567e+07	1.38517e+08	5.25733e+07	6.57133e+07	6.23533e+07	0	0	0	0	0
B1AY13	0	0	0	0	0	0	0	0	13859000	0
B1AZA5	0	0	0	0	0	0	0	0	0	0
B1AZI6;E9Q5E2	5.80883e+08	6.12657e+08	533510000	5.30757e+08	4.91707e+08	547500000	562120000	5.06697e+08	812320000	6.45287e+08
B1AZP2	0	0	0	0	0	0	0	123220000	0	0
B2RPU8;Q9D1L0	792890000	759570000	8.05843e+08	250130000	480470000	0	0	0	0	0
B2RQC6;Q8C196	9924400000	1.05493e+10	10384000000	9.66153e+09	8994700000	510210000	4.93877e+08	833720000	3.26877e+08	7.14663e+08
B2RQG2	0	4.04767e+07	0	0	0	0	0	0	0	0
B2RR83	0	0	0	0	0	0	0	0	0	52320000
B2RRE7	1.07917e+08	41840000	4.76633e+07	0	0	0	0	0	0	0
B2RUR8	3.74533e+07	0	0	61760000	0	0	0	0	0	0
B2RVL6	0	5.33393e+07	22112000	0	0	0	0	0	0	0
B2RWS6;P45481	4.86767e+07	0	2.86103e+07	1.89503e+07	0	0	0	0	0	0
B2RXC1	1.77233e+09	2.01887e+09	1.50303e+09	2.99373e+09	1426900000	2.39637e+09	3.00067e+09	0	1.25623e+09	1228600000
B2RXM2;V9GX38	6.55297e+09	6320300000	7.15013e+09	5.72127e+09	5728800000	2.61673e+09	2.67007e+09	3.97913e+09	3.21207e+09	3940500000
B2RXQ2;Q8BSS9	0	31765000	0	0	0	0	0	0	0	0
B2RXS4;Q9QZC2	1.81607e+09	1.65727e+09	1797300000	1.50463e+09	1.60177e+09	0	0	0	0	0
B2RY04	0	0	8797000	0	0	0	0	0	0	0
B2RY56	1.59643e+09	1.71703e+09	1.84743e+09	1.91913e+09	1.58707e+09	1657500000	1.91863e+09	1.67473e+09	1.94107e+09	1.93777e+09
B7ZMP1	3.45667e+07	7.46267e+07	3.81633e+07	1.00863e+08	4.07533e+07	0	0	0	0	0
B8ZXI1	0	0	0	0	9.03133e+06	0	0	0	0	0
B9EJ80	0	0	0	0	1.84977e+07	0	0	0	0	0
B9EJ86	0	0	3.83033e+07	6.35563e+07	2.91333e+07	3.58967e+07	25774000	0	8.84733e+07	2.77903e+07
B9EJR8	91069000	1.20547e+08	36280000	1.17897e+08	1.04867e+08	0	0	0	0	0
B9EKI3	0	0	11046000	0	0	0	0	0	0	0
C0HKD9;C0HKD8	0	62980000	0	0	1.01267e+08	0	1.09647e+08	0	0	0
C0HKE9;C0HKE8;C0HKE7;C0HKE6;C0HKE5;C0HKE4;C0HKE3;C0HKE2;C0HKE1;Q8CGP6;Q8R1M2;Q8CGP7;Q8CGP5;Q8BFU2;Q8CGP4	9.60953e+10	9.32517e+10	1.22177e+11	100782000000	1.63633e+11	7.37857e+10	69059000000	9.40367e+10	102537000000	9.18757e+10
CON__A2I7N0;CON__A2I7N1	0	0	0	1.17713e+07	0	0	0	0	0	0
CON__A2I7N3	0	0	0	495460000	0	414000000	2.51197e+08	0	632090000	382580000
CON__ENSEMBL:ENSBTAP00000007350	1235700000	8.98503e+08	819580000	1.0374e+09	718810000	1.04478e+09	439230000	496840000	1155200000	9.39267e+08
CON__ENSEMBL:ENSBTAP00000016046;Q08879	6.20077e+08	0	2.84783e+08	1156500000	0	8.03803e+08	4.60187e+08	5.75233e+08	1077320000	823030000
CON__ENSEMBL:ENSBTAP00000018229	4.64267e+09	1.25126e+09	968900000	1.04279e+10	2103500000	8.13873e+09	5808500000	5.59723e+09	1.18846e+10	9.53577e+09
CON__ENSEMBL:ENSBTAP00000018574	1.33997e+08	0	0	3.11443e+08	0	2.60777e+08	0	0	3.38587e+08	2.64557e+08
CON__ENSEMBL:ENSBTAP00000023402	0	0	0	0	0	1.18013e+07	0	0	0	0
CON__ENSEMBL:ENSBTAP00000024146;Q6GQT1	16967000000	1.32927e+10	1.25917e+10	3.11607e+10	13081000000	5.59027e+10	3.90233e+10	36239000000	6.80713e+10	50864000000
CON__ENSEMBL:ENSBTAP00000024466;CON__ENSEMBL:ENSBTAP00000024462	0	1.66303e+08	2.41873e+08	1.05883e+08	5.17117e+08	174800000	77660000	0	1.13713e+08	134700000
CON__ENSEMBL:ENSBTAP00000025008	0	0	0	0	0	0	0	0	0	2.20927e+07
CON__ENSEMBL:ENSBTAP00000032840	4.01173e+08	2.00547e+08	0	4.75383e+08	207130000	1.26777e+09	6.96423e+08	8.25903e+08	1657180000	1.08555e+09
CON__ENSEMBL:ENSBTAP00000034412	0	0	2.40583e+08	0	0	984480000	881490000	8.32137e+08	1351500000	1.16491e+09
CON__ENSEMBL:ENSBTAP00000037665	2.20957e+09	2.70053e+09	2523900000	2.22787e+09	1954700000	4920800000	3.31147e+09	3143300000	5138600000	3.97057e+09
CON__P00735;P19221	3.34693e+08	97170000	7.01333e+07	5.57147e+08	1.51313e+08	7.83297e+08	666340000	6.16043e+08	1209490000	782670000
CON__P00761	6.29543e+10	33620000000	39948000000	7.08473e+10	5.14577e+10	61721000000	53527000000	5.01617e+10	8.54773e+10	73898000000
CON__P00978	4.18247e+08	0	0	942580000	0	7.64147e+08	539580000	3.00027e+08	8.56587e+08	626670000
CON__P01030	0	0	0	9.35333e+06	0	0	0	0	0	0
CON__P01044-1;Q6S9I3;O08677	0	0	0	0	0	0	0	0	0	0
CON__P01045-1	0	0	0	0	0	0	0	0	0	0
CON__P01966	5455600000	2.88157e+09	3.21257e+09	8.55207e+09	3.22877e+09	6.88907e+09	6.90197e+09	6.02037e+09	10519500000	8809000000
CON__P02533	0	0	0	67920000	0	0	0	0	0	0
CON__P48668;CON__P02538;CON__P04259;CON__P13647	0	0	0	174230000	0	0	0	0	0	0
CON__P02584	0	0	0	0	0	0	0	0	0	1.91943e+08
CON__P02672	0	0	0	69710000	0	1.92247e+08	0	4.30763e+08	3.19353e+08	0
CON__P02676	0	0	0	0	0	0	1.36177e+08	3.25957e+08	451390000	0
CON__P02754	0	0	0	0	0	0	0	0	0	0
CON__P02768-1	5.02633e+07	5.34033e+07	0	0	0	0	0	0	0	0
CON__P02769	5.30987e+11	229990000000	1.96524e+11	1.08477e+12	3.27963e+11	9.17033e+11	6.43807e+11	5.62137e+11	1188590000000	967860000000
CON__P02777	1194600000	458900000	203730000	1.09057e+09	3.84283e+08	2091500000	1.71723e+09	1.61983e+09	3.14023e+09	2.66077e+09
CON__P04258	0	0	0	0	0	1.35743e+08	0	0	0	1.56667e+08
CON__P04264;E9Q0F0	4.38993e+09	3761600000	3.98755e+09	3.53793e+09	3.94433e+09	6.53747e+09	8719200000	4.84247e+09	9.49267e+09	5039800000
CON__P06868	8.66967e+07	3.97033e+07	0	8.81043e+08	119340000	442640000	2.90423e+08	3.29227e+08	6.78123e+08	6.52247e+08
CON__P07477	2335800000	2.00683e+09	2.00153e+09	2.44507e+09	2237900000	2.56057e+09	2.47183e+09	1.41647e+09	9.66933e+08	1.01003e+09
CON__P08779;CON__Q6IFX2;CON__P19012;Q6IFX2	0	0	0	0	0	0	0	0	0	1.49727e+07
CON__P12763	1.35703e+11	2.98347e+10	2.67913e+10	2.43693e+11	4.74767e+10	2.04433e+11	138020000000	1.08389e+11	236470000000	2.02343e+11
CON__P13645;CON__P02535-1;P02535;CON__P08730-1;CON__Q7Z3Z0;CON__Q7Z3Y8;CON__Q148H6;CON__Q7Z3Y7;P08730	1141240000	1.2175e+09	1163410000	1.09772e+09	1330900000	2.21457e+09	2487800000	1.41716e+09	3.28917e+09	1.65227e+09
CON__P15497;Q00623	6.40443e+09	3.40153e+09	2.71494e+09	1.20247e+10	4.22023e+09	8.90883e+09	8.17547e+09	6.05293e+09	1.35767e+10	1.02366e+10
CON__P17690;Q01339	1100970000	9.74533e+07	0	2.16737e+09	8.41557e+08	1.60449e+09	1.28993e+09	913070000	1.46043e+10	1.16547e+10
CON__P17697	0	0	0	0	0	0	0	0	0	2.84057e+07
CON__P28800	0	0	0	3.86983e+08	0	576470000	0	1.16563e+08	8.13113e+08	2.68173e+08
CON__P34955	2.08047e+10	8.05553e+09	6749500000	5.81993e+10	11156000000	3.55177e+10	24754000000	2.37383e+10	5.02347e+10	38435000000
CON__P35527	1747210000	1.28665e+09	1.33429e+09	1.27368e+09	1183500000	2.33113e+09	4.11937e+09	1970500000	4.25507e+09	2.09363e+09
CON__P35908;CON__P35908v2;CON__Q5XKE5;CON__O95678;CON__Q01546;Q9R0H5;P07744;Q8VED5;Q6IFZ6;CON__Q6IFZ6;CON__Q9R0H5;Q6IFZ9;CON__Q8VED5;CON__P07744;CON__Q32MB2;CON__Q9NSB2;CON__Q6ISB0;Q6IFZ8;CON__REFSEQ:XP_932229;E9Q1Z0;CON__Q7RTS7;CON__Q9DCV7;CON__Q3SY84;CON__P05787;CON__Q3KNV1;CON__P08729;Q99M73;Q9DCV7	4.65303e+08	3.25487e+08	415860000	344890000	3.52423e+08	615600000	6.26793e+08	3.10063e+08	1.04619e+09	415800000
CON__P41361	5.09853e+08	3.62093e+08	2.81523e+08	6.98407e+08	2.90387e+08	7.88453e+08	528400000	390640000	9.27013e+08	6.32297e+08
CON__P50448	258760000	3.94177e+08	2.42963e+08	1.20207e+08	0	0	0	0	0	0
CON__P62894;P00015	0	0	0	0	0	0	0	0	0	5.64733e+08
CON__P81644	1.79633e+09	538860000	650790000	2914800000	679110000	2406300000	3.19523e+09	2410100000	6.91027e+09	4.85553e+09
CON__Q03247	274650000	265120000	2.36653e+08	4.25283e+08	350990000	774340000	6.69447e+08	836670000	1.13267e+09	1009830000
CON__Q0IIK2;CON__Q29443	43264000000	22923000000	1.7539e+10	95194000000	3.07187e+10	6.88443e+10	5.48313e+10	4.78307e+10	8.93407e+10	7.63633e+10
CON__Q0V8M9;Q61704	805970000	6.47513e+08	4.01523e+08	1.50677e+09	550980000	1.69937e+09	1.12312e+09	1.49583e+09	2.74753e+09	2303200000
CON__Q0VCM5	0	0	0	3.59633e+07	0	3.84367e+07	0	0	0	0
CON__Q1RMK2	0	0	0	0	0	0	0	0	1.09157e+07	0
CON__Q1RMN8	0	0	0	0	5.37367e+07	0	0	0	0	0
CON__Q28065	0	6.29167e+07	0	0	0	0	0	0	1.72993e+08	0
CON__Q28085	0	0	0	0	0	0	0	0	27236000	0
CON__Q28107;O88783	3.08693e+08	3.86067e+08	439200000	2.11067e+08	2.75863e+08	1133690000	1.53595e+08	3.33947e+08	1.61817e+10	1.13814e+10
CON__Q28194	0	0	0	0	0	97220000	0	0	1.88433e+08	1.56757e+08
CON__Q2KIF2	1.65833e+07	0	0	8.67737e+07	0	2.03557e+07	0	0	6.49713e+07	47263000
CON__Q2KIS7	0	0	0	0	0	0	0	0	0	1.51363e+07
CON__Q2KIU3	0	0	0	32255000	0	0	0	0	0	0
CON__Q2KJ62	6.44993e+08	113400000	1.21733e+08	1.65963e+09	2.84477e+08	1310150000	7.92117e+08	6.11543e+08	1.42571e+09	1.24884e+09
CON__Q2KJF1	3.39563e+09	2.36847e+09	1.55913e+09	7584300000	3390500000	5.59737e+09	4.07987e+09	3.33843e+09	8.27653e+09	6.30473e+09
CON__Q2UVX4;P01027	1.84967e+09	6.28493e+08	2.65363e+08	4.37163e+09	1.09767e+09	3.24307e+09	1840600000	1.74737e+09	4.39113e+09	3.38377e+09
CON__Q32PI4	0	0	0	1.70413e+07	0	0	0	0	0	0
CON__Q32PJ2	0	0	0	0	53010000	0	0	0	0	0
CON__Q3KUS7	1.30987e+08	0	0	8.89667e+08	6.18767e+07	880790000	7.72233e+08	6.88113e+08	1.12323e+09	9.54923e+08
CON__Q3SX09;CON__P02070;A8DUK4;P02089;P02088;P02104	3.54617e+09	1.09171e+09	9.28167e+08	5.73893e+09	1.54287e+09	4.77257e+09	4567800000	4.47567e+09	6.85313e+09	6.73263e+09
CON__Q3SX14	0	0	0	679360000	0	2.59767e+09	2.79783e+09	2696100000	2.83713e+09	2789200000
CON__Q3SX28	5.34753e+09	4.51953e+09	5363900000	5.48693e+09	6.04497e+09	9483100000	10942000000	1.00606e+10	1.06943e+10	11664200000
CON__Q3SZ57	3298700000	0	0	7.54063e+09	1.65707e+08	5.72137e+09	3922500000	3.49473e+09	6.88857e+09	5.46637e+09
CON__Q3SZH5	2.51253e+08	0	0	810650000	6.21533e+07	581170000	1.39193e+08	116470000	892100000	615500000
CON__Q3SZR3	8.76123e+09	7.11887e+09	5.62157e+09	1.78633e+10	10265200000	12443000000	1.02013e+10	9.17113e+09	1.72987e+10	1.48423e+10
CON__Q3SZV7	2803200000	3223100000	3.11623e+09	3.77607e+09	3162100000	2766000000	2097600000	1.98767e+09	3228400000	2.72053e+09
CON__Q3T052;A6X935	9.66837e+08	647980000	338210000	2106600000	6.68037e+08	1.72437e+09	9.73323e+08	386080000	1.96307e+09	1.30753e+09
CON__Q3Y5Z3	138030000	0	0	757760000	1.18997e+08	558100000	1.12917e+08	3.26913e+08	9.15937e+08	6.99723e+08
CON__Q3ZBS7	665730000	2.66603e+08	2.15087e+08	767420000	3.47093e+08	1.33963e+09	806010000	9.28253e+08	1.71623e+09	1317300000
CON__Q58D62	2.85223e+09	2.09273e+08	1.58823e+08	6.01317e+09	3.21607e+08	4.98913e+09	3411100000	2843800000	6.32503e+09	4.87667e+09
CON__Q6IME9;Q6IME9	0	0	0	0	0	0	0	0	0	5.47467e+07
CON__Q95121	7.20367e+07	0	0	2.27727e+08	0	0	0	0	111910000	103990000
CON__Q9TRI1	1.85447e+09	0	0	3.74137e+09	0	2.77483e+09	1.91413e+09	1737800000	3762200000	2580100000
CON__Q9TT36	0	0	0	77120000	0	4.49233e+07	0	0	3.97633e+07	42670000
CON__Q9TTE1	39570000	9.56567e+07	42710000	6.79663e+08	0	5.16023e+08	9.46533e+07	238900000	452790000	1.94847e+08
CON__REFSEQ:XP_001252647;CON__ENSEMBL:ENSBTAP00000038329	382450000	1.76597e+08	64760000	8.31723e+08	3.52053e+08	9.03657e+08	6.09303e+08	572540000	1.01117e+09	871180000
CON__REFSEQ:XP_585019	0	0	0	0	0	0	0	0	49220000	37620000
D3YUJ3	0	0	0	0	9.56567e+06	0	0	0	0	0
D3YXK2	815910000	8.51873e+08	864740000	738800000	8.29387e+08	0	0	0	0	0
D3YXL0	0	0	49930000	0	0	0	0	0	0	0
D3YYU8	523270000	5.19857e+08	550680000	4.82193e+08	4.89877e+08	0	0	0	0	0
D3YZP9	0	0	0	0	0	873570000	1.01957e+09	8.49887e+08	1.86597e+08	8.48713e+08
D3YZZ5	1851000000	2.02727e+09	1.73313e+09	1731900000	1.85613e+09	2.09437e+09	2127200000	1.63177e+09	2.78743e+09	2.37877e+09
D3Z0M9	1026000000	977860000	1171700000	1.22524e+09	9.71097e+08	3.09207e+08	294690000	3.35537e+08	498810000	488110000
D3Z2H9	1.54977e+10	1.45387e+10	15731000000	1.66917e+10	1.59343e+10	20084000000	21808000000	2.11227e+10	1.98983e+10	22706000000
D3Z3N4	207190000	3.13947e+08	182470000	4.05597e+08	4.68067e+07	9.86277e+08	1.15077e+09	3.99473e+08	6.33483e+08	1.04675e+09
D3Z497;Q9WTZ1	0	0	0	2.05097e+07	0	0	0	0	0	0
D3Z4S3	0	0	0	24467000	0	0	0	0	0	0
D3Z7P3	2.02867e+09	2.17547e+09	1.97177e+09	2.17497e+09	2183400000	2635300000	2.37393e+09	2097800000	3.57393e+09	2.85057e+09
D4AFX7	6.07557e+08	558250000	5.53457e+08	5.13643e+08	4.31023e+08	3.91217e+08	340140000	2.68543e+08	5.27337e+08	4.94527e+08
E0CYQ0	217070000	255660000	2.11113e+08	1.40547e+08	178920000	0	0	0	0	0
E2JF22	0	0	0	120390000	0	0	0	0	0	0
E9PUA5	5.27667e+07	34420000	26328000	30379000	0	0	0	0	0	0
E9PVA8	3.37143e+09	3.69543e+09	3680300000	3.31547e+09	3151500000	3.25657e+09	3358500000	3.28173e+09	3.43793e+09	3.80787e+09
E9PVB5	0	0	0	0	0	0	0	0	3.93433e+07	0
E9PVX6	1702200000	1.61077e+09	1.56823e+09	1.57917e+09	1.58157e+09	0	0	0	0	0
E9PVZ8	61060000	7.06067e+07	1.22403e+08	138770000	56300000	0	0	0	0	0
E9PW37	0	0	0	0	0	2.56637e+07	0	0	0	0
E9PWG6	9.58393e+08	935780000	953980000	9.12987e+08	8.79577e+08	0	0	0	0	0
E9PWM3	0	0	0	0	0	0	0	0	0	0
E9PWQ3	354960000	530710000	355050000	3.71817e+08	362600000	0	0	0	0	0
E9PWW6	0	5.69867e+08	4.87033e+08	4.18433e+08	0	0	1435700000	1.59463e+09	0	4.80233e+08
E9PWW9	0	0	0	0	0	0	0	0	9.29233e+06	0
E9PX68	2.83303e+07	0	0	0	0	0	0	0	0	0
E9PYF4	4.73853e+08	4.25603e+08	386310000	3.13537e+08	4.44337e+08	3.88727e+08	5.28283e+08	3.86437e+08	155000000	5.12247e+08
E9PYG6	8.81953e+08	8.10547e+08	9.09483e+08	9.53163e+08	802840000	0	0	0	0	0
E9PZ36	0	0	0	0	0	0	0	0	0	98130000
E9PZF0;Q01768	66855000000	7.91417e+10	78784000000	7.26343e+10	6.63253e+10	2.99283e+10	3.48863e+10	2.59937e+10	1.31847e+10	1.37017e+10
E9PZJ8	3.29857e+07	3.53267e+07	67165000	3.32817e+07	0	0	0	0	0	0
E9PZM7	0	0	0	0	163600000	0	0	0	0	0
E9PZP8	0	0	0	0	0	0	0	5.18767e+07	0	0
E9PZQ0	142820000	1.34033e+08	125840000	0	9.93767e+07	0	0	0	0	0
E9Q035;P47758;Q921I1	1100130000	1.07333e+09	9.77017e+08	1.02975e+09	9.30793e+08	983780000	1054040000	821800000	1434900000	1.34813e+09
E9Q0B6	0	0	0	0	0	2.19943e+08	0	264260000	0	2.67883e+08
E9Q0S6	7.80293e+08	8.83347e+08	907120000	8.12607e+08	7.63697e+08	1068990000	1.18917e+09	9.67463e+08	9.91373e+08	1.12757e+09
E9Q137	0	0	0	0	0	0	0	0	5.65033e+07	0
E9Q1P8	3.82703e+08	4.36267e+08	420140000	2.90647e+08	2.92547e+08	0	0	0	0	0
E9Q238	0	0	0	5.27967e+08	0	0	0	0	0	0
E9Q368	0	1.70483e+07	0	0	0	0	0	0	0	0
E9Q3G8	0	8.16033e+07	160700000	88560000	0	0	0	0	0	0
E9Q3L2	0	0	0	0	0	0	0	0	4.94767e+07	0
E9Q3P4	0	0	0	0	0	2.06087e+09	2166100000	548000000	1.54637e+09	7.17567e+08
E9Q411	0	0	0	0	6.09567e+07	0	0	0	0	0
E9Q414	0	0	0	0	0	3.01237e+08	0	0	3.67053e+08	4.37337e+08
E9Q4P1	145330000	337700000	2.12627e+08	2.55723e+08	1.46903e+08	413140000	3.32217e+08	449910000	3.91107e+08	4.10947e+08
E9Q4X2	218360000	202150000	0	2.18453e+08	2.06763e+08	0	0	0	0	0
E9Q512	0	0	2.21147e+08	0	0	0	0	0	0	0
E9Q555	3.36237e+08	3.40247e+08	1.33707e+08	244290000	289690000	0	0	0	0	0
E9Q5C9	1.60333e+09	1.58613e+09	1.57363e+09	1.52437e+09	1.58157e+09	0	0	0	0	0
E9Q5G3	1.53763e+08	0	5.96103e+07	0	72133000	0	0	0	0	0
E9Q616	1.64357e+11	1.51827e+11	156200000000	147370000000	156420000000	1.31827e+11	1.41987e+11	1.32517e+11	1.12275e+11	1.63083e+11
E9Q634	1.16307e+09	1.07667e+09	1075990000	1052500000	1095830000	2.61077e+09	3.05967e+09	2793000000	2299800000	2.61677e+09
E9Q6B2	0	0	0	0	0	0	0	0	0	4.15133e+07
E9Q6E5	5.60337e+08	591600000	6.40113e+08	5.94407e+08	541240000	7.74233e+08	799430000	736040000	8.48733e+08	853600000
E9Q6H8	0	0	0	0	22194000	0	0	0	0	0
E9Q6J5;Q5SQY2	0	4.93733e+07	0	4.10833e+07	0	0	0	0	0	0
E9Q6R7	9.77363e+08	9.88807e+08	9.77373e+08	947920000	916810000	785560000	8.44273e+08	949270000	1.18465e+09	1.04307e+09
E9Q735	0	0	0	0	0	0	0	0	42690000	0
E9Q784	0	0	0	1.19983e+07	0	0	0	0	0	0
E9Q7E2	0	0	0	0	49030000	0	0	0	0	0
E9Q7G0	2.94843e+09	3.35503e+09	3283800000	2646000000	3.06643e+09	1508000000	1.27847e+09	7.67873e+08	1094410000	8.42737e+08
E9Q7L1	0	0	0	0	4.79133e+07	0	0	0	0	0
E9Q7M2	0	0	0	0	23604000	0	0	0	0	0
E9Q8D0	25949000	0	0	0	0	0	0	0	0	0
E9Q8I7	0	4.27567e+07	0	0	0	0	0	0	0	0
E9Q912	3.49893e+08	3.51727e+08	370690000	2.19077e+08	213430000	580550000	6.83197e+08	6.12793e+08	3.95513e+08	4.65817e+08
E9Q9B7	0	0	0	13330000	0	0	0	0	0	0
E9QA15	3.18277e+10	3.05443e+10	3.06413e+10	31596000000	3.02893e+10	0	0	0	0	0
E9QAE3	1.80267e+08	169980000	1.03743e+08	158270000	145500000	0	0	0	49530000	4.64033e+07
E9QAT4	6.13733e+07	1.13857e+08	1.40817e+08	38900000	8.15067e+07	0	0	0	0	0
F2Z3U3	0	0	0	32051000	48080000	0	0	0	0	0
Q9CPN7;F6R7E8	0	0	0	0	0	0	0	0	0	0
F6TVX7;Q8BSF4	5.58367e+07	0	0	0	0	0	0	0	0	0
P62270;F6YVP7;A0A1Y7VKY1	9.19027e+09	1.04143e+10	1.04574e+10	8.92653e+09	8979500000	7.23007e+09	6.68517e+09	6.56373e+09	5.98117e+09	6557700000
F6ZDS4	2.89147e+09	2.68073e+09	2.73667e+09	2538100000	2.34033e+09	1564600000	1.80533e+09	1.48257e+09	1678500000	1.86593e+09
F7BGR7;Q8C7Q4;Q8VE92;B0LM42;J3QN51	0	0	0	0	53440000	1016700000	7.67847e+08	980870000	991450000	9.47357e+08
F7BJB9	0	0	0	0	19973000	0	0	0	0	0
F8VPK0	1.15563e+08	1.37567e+08	124810000	58640000	121110000	0	0	0	0	0
F8VPP8	1.17933e+08	3.84467e+07	0	0	4.65333e+07	0	0	0	0	0
F8VPU2	1.53057e+09	1557200000	1.42997e+09	1006220000	1.17214e+09	3.48743e+08	2.44157e+08	1.31253e+08	1.09703e+08	1.34953e+08
F8VQ05	0	0	0	0	0	0	0	0	0	1.86457e+07
F8VQ29	260310000	2.82793e+08	2.55563e+08	2.74117e+08	134170000	0	0	0	0	0
F8VQB6	0	0	0	0	4.14933e+07	0	0	0	0	0
F8VQC1	9.65417e+08	1238200000	1.02969e+09	954350000	1.01114e+09	9.40247e+08	1.21933e+09	1227400000	1088980000	1.08927e+09
F8WIA3;J3QMA2;P0C8B4	20972000	0	0	0	0	0	0	0	0	0
Q9D7G0;G3UXL2;Q8C5R8	1.93657e+09	1.88907e+09	1.99303e+09	1837300000	1803500000	1.66967e+09	1.68373e+09	1.60483e+09	1242700000	1.24677e+09
G3UY67;G3UYK7	0	0	0	0	0	0	0	0	0	2.24003e+07
G3UZ60;P61957;Q9Z172	0	0	0	0	0	0	0	0	0	837700000
G3UZF1;Q99L28	0	0	0	0	0	0	0	0	0	3.32707e+07
G3X8X0	0	0	0	0	0	0	0	0	0	1.46917e+07
G3X972	4.85203e+08	5.27173e+08	506880000	490900000	478320000	6.72263e+08	7.55297e+08	717840000	6.22047e+08	6.67577e+08
G3X9B1	8.65717e+08	1128700000	8.81507e+08	8.49867e+08	898740000	1.00653e+08	0	2.43717e+08	247430000	4.71243e+08
Q8C6B0;Q5I0W6;G3X9G9;Q76I26	0	0	0	0	0	0	0	0	1.18707e+08	0
G3XA30	0	0	0	0	6567000	0	0	0	0	0
G5E829;Q0VF55;Q9R0K7	9.29277e+08	831090000	9.11357e+08	7.88383e+08	8.33617e+08	2542600000	2.45217e+09	2.70617e+09	3.25717e+09	2.85817e+09
G5E870	495440000	4.65187e+08	3.98083e+08	4.66073e+08	429410000	390580000	3.84297e+08	376240000	4.12117e+08	4.32037e+08
G5E895	5.92767e+07	94080000	1.49573e+08	1.60507e+08	87840000	0	0	0	0	0
G5E897	1.14697e+08	1.93787e+08	2.28457e+08	2.07333e+08	107010000	0	0	0	0	0
G5E8V9;E9QAY5	366540000	3.98293e+08	408220000	99880000	3.41327e+08	0	4.10437e+08	490030000	8.73267e+07	152800000
I3ITR1;Q9D924	0	0	0	2.36197e+07	0	0	0	0	0	0
J3QN89	3.38083e+08	3.34053e+08	2.30563e+08	1.85997e+08	2.94807e+08	8.32133e+07	0	0	0	0
O08528;Q3TRM8	3.42763e+09	3.41387e+09	3.21787e+09	3.70213e+09	3919200000	7.14123e+08	5.29453e+08	489050000	1.21898e+09	8.46473e+08
O08529	7.99323e+09	8.41547e+09	8.04893e+09	7.84907e+09	7.55997e+09	4037800000	4633400000	4.02253e+09	1.92657e+09	2.70097e+09
O08532	0	0	0	0	0	0	0	0	6.90633e+07	0
O08539	2272700000	2.36513e+09	2.44323e+09	2.04843e+09	2.02617e+09	9.04363e+08	1.16737e+09	708500000	519920000	415460000
O08547	1851100000	1.82153e+09	2.02627e+09	1.79383e+09	1832500000	2664800000	2.43167e+09	2.74993e+09	3.39337e+09	2.99167e+09
O08553	14305000000	1.55093e+10	1.55023e+10	1.37607e+10	14479000000	1.22617e+10	13152000000	11929000000	8.37843e+09	9.25927e+09
O08573	495580000	5.31933e+08	6.15313e+08	5.07837e+08	639830000	0	0	0	0	0
O08579	1317600000	1.34023e+09	1483900000	1159800000	1.34583e+09	0	0	0	0	0
O08581	0	0	0	0	0	0	0	0	0	1.41857e+08
O08582	738140000	7.16197e+08	7.10477e+08	653830000	6.02747e+08	767570000	7.92513e+08	7.51603e+08	5.80797e+08	664630000
O08583;Q9JJW6	5.38393e+09	5.76333e+09	5655100000	5.33137e+09	5.43417e+09	4711800000	4953400000	4267300000	3791600000	4461100000
O08585	0	0	0	0	662950000	6.92133e+08	320000000	4.85517e+08	9.73403e+08	1.0177e+09
O08599	3.02893e+08	2.66523e+08	2.17013e+08	2.14663e+08	1.63893e+08	6.01693e+08	454640000	5.44373e+08	653690000	4.98333e+08
O08638	0	0	0	0	54290000	0	0	0	0	0
O08663	1.54203e+09	1429100000	1.36813e+09	1.62513e+09	1.74913e+09	2333600000	2.05553e+09	2.15077e+09	1278600000	1546100000
O08709	12321000000	13499000000	13112000000	1.23023e+10	1.20893e+10	7.56087e+09	7990800000	7.55647e+09	3.00223e+09	3.44563e+09
O08715	0	132440000	0	0	0	0	0	0	0	0
O08734	4.62933e+07	0	5.20667e+07	9.23967e+07	1.40053e+08	5.02233e+07	0	0	0	0
O08738	0	27573000	0	0	0	0	0	0	0	0
O08740	1.75097e+08	181900000	1.20583e+08	1.77613e+08	5.88833e+07	0	5.50333e+07	0	0	136100000
O08749	2.74593e+09	2.78423e+09	2.78307e+09	2763100000	2654000000	2669700000	2101800000	2.45603e+09	2.70227e+09	3033500000
O08756	1382700000	1.70517e+09	2130000000	1.31347e+09	1.43823e+09	1017700000	8.47457e+08	505120000	1.04652e+09	1.12961e+09
O08759	1150800000	1105550000	1153880000	6.45873e+08	8.90543e+08	1004960000	1.35923e+09	9.55587e+08	7.11217e+08	1.00625e+09
O08784	1.54847e+09	1.64133e+09	1.71567e+09	1.60943e+09	1470400000	0	0	0	0	0
O08788	2.35497e+09	2.74073e+09	2.40597e+09	2.43543e+09	2.12277e+09	2.05647e+09	2.82457e+09	2.49407e+09	2314000000	2247000000
O08795	2.00393e+09	1845200000	1.93337e+09	2188000000	2.06607e+09	2.13363e+08	0	0	0	0
O08797	1.99983e+08	214140000	1.25043e+08	2.77173e+08	2.94803e+08	0	0	0	0	0
O08800	0	0	0	0	0	0	0	0	0	5.65967e+07
O08804;W4VSP4	8.26633e+07	4.66213e+08	438450000	2.61977e+08	2.21497e+08	0	0	0	0	0
O08807	6.48413e+09	8035500000	7793200000	7.83673e+09	7.83847e+09	2.66733e+09	0	9.08867e+08	3.59763e+09	1748700000
O08808	0	0	0	0	0	0	96910000	1.23853e+08	0	0
O08810	6.68847e+09	7.15787e+09	7.07427e+09	6.67863e+09	6.82033e+09	5.66683e+09	5893700000	5.34097e+09	6.75263e+09	6452300000
O08848	4.46913e+08	3.49473e+08	3.53527e+08	4.19763e+08	2.32433e+08	798420000	7.72423e+08	7.63957e+08	2.19387e+08	4.87427e+08
O08912	1.07167e+08	54640000	0	0	57800000	0	0	0	0	0
O08915	8.60383e+08	8.15253e+08	7.94703e+08	7.67477e+08	7.27567e+08	0	0	0	1.44743e+08	0
O08917	355810000	263970000	2.44383e+08	2.60233e+08	304100000	0	81770000	0	1.57467e+08	0
O08919	0	13290000	0	0	0	0	0	0	0	0
O08967;Q9QX11	26968000	3.24067e+07	3.35733e+07	0	2.33303e+07	0	0	0	0	0
O08992	82720000	8.36133e+07	0	35480000	3.20707e+07	0	0	0	0	0
O08997	3019400000	3.25783e+09	3.12073e+09	2978300000	3.34283e+09	0	0	0	0	0
O08999	0	0	0	0	0	0	0	0	0	15684000
O09005	719580000	6.60137e+08	6.75893e+08	7.10327e+08	659310000	0	0	0	0	0
O09012	62168000	80645000	5.85243e+07	0	64229000	2.68747e+07	0	0	3.23867e+07	0
O09044;P60879	2.26027e+08	2.23837e+08	283540000	2.72233e+08	1.62973e+08	0	0	0	0	0
O09061	1919900000	3.02593e+09	2.96433e+09	1.30997e+09	2.26797e+09	1.09706e+09	708260000	1154800000	1.36743e+09	1157440000
O09106	1.46223e+09	1.40753e+09	1.23467e+09	1.42747e+09	1.40087e+09	1.33593e+09	1.17247e+09	1.13753e+09	1.30873e+09	1485100000
O09110	412000000	4.50253e+08	423660000	3.86803e+08	401890000	1.87777e+08	0	1.77847e+08	3.52777e+08	0
O09111	0	0	0	0	54750000	0	0	0	0	0
O09117	0	0	0	1.16323e+08	0	0	0	0	0	0
O09131;Q8K2Q2	12724000000	13435000000	12039000000	1.27307e+10	1.28753e+10	0	2.71163e+09	0	0	0
O09164	0	0	0	2.09177e+07	0	0	0	0	0	0
O09167	4.40593e+09	5.21703e+09	4.39417e+09	4.87743e+09	5.31883e+09	3150300000	2.78767e+09	2832900000	3.31363e+09	3.66833e+09
O09172	5.38543e+08	5.40857e+08	556820000	5.50823e+08	5.05567e+08	0	0	0	0	0
O09174	57490000	4.39567e+07	5.43033e+07	82100000	0	0	0	0	0	0
O35074	3.59147e+09	3.27497e+09	3.06877e+09	2.58203e+09	3538600000	2.49693e+08	1.09597e+08	1.55543e+08	5.12243e+08	3.00993e+08
O35075	123210000	0	1.55753e+08	0	0	0	0	0	0	0
O35083	0	0	48490000	0	0	0	0	0	0	0
O35114	265710000	4.70747e+08	3.21723e+08	3.38973e+08	348590000	0	0	0	0	0
O35127	2.62153e+08	1.96023e+08	2.24203e+08	2.17187e+08	1.98903e+08	0	0	0	64720000	50560000
O35129	5.72697e+09	5.36583e+09	5.13807e+09	4.93377e+09	5304400000	5.71727e+09	5287300000	5.25493e+09	8.14247e+09	6.11857e+09
O35130	3.30993e+08	3.93547e+08	226790000	421270000	3.51403e+08	294670000	3.14627e+08	341740000	3.65937e+08	3.33617e+08
O35134	1.64693e+08	145240000	150410000	52670000	1.48617e+08	1.03423e+08	6.54067e+07	67720000	9.27767e+07	1.16617e+08
O35143	0	0	0	0	0	0	0	0	0	0
O35144	0	0	0	0	0	0	0	0	0	6.98433e+06
O35166	0	0	0	0	1.15827e+07	0	0	0	0	0
O35207	0	0	0	0	0	0	0	0	0	9.55633e+06
O35218	1.83547e+08	2.13663e+08	2.05503e+08	151310000	1.83947e+08	7.04233e+07	132830000	63110000	200100000	1.56933e+08
O35226	2.72903e+09	2.66907e+09	2.76353e+09	2706100000	2.47243e+09	2678600000	2888600000	2560800000	2.53647e+09	2.59757e+09
O35239	0	0	0	0	0	412110000	3.90417e+08	272430000	4.47847e+08	1.48407e+08
O35245	3.03233e+09	9.65633e+08	9.79033e+08	0	3.05897e+09	0	0	0	0	0
O35250	4.56667e+07	0	0	0	0	0	0	0	0	0
O35286	5258800000	5.51393e+09	5.13917e+09	5.44873e+09	5.15387e+09	5.97323e+09	5.88457e+09	5176600000	5.91657e+09	5.42557e+09
O35295	285170000	2.80977e+08	155680000	2.88083e+08	2.83673e+08	3.51077e+08	345040000	3.85657e+08	1.04887e+08	9.72633e+07
O35326	8.43007e+08	937880000	8.92783e+08	8.92877e+08	9.07707e+08	880670000	8.72443e+08	8.46093e+08	834310000	1.04354e+09
O35343	1.93127e+09	1.95603e+09	2.20163e+09	1884800000	2005900000	1.10759e+09	1102000000	1368000000	1.16783e+09	1.36763e+09
O35344	2.44577e+09	2.64657e+09	2627100000	2.42967e+09	2.44967e+09	3350400000	3.72533e+09	3392100000	3567200000	3.72707e+09
O35345	438520000	4.90727e+08	4.46973e+08	4.80557e+08	4.62747e+08	1.11023e+08	2.21013e+08	0	3.61743e+08	409300000
O35350	5.66607e+08	6.13843e+08	5.84973e+08	454160000	4.73997e+08	6.65743e+08	7.97753e+08	6.22723e+08	4.97537e+08	492790000
O35372	0	0	8.80433e+06	0	0	0	0	0	0	0
O35379	6.64433e+07	2.21343e+08	0	151490000	1.23803e+08	0	0	0	0	0
O35381;Q64G17	2.30487e+09	2.17407e+09	2663200000	2069600000	2.28397e+09	2.05733e+09	2.08107e+09	1.83637e+09	1.14405e+09	1.19507e+09
O35382	0	42050000	8.05213e+07	0	0	0	0	0	0	0
O35386	0	0	0	0	0	0	0	0	0	0
O35405	0	0	0	0	5.34967e+07	0	0	0	0	0
O35435	0	0	0	0	5.99573e+07	0	0	0	0	0
O35452;Q8CH40	0	0	0	0	0	0	0	115970000	2.36917e+08	1.35607e+08
O35459	0	0	1.97453e+08	0	0	0	0	0	0	0
O35465	0	0	351500000	4.37807e+08	1.30287e+08	0	116550000	0	2.27407e+08	3.77287e+08
O35492	0	0	0	0	0	0	0	0	0	9.61367e+06
O35495	0	0	0	0	0	0	0	1.92253e+07	0	0
O35516	36150000	0	0	33640000	0	0	0	0	0	0
O35551	0	0	0	0	0	0	0	1.26693e+07	0	0
O35566	0	0	0	0	3.71867e+07	0	0	0	0	0
O35593	2.91017e+09	2.90877e+09	2.73017e+09	2897400000	2902500000	2459800000	2478600000	2.31573e+09	2.14743e+09	2320100000
O35598	0	0	0	0	0	1.69413e+08	0	0	0	0
O35609	3.35047e+08	347450000	319900000	2.81313e+08	216700000	5.55667e+08	3.91323e+08	6.50303e+08	8.39533e+08	703530000
O35621	9.47433e+07	71740000	53390000	0	0	0	0	0	0	0
O35623	0	0	0	0	0	0	0	0	4.74933e+07	0
O35638	181730000	113540000	193010000	2.03637e+08	1.86797e+08	4.62733e+07	6.86333e+07	0	7.48233e+07	6.98233e+07
O35639	1.00619e+10	1.0806e+10	1.14523e+10	1.04102e+10	9.25413e+09	1.16587e+09	1085830000	1107470000	460300000	679180000
O35640	777120000	9.03293e+08	772140000	6.00973e+08	7.84527e+08	630800000	0	1.36173e+09	6.82267e+08	634400000
O35643	6.17773e+08	7.22463e+08	6.41837e+08	6.34123e+08	8.09133e+08	615150000	4.04327e+08	6.60493e+08	7.32783e+08	6.03703e+08
O35648	0	0	0	0	0	0	0	0	0	10175000
O35654	5.09533e+07	0	0	0	0	0	0	0	0	0
O35658	2.19097e+09	1.65567e+09	2.21303e+09	2.76747e+09	2.82883e+09	3432700000	4.01597e+09	3.73933e+09	4.68333e+09	4748500000
O35682	1.93947e+09	1764900000	1.73523e+09	1.94877e+09	2.11717e+09	0	0	0	0	0
O35683	0	0	0	0	0	0	0	0	0	73220000
O35685	2.29043e+09	1.89837e+09	2.23783e+09	2.06057e+09	2.40757e+09	1.28133e+09	1.49267e+09	1937600000	1.2373e+09	1.11932e+09
O35691	5.58273e+08	6.09053e+08	5.67183e+08	692630000	620230000	0	0	0	766890000	1.59477e+08
O35704	0	5.96467e+07	41970000	0	7.68067e+07	0	0	0	0	0
O35730	0	0	0	0	0	0	0	0	2.32203e+07	0
O35737	2.17013e+10	2.07913e+10	2.04733e+10	19558000000	2.07483e+10	1.80567e+10	17507000000	16015000000	1.49493e+10	17193000000
O35841	2588500000	2.89873e+09	2893600000	2.85187e+09	2814400000	2710100000	2662000000	2.46403e+09	1867300000	2.26493e+09
O35855	343090000	3.41547e+08	4.13953e+08	0	418280000	0	0	0	0	0
O35857	297500000	2.24677e+08	2.71947e+08	3.10953e+08	224940000	2.47777e+08	2.79657e+08	3.12603e+08	4.06543e+08	3.47533e+08
O35864	584480000	6.29443e+08	638080000	6.81353e+08	6.37037e+08	4.85057e+08	5.37493e+08	487980000	2.61577e+08	4.50247e+08
O35874	0	0	0	0	93350000	0	0	0	0	0
O35887	9.15307e+09	8990000000	1.06879e+10	9.49887e+09	9.16797e+09	1.07907e+10	1.35423e+10	11180000000	1.47037e+10	1.48677e+10
O35900	8.40143e+08	1.04772e+09	1033590000	9.11593e+08	8.44583e+08	848020000	872640000	7.44583e+08	452740000	4.75737e+08
O35969	5.04967e+07	0	0	0	43400000	0	0	0	0	0
O35972	0	0	0	0	20638000	0	0	0	0	0
O54692	294120000	2.50023e+08	3.36517e+08	3.12153e+08	312680000	3.30787e+08	3.16747e+08	331650000	3.98713e+08	3.59937e+08
O54724	6017400000	6.02133e+09	5.99237e+09	6.00673e+09	5701900000	5465100000	5.82293e+09	5.78233e+09	6366500000	6.39457e+09
O54734	4.42623e+09	4.44873e+09	4.47963e+09	4.51163e+09	4.76417e+09	5502900000	5603500000	4.91873e+09	8.51473e+09	7.11153e+09
O54774	7.53527e+08	7.05733e+08	7.87213e+08	7.26927e+08	7.51673e+08	1.10501e+09	1123200000	1.09323e+09	1.02285e+09	9.96347e+08
O54781	499000000	394580000	5.53207e+08	5.20827e+08	3.32467e+08	0	0	0	467510000	0
O54784	0	52700000	54070000	6.37333e+07	3.93567e+07	0	0	0	0	0
O54791;O54790	27925000	0	0	0	0	0	0	0	0	0
O54825	4.41967e+08	3.00113e+08	3.79167e+08	4.91527e+08	5.20577e+08	0	1.11503e+08	130920000	1.16663e+08	1.49997e+08
O54833	678960000	7.40633e+08	6.39893e+08	6.60187e+08	708150000	724420000	7.30447e+08	776190000	721150000	7.32473e+08
O54836	0	0	0	0	2.29773e+07	0	0	0	0	0
O54879	792270000	657210000	7.85353e+08	5.32887e+08	6.82273e+08	1.08026e+09	1.02854e+09	888860000	6.73187e+08	7.97123e+08
O54890	0	0	0	0	0	0	0	4.24667e+07	0	0
O54910	0	0	0	1.38587e+07	0	0	0	0	0	0
O54916;Q80XA6	0	0	0	0	0	2.04237e+07	0	0	0	0
O54931	1.53097e+09	1.43333e+09	1.61823e+09	1488600000	1.36803e+09	6.82947e+08	1.04395e+09	1038450000	5.26487e+08	918370000
O54940;Q8BHE3	0	0	0	0	0	1.15927e+07	0	0	0	0
O54941	3.39567e+08	3.07693e+08	340390000	3.56273e+08	3.05417e+08	1.57367e+08	1.29613e+08	225540000	2.75933e+08	4.08517e+08
O54946;Q9QYI8	0	0	0	0	0	0	1.78517e+08	96740000	0	1.15087e+08
O54950;Q91WG5	2.99043e+08	381850000	3.13363e+08	3.12847e+08	333100000	1.44337e+08	142250000	1.97617e+08	1.28813e+08	1.25383e+08
O54956	0	0	0	0	18550000	0	0	0	0	0
O54962	1.58397e+09	1.23108e+09	1.33937e+09	1164900000	1705100000	1106450000	1.27953e+09	1.13748e+09	6.79413e+08	1.26143e+09
O54984	1226900000	1.23733e+09	1.17933e+09	1339300000	1.22857e+09	1.62423e+09	1.72013e+09	1673800000	1695100000	1.51503e+09
O54988	1.28573e+08	0	3.70503e+08	1.24227e+08	120340000	0	0	174840000	154670000	8.67067e+07
O54998	8.41983e+08	7.71073e+08	805710000	837250000	728020000	6.95547e+08	6.45097e+08	8.52103e+08	986740000	9.66013e+08
O55013	0	105060000	51080000	8.02667e+07	0	0	245200000	0	0	0
O55022	1.39323e+09	1.31993e+09	1.42043e+09	1.32237e+09	1.48553e+09	2.55747e+09	2.35397e+09	2.07423e+09	3.87543e+09	3.11827e+09
O55023	7.24167e+08	737860000	5.45603e+08	6.87247e+08	8.35633e+08	0	0	0	0	0
O55028	0	0	0	0	0	0	0	0	1.58153e+07	0
O55029	8305100000	8525500000	8703700000	7.87333e+09	7.90573e+09	1.25997e+10	13550000000	1.25327e+10	12476000000	12819000000
O55057	0	0	0	0	3.85567e+07	0	0	0	0	0
O55091	2.85313e+08	4.72207e+08	403540000	3.64887e+08	1.26257e+08	0	0	0	0	0
O55098	0	0	0	0	0	3.78167e+07	129980000	3.94333e+07	0	0
O55102	0	6774000	0	0	0	0	0	0	0	0
O55106	73000000	1.87303e+08	1.93053e+08	1.99797e+08	0	1.57103e+08	126100000	2.32507e+08	3.19093e+08	3.25093e+08
O55125	0	0	0	0	9.37133e+07	305200000	526400000	4.82737e+08	6.57537e+08	3.64613e+08
O55126	120730000	120500000	1.26063e+08	1.59847e+08	0	0	0	0	0	0
O55128	3.16447e+08	2.69183e+08	3.02657e+08	2.29563e+08	2.94273e+08	329690000	304610000	3.01493e+08	4.53053e+08	3.50473e+08
O55131;Q9DA97	8.28667e+09	7626500000	7786600000	7.41203e+09	7.45277e+09	6.77347e+09	6.33313e+09	6.90047e+09	6.54287e+09	7.50447e+09
O55135	2.43883e+09	2.54827e+09	2.69143e+09	2.61057e+09	2821600000	1.58117e+09	1.44343e+09	1338000000	3.58833e+08	7.62073e+08
O55142	1.91293e+09	1.76527e+09	1.76453e+09	1.65403e+09	1996400000	1.23483e+09	1213500000	1.44493e+09	1.51873e+09	1.49633e+09
O55143	7140600000	6.71383e+09	6.56577e+09	7049300000	6553800000	5.54253e+09	5.58163e+09	5.82907e+09	8.82077e+09	7.49667e+09
O55201	1.09698e+09	1.38513e+09	1168400000	1.08885e+09	910730000	3.92807e+08	6.59023e+08	3.15603e+08	1.87537e+08	6.38347e+08
O55222	3.15673e+09	3051900000	2.75023e+09	2784100000	2.79817e+09	2833700000	3.03507e+09	2785100000	2.76873e+09	2973700000
O55229;A0A2R8VJW3	0	0	0	6.13967e+07	0	0	0	0	0	0
O55234	2.37923e+09	3.03423e+09	2.75593e+09	1.62703e+09	3.26903e+09	1595800000	9.17407e+08	1.47843e+09	1924800000	1784600000
O55236	0	0	5.26633e+07	0	0	0	0	0	0	0
O55239	0	0	0	2.76877e+07	4.82037e+07	0	0	0	0	0
O55242	2.03657e+08	138830000	6.77933e+07	1.55717e+08	143670000	0	0	0	0	0
O70126	110980000	1.10777e+08	150170000	1.01063e+08	49300000	0	0	0	0	0
O70133	1.16027e+10	1.30243e+10	1.23457e+10	1.27427e+10	12471000000	7.86053e+09	8.22083e+09	7.16627e+09	8.96217e+09	8.10593e+09
O70152	0	0	0	1.23797e+08	0	0	112310000	114180000	515540000	343700000
O70157	0	0	0	0	0	0	0	0	1.07897e+07	0
O70172	1.43137e+08	0	7.05067e+07	6.86033e+07	8.01167e+07	0	0	0	0	0
O70194	4.74877e+09	5.25473e+09	4.76863e+09	4858200000	4.91993e+09	3.52873e+09	3.76503e+09	3.72483e+09	2.78803e+09	3393300000
O70251	2.10177e+10	19581000000	2.19683e+10	2.18403e+10	1.62623e+10	6.49717e+09	6.68133e+09	5389800000	4482600000	5125100000
O70252	9.88833e+08	1.18473e+09	1.18397e+09	9.95903e+08	1.10082e+09	0	0	0	0	0
O70274	316520000	3.43713e+08	3.18913e+08	2.75987e+08	272740000	4.91323e+08	285650000	2.38997e+08	186510000	205830000
O70305	2.95017e+08	327990000	321500000	3.15543e+08	280840000	0	1.63563e+08	271790000	0	94820000
O70309	98450000	170260000	3.49093e+08	3.02313e+08	2.28527e+08	0	7.61433e+07	0	0	0
O70310	1.54423e+09	1.73207e+09	1.87633e+09	1552900000	1.54847e+09	5.45257e+08	6.95647e+08	6.21453e+08	250950000	5.21647e+08
O70311	317030000	324260000	3.58253e+08	244490000	341160000	0	0	0	0	0
O70318	3.14033e+09	2.96297e+09	3.58037e+09	3.03793e+09	2.55687e+09	1.64413e+08	398997000	1.36016e+08	2.59847e+08	4.04367e+08
O70325	4.38903e+08	3.80897e+08	3.59543e+08	294410000	3.28993e+08	0	0	0	0	0
O70326;O88273	165610000	9.03533e+07	97100000	4.72567e+07	9.74933e+07	0	0	0	0	0
O70378	7.52517e+08	674730000	7.38307e+08	715550000	8.00353e+08	0	2.35367e+08	0	3.18787e+08	0
O70400	1.45483e+10	1.40143e+10	1.37143e+10	1.48283e+10	13144000000	1.08623e+09	1888000000	732980000	655350000	4.26917e+08
O70401	0	0	0	0	4.29367e+07	0	0	0	0	0
O70421	0	0	0	0	0	0	0	7.50133e+06	0	0
O70433	1.14093e+09	1.26023e+09	1.17463e+09	1.19517e+09	1388800000	9.60667e+08	1.13731e+09	1.16513e+09	1.32327e+09	1.21493e+09
O70435	1961700000	2.52993e+09	2601500000	1.27303e+09	2.60377e+09	1.44087e+09	768090000	1.40017e+09	1.60143e+09	1.40403e+09
O70439	0	0	0	0	0	2.24553e+08	1.60177e+08	1.28987e+08	1.83563e+08	1.44717e+08
O70456	0	0	0	0	0	5.85137e+08	5.94497e+08	552130000	2.85663e+08	3.56653e+08
O70458	5.36833e+07	0	0	0	0	0	0	0	0	0
O70475	1.52433e+10	16901000000	1.58173e+10	1.57487e+10	1.50837e+10	6.07087e+09	6.59297e+09	5.52087e+09	3.06627e+09	3.60927e+09
O70480	0	0	0	0	18168000	0	0	0	0	0
O70481	0	0	4.19667e+07	0	0	0	0	0	0	0
O70492	9.46407e+08	8.86517e+08	9.03797e+08	8.05967e+08	8.10577e+08	1.03007e+09	1.04873e+09	1.05629e+09	5.88973e+08	6.44227e+08
O70493	5.32593e+08	4.75117e+08	498670000	538090000	418510000	3.98587e+08	452860000	3.93223e+08	0	143500000
O70496	0	0	0	0	0	0	0	0	0	0
O70503	4251200000	4.32693e+09	4.66463e+09	4.09973e+09	4.22013e+09	0	0	0	0	0
O70551	224730000	340250000	4.02383e+08	3.43973e+08	3.28117e+08	200000000	2.96087e+08	2.45993e+08	2.56203e+08	0
O70572	0	0	1.58363e+08	5.63467e+07	0	0	0	0	0	0
O70579	1.00343e+08	28798000	1.02259e+08	89747000	7.78533e+07	0	0	0	0	0
O70583	0	2.29237e+07	0	0	6.08333e+07	0	0	0	0	0
O70589	0	0	0	0	0	0	3.47733e+07	0	0	0
O70591	794470000	784270000	7.86647e+08	8.23053e+08	7.96867e+08	0	0	0	0	0
O88207	1793100000	1241200000	1208500000	1.74767e+09	1.37117e+09	7.60277e+08	7.61177e+08	7.70907e+08	1186500000	1068760000
O88271	1.11027e+09	1.18843e+09	1231300000	1.11112e+09	1.15467e+09	0	351400000	0	0	290950000
O88286	0	0	0	0	2.10833e+07	0	0	0	0	0
O88291	3.95147e+08	3.95333e+08	4.06783e+08	3.55363e+08	363490000	0	0	0	0	0
O88325	0	1.54303e+08	6.96633e+07	81090000	4.44367e+07	0	0	0	0	0
O88342	17928000000	1.99953e+10	19947000000	19585000000	1.82567e+10	1.16543e+10	1.19143e+10	1.01043e+10	7.95983e+09	8102100000
O88379	0	0	0	1.90283e+07	0	0	0	0	0	0
O88384	9.38967e+07	0	0	0	0	0	0	0	0	0
O88428	0	0	0	0	7.43967e+07	6.11983e+08	5.62107e+08	5.83823e+08	4.35253e+08	5.37467e+08
O88441	285970000	3.94293e+08	3.66013e+08	374540000	2.98217e+08	401830000	3.82847e+08	3.42267e+08	6.76903e+08	478500000
O88447;Q91W40	6.79687e+08	782470000	612170000	6.71977e+08	730330000	6.37797e+08	631590000	5.77863e+08	6.78427e+08	6.21853e+08
O88448	0	94520000	0	0	0	184630000	2.64437e+08	268780000	449550000	276530000
O88455	0	0	0	0	0	0	0	0	0	15129000
O88456	2219900000	2.34423e+09	2406300000	2.01523e+09	2.32017e+09	2.80693e+09	3.06863e+09	2.77037e+09	2.12283e+09	2.28123e+09
O88477	922110000	1.18193e+09	1.10543e+09	995540000	1.02483e+09	0	0	0	0	0
O88485	0	0	0	0	0	0	0	0	0	5.68233e+07
O88487	1690300000	1.89383e+09	1.97767e+09	1.88487e+09	1763600000	1.78267e+09	1.70987e+09	1808700000	1927300000	1.85593e+09
O88520	1.03533e+08	3.61933e+07	7.97233e+07	39910000	104070000	0	0	0	0	0
O88522	0	0	0	0	0	0	0	0	0	26453000
O88532	572530000	6.65877e+08	531200000	627490000	5.43013e+08	5.02667e+08	551350000	6.01943e+08	6.22667e+08	6.80503e+08
O88543	1227700000	1.22167e+09	1.37433e+09	1.25947e+09	1.19367e+09	1009530000	9.86187e+08	9.52247e+08	7.38847e+08	9.30677e+08
O88544	1.84593e+09	1.85673e+09	1.80927e+09	1.77623e+09	1.70613e+09	1.33877e+09	1382100000	1.45337e+09	1.08873e+09	1.31917e+09
O88545	1.27607e+09	1.34993e+09	1.25713e+09	1.20673e+09	1.37747e+09	7.38703e+08	1044830000	8.22853e+08	904490000	1.04251e+09
O88561	0	0	0	0	0	0	0	0	0	3.50967e+07
O88569	3.48673e+10	3.68923e+10	34071000000	3.48047e+10	3.44897e+10	3.43297e+10	33037000000	31480000000	3.11163e+10	3.43573e+10
O88587	5.54007e+08	5.26107e+08	540220000	4.82283e+08	5.69083e+08	1.28937e+08	1.90933e+08	0	1.74167e+08	0
O88622	0	0	0	0	0	0	0	0	0	0
O88630	0	0	0	0	0	57880000	0	0	0	0
O88643	531700000	5.91033e+08	5.52293e+08	5.93507e+08	705940000	0	0	0	0	0
O88653	283030000	1.41913e+08	4.26883e+08	1.29607e+08	4.26223e+08	4.65013e+08	5.37747e+08	383800000	4.46907e+08	5.33197e+08
O88665	0	0	0	0	1.51787e+07	0	0	0	0	0
O88685	6555900000	6.49087e+09	6.67247e+09	6809000000	6325500000	6034100000	6.18997e+09	5.59143e+09	4773000000	5410300000
O88696	3.79823e+08	363540000	4.37557e+08	4.42547e+08	125120000	0	0	9.52967e+07	2.87657e+08	2.63553e+08
O88712	1.1248e+09	1.33907e+09	1.38777e+09	714250000	1.30887e+09	8.66913e+08	1026230000	865660000	622160000	612130000
O88736	0	0	0	0	4.78833e+07	0	0	0	0	0
O88738;REV__Q5NCS9	676300000	7.07663e+08	5.55277e+08	6.02163e+08	5.31043e+08	0	0	9.45533e+07	0	109030000
O88746	0	0	0	0	0	0	0	0	0	2.41327e+07
O88792	0	7.82833e+07	45030000	0	0	0	0	0	0	0
O88796	2.51853e+08	2.67357e+08	280080000	2.54537e+08	312540000	0	0	0	0	0
O88811	0	4.70533e+07	4.22467e+07	5.03167e+07	0	0	0	0	0	6.35033e+07
O88844	1783200000	1.83217e+09	1.97313e+09	1.65067e+09	1656200000	5154700000	5.35513e+09	5133000000	2.76223e+09	3.22633e+09
O88851	1.14317e+08	9.41567e+07	1.07623e+08	136270000	0	0	0	0	0	0
O88856	0	0	0	0	65742000	0	0	0	0	0
O88874	0	0	0	0	2.76807e+07	0	0	0	0	0
O88879	0	0	0	1.71003e+07	0	0	0	0	0	0
O88888	7.48533e+06	0	0	0	0	0	0	0	0	0
O88895	0	0	0	0	1.53717e+07	0	0	0	0	0
O88939	0	0	0	0	0	0	0	0	1.42997e+07	0
O88952;O88951;Q8JZS0	8.19467e+07	5.66433e+07	0	0	0	0	0	0	0	0
O88958	0	0	0	0	0	0	0	0	1.98613e+07	0
O88967	7.59617e+08	6.66403e+08	7.28257e+08	636450000	5.68823e+08	3.77847e+08	2.48963e+08	370800000	469070000	4.03167e+08
O88983	0	0	0	0	0	6.46537e+07	70793000	19380000	3.27477e+07	34890000
O88986	1.22237e+08	9.34667e+07	1.56583e+08	8.28433e+07	1.01853e+08	0	0	0	0	0
O89001	0	0	0	0	0	0	0	0	6.89107e+07	0
O89017	6.73033e+07	1.29223e+08	2.01947e+08	1.73747e+08	0	0	0	0	0	0
O89023	0	0	0	124620000	0	0	0	0	0	0
O89032	0	0	0	0	0	0	0	30708000	0	0
O89050	0	3.22997e+07	0	0	0	0	0	0	0	0
O89051	0	0	0	0	0	0	0	0	0	1.07367e+07
O89079	2.80197e+09	3.11583e+09	2.70123e+09	2.61937e+09	2.86623e+09	0	0	0	0	0
O89086	1.12067e+10	1.09854e+10	10938000000	10672000000	1.34293e+10	2.07347e+10	17781000000	1.75663e+10	1.40167e+10	1.59463e+10
O89090	0	0	0	0	0	0	0	0	0	0
O89110	4.79833e+08	4.34023e+08	549540000	4.98953e+08	4.65427e+08	0	0	0	0	0
O89112	0	0	0	0	2.02763e+07	0	0	0	0	0
O89116	0	0	0	0	0	0	0	2.29517e+07	0	0
P00375	1.04316e+09	1.15987e+09	1.28307e+09	1262000000	1.15213e+09	2.20127e+09	2049100000	1897600000	1332100000	1.49107e+09
P00397	0	90370000	0	0	0	0	0	0	0	0
P00405	0	0	0	0	0	1191370000	8.61817e+08	632800000	1.39715e+09	9.09933e+08
P00493	2135500000	2.12397e+09	2.08043e+09	2180500000	2049200000	2.92223e+09	3.33837e+09	2.77067e+09	1.77207e+09	2.11113e+09
P01831	4.91237e+09	4.31373e+09	4.57357e+09	4302800000	4.29143e+09	0	0	0	0	0
P01901	0	0	0	0	0	0	0	0	0	5.83667e+07
P84244;P02301	8.40367e+09	4.11427e+09	6.99707e+09	7.30683e+09	1.81373e+10	8.28517e+09	8.66393e+09	1.56083e+10	7735500000	8.80277e+09
P02340	0	0	0	0	0	1141250000	8.13467e+08	848020000	1388400000	1.26147e+09
P02463	0	84960000	4.88267e+07	0	5.32733e+07	0	0	0	0	0
P02468;Q9R0B6	400240000	323510000	328320000	3.76363e+08	328410000	0	1.19873e+08	0	2.48693e+08	0
P02469	1.79687e+09	1.59767e+09	1241200000	1.84847e+09	1677900000	7.65857e+08	5.67293e+08	5.68497e+08	1.30073e+09	1.09763e+09
P02798	0	0	41830000	0	0	0	0	0	0	0
P02802	0	0	0	0	0	0	0	0	0	0
P03888	0	0	6.22267e+07	0	0	0	0	0	0	0
P03899	0	0	0	0	2.08877e+07	0	0	0	0	0
P03911	0	0	0	0	29961000	0	0	0	0	0
P03921	0	5.29033e+06	0	0	0	0	0	0	0	0
P03930	0	0	0	0	1.68923e+08	0	0	0	0	0
P03940	0	0	8.99833e+06	0	0	0	0	0	0	0
P03958	244710000	2.22883e+08	2.11227e+08	149790000	144520000	0	0	0	0	0
P04184	5.31867e+08	5.29103e+08	295210000	5.02287e+08	429520000	0	0	136260000	0	0
P04627;P28028	0	0	0	0	0	0	0	0	5.65867e+06	0
P05064;A6ZI46;A6ZI47	3.54637e+10	3.98673e+10	41027000000	3.75967e+10	3.57977e+10	22581000000	2.64293e+10	2.24507e+10	11452700000	1.29353e+10
P05132	5.24297e+08	6.07393e+08	6.50607e+08	5.69493e+08	690710000	1.97937e+08	2.29343e+08	1.75937e+08	339180000	537120000
P05201	9.61367e+08	7.96023e+08	8.22353e+08	6.74103e+08	7.83327e+08	0	0	0	0	0
P05202	4.32203e+09	5.65053e+09	5.22837e+09	5758800000	5.13577e+09	6.77477e+09	6.24587e+09	5.42123e+09	9.50147e+09	7.10933e+09
P05213;A0A2R8VHF3	1.96153e+11	195630000000	1.78753e+11	1.99857e+11	1.86743e+11	212170000000	214800000000	189870000000	2.22547e+11	227740000000
P05480;P06240;P25911;P08103	8.88767e+08	5.72093e+08	681360000	7.30867e+08	7.28787e+08	981160000	1.09057e+09	1028680000	882470000	857580000
P05533	6.54463e+07	8.12167e+07	1.09338e+08	3.92067e+07	5.83263e+07	0	0	0	0	0
P05622	1619700000	1269700000	1.19753e+09	1.15543e+09	1089200000	0	0	134470000	0	0
P05627	0	0	0	0	0	0	0	0	0	23735000
P06151	6.29603e+10	69869000000	71003000000	6.40223e+10	6.58277e+10	8.84603e+09	8.69863e+09	8.92213e+09	4.40103e+09	5.08683e+09
P06336	0	0	0	0	0	0	0	0	0	0
P06537	8.39933e+07	47595000	66778000	0	3.35733e+07	0	0	0	0	0
P06745;CON__Q3ZBD7	1.04767e+10	11513000000	11061000000	1.04797e+10	11017000000	8.25023e+09	7.85897e+09	7.38507e+09	3.87483e+09	4.06737e+09
P06795;P21447	0	0	0	0	0	645360000	4.07983e+08	6.02547e+08	6.49517e+08	6.70207e+08
P06797	667190000	7.30543e+08	666370000	687930000	613510000	0	0	0	0	0
P06801	1.36923e+09	1.37193e+09	1.37503e+09	1.32587e+09	1.24383e+09	0	0	0	0	0
P06802	0	0	0	0	0	0	0	0	0	2.36797e+07
P06869	0	0	0	0	0	0	0	0	0	0
P07091	9.43767e+10	102184000000	99279000000	7.69523e+10	92047000000	3.32153e+09	8.89723e+09	2.72493e+09	1.80603e+09	794500000
P07141	0	0	0	16702000	0	0	0	0	0	0
P07214	2.43417e+09	1.40443e+09	1.09667e+09	1951900000	1803500000	145560000	0	0	3.38697e+08	4.79733e+08
P07356	57597000000	5.89357e+10	6.22333e+10	5.88047e+10	60158000000	1.62817e+11	181860000000	1.73703e+11	1.92673e+11	1.97537e+11
P07607	1562700000	1.68307e+09	1690100000	1.61343e+09	1375100000	0	0	0	0	0
P07724	0	0	0	0	0	5.71533e+07	0	0	0	0
P07742	5.26657e+09	5.48673e+09	5.47193e+09	4730500000	5234100000	701870000	6.07607e+08	2.44537e+08	9.79167e+07	1.65236e+08
P07901	3.57293e+10	38577000000	36424000000	3.42837e+10	3.62777e+10	25178000000	26680000000	2.61073e+10	1.84573e+10	2.11653e+10
P07903	0	0	0	0	0	0	0	0	0	3.56767e+07
P08003	8007700000	7.92397e+09	9.04947e+09	9.02417e+09	7.87787e+09	6711400000	7.07197e+09	5.93453e+09	9116100000	7.91623e+09
P08030	2904000000	3573000000	3.33517e+09	2.90477e+09	2.47587e+09	1404400000	1.0289e+09	1.14283e+09	3.51733e+08	7.20453e+08
P08113	47928000000	53682000000	5.26847e+10	5.30793e+10	5.24427e+10	36496000000	3.69913e+10	3.64063e+10	5.51823e+10	4.69033e+10
P08121	1943100000	1519400000	1.63783e+09	1463500000	1.1917e+09	1056830000	1.36587e+09	1049520000	1.56237e+09	1.44883e+09
P08122	0	0	0	0	4.57733e+07	0	0	0	0	0
P08207	5.03193e+09	5.34217e+09	5.38383e+09	5120200000	4.69837e+09	1.60557e+10	1.56513e+10	1.33913e+10	20258000000	1.79633e+10
P08228	12836000000	1.35363e+10	1.51963e+10	1.34203e+10	1.16797e+10	0	2.71693e+09	0	0	0
P08249	32218000000	3.27457e+10	3.29627e+10	3.55973e+10	3.28913e+10	26483000000	2.56213e+10	24166000000	3.74927e+10	3.00583e+10
P08556	5.08653e+08	540490000	535930000	512840000	549830000	7.30403e+08	7.07607e+08	7.65987e+08	8.30467e+08	790510000
P08752;B2RSH2	4668200000	4748900000	5.15713e+09	4370100000	4.59777e+09	4658300000	4722000000	4.12773e+09	4597300000	4833900000
P08775	5.73697e+08	281550000	1.30187e+08	370950000	3.00007e+08	294920000	280940000	109680000	2.94177e+08	4.56987e+08
P09055	5.40113e+09	4.89527e+09	4.89787e+09	4.89057e+09	5.03837e+09	7548700000	8.68813e+09	8736300000	1.09612e+10	9.85423e+09
P09103	3.29607e+10	3.58157e+10	3.48897e+10	3.60067e+10	3.44627e+10	3.91143e+10	3.80773e+10	3.55757e+10	53681000000	4.53163e+10
P09405	35130000000	3.42593e+10	3.54553e+10	3.42833e+10	3.64013e+10	4.15107e+10	4.33953e+10	4.33783e+10	3.82407e+10	4.73733e+10
P09411	6.53433e+10	75326000000	7.51073e+10	6.68453e+10	63595000000	1.51257e+10	16602000000	1.52307e+10	5.11307e+09	7451200000
P09450	3.21507e+08	1.89917e+08	1.03477e+08	298560000	114360000	0	9.34867e+07	0	0	0
P09528	0	0	0	0	0	1.44397e+08	0	0	2.80173e+08	0
P09541	0	0	0	0	0	689790000	5.56037e+08	5.42663e+08	665870000	5.81237e+08
P09542	1.26767e+09	1.63173e+09	8.24167e+08	1.19853e+09	2.24613e+09	2.76577e+09	9.08767e+08	3.91463e+09	2359900000	3.00953e+09
P09671	5.18833e+08	6.20377e+08	513870000	298650000	5.70943e+08	8.57757e+08	9.07853e+08	1.01683e+09	1.29603e+09	1.02358e+09
P09922	0	0	0	0	0	2.67877e+08	0	331280000	5.07443e+08	3.44783e+08
P09926	0	0	0	0	15243000	0	0	0	0	0
P0C0A3	53370000	8.95267e+07	0	0	0	0	0	0	0	0
Q3THW5;P0C0S6	5402100000	4.60337e+09	4.89263e+09	5019800000	9045400000	5.52567e+09	3767500000	8406100000	8.14967e+09	6767600000
P0C7N9	9.40733e+07	1.88297e+08	0	0	1.39143e+08	0	0	0	0	0
P0CW02;P0CW03	0	6.81133e+07	0	0	5.36767e+07	0	0	0	0	0
P0DN34	141870000	1.10667e+08	2.59423e+08	2.65643e+08	151290000	3.94033e+08	7.15273e+08	677040000	8.25373e+08	7.64083e+08
P0DOV1;Q8CGE8	3.05383e+08	4.53413e+08	4.61747e+08	3.12103e+08	4.18587e+08	0	0	0	0	0
P0DOV2;E9Q3L4;G3UZV2;Q504N7;O35368;Q8BV49	448270000	543250000	555210000	577510000	4.58777e+08	0	0	0	0	0
P0DP28;P0DP27;P0DP26;Q9D6P8	23368000000	2.55613e+10	2.99157e+10	27293000000	2.73807e+10	24483000000	2.87393e+10	26494000000	2.04847e+10	2.53813e+10
P10107	1.02758e+11	92026000000	95046000000	8.94073e+10	8.03243e+10	8.99753e+09	11108000000	9.34623e+09	4512600000	4.06173e+09
P10126;P62631	253600000000	2.78937e+11	2.64353e+11	249120000000	2.58703e+11	242910000000	241720000000	2.17057e+11	1.62613e+11	1.85883e+11
P10493	6.53867e+07	0	57650000	0	0	0	0	0	0	0
P10518	248110000	2.80843e+08	304270000	2.94797e+08	2.49627e+08	2.93503e+08	3.12127e+08	1.94923e+08	1.17287e+08	0
P10605	5934300000	6730100000	6.79657e+09	6.73707e+09	5.86247e+09	0	0	0	0	0
P10630	243330000	3.35917e+08	144110000	0	455240000	6.24007e+08	4.16343e+08	2.49433e+08	110740000	1.48597e+08
P10639	1.13791e+10	1.80703e+10	1.84957e+10	1.52587e+10	1.57977e+10	847010000	0	748000000	0	0
P10649	1646800000	1.92153e+09	1.85347e+09	1669000000	1560800000	0	0	0	0	0
P10711	1.25053e+09	1374200000	1.15263e+09	1186300000	1.27227e+09	757800000	796040000	7.30343e+08	5.92297e+08	7.77747e+08
P10833	64070000	6.75433e+07	0	0	8.57167e+07	0	0	0	0	0
P10852	2354400000	2.42637e+09	2654100000	2.27357e+09	2.20617e+09	0	0	0	0	0
Q8CGP2;Q8CGP1;Q64475;P10853;P70696	0	0	0	0	6.17133e+06	0	0	0	0	0
Q6ZWY9;Q64525;Q64478;P10854	1.22063e+11	1.08239e+11	1.42927e+11	1.29037e+11	195950000000	8.39907e+10	7.91593e+10	1.41643e+11	9.66083e+10	9.38087e+10
P10922	1.29993e+09	9.04603e+08	1.21247e+09	753720000	1149580000	0	0	0	0	0
P10923	5.79377e+08	3.33453e+08	2.94097e+08	1.83683e+08	2.08953e+08	0	0	0	0	0
P11031	1.50183e+09	1.2245e+09	1299300000	1.32137e+09	1.68583e+09	1.14267e+09	2320600000	2.44023e+09	9.68933e+08	1.53776e+09
P11087;CON__Q862S4	7.10997e+10	35040000000	30318000000	4.01043e+10	3.26783e+10	4.50783e+09	4.88503e+09	3.37243e+09	5.92793e+09	6.27857e+09
P11103	1.89347e+09	2.18557e+09	1.95573e+09	1.88647e+09	1.72123e+09	1614300000	1694700000	1.47133e+09	1.75113e+09	2.03097e+09
P11157;Q6PEE3	1.21833e+09	1232000000	1166490000	1616300000	1.08533e+09	7.59467e+07	4.06817e+08	0	1.12583e+08	793880000
P11276	34786000000	21542000000	2.33913e+10	25988000000	2.61177e+10	1.98013e+09	1.61153e+09	1.59943e+09	2.78287e+09	1.33937e+09
P11352	7.10187e+08	688790000	6.88153e+08	6.91303e+08	645260000	1.64677e+08	0	0	0	0
P11404	0	0	0	0	0	0	0	0	3.35533e+07	0
P11438	0	0	7.28933e+07	0	0	0	0	0	0	0
P11440	9.11207e+09	9089400000	8.84847e+09	8.40003e+09	8.61483e+09	3.39257e+09	3754500000	3.94283e+09	2.16813e+09	2.36523e+09
P11499	1.78537e+11	1.84493e+11	1.77707e+11	1.83817e+11	1.79943e+11	1.21213e+11	1.29427e+11	1.21637e+11	9.63383e+10	110020000000
P11531	0	0	0	0	0	0	3.33733e+07	0	0	0
P11688	4387100000	3.27347e+09	2909800000	3.34657e+09	4038400000	709560000	1076710000	9.75793e+08	1.75803e+09	1.28994e+09
P11930	0	0	0	20686000	0	0	0	0	0	0
P11983	17436000000	1.82933e+10	1.87417e+10	18382000000	1.76013e+10	14980000000	1.67007e+10	1.65627e+10	1.30677e+10	1.47207e+10
P12023	0	0	0	0	0	8.18977e+08	4.94607e+08	137320000	8.06067e+08	8.06983e+08
P12367	746250000	7.60957e+08	7.20047e+08	853630000	8.04913e+08	1.75323e+08	0	0	124830000	244230000
P12382	3.59343e+09	3.42203e+09	4227600000	4252000000	3852900000	2.58197e+09	2914900000	2.36983e+09	1.93387e+09	2.31167e+09
P12388	1558300000	1734300000	1858600000	1772200000	1605300000	0	0	0	0	0
P12787	3.44637e+09	3208000000	3446500000	3796200000	3394900000	3884600000	3693800000	3.42357e+09	5.36957e+09	5075300000
P12815	1115400000	1.29373e+09	1396000000	1.04806e+09	1.24923e+09	2493900000	2.52263e+09	2.45113e+09	3.17813e+09	2.91623e+09
P12970;V9GX35	2.76033e+10	28019000000	29571000000	2.64513e+10	2.84907e+10	1.60883e+10	1.68167e+10	1.57977e+10	1.58737e+10	1.68403e+10
P13011	0	0	0	0	3.01107e+07	0	0	0	0	0
P13020	17571000000	1.58047e+10	1.82873e+10	17063000000	1.57937e+10	8.18057e+09	8517100000	9.36123e+09	7.39993e+09	7.55217e+09
P13346	0	0	0	0	0	0	0	0	0	1.57923e+07
P13439	3.87253e+09	4497900000	3992000000	3.52993e+09	3697700000	0	1.52067e+08	0	0	0
P13595	7.98277e+08	6.21517e+08	7.11257e+08	649900000	5.38537e+08	769400000	841910000	6.43397e+08	5.69463e+08	741810000
P13808	0	230130000	497170000	1.44543e+08	0	159570000	0	0	0	176870000
P13864	4.01157e+09	3714000000	3284300000	3941300000	3859700000	6.88877e+08	6.43027e+08	5.88523e+08	5.69223e+08	757190000
P14069	2.39903e+10	4.20377e+10	4.12967e+10	2.92767e+10	3.62797e+10	0	0	0	0	0
P14094	0	175720000	5.88533e+07	9.32533e+07	1.44963e+08	0	0	0	0	0
P14115	9.75693e+09	1.06597e+10	10385600000	9987600000	1.03405e+10	6.13163e+09	6729500000	6.48483e+09	5900700000	6141700000
P14131	13323000000	1.29497e+10	1.20893e+10	13329000000	1.35603e+10	1.01668e+10	9480900000	8738700000	9.05413e+09	1.00425e+10
P14148	1.53403e+10	1.59313e+10	1.70657e+10	14553000000	1.82677e+10	1.25147e+10	1.15197e+10	1.21577e+10	12915000000	11658000000
P14152	3.43927e+09	3.14533e+09	3.36793e+09	3062100000	2.93337e+09	4.08917e+09	4.44833e+09	4.10317e+09	2.74497e+09	2.92633e+09
P14206	3.79987e+10	3.92923e+10	39388000000	37456000000	3.58033e+10	2.60683e+10	26646000000	2.34717e+10	1.73027e+10	2.25273e+10
P14211	2.91957e+10	2.90373e+10	3.26387e+10	3.05757e+10	2.80083e+10	38090000000	4.29987e+10	3.73417e+10	5.79747e+10	5.17437e+10
P14576;E9PXC0	9.93973e+08	9.84107e+08	1.00597e+09	967850000	929480000	854310000	9.18913e+08	8.60607e+08	8.61213e+08	906630000
P14602	3567400000	2.97547e+09	3.46467e+09	2.87047e+09	3790900000	5.63033e+08	1.86243e+09	1.74757e+09	2194700000	2.36047e+09
P14685	3.79057e+09	4.23523e+09	4.24713e+09	4.15387e+09	3.97607e+09	3.71847e+09	3739900000	3621100000	3.29623e+09	3.52837e+09
P14733	6828200000	6.60593e+09	6.88977e+09	6.99623e+09	6.50173e+09	5.88633e+09	6188800000	6.31897e+09	8.00453e+09	7.52393e+09
P14824	2.88737e+10	28119000000	2.82767e+10	28529000000	27713000000	6.93333e+09	7.97637e+09	8.96653e+09	6399800000	8.82003e+09
P14869	18846000000	2.05387e+10	1.84507e+10	1.81743e+10	19720000000	12078000000	1.24427e+10	12438000000	1.07313e+10	1.03697e+10
P14873	2.29007e+09	2.12447e+09	2.22987e+09	2175700000	1.95773e+09	5.11043e+09	5.28703e+09	4726000000	5.22317e+09	5.86167e+09
P14901	1.55683e+09	1407100000	1.49527e+09	2.21423e+09	2.06263e+09	0	0	568200000	0	0
P15116	1.46507e+08	1.61083e+08	250870000	6.74667e+07	0	0	0	0	0	0
P15327	0	0	0	0	17035000	0	0	0	0	0
P15379	1.64447e+08	6.19267e+07	2.40953e+08	4.97867e+07	0	0	0	0	0	0
P15532	2288300000	2.37147e+09	2.06157e+09	2.47857e+09	2.08217e+09	0	0	0	0	0
P15626;F6Y363;Q80W21	3.11243e+08	3.97657e+08	3.91537e+08	3.36907e+08	3.36257e+08	0	0	0	0	0
P15864;Q07133	2.88883e+10	23132000000	16996000000	2.99987e+10	3.35363e+10	0	7.96503e+09	21234400000	24791000000	1.24103e+10
P16045	143290000000	153490000000	1.49223e+11	1.58853e+11	1.97407e+11	1.95443e+10	2.49673e+10	15279000000	6.51513e+09	7.44517e+09
P16110	1902700000	1.72347e+09	2.04523e+09	2248500000	2547800000	5.31163e+09	5.04543e+09	5.54893e+09	2.28013e+09	2745500000
P16125	72020000	1.66297e+08	1.26693e+08	3.61667e+07	1.12183e+08	4.48817e+08	577760000	4.90333e+08	295070000	3.61207e+08
P16254	1.57467e+08	1.55373e+08	134490000	67770000	1.31027e+08	1.49443e+08	0	75090000	75270000	66880000
P16332	136150000	283390000	3.85083e+08	104220000	240690000	205010000	3.24467e+08	3.25347e+08	501330000	4.16083e+08
P16381	0	0	0	0	0	0	0	0	0	3.98833e+08
P16460	266540000	4.05207e+08	3.83383e+08	324000000	3.28003e+08	0	0	0	0	0
P16546	13802000000	1.41447e+10	1.48677e+10	1.45487e+10	12941000000	2.11443e+10	2.34483e+10	2.14243e+10	2.18933e+10	2.31307e+10
P16627	0	0	0	0	0	1.80777e+09	1581700000	1.56067e+09	1060910000	1.34473e+09
P16675	8.10827e+08	1083130000	1048710000	8.37637e+08	9.69817e+08	0	0	0	0	0
P16858;S4R1W1;A0A1D5RLD8;V9GXA7	1.59787e+11	1.94557e+11	1.77327e+11	169040000000	1.65273e+11	189580000000	2.04927e+11	1.82543e+11	1.06644e+11	1.40063e+11
P23607;P17012	4.71417e+08	3.15423e+08	0	454180000	3.96803e+08	0	0	0	0	0
P17047	1.25507e+09	1.41537e+09	1541200000	1461800000	1293900000	0	0	0	0	0
P17095	1.79883e+09	1349300000	1.32557e+09	1.83167e+09	2.20987e+09	0	0	0	0	0
P17125	0	0	0	0	0	0	0	0	2.21307e+08	0
P17156	0	0	0	0	0	0	3.47067e+07	4.27667e+07	0	0
P17182	9.54773e+10	9.42733e+10	92261000000	9.82833e+10	8.93723e+10	4.45473e+10	4.93853e+10	4.75823e+10	2.19733e+10	2.49643e+10
P17183	0	0	0	0	0	1.70967e+08	2.27557e+08	1.98477e+08	89120000	0
P17225	12852000000	15214000000	1.45827e+10	13473000000	1.42443e+10	15341000000	16003000000	1.50243e+10	1.40917e+10	1.42117e+10
P17426	9.59243e+08	1.00495e+09	8.76687e+08	983400000	831580000	1.91933e+09	1.94873e+09	1734400000	1.72907e+09	1.74773e+09
P17427	4.64527e+09	4.61653e+09	4.63487e+09	4.15077e+09	4.30977e+09	4.93857e+09	5.31837e+09	4758300000	4509900000	4802800000
P17439	1.44793e+08	1.48447e+08	1.28797e+08	272490000	307740000	0	0	0	0	0
P17665	0	0	0	0	0	0	0	0	58820000	0
P17710	1.48677e+09	1806000000	1.70223e+09	1.55987e+09	1.45693e+09	1.04149e+09	1.23283e+09	1.14277e+09	1.78247e+09	1.38743e+09
P17742;V9GX31	8.03507e+10	88686000000	91355000000	88773000000	7.94563e+10	8.28887e+10	92266000000	74692000000	3.13397e+10	36096000000
P17751	2.10797e+10	23052000000	23931000000	2.22353e+10	21340000000	31694000000	3.43883e+10	3.03953e+10	13553000000	1.64877e+10
P17809	332960000	2.34043e+08	2.64633e+08	3.59897e+08	3.72083e+08	5.45157e+08	5.50087e+08	4.82347e+08	6.51137e+08	5.45723e+08
P17879;Q61696	2.20343e+09	2.09977e+09	2.27417e+09	2.05567e+09	2.17653e+09	1.19263e+10	12788000000	1.27023e+10	9.90153e+09	1.14657e+10
P17918	8.95743e+09	9.85257e+09	9.47623e+09	9.55823e+09	9.38693e+09	4699200000	4.53157e+09	4.38413e+09	3.66567e+09	4.08123e+09
P18052	0	0	0	0	1.02083e+07	0	0	0	0	0
P18155	1.27557e+09	1.55673e+09	1600300000	1.67923e+09	1497000000	9.40533e+08	8.39623e+08	7.61543e+08	1649100000	1596500000
P18242;F6Y6L6;A0A1B0GT66	2.68117e+09	2.70173e+09	2569100000	2.66283e+09	2.58817e+09	0	0	0	0	0
P18406	0	1.42377e+08	62700000	6.19567e+07	0	0	0	0	0	0
P18572	485760000	4.06877e+08	4.81217e+08	4.46633e+08	261070000	0	0	0	0	0
P18608	0	0	9.20767e+07	0	0	0	0	0	0	0
P18653	0	0	0	0	0	0	0	0	0	1.59763e+08
P18654;Q7TPS0	8.74703e+08	8.11973e+08	742970000	7.71307e+08	846460000	1.00716e+09	1.10573e+09	1.02327e+09	9.31977e+08	1.19727e+09
P18760	5.19097e+10	53832000000	53789000000	5.25403e+10	49797000000	4.27617e+10	4.65717e+10	4.91377e+10	24627000000	3.28663e+10
P18872	186260000	246470000	195710000	255210000	2.63467e+08	0	0	0	0	0
P19096	32621000000	32604000000	32455000000	34154000000	32793000000	5722000000	6351800000	6.26213e+09	5.86597e+09	6.62923e+09
P19157;P46425;F6RWR5	4.61577e+09	6.07903e+09	5.31227e+09	5.03693e+09	3923400000	4.01247e+09	4.68697e+09	2.86677e+09	1814500000	1.05903e+09
P19182	0	0	0	0	0	0	0	0	0	1.98253e+07
P19253;A0A1B0GS68	8761100000	7.81323e+09	8.44803e+09	8331900000	8.15553e+09	5.03713e+09	5222400000	5.41173e+09	5593000000	6.16193e+09
P19258	0	0	0	9.87167e+06	0	0	0	0	0	0
P19324	7.70943e+10	83571000000	8.04853e+10	8.23743e+10	80339000000	2.96477e+10	28129000000	26699000000	4.52403e+10	3.59853e+10
P19426	0	0	0	0	16938000	0	0	0	0	0
P19536	1.54813e+09	1693000000	1.66283e+09	1799400000	1460700000	0	0	0	0	0
P19783	4376900000	4.93557e+09	5265300000	5.16423e+09	4.39237e+09	0	0	0	0	0
P20029	6.41967e+10	6.40157e+10	6.58667e+10	6.91043e+10	6.77313e+10	5.66057e+10	5.73817e+10	5.33387e+10	8.08677e+10	71187000000
P20060	0	0	0	0	0	0	0	0	3.09387e+07	0
P20065	1.08689e+10	1.00459e+10	9.93873e+09	15011000000	1.08914e+10	1.79917e+10	21124000000	16819000000	9.08127e+09	10093300000
P20108	2.39587e+09	2.65593e+09	2.73567e+09	2.93807e+09	2442700000	0	1136100000	0	0	0
P20152;P31001;P15331;P08553;P08551	2.26457e+11	205530000000	213820000000	223800000000	2.13017e+11	6.16537e+11	6.47277e+11	6.74417e+11	8.33203e+11	7.92707e+11
P20352	57310000	52560000	6.32833e+07	6.43733e+07	7.67233e+07	0	0	0	0	0
P20357	0	0	0	0	0	65700000	0	0	0	0
P20444;P63318	1.83517e+07	46591000	42040000	2.45533e+07	19244000	0	0	0	0	0
P20664	4.08177e+08	391820000	3.48423e+08	3.54293e+08	324390000	0	0	0	0	0
P21107	1.13433e+09	1.02857e+09	1868600000	5.65233e+08	1.89953e+09	3.19513e+08	0	3406490000	2.20147e+09	2321600000
P21126	405560000	3.74217e+08	355510000	3.90393e+08	2.04763e+08	0	0	0	0	0
P21278;P30677	4.32133e+08	4.28923e+08	4.52693e+08	412040000	4.47727e+08	283320000	0	1.61953e+08	329840000	2.48097e+08
P21279	1.06577e+08	1.15337e+08	178590000	112180000	1.00703e+08	280090000	1.36237e+08	2.29697e+08	323910000	0
P21300	0	0	0	0	118670000	0	0	0	0	0
P21460	116440000	0	0	0	0	0	0	0	0	0
P21550	3604800000	3.66163e+09	3.30923e+09	3.21467e+09	3.88407e+09	1.06891e+09	920260000	6.69303e+08	7.74403e+08	506500000
P21619	1.38893e+08	278360000	176970000	258110000	267670000	1.49203e+08	0	0	0	0
P21956	574250000	294820000	2.61197e+08	455110000	2.56583e+08	247120000	0	3.96277e+08	6.67123e+08	5.61997e+08
P21981	1.36937e+09	1.07037e+09	1.16357e+09	1172900000	1387800000	0	0	0	0	0
P21995	0	0	0	0	3.66833e+07	0	0	0	0	0
P22315	383330000	3.48543e+08	4.51743e+08	5.19123e+08	4.99537e+08	3.13763e+08	0	0	1.56837e+08	0
P22366	0	0	0	0	0	0	0	0	0	0
P22437	1293600000	1316000000	1.26423e+09	1.1405e+09	1.37977e+09	0	0	0	0	0
P22777	0	0	0	4.23707e+07	0	0	0	0	0	0
P22892	4.62067e+08	517830000	426210000	4.31423e+08	412820000	531170000	4.76337e+08	423380000	3.41537e+08	416330000
P22907	2.72783e+08	368160000	2.89917e+08	306120000	403760000	0	0	0	0	0
P23116	1.05457e+10	1.03527e+10	9.67513e+09	1.01691e+10	9585700000	9580100000	9456200000	8.79527e+09	7.37837e+09	7.89287e+09
P23198	4.14243e+09	4179900000	5.07587e+09	4.37717e+09	4.26033e+09	2.54127e+09	2.88973e+09	2.74843e+09	2692700000	3.03317e+09
P23242	0	0	0	0	0	0	0	0	0	2.72433e+07
P23249	8.41577e+08	307470000	532360000	0	3.29037e+08	0	0	0	0	0
P23475	1.70977e+08	150430000	1.98693e+08	1.76157e+08	1.64743e+08	238470000	2.32563e+08	0	108310000	0
P23492;A0A2I3BQH2;Q9D8C9	2.12153e+09	2.31843e+09	2.23083e+09	2.04653e+09	2.02233e+09	2.51047e+09	2.57717e+09	2381900000	9.30033e+08	5.44067e+08
P23506	2.31923e+08	3.17993e+08	4.28257e+08	2.78547e+08	278700000	354640000	3.55577e+08	302760000	269010000	2.18293e+08
P23591	1812400000	1805300000	1.83677e+09	1690400000	1539500000	0	0	0	0	0
P23708	0	0	0	0	0	2.36543e+07	0	0	0	0
P23780	0	0	0	1.85027e+07	0	0	0	0	0	0
P23927	5.98047e+08	3.03613e+08	4.08767e+08	486270000	4.37867e+08	0	0	0	0	0
P23949	0	0	3.09953e+07	0	0	0	0	0	0	0
P23950	0	0	0	0	12662000	0	0	0	0	0
P24270	475560000	4.16523e+08	478280000	4.89743e+08	3.25343e+08	3.77477e+08	5.02723e+08	5.55937e+08	731070000	6.74543e+08
P24288	3.18843e+09	2735900000	2.68887e+09	2.51357e+09	2490400000	0	0	0	0	0
P24369	1.11963e+10	1.17923e+10	1.25463e+10	1.24883e+10	1.12723e+10	1.67533e+10	1.65397e+10	1.67893e+10	2.32383e+10	1.97767e+10
P24452	3.07213e+09	3.28297e+09	3.31723e+09	3.26543e+09	2.85683e+09	3.65257e+09	3.66503e+09	3.21383e+09	2.38607e+09	2.93477e+09
P24472	0	0	0	1.63243e+07	0	0	0	0	0	0
P24527	2.08573e+09	2.22273e+09	2.78497e+09	2.28157e+09	2.74033e+09	1440900000	1755400000	1507100000	113750000	3.35553e+08
P24547	7338900000	6753600000	6.61927e+09	6907800000	6566600000	6.71093e+09	6.09073e+09	5.64643e+09	5.37697e+09	5.34253e+09
P24638	0	0	0	0	9.96267e+06	0	0	0	0	0
P24668	1.01546e+09	1.11177e+09	1.11317e+09	1.23457e+09	1118270000	491420000	6.16273e+08	249750000	9.90033e+08	2.10653e+08
P24788	8.32833e+07	0	7.19633e+07	73760000	5.12167e+07	2.77753e+07	0	0	0	3.84733e+07
P24860	1.37737e+08	1.22557e+08	80260000	91760000	0	0	0	0	0	0
P25085	298390000	3.93463e+08	4.03597e+08	3.25703e+08	2.16427e+08	0	0	0	0	0
P25206	4868500000	5.09343e+09	4.89807e+09	5.55023e+09	4.95573e+09	3.52627e+09	3.50407e+09	3.41953e+09	3.81007e+09	3.83477e+09
P25322	0	0	0	1.29467e+08	0	0	0	0	0	0
P25444	2.50647e+10	2.39393e+10	2.26773e+10	2.18687e+10	2.39773e+10	1.55497e+10	1.50967e+10	1.41573e+10	1.37213e+10	1.52987e+10
P25799	2.46397e+07	0	0	0	0	8.46067e+07	4.49467e+07	1.51677e+08	0	130260000
P25976	9.61207e+08	9.57113e+08	844630000	842840000	8.60863e+08	9.04813e+08	9.88073e+08	8.56627e+08	1.12759e+09	1.10374e+09
P26039	45503000000	4.57593e+10	4.53467e+10	4.29677e+10	41356000000	5.29097e+10	60091000000	5.68013e+10	4.54493e+10	5.38933e+10
P26040	1.01156e+09	9.62573e+08	1.00489e+09	1191500000	8.52963e+08	1731200000	1972900000	1.87197e+09	1.18829e+09	1.18337e+09
P26041	2.83193e+10	2.83803e+10	2.88153e+10	27665000000	2.85493e+10	2.53663e+10	2.76447e+10	2.59183e+10	14781000000	1.64737e+10
P26043	1160700000	1.10027e+09	1088900000	1.05405e+09	1.14147e+09	626810000	736870000	8.46847e+08	3.64317e+08	4.17613e+08
P26231	3651800000	3.79387e+09	3.66027e+09	3.24883e+09	3.29163e+09	3.37237e+09	3.77413e+09	3.24077e+09	3.16987e+09	3448700000
P26350	0	911900000	0	0	1196200000	0	0	0	0	0
P26369	3.86497e+09	4.07577e+09	4214500000	3.85277e+09	4189600000	4.03183e+09	3.96387e+09	3500000000	4541200000	4438800000
P26443	7.50803e+09	7496100000	7.40737e+09	7.47013e+09	7329900000	11689000000	1.17953e+10	11547000000	1.77173e+10	14547000000
P26516	3.44717e+09	3.81323e+09	3.59807e+09	3522800000	3467100000	3.08533e+09	3006500000	3.06783e+09	3036500000	3363300000
P26618	0	0	0	0	0	0	0	0	0	18571000
P26638	3693000000	3.83793e+09	4.05767e+09	3930600000	3.53757e+09	3.62253e+09	3.79877e+09	3429800000	2.29013e+09	2.53457e+09
P26645	5.35753e+08	6.10413e+08	3.36267e+08	530890000	1.69487e+08	0	0	0	0	0
P26883	5.11807e+09	7313300000	7049100000	6.56693e+09	7.49433e+09	7.60897e+09	7914500000	6521200000	4.43623e+09	4.77103e+09
P27046	3.37647e+09	3.51327e+09	3.69283e+09	3.24457e+09	3.27723e+09	0	0	0	0	0
P27048;P63163	1065290000	1.38983e+09	1298900000	1.21507e+09	1.26367e+09	1.32163e+09	1.10453e+09	1.08507e+09	1.47393e+09	1.34023e+09
P27546	6736000000	6.50157e+09	7.32107e+09	6257200000	6139200000	0	0	0	0	0
P27601	0	0	0	0	0	0	0	0	0	87190000
P27612	1.25227e+09	1258400000	1.24577e+09	9.33773e+08	1.12917e+09	352140000	303020000	367740000	0	0
P27641	0	0	5.02167e+07	0	0	0	0	0	0	0
P27659;E9PWZ3	1.18307e+10	13449000000	1.11807e+10	1.08732e+10	1.18513e+10	3.24863e+09	2.02487e+09	5.38607e+09	7366100000	7.71117e+09
P27661	1.39787e+09	9.98207e+08	1.25888e+09	952680000	2.03123e+09	1164680000	5.54237e+08	6.93427e+08	1951200000	1.19726e+09
P27773	6.74817e+10	70150000000	6.91847e+10	7.07313e+10	67656000000	2.14463e+10	2.35433e+10	2.57307e+10	3.85603e+10	3.23977e+10
P27808	4.57033e+07	50540000	0	0	0	0	0	0	0	0
P28033	71770000	0	0	50890000	0	0	0	0	0	0
P28271	1.32113e+09	1.33853e+09	1.25707e+09	1101800000	1124850000	9.97767e+07	3.57767e+07	0	0	0
P28301	6.20133e+08	4.45417e+08	486450000	688610000	5.50817e+08	5.38567e+08	1.10223e+08	0	0	194050000
P28352	1.59723e+09	2.04197e+09	1.80547e+09	1.58217e+09	1.61217e+09	2.58217e+09	2459700000	2.25977e+09	2001400000	2079300000
P28474	2386000000	2840700000	2.69227e+09	2.39843e+09	2592000000	1.43143e+09	1.45767e+09	1.27428e+09	7.41743e+08	5.93757e+08
P28650	0	0	0	0	0	104670000	1.80847e+08	155620000	4.16067e+07	44550000
P28653	1412000000	7.67987e+08	6.30327e+08	1092360000	9.26513e+08	2.65497e+08	131640000	0	341480000	2.40847e+08
P28656	1.46057e+10	1.49947e+10	1.51033e+10	1.43253e+10	15728000000	7.13227e+09	7352400000	7.36197e+09	5.67917e+09	6.63697e+09
P28658	7.11823e+09	7.45043e+09	7.09787e+09	7.01657e+09	6277100000	0	0	0	0	0
P28659;Q9Z0H4	1.06863e+09	1.11897e+09	1.01422e+09	1.03635e+09	1070130000	911000000	9.27003e+08	1.04583e+09	1127870000	997220000
P28660	1.15603e+09	1181500000	1.12408e+09	1.15047e+09	1.13347e+09	1.16137e+09	1.16437e+09	1225200000	1.04798e+09	1.18307e+09
P28661	0	0	0	0	0	0	0	29232000	0	0
P28667	0	0	0	0	0	0	0	0	0	8.62033e+07
P28740;Q8C0N1	5.98623e+08	6.41573e+08	558210000	5.45527e+08	4.57557e+08	1.16883e+08	204920000	5.07333e+07	91480000	1.71627e+08
P28741	0	0	0	0	0	0	0	0	0	45260000
P28798	9.67593e+08	900280000	9.85087e+08	1028430000	9.15247e+08	0	0	0	0	0
P28867	0	0	0	70240000	1.09367e+08	0	0	0	0	0
P29037	0	0	0	0	0	0	0	0	0	7529000
P29268	373970000	156590000	8.19833e+07	5.83303e+08	460150000	640240000	2.06917e+08	0	3.19393e+08	322160000
P29341;Q9D4E6;Q8C7D3	2.36103e+10	23034000000	24373000000	2.35677e+10	2.55743e+10	1.78787e+10	1.81323e+10	1.75473e+10	1.64517e+10	1.76103e+10
P29387	0	0	0	0	0	8.16533e+07	245950000	260300000	1.87703e+08	1.64963e+08
P49945;P29391	0	0	0	0	2.09827e+07	0	0	0	0	0
P29416	0	0	0	0	1.95903e+07	0	0	0	0	0
P29533	335700000	3.17837e+08	2.90123e+08	1.03297e+08	79730000	0	0	0	0	0
P29595	1.00301e+09	1007810000	994140000	1073320000	1.11213e+09	1.30503e+09	1.53657e+09	1.47013e+09	6.96873e+08	8.29237e+08
P29758	1.0689e+10	1.26213e+10	10706300000	1.36453e+10	1.10623e+10	6679000000	6.03763e+09	5807600000	9.56503e+09	7196500000
P30051;P70210	3.67833e+07	4.11567e+07	0	0	0	0	0	0	0	0
P30275;Q6P8J7	0	0	0	0	0	5.27933e+07	0	7.29167e+07	7.57967e+07	7.11433e+07
P30285;Q3V3A1;Q69ZA1	1.57157e+09	9.89463e+08	7.37313e+08	8.77793e+08	1.33097e+09	9.53433e+08	1.51033e+08	1.30313e+08	557210000	1.13383e+09
P30412	2.75217e+09	2.67947e+09	2.59267e+09	2.87443e+09	2.62743e+09	0	0	0	0	0
P30416	6.73263e+09	7302000000	7.09323e+09	6.45283e+09	6.29413e+09	8155000000	8.91497e+09	7.52783e+09	5.49607e+09	6.62347e+09
P30681	3.88167e+09	5.37293e+09	4594500000	5.04687e+09	5.95943e+09	2.90204e+09	1.12347e+09	4781200000	4.33493e+09	4906700000
P30999	4.26527e+09	4.31283e+09	3.99223e+09	3814000000	4024600000	2.18273e+09	2198700000	8.45757e+08	1.49203e+09	1756100000
P31230	2.23627e+09	2.25983e+09	2298400000	2.15097e+09	1.99583e+09	0	0	0	0	0
P31254	0	0	0	0	0	0	0	0	0	2.03257e+08
P31266;O08674	556030000	435340000	5.02813e+08	5.50787e+08	6.82817e+08	0	0	0	0	0
P31324	3.50793e+09	3370900000	3.25197e+09	3586600000	3.49577e+09	28683000	36990000	6.22053e+07	90458000	90993000
P31750;Q9WUA6	3.32237e+08	315750000	323050000	309460000	2.82387e+08	0	0	0	0	0
P31786	4252000000	4918100000	4328400000	4357300000	4.24117e+09	0	0	0	0	0
P31938	1.80603e+09	1.86233e+09	1.99967e+09	1.85697e+09	2.11353e+09	1.07967e+09	1.24873e+09	9.49303e+08	4.30833e+08	653380000
P32020	1.19097e+09	1098600000	1386700000	1.10858e+09	1106630000	1.58267e+09	1.51267e+09	1.51253e+09	2.18297e+09	1.75233e+09
P32067	7.87487e+09	7579300000	8.44757e+09	6554100000	6543800000	1.00164e+09	1299950000	1.24267e+09	1.15117e+09	954930000
P32233	1284400000	1.23237e+09	1.18307e+09	1140100000	1.25007e+09	5.83447e+08	6.99243e+08	6.83093e+08	4.57813e+08	613930000
P32261	0	0	0	0	0	0	0	0	0	2.77587e+07
P32507	1.02337e+08	0	8.09433e+07	4.22233e+07	39340000	0	0	0	0	0
P32921	2030100000	2.11173e+09	2.18193e+09	1.86493e+09	1893000000	3178900000	3.21197e+09	2.82893e+09	1903100000	2.27063e+09
P33174;E9PX57	8.18267e+07	0	207540000	8.48167e+07	8.51167e+07	0	0	0	0	0
P33215	0	0	0	118860000	0	0	0	0	0	0
P33609	2.87513e+08	3.33067e+08	2.82597e+08	2.82857e+08	266560000	0	0	0	0	0
P33610	1.22757e+09	1.17953e+09	1.16154e+09	1271820000	1.32373e+09	4.02967e+08	0	0	0	0
P33611	1.45627e+08	218980000	2.19303e+08	1.69827e+08	2.27827e+08	0	0	0	0	0
P34022	4.98877e+09	5.50363e+09	5792700000	5.29343e+09	5.35413e+09	2.47283e+09	3207700000	2700300000	0	1.76173e+09
P34152	550860000	460750000	472810000	503820000	4.66907e+08	0	0	0	0	0
P34884	5.01003e+09	3456630000	4.05601e+09	4.54097e+09	5.49513e+09	0	0	0	0	0
P35123;Q99K46	3.69553e+08	4.01337e+08	4.24073e+08	3.17323e+08	3.66807e+08	1.72343e+08	9.85467e+07	7.72333e+07	3.23533e+08	371830000
P35235	8.90727e+08	9.93737e+08	924350000	784690000	8.24243e+08	7.11883e+08	7.34547e+08	7.20863e+08	2.92387e+08	2.17037e+08
P35278	1.33857e+09	1.47647e+09	1477800000	1.25287e+09	1531600000	1.18063e+09	1.19573e+09	1.13903e+09	1.27263e+09	1.28033e+09
P35279	3.25237e+09	3.41473e+09	3340300000	3.43923e+09	3.55537e+09	4261600000	4.34867e+09	4.20243e+09	5066600000	4.25097e+09
P35282	2.48117e+08	3.98013e+08	4.05433e+08	4.03723e+08	3.73917e+08	1.89353e+08	372610000	3.27053e+08	2.84433e+08	334510000
P35283	0	0	0	0	0	0	0	0	0	21371000
P35285	0	0	0	0	0	0	0	0	0	14417000
P35288	140230000	259960000	3.22433e+08	2.83013e+08	187080000	0	0	0	0	0
P35293	1.13373e+09	1075200000	1140780000	1.17283e+09	1.12503e+09	1108490000	1.17137e+09	1099900000	1.33267e+09	1.11653e+09
P35441	5.01597e+09	2.78257e+09	2.17763e+09	3.25133e+09	3.41627e+09	3.19937e+09	507620000	9.46617e+08	3638400000	3.39583e+09
P35456	0	0	0	0	0	0	0	0	33870000	0
P35486	1.72677e+09	1.75717e+09	1.72247e+09	1712600000	1.88147e+09	2299900000	2488000000	2.20093e+09	3.01717e+09	2748600000
P35505	160710000	1.64547e+08	128500000	0	163670000	0	0	0	0	0
P35550	8.21793e+09	8.21457e+09	8.37577e+09	8.92573e+09	8575600000	7.12337e+09	6.95413e+09	6.20113e+09	7951600000	7.59077e+09
P35564	1.45343e+10	1.38847e+10	1.54417e+10	1.46417e+10	13117000000	1.62603e+10	1.83603e+10	1.50667e+10	2.40053e+10	2.06493e+10
P35569	0	0	27382000	0	0	0	0	0	0	0
P35585;Q9WVP1	4.68553e+08	5.01903e+08	538510000	4.24883e+08	4.46993e+08	545350000	5.44497e+08	481690000	3.01957e+08	5.19367e+08
P35601	1.76647e+08	1.81143e+08	5.62033e+07	1.04933e+08	113870000	0	0	0	0	0
P35700	56440000000	62470000000	5.70377e+10	5.95877e+10	5.38257e+10	7286500000	7.13013e+09	6.76713e+09	5743200000	5.78023e+09
P35762	423570000	5.49997e+08	411750000	0	142540000	0	0	0	0	0
P35821	241110000	2.67997e+08	150750000	8.17067e+07	1.49673e+08	0	0	9.74733e+07	0	109500000
P35831	191450000	1.97067e+08	2.01037e+08	165130000	172810000	1.38177e+08	1.99127e+08	228640000	2.02553e+08	220060000
P35922	1200400000	1377900000	1.43697e+09	1346900000	1.21357e+09	662720000	6.59487e+08	5.00557e+08	6.34387e+08	6.20273e+08
P35951	2.76023e+08	2.35097e+08	213760000	2.56697e+08	2.62813e+08	0	0	0	0	0
P35979	2.31003e+10	2.31363e+10	2.36473e+10	2.24417e+10	1.98783e+10	1.42887e+10	15540000000	13726000000	1.25727e+10	1.26737e+10
P35980	6.79883e+09	6.12593e+09	6.34473e+09	6.39217e+09	7987100000	3.51907e+09	4.11357e+09	4.37713e+09	3.84717e+09	4.01443e+09
P36536	833120000	9.71373e+08	992190000	7.64413e+08	8.92057e+08	8.88973e+08	9.72057e+08	5.18623e+08	8.20907e+08	7.26623e+08
P36552	5.89963e+08	7.16317e+08	695680000	6.79513e+08	6.18653e+08	4.75917e+08	578600000	6.04247e+08	9.17567e+08	714540000
P36916	4.99353e+08	459470000	4.94037e+08	5.02583e+08	4.66507e+08	0	0	0	0	0
P36993	419550000	120410000	1.16773e+08	1.25683e+08	84960000	0	0	0	0	0
P37040	4438200000	4.57187e+09	4.22637e+09	4.73067e+09	4.64153e+09	3.99307e+08	156230000	1.81939e+08	7.85683e+08	3.45083e+08
P37172	0	0	0	0	0	0	0	0	0	1.21323e+07
P37804	3.47903e+10	2.99903e+10	2.97913e+10	2.98293e+10	29411000000	73172000000	8.17833e+10	68429000000	3.18917e+10	38025000000
P37889	682950000	4.92283e+08	4.85367e+08	6.65903e+08	5.92767e+08	0	0	0	0	0
P37913	1.96023e+09	2.08563e+09	1.82357e+09	1.74057e+09	1.82917e+09	0	0	0	0	0
P38060	102670000	2.09093e+08	1.20737e+08	102050000	152340000	0	0	0	0	0
P38585	0	0	0	0	10726000	0	0	0	0	0
P38647	2.84197e+10	2.89757e+10	29159000000	29111000000	27747000000	2.35393e+10	2.38913e+10	23553000000	34636000000	2.97117e+10
P39053	1.13353e+08	206450000	220220000	5.98267e+07	1.06903e+08	0	0	0	0	0
P39054	1.75773e+09	1.87207e+09	1.89257e+09	1713800000	1.55197e+09	1572900000	1.61253e+09	1.50837e+09	1123070000	1229300000
P39061	0	0	0	0	0	4.00457e+08	382540000	3.18067e+08	6.38973e+08	4.81837e+08
P39098	0	0	0	0	0	0	0	0	0	2.86127e+07
P39447	2.40207e+08	295780000	2.87813e+08	189850000	255500000	519640000	4.70357e+08	4.26813e+08	3.80627e+08	4.30497e+08
P39749	7.50117e+08	7.89607e+08	7.64747e+08	6.60307e+08	7.29003e+08	932110000	881260000	9.77903e+08	949010000	1048540000
P39876	0	0	0	0	0	0	0	0	0	0
P40124	1.83003e+10	1.72767e+10	18008000000	18189000000	18853000000	1.40397e+10	1.59303e+10	1.56157e+10	1.01449e+10	1.24913e+10
P40142	1.80273e+10	2.04157e+10	1.99537e+10	1.63203e+10	1.88003e+10	1992400000	1749800000	3.24583e+09	2.06017e+09	2.32343e+09
P40201;E9PZM4	0	0	0	0	0	0	0	0	0	32017000
P40240	2.91847e+08	9.04857e+08	6.17997e+08	596140000	5.55697e+08	0	0	0	0	0
P40336	717770000	6.86767e+08	6.45343e+08	6.90323e+08	6.81907e+08	1256500000	1.34847e+09	1379400000	9.13593e+08	1.07943e+09
P40630	1.29293e+08	2.19677e+08	1.33413e+08	62840000	6.03467e+07	0	0	0	0	0
P41105	1.67243e+09	1.95043e+09	2.36307e+09	0	630600000	0	0	0	0	0
P41216	0	0	0	0	0	416980000	454720000	4.42963e+08	6.50883e+08	5.22837e+08
P41241;P41242	2.45747e+08	2.64637e+08	2.29873e+08	1.97593e+08	137270000	1.34093e+08	1.55067e+08	108230000	0	7.88567e+07
P41731	1.79483e+09	1.28027e+09	831400000	7.05233e+08	5.26633e+08	0	0	0	0	0
P41778	0	7.82733e+07	0	0	0	0	0	0	0	0
P42125	3.24937e+08	4.21373e+08	4.22693e+08	302970000	3.56227e+08	0	0	0	0	0
P42128	2.01003e+08	0	0	0	0	0	0	0	0	0
P42208	6824600000	7.05947e+09	7.21133e+09	6723800000	6748900000	6.03527e+09	6021200000	6.30903e+09	4712000000	5.84923e+09
P42225	0	0	2.37647e+08	0	0	9.06923e+08	962600000	1.01658e+09	846240000	952970000
P42227	1530300000	1.75113e+09	1623400000	1472300000	1.40023e+09	1.44227e+09	1.54213e+09	1.30177e+09	1.40693e+09	1.55747e+09
P42230	0	0	0	0	2.94757e+07	0	0	0	0	0
P42232	0	0	0	0	0	0	0	0	0	27757000
P42337	0	0	0	0	0	0	0	0	18181000	0
P42567	28066000	0	0	0	0	0	0	0	0	0
P42669	3.64037e+08	279490000	342210000	341010000	2.82797e+08	1.40817e+08	6.01067e+07	1.74727e+08	7.03167e+07	5.53633e+07
P42859	0	0	8.26333e+07	0	0	0	0	0	0	0
P42932	1.92657e+10	2.04673e+10	19890000000	1.88867e+10	19155000000	1.74053e+10	1.91177e+10	1.67557e+10	1.48843e+10	16684000000
P43024	2.25533e+09	2.32797e+09	2961300000	2.59553e+09	2.93163e+09	2631900000	1180400000	2135700000	5.57597e+09	3.45313e+09
P43135;Q60632;P43136	0	0	0	78880000	0	0	0	0	0	0
P43247	488220000	3.90143e+08	4.24907e+08	3.74787e+08	3.48373e+08	218280000	2.04167e+08	0	1.07117e+08	2.04687e+08
P43274	9.55793e+09	12017000000	12601000000	1.29943e+10	12423000000	0	0	0	0	0
P43275	7.24713e+09	6.86727e+09	7.28013e+09	7025300000	7.24113e+09	0	0	0	0	0
P43276	16145000000	1.38967e+10	1.57007e+10	1.58413e+10	22294000000	0	0	0	9.75433e+08	8.88167e+08
P43277	1102200000	1.10163e+09	1.30513e+09	1.01223e+09	0	0	0	8.52833e+08	0	0
P43346	0	0	0	26697000	0	0	0	0	0	0
P43406	1.29153e+09	1.26937e+09	1.33763e+09	1.1595e+09	1.25803e+09	797380000	6.70903e+08	561470000	1.00033e+09	8.24443e+08
P43883	491570000	479360000	4.29183e+08	4.65087e+08	442220000	0	0	0	0	0
P45376	4181100000	4.81223e+09	4566000000	4444800000	4633500000	3.58887e+09	3.36403e+09	3.10273e+09	1441300000	1.70833e+09
P45377	3168900000	3.21847e+09	3650700000	3165700000	3466000000	0	0	0	0	0
P45591	1.32297e+09	1.45403e+09	1.31347e+09	1.25063e+09	1366900000	9.92637e+08	974880000	1067700000	6.88693e+08	6.69593e+08
P45878	1569400000	1661400000	1.66993e+09	1632700000	1.60637e+09	1.66167e+09	1.60597e+09	1049000000	2.14253e+09	1.88327e+09
P45952	658850000	5.75977e+08	5.08287e+08	5.73583e+08	469910000	4.32653e+08	4.31287e+08	3.11213e+08	8.49447e+08	4.99777e+08
P46061	4693600000	5.24273e+09	4997100000	5.62703e+09	6402900000	8.02747e+08	0	6.71883e+08	581720000	9.24047e+08
P46414	0	0	0	7.43467e+06	0	0	0	0	0	0
P46460	1.54183e+09	1606600000	1.85893e+09	1.62253e+09	1.49487e+09	2.21063e+09	2.30053e+09	1.90807e+09	1.99507e+09	2423300000
P46467;Q8BPY9	919500000	9.06737e+08	9.01563e+08	791130000	8.71007e+08	6.79857e+08	7.43507e+08	7.01187e+08	537010000	616430000
P46471	5.99457e+09	6058900000	5798900000	6.33707e+09	5827300000	5.75727e+09	6261500000	5.44607e+09	5069100000	5.46443e+09
P46638;P62492	3823900000	3.97607e+09	3.63647e+09	3.92497e+09	4169400000	4.00893e+09	4.29127e+09	3.89603e+09	5072900000	4.31047e+09
P46660	0	0	0	0	0	0	85050000	0	0	6.29433e+07
P46662	0	0	0	0	2.07783e+07	0	0	0	0	0
P46664	2.55847e+09	2.82723e+09	2938600000	2628500000	2706400000	1.31877e+09	1504000000	1289400000	7.64637e+08	870490000
P46718	0	0	0	0	0	0	0	0	0	1.72867e+07
P46735;O88329	1.36047e+09	1.25136e+09	1.00405e+09	946460000	1214300000	5.53167e+07	128690000	56680000	6.06533e+07	4.46833e+07
P46737	0	0	0	0	2.86303e+07	0	0	0	0	0
P46935	1.44557e+10	1.50053e+10	1.46073e+10	1.37137e+10	1.31627e+10	0	0	0	0	0
P46938	3.25327e+08	3.45147e+08	2.14643e+08	348060000	299200000	66330000	131600000	3.13483e+08	92830000	122980000
P46978	2.05397e+09	2.11313e+09	2.17787e+09	1.84913e+09	2.18807e+09	1.65047e+09	1787400000	1.67867e+09	2.45637e+09	2.12633e+09
P47199	3.53107e+08	589570000	663290000	432460000	564060000	7.79767e+08	5.27837e+08	4.51417e+08	6.60717e+08	656060000
P47226	1.81313e+09	1964100000	1856400000	2.57017e+09	2160500000	166420000	309970000	3.58307e+08	4.92313e+08	4.45767e+08
P47713	7.14697e+09	6665100000	6141100000	5.77663e+09	5.28403e+09	6.14833e+07	0	0	0	1.70257e+08
P47738	4666200000	6.58847e+09	5192300000	5.19283e+09	4.63993e+09	8.82043e+08	1.00241e+09	9.35697e+08	1598900000	1.13567e+09
P47739	0	0	0	0	0	0	0	0	0	55660000
P47740	121296000	7.01167e+07	68747000	1.17123e+08	5.39567e+07	0	0	0	0	0
P47753	1.35097e+09	1.31803e+09	1562300000	1523800000	1.34517e+09	1873500000	1.86473e+09	2.04737e+09	1.64027e+09	1.59017e+09
P47754	3892200000	3.50173e+09	3.96693e+09	3.56407e+09	3.77247e+09	3656100000	3.63223e+09	4.10937e+09	3.22583e+09	3481200000
P47757	7.54983e+09	7.62877e+09	8174000000	7732900000	7.91997e+09	8.48037e+09	8999800000	9.90867e+09	7.25173e+09	8164900000
P47791	1.10142e+09	1.36237e+09	1.41413e+09	1311400000	1241000000	1.03017e+08	2.67833e+08	0	0	0
P47802	65550000	1.52487e+08	1.94103e+08	65770000	131910000	0	0	0	0	0
P47809	3.77797e+08	3.99247e+08	3.98567e+08	399360000	3.01487e+08	247390000	354800000	316390000	0	0
P47811	560090000	624050000	562330000	5.69773e+08	5.52283e+08	0	0	0	0	0
P47856	2.13517e+09	2295300000	2338000000	2195600000	2268400000	2322200000	2.40463e+09	2.29707e+09	1.87007e+09	1.86093e+09
P47857	4.54967e+08	6.70767e+08	6.33047e+08	480010000	522580000	3.44697e+08	1.36773e+08	114150000	0	1.74113e+08
P47877	0	0	0	0	0	1.23567e+08	0	0	1.30917e+08	1.57683e+08
P47911	1.49313e+10	1.49203e+10	1.83177e+10	1.50637e+10	1.50287e+10	2.19663e+09	1.62073e+09	0	6315000000	5.95477e+09
P47934	0	0	0	0	0	2.58707e+08	148350000	2.74987e+08	271300000	1.80563e+08
P47941	6.74573e+08	7.53117e+08	757000000	660030000	7.00337e+08	1.06124e+09	1.07143e+09	1026800000	7.08793e+08	7.96797e+08
P47955;E9Q3T0	1.34593e+10	1.36403e+10	1.49893e+10	1.18577e+10	15657000000	5.27867e+09	3.44173e+09	6.23133e+09	2.22923e+09	7.20247e+09
P47962	2.24073e+10	23875000000	2.48073e+10	22955000000	2.18303e+10	1.30933e+10	14838000000	1.31583e+10	9.80713e+09	12448000000
P47963	11264000000	1.14477e+10	11732000000	1.15173e+10	1.10867e+10	7106900000	6.45983e+09	7214100000	6.49773e+09	7.38733e+09
P47964	0	0	0	0	0	0	0	0	0	4.66033e+08
P47968	0	0	0	0	0	0	0	0	30719000	0
P48024	3.08027e+09	3002000000	3.41137e+09	3272200000	3.42493e+09	2.30343e+09	2.21607e+09	2.02537e+09	1.34277e+09	1.41763e+09
P48036	1.57877e+10	1.78033e+10	18263000000	15360000000	16405000000	2.72217e+10	3.04487e+10	2.85813e+10	1.77033e+10	2.20717e+10
P48193	0	0	15457000	0	0	0	0	0	0	0
P48428	0	0	0	0	3.52633e+08	0	0	4.37587e+08	0	1.76103e+08
P48453;P48455	0	0	45650000	0	0	0	0	0	0	0
P48678	4.59227e+10	4.50433e+10	4.78453e+10	4.44543e+10	4.43603e+10	8.88017e+10	8.66813e+10	8.87897e+10	1.12203e+11	115280000000
P48722	5.47457e+08	5.82567e+08	6.28773e+08	5.88227e+08	589060000	0	133170000	0	0	83470000
P48755	0	0	0	0	0	0	0	0	0	21275000
P48758	954750000	1096020000	8.51143e+08	1178160000	4.31163e+08	2903300000	3023900000	2788700000	1.81153e+09	1.72213e+09
P48771	7.63313e+08	415720000	4.35833e+08	745200000	1206500000	0	0	0	0	0
P48774	0	0	0	0	0	4.98243e+08	0	1.77847e+08	241400000	308920000
P48962;Q3V132	1.18307e+10	1.33227e+10	1.32853e+10	1.14784e+10	13429000000	1.07948e+10	11743000000	1.02134e+10	19750000000	1.38817e+10
P49025	1.72447e+07	0	0	0	0	0	0	0	0	0
P49138;Q3UMW7	390520000	4.55323e+08	4.09853e+08	5.07373e+08	4.46953e+08	0	0	0	0	0
P49282	7.46233e+07	81860000	2.11527e+08	0	5.79767e+07	0	0	0	0	0
P49312	2.59713e+10	2.79853e+10	25334000000	26288000000	26487000000	26233000000	2.46053e+10	23180000000	2.07363e+10	2.13537e+10
P49442	8.91633e+07	65620000	2.17983e+08	54820000	120540000	0	0	0	0	0
P49443	2.93007e+08	3.66857e+08	431920000	3.48237e+08	3.95383e+08	235100000	2.49333e+08	4.03283e+08	0	0
P49586;Q811Q9	9.95433e+07	250400000	77630000	0	4.48033e+07	1.56503e+08	0	2.43797e+08	369960000	303430000
P49615	5.88867e+07	54780000	0	0	0	1.25697e+08	1.37717e+08	247560000	0	0
P49717;Q9CWV1	5136900000	5626000000	5.60437e+09	5496700000	5.33523e+09	5.39743e+09	5.49793e+09	5.55707e+09	4.83313e+09	5.44383e+09
P49718	5.82173e+09	6.32057e+09	6.03243e+09	5.51943e+09	5.79967e+09	3.37983e+09	3.62273e+09	3.51897e+09	2.93433e+09	3094000000
P49722	1.78243e+09	2.43427e+09	2455800000	1.37374e+09	2.39207e+09	1213050000	6.77763e+08	1267000000	1512830000	1.17347e+09
P49817;P51637	1140300000	1.07797e+09	1.14709e+09	1185700000	1.25553e+09	1686500000	1879600000	1.50987e+09	2758800000	2.03603e+09
P49962	3.75873e+08	2.51053e+08	1.53203e+08	380800000	112200000	0	0	0	0	0
P50096	2.10877e+08	2.55203e+08	2.73957e+08	3.00167e+08	203350000	3.60193e+08	3.73067e+08	3.66207e+08	2.25863e+08	3.70497e+08
P50136	0	0	0	0	0	0	0	0	0	0
P50247	14049000000	1.45207e+10	1.46847e+10	14454000000	12727000000	1.00666e+10	9.61377e+09	9.12837e+09	6.53997e+09	7.42033e+09
P50396	1.00657e+09	1.06415e+09	1130300000	1.10787e+09	1028660000	1.05714e+09	9.30973e+08	5.57853e+08	0	0
P50428	0	1.17387e+08	59170000	4.91133e+07	0	0	0	0	0	0
P50429	0	0	38490000	0	0	0	0	0	0	0
P50431	3.08957e+08	2.53527e+08	3.94113e+08	2.97203e+08	3.60493e+08	6.09753e+08	677110000	595360000	3.26637e+08	440820000
P50516	1597300000	1.47257e+09	1409300000	1.37253e+09	1.35213e+09	2.73583e+09	2.87833e+09	2995200000	3.19437e+09	3.03547e+09
P50518;Q9D593	278000000	447600000	4.47867e+08	5.11757e+08	4.03523e+08	1.38973e+08	3.39327e+08	4.14373e+08	503700000	5.02113e+08
P50543	3849600000	4.08843e+09	4.08897e+09	3.49863e+09	4.61983e+09	688500000	0	0	0	0
P50544	1.45783e+09	1.93807e+09	1.83517e+09	1.18389e+09	1.38883e+09	154820000	421180000	362200000	5.82113e+08	2.77857e+08
P50580	1.33127e+10	1.34233e+10	13511000000	1.28267e+10	1.25353e+10	6.65487e+09	6917700000	6.63643e+09	4.59807e+09	5595200000
P50637	529790000	2.66457e+08	623810000	3.79033e+08	0	0	0	0	0	0
P51125	1.40337e+09	1.55377e+09	1.83827e+09	1.56783e+09	1.40153e+09	0	0	0	0	0
P51150	6.04797e+09	5949200000	6060900000	6.21753e+09	5.91027e+09	9498000000	9611700000	8.52607e+09	1.09471e+10	9665500000
P51174	1940500000	2.10597e+09	2.10237e+09	2150400000	2.02037e+09	1.79247e+09	1.80997e+09	1.77807e+09	2.20737e+09	2.05773e+09
P51175	0	0	0	0	0	2.88327e+07	0	0	0	0
P51410;A0A140T8T4;S4R1R7	9.95227e+09	10558600000	1.01368e+10	9.95373e+09	10302000000	5321800000	5589300000	6.25273e+09	7220200000	6938100000
P51432	332090000	3.65073e+08	3.67407e+08	3.47943e+08	3.65263e+08	2.04533e+08	0	1.13247e+08	0	8.17967e+07
P51569	0	0	0	0	2.79607e+07	0	0	0	0	0
P51655	7.22633e+06	0	0	0	0	0	0	0	0	0
P51660	678560000	6.34147e+08	6.74347e+08	6.49277e+08	6.64637e+08	2.64003e+08	0	1.29003e+08	8.64587e+08	4.38103e+08
P51807	1384000000	1.18607e+09	1253000000	1.21423e+09	1.09377e+09	344300000	1.05793e+09	0	8.51367e+08	4.69467e+08
P51855	3.78767e+08	3.46063e+08	347560000	351180000	3.09207e+08	0	0	0	0	0
P51859	2.61977e+09	2933900000	3045400000	2.62883e+09	2762200000	2.46287e+09	2865300000	1912000000	1793800000	2159500000
P51863	4.37917e+08	3.88937e+08	414390000	397340000	4.25867e+08	4.28767e+08	3.68377e+08	469530000	7.02767e+08	5.29937e+08
P51881	2.49797e+10	23928000000	2.40373e+10	2.33793e+10	24281000000	5.06213e+09	4878300000	5.04627e+09	6510300000	5.66957e+09
P51912	0	6.34733e+07	123630000	0	0	0	0	0	0	0
P51949	0	0	0	0	5.54867e+07	0	0	0	0	0
P52019	0	0	0	3.38367e+07	0	0	0	0	0	0
P52196	0	2.96283e+07	0	52260000	0	0	0	0	0	0
P52293	7819000000	7.74693e+09	7083100000	6.92373e+09	7.12873e+09	4.94517e+08	9.64933e+08	861730000	4.50387e+08	961840000
P52332	0	0	0	0	8.16733e+06	0	0	0	0	0
P52431	199490000	2.69357e+08	195960000	2.58057e+08	2.14883e+08	0	0	0	0	0
P52432	2.66203e+08	2.35777e+08	2.12413e+08	182050000	240000000	9.56033e+07	1.97477e+08	161350000	107690000	9.57367e+07
P52479	3.03443e+08	3.07777e+08	101580000	2.87373e+08	287850000	0	0	0	0	0
P52480	1.54577e+11	1.68203e+11	1.67993e+11	1.56463e+11	155860000000	151650000000	1.67627e+11	1.59343e+11	8.87573e+10	1.04997e+11
P52482	62800000	1.30943e+08	142650000	1.43513e+08	5.69533e+07	0	0	8.63367e+07	0	0
Q91W82;P52483	0	0	0	0	0	0	0	0	0	0
P52503	0	0	0	0	0	0	0	0	0	9.38133e+07
P52633	0	4.36033e+07	4.02187e+07	15907000	3.94447e+07	0	0	0	0	0
P52825	1.25893e+08	147670000	1.84607e+08	6.66133e+07	121610000	0	0	0	0	0
P52875	1.52777e+08	2.16567e+08	216030000	2.26527e+08	1.59447e+08	0	0	0	0	7.81633e+07
P52912	0	0	0	0	0	0	1.56153e+08	2.39393e+08	9.28367e+07	2.51933e+08
P52927	7.47697e+09	3.35367e+09	5.69957e+09	7.43657e+09	8030000000	0	0	0	0	0
P53026	18172000000	17597000000	1.79703e+10	1.92883e+10	1.83117e+10	1.22853e+10	1.21627e+10	11464000000	1.03617e+10	1.11578e+10
P53395	64552000	43700000	1.21951e+08	4.68633e+07	3.46633e+07	0	0	0	0	0
P53564	0	3.08473e+07	27809000	0	0	0	0	0	0	0
P53569	5.13957e+08	4.47197e+08	4.54903e+08	5.22937e+08	5.18683e+08	0	0	0	0	0
P53690	0	0	0	0	0	0	3.54567e+07	0	4.13667e+07	0
P53702	573540000	3.66167e+08	5.51727e+08	5.24337e+08	4.49317e+08	0	0	0	0	0
P53798	0	0	0	0	0	319240000	132350000	1.31673e+08	3.52077e+08	2.48783e+08
P53810	2.68447e+09	2916700000	2.71447e+09	2.55467e+09	2.40043e+09	1664200000	1.77393e+09	1528000000	4.84327e+08	5.54683e+08
P53811	1.36207e+09	1.28827e+09	1261100000	1350500000	1.32003e+09	1.52963e+09	1.68273e+09	1.56443e+09	7.47113e+08	9.84913e+08
P53986	9.39067e+07	2.24497e+08	453840000	219270000	1.38157e+08	0	0	0	0	0
P53994	4.21027e+09	4.34603e+09	4.77153e+09	4289400000	4264800000	3735700000	3803400000	3788700000	4.54283e+09	3.74523e+09
P53995	4.23403e+08	4.21097e+08	2.97757e+08	2.73953e+08	3.83553e+08	0	0	0	0	0
P53996	1.00267e+09	788260000	969190000	1064910000	1141700000	7.91533e+08	6.17037e+08	1050160000	6.53487e+08	550840000
P54071	7124600000	7.17387e+09	7.33897e+09	7.06607e+09	7079400000	7.12793e+09	7497300000	7695300000	1.07943e+10	8748000000
P54103	3.73253e+08	4.54097e+08	4.32033e+08	429130000	4.56707e+08	0	0	0	0	1.24747e+08
P54116	48600000	1.35677e+08	59780000	0	5.08667e+07	0	0	0	0	0
P54227;P55821	4.39613e+09	4.41007e+09	4890500000	4060700000	3.74713e+09	3.77667e+09	4.61147e+09	3.24023e+09	1773900000	2.16313e+09
P54276	4.58083e+08	545660000	5.62877e+08	5.80463e+08	4.75757e+08	7.16667e+07	9.61767e+07	296130000	2.41387e+08	1.67227e+08
P54279	0	0	0	0	0	0	8.82567e+06	0	0	0
P54285	0	0	0	0	0	0	0	1.37283e+07	0	0
P54726	0	6.53667e+06	0	0	0	0	0	0	0	0
P54728	2063400000	2.20753e+09	1.98327e+09	1875000000	1.87283e+09	2.55087e+09	2404000000	1.94257e+09	1.88733e+09	1.93233e+09
P54729	0	0	0	19340000	1.61027e+07	0	0	0	0	0
P54731	1.42717e+08	1.74267e+08	1.60143e+08	126530000	1.31247e+08	0	0	0	0	0
P54761;P54754	0	0	0	0	0	0	0	0	0	1.96777e+07
P54775	4515000000	4.78923e+09	4.54823e+09	4586200000	4.49883e+09	4.58147e+09	5.09257e+09	4.97673e+09	3838200000	4.45453e+09
P54822	2704300000	3.50353e+09	3.57357e+09	3129900000	3.18693e+09	1.2232e+08	2.84147e+08	1.67283e+08	45690000	2.91243e+07
P54823	3327500000	3.46113e+09	3.46897e+09	3.37213e+09	3.25303e+09	2.92623e+09	3541300000	2918200000	2564600000	2.82913e+09
P54923	7.10467e+08	653680000	7.31313e+08	5.96017e+08	7.52583e+08	0	0	0	0	0
P55012	1854800000	1.75277e+09	1.88253e+09	1.70497e+09	1627800000	0	0	0	0	0
P55096	422290000	4.79397e+08	460610000	4.19003e+08	4.17643e+08	8.67337e+08	871550000	7.47067e+08	1313600000	1.12097e+09
P55194;A0A2R8W6I7	314910000	299510000	3.54747e+08	3.62173e+08	3.77617e+08	0	0	0	0	0
P55258	353900000	1.83237e+08	1.63163e+08	1.28967e+08	1.64477e+08	0	0	0	0	0
P55264	1.069e+09	1207700000	1.11777e+09	1.06573e+09	1.06487e+09	1.66793e+09	1.78987e+09	1.26307e+09	6.41047e+08	484820000
P55271	0	0	0	0	0	0	0	0	0	284510000
P55302	440800000	324420000	391090000	5.32823e+08	3.94127e+08	0	0	0	0	0
P55937	216110000	284870000	3.08693e+08	98880000	236700000	0	0	0	0	0
P56135	1.66957e+09	1.67223e+09	1.59203e+09	1684800000	1631900000	0	0	0	0	0
P56183	246320000	2.34187e+08	226220000	2.12483e+08	1.61643e+08	0	0	0	0	0
P56212	1.39677e+09	1.67147e+09	1.60517e+09	1472600000	1364500000	1.13591e+09	1.21837e+09	7.49087e+08	4.80063e+08	3.14237e+08
P56371	19552000	0	0	0	0	0	0	0	0	0
P56376	0	4.13733e+07	0	0	0	0	0	0	0	0
P56380	9.44267e+07	111310000	1.27927e+08	0	0	0	0	0	0	0
P56387	0	0	0	0	1.78927e+07	0	0	0	0	0
P56389	86680000	52420000	89530000	0	6.25733e+07	0	0	0	0	0
P56390	2.00617e+08	106680000	1.73383e+08	8.58367e+07	1.15107e+08	0	0	0	0	0
P56391	2.00777e+09	1.91237e+09	2.08003e+09	2.07143e+09	2.27663e+09	0	0	0	0	0
P56394	905890000	6.59157e+08	644790000	2.97713e+08	3.25533e+08	0	0	0	0	0
P56395	1.10995e+09	9.86153e+08	1.28313e+09	1.13881e+09	1.19833e+09	270200000	0	375400000	1.06722e+09	1.30083e+09
P56399	3.61833e+09	4429000000	4.22877e+09	3.82417e+09	3.94743e+09	4.89183e+09	5.00833e+09	4.73713e+09	3.24033e+09	3.83693e+09
P56480	45369000000	49710000000	48601000000	4.82703e+10	4.97333e+10	49917000000	46822000000	45182000000	7.16357e+10	5.76823e+10
P56546	689320000	7.58657e+08	782970000	699860000	748380000	727800000	761760000	8.27297e+08	7.00297e+08	725340000
P56564	0	0	0	0	16907000	0	0	0	0	0
P56695	0	0	0	12344000	0	0	0	0	0	0
P56812	1.13937e+09	1154600000	1.15327e+09	9.94957e+08	1.12767e+09	1.01376e+09	1.09768e+09	9.24933e+08	523810000	7.18843e+08
P56873	86810000	1.76713e+08	270130000	2.66633e+08	1.62123e+08	0	0	0	0	0
P56959	8.11233e+09	8333800000	8.44977e+09	7.07767e+09	7897900000	8962200000	1.02327e+10	8.24167e+09	6.55343e+09	7.77047e+09
P56960	6.27573e+08	7.72793e+08	692420000	6.82337e+08	6.69757e+08	8.52667e+08	7.83227e+08	8.22593e+08	625440000	9.27663e+08
P57716	272000000	4.40333e+08	386240000	3.62543e+08	466820000	4.65483e+08	268850000	0	143370000	2.50097e+08
P57722	0	0	1.97637e+07	0	0	0	0	0	0	0
P57724	0	0	0	0	0	2.61053e+07	0	0	0	0
P57746	0	0	0	0	0	0	0	6.53767e+07	0	74040000
P57759	8.39207e+08	8.41633e+08	7.86893e+08	755130000	838540000	0	0	0	0	0
P57776	2.25523e+10	2.40913e+10	2.34747e+10	2.52903e+10	2.23083e+10	2723600000	3277200000	2.57247e+09	2.32333e+09	2.70557e+09
P57780	4.23127e+10	3.85187e+10	40790000000	41209000000	3.95543e+10	5.93313e+10	66181000000	6.18163e+10	4.30387e+10	5.21753e+10
P57784;A0A0U1RNZ6	1.35143e+09	1.46573e+09	1342900000	1.52227e+09	1.31447e+09	1.59257e+09	1.59713e+09	1.41497e+09	1.52143e+09	1466300000
P58021	8.57723e+08	712230000	781810000	9.27693e+08	793850000	1607900000	1.70067e+09	1.62063e+09	2513900000	2.00643e+09
P58044	7.29753e+08	7.62157e+08	7.47213e+08	719270000	711230000	0	0	0	0	0
P58059	0	0	0	0	0	0	0	0	0	2.14133e+07
P58064;A0A338P7H3	0	0	0	0	0	51570000	5.53633e+07	0	174280000	1.28877e+08
P58158	0	0	0	0	0	0	0	0	0	0
P58252	1.32937e+11	1.33587e+11	1.32777e+11	135150000000	1.30413e+11	1.44653e+11	1.55643e+11	1.43737e+11	8.38327e+10	9.66333e+10
P58281	3.06313e+08	1.98567e+08	2.03183e+08	1.76697e+08	2.43263e+08	820970000	7.81403e+08	708420000	1.26873e+09	1013820000
P58321	0	0	0	0	0	0	0	0	0	180630000
P58389	850550000	8.72403e+08	888210000	8.01597e+08	7.88457e+08	6.48113e+08	619610000	8.60847e+08	0	1.80533e+08
P58404	57580000	0	59620000	191370000	0	0	0	0	0	0
P58462;Q9DBY0	0	41620000	52430000	4.79167e+07	0	0	0	0	58330000	5.05133e+07
P58468	5.39723e+07	0	0	0	0	0	0	0	0	0
P58501	0	0	0	0	3.08677e+07	0	0	0	0	0
P58742	3.44483e+09	3.63743e+09	3.84567e+09	3.63607e+09	4146500000	0	0	1166100000	1921100000	1672000000
P58771	61002000000	5.66543e+10	6.31347e+10	73983000000	7.16017e+10	7.45857e+10	72655000000	82654000000	79896000000	8.46347e+10
P58801	2.43717e+08	9.88267e+07	7.86233e+07	7.52233e+07	79860000	0	0	0	0	0
P58854	0	0	0	0	0	3.84033e+07	0	0	45840000	7.79233e+07
P58871	1.55607e+09	1.02974e+09	1370500000	1112900000	1.01914e+09	328750000	3.15397e+08	2.81853e+08	4.66763e+08	4.26897e+08
P59016	0	0	0	0	0	0	0	0	0	1.90023e+07
P59017	0	6.11533e+07	6.07633e+07	5.03133e+07	91870000	0	0	0	0	0
P59024	0	0	0	0	0	1.69563e+08	0	91780000	2.92583e+08	2.04243e+08
P59108	0	0	0	0	0	3.89267e+07	0	0	8.65967e+07	0
P59114	0	0	0	0	0	0	0	0	0	15427000
P59222	0	0	0	0	0	0	0	0	0	3.50233e+07
P59235	294810000	210100000	2.04853e+08	306660000	0	0	0	0	9.06567e+07	0
P59325	1754400000	1720700000	1.64287e+09	1.50323e+09	1630100000	1.37737e+09	1.50333e+09	1.40687e+09	8.87823e+08	1.08387e+09
P59326	0	0	0	0	0	0	0	1.58093e+07	0	0
P59328	3.97713e+08	315110000	2.11063e+08	3.90427e+08	3.60823e+08	0	0	0	0	0
P59438	18808000	0	0	0	0	0	0	0	0	0
P59481	0	0	0	0	0	0	0	0	0	4.44833e+07
P59708	0	0	1.00767e+08	115450000	3.70523e+08	1.43637e+08	231920000	1.67423e+08	3.63697e+08	3.48593e+08
P59759	9.56167e+07	1.00447e+08	99070000	1.71427e+08	9.23967e+07	0	0	0	0	0
P59997	0	0	0	0	7.67733e+07	0	0	0	0	0
P59999	4936900000	5.16073e+09	5049300000	4925800000	5.29433e+09	6003800000	6.07253e+09	5.78853e+09	3775600000	4034400000
P60003	0	0	0	0	0	0	0	0	0	89620000
P60060	4.75607e+08	4.60343e+08	456510000	460850000	1.39513e+08	2.09577e+08	1.88733e+08	1.54823e+08	254640000	187010000
P60122	3.77523e+09	4038400000	3.98393e+09	3684700000	3.73077e+09	3969400000	3683200000	3.51133e+09	4.21357e+09	3.89033e+09
P60229	4.17337e+09	4.02597e+09	4095500000	3905500000	3.99967e+09	3263600000	3.53217e+09	3145400000	2.81523e+09	2.95803e+09
P60335	1.40093e+10	1.64123e+10	1.42437e+10	1.38867e+10	13693000000	1.29273e+10	1.34093e+10	11719000000	1.12018e+10	13476000000
P60521	0	0	0	0	0	7.89533e+07	8.38667e+07	0	0	0
P60603	0	0	0	0	0	0	7.09967e+07	0	0	0
P60605	6.14833e+07	0	1.29573e+08	54240000	0	0	0	0	0	0
P60670	5.09943e+08	535660000	5.65927e+08	6.29083e+08	579150000	818990000	9.34577e+08	693660000	621300000	6.97713e+08
P60710;E9Q3M9	14242000000	1.08398e+10	12796400000	1.67117e+10	1.71147e+10	1.04944e+10	2450600000	7286900000	6969100000	8.55013e+09
P60762	84580000	0	0	39320000	0	0	0	0	0	0
P60766	1.97723e+09	2.14797e+09	2113900000	1.86613e+09	1944000000	1942200000	1990300000	1.84623e+09	1970800000	1.63417e+09
P60824	0	0	0	0	0	1.19993e+09	1209100000	1068600000	8.34103e+08	928440000
P60843	6.03927e+10	6.21607e+10	5.87187e+10	58390000000	5.95033e+10	4.96233e+10	5.16727e+10	49329000000	28559000000	34254000000
P60867	1.73727e+10	1.36827e+10	13456000000	15031000000	1.47027e+10	1.25627e+10	12333000000	1.27737e+10	1.01191e+10	1.23057e+10
P60898	0	0	0	3.82533e+07	0	0	0	0	0	0
P60904	102980000	4.54267e+07	3.98733e+07	5.41433e+07	0	1.10397e+08	3.11993e+08	192520000	3.88683e+08	3.32923e+08
P61021	0	0	0	0	0	686710000	8.26563e+08	4.17123e+08	4.47637e+08	5.96753e+08
P61022	1.38683e+08	195040000	200290000	1.39357e+08	2.08783e+08	0	4.56733e+07	9.54533e+07	1.32537e+08	1.03853e+08
Q3UNC9;P61025	0	0	0	0	1.06537e+08	0	0	0	0	0
P61027;Q8K386	7.10117e+08	7.62337e+08	7.82483e+08	5.83827e+08	646020000	2.11717e+08	804500000	6.93523e+08	952050000	8.08827e+08
P61028	0	71700000	8.12333e+07	0	50190000	388460000	4.40427e+08	253230000	4.63257e+08	417630000
P62838;P61079;P61080;Q6ZWY6	1.29313e+09	2011300000	2.12493e+09	1305100000	2.14617e+09	1806800000	1703100000	1.17577e+09	6.73813e+08	1.08553e+09
P61082	1.24887e+09	1.29753e+09	1.20567e+09	1.13667e+09	1179800000	1.13523e+09	1207200000	1221500000	6.81343e+08	9.00683e+08
P61087	1.62463e+09	1681700000	1.74887e+09	1.71993e+09	1.75557e+09	1.14217e+09	1.16485e+09	1201600000	586800000	4.96837e+08
P61089;Q9CQ37	4.64213e+09	5.04727e+09	5.07353e+09	4465600000	4.87357e+09	4131300000	4353000000	3.56627e+09	2080900000	2.18933e+09
P61161	5246000000	4.98107e+09	5631400000	5.86543e+09	5.26063e+09	6.75227e+09	7406200000	6.97957e+09	4.74027e+09	5.40277e+09
P61164	3.21803e+09	3.42797e+09	3204100000	3.36233e+09	3.13227e+09	4.31677e+09	4.73417e+09	4398200000	5120000000	4.88483e+09
P61202	1.75583e+09	1.84427e+09	1.88537e+09	1772400000	1.68257e+09	1.27617e+09	1.37107e+09	1227500000	1.07406e+09	1.22157e+09
P61211	8.42987e+08	9.85247e+08	1.04188e+09	7.52157e+08	8.72953e+08	9.30283e+08	9.16337e+08	9.67223e+08	659780000	7.27217e+08
P61222	5737800000	6.28027e+09	5.93363e+09	5.74863e+09	5.64937e+09	4.31203e+09	4.48113e+09	3803900000	2.53963e+09	3.13763e+09
P61226	0	0	0	0	0	54080000	0	0	0	0
P61255	3.97597e+09	4200000000	4020800000	3643800000	4.01847e+09	2.57303e+09	2.20227e+09	2.41487e+09	1533500000	2.95927e+09
P61264	0	0	0	0	0	1.55483e+08	0	0	0	6.82133e+07
P61290	9.36557e+08	8.02807e+08	8.45747e+08	8.80633e+08	8.42513e+08	1.06097e+09	9.69313e+08	1.0373e+09	1004660000	1158870000
P61294	0	0	0	0	0	0	0	0	12074000	0
P61327;Q9CQL1	1371700000	1.46147e+09	1.31967e+09	1.31967e+09	1.27827e+09	1191600000	1074000000	1.01338e+09	1020820000	9.49327e+08
P61358	1.94107e+10	16723000000	1.62623e+10	17160000000	18639000000	1.44947e+10	1.46567e+10	1.35993e+10	1.36527e+10	13649000000
P61514	1.80873e+08	487130000	4.70413e+08	0	464730000	0	0	172230000	0	0
P61600	120580000	192640000	0	2.32177e+08	1.51313e+08	4.78167e+07	0	0	0	0
P61620	5.32773e+08	885960000	5.58127e+08	6.77493e+08	7.95133e+08	618780000	5.79417e+08	531980000	1.25189e+09	7.65507e+08
P61622	0	0	0	0	3.04813e+07	0	0	0	0	0
P61750	2.12407e+09	2.29043e+09	2.20967e+09	1.91993e+09	2222900000	2.09557e+09	2381500000	2.29883e+09	1387200000	1.54633e+09
P61759	6.67007e+08	667330000	6.62027e+08	7.04533e+08	6.48217e+08	667690000	6.98043e+08	6.66757e+08	4.78933e+08	614480000
P61804	9.56683e+08	1.03963e+09	1074500000	1.10842e+09	1.17194e+09	0	4.72733e+08	5.10667e+08	0	570000000
P61924	1.09383e+09	1.18203e+09	1.27897e+09	1.14153e+09	1.25167e+09	1443600000	1.63757e+09	1.46273e+09	1139200000	1303100000
P61961	636420000	606120000	6.29067e+08	578150000	635630000	7.85327e+08	645340000	5.14883e+08	407340000	3.94437e+08
P61963	95700000	152250000	4.58967e+07	1.77307e+08	0	2.02653e+08	186250000	6.61667e+07	0	1.62893e+08
P61965	867090000	8.50997e+08	8.57333e+08	8.55403e+08	749430000	5.88297e+08	6.50313e+08	649380000	687890000	6.31303e+08
P61967;Q9DB50	0	0	0	0	0	7.35067e+07	8.51567e+07	2.31653e+08	0	0
P61971	2.40223e+09	3.11917e+09	2778500000	2.81763e+09	2.54623e+09	2.66447e+09	2918300000	2.21397e+09	1.28257e+09	1.41903e+09
P61979	2.20103e+10	2.40017e+10	23610000000	2.13043e+10	2.27317e+10	2.60473e+10	2.55387e+10	2.42873e+10	1.93187e+10	22939000000
P61982	5.24807e+09	6.50293e+09	6.72563e+09	6.22783e+09	6511100000	6806500000	6.82183e+09	7.87683e+09	4.83143e+09	5.47373e+09
P62071	6.42843e+08	7.10667e+08	7.27253e+08	469560000	6.65297e+08	8.87003e+08	9.60607e+08	8.54503e+08	9.00063e+08	9.24513e+08
P62073	1.50383e+08	105650000	197270000	0	102380000	0	0	0	151360000	1.73543e+08
P62075	1.18677e+09	1207300000	1.18679e+09	1537400000	9.66457e+08	1.50237e+08	429570000	2.41037e+08	374910000	9.48533e+07
P62077	0	0	0	0	0	0	0	0	0	17215000
P62082	9.87777e+09	10328400000	10157900000	9.76323e+09	9.78997e+09	6.88063e+09	7.18237e+09	6619700000	5762200000	6459200000
P62137	2939700000	2.84077e+09	2.88107e+09	2.54603e+09	2.89683e+09	2.11233e+09	2.09207e+09	2187100000	1750100000	1.88103e+09
P62141	7806100000	7.99133e+09	8.46057e+09	7.04393e+09	7.58903e+09	8.84277e+09	9794000000	8359200000	7.68147e+09	8087000000
P62192	6.28207e+09	6.36997e+09	6.27553e+09	6.58997e+09	6110100000	5.37347e+09	5.90783e+09	5403900000	4613900000	4.95023e+09
P62196	5.50483e+09	5.94857e+09	5.45757e+09	5.64233e+09	5.59693e+09	5.53637e+09	5.74637e+09	5.59867e+09	4882500000	5.34803e+09
P62242	18650000000	16711000000	1.71447e+10	1.74353e+10	18107000000	1.15743e+10	1.22937e+10	12281000000	11612000000	1.21707e+10
P62245	1.26667e+10	1.31113e+10	1.24603e+10	1.26087e+10	12739000000	9112900000	8.57163e+09	8.29407e+09	8994100000	9752000000
P62254	0	0	0	0	4125000	0	0	0	0	0
P62257	282100000	3.41293e+08	3.87487e+08	3.49547e+08	3.55757e+08	5.40133e+07	5.09267e+07	5.84233e+07	0	0
P62259	3.40057e+10	35391000000	3.44877e+10	35026000000	3.57523e+10	2.95897e+10	3.12543e+10	3.23883e+10	1.76017e+10	2.27033e+10
P62264	1.11857e+10	12277000000	1.25147e+10	11741000000	11277000000	7.83643e+09	8.06567e+09	7.15637e+09	7.39533e+09	7.91707e+09
P62267	2559000000	2.86023e+09	2633000000	2355800000	3368400000	1897400000	1.94333e+09	2.35513e+09	2.08237e+09	2423400000
P62281	1.45597e+10	14038000000	1.32577e+10	12139000000	1.38153e+10	8.49513e+09	9146800000	8.42543e+09	9.23817e+09	9.88007e+09
P62301	20912000000	1.90387e+10	1.74893e+10	1.87077e+10	1.73067e+10	1.39693e+10	1.34547e+10	1.20827e+10	1.34753e+10	1.30617e+10
P62305	634440000	1.14727e+09	1020830000	1.05371e+09	1248500000	1025240000	900910000	1.15642e+09	1168420000	1.28227e+09
P62307	0	0	0	0	1.71773e+08	0	0	0	0	0
P62309	580470000	6.22793e+08	1.96903e+08	1.92577e+08	5.81873e+08	0	0	0	221870000	0
P62311	565550000	375660000	1.99893e+08	2.98943e+08	371570000	1.93207e+08	6.50963e+08	699700000	464280000	4.30113e+08
P62313	0	0	0	0	1.41987e+08	0	0	0	0	0
P62315	3.36603e+09	3.83323e+09	3620300000	3.12423e+09	3645800000	3667700000	3.05827e+09	3.46107e+09	3.45663e+09	3.45687e+09
P62317	2.03987e+09	2.30123e+09	2149100000	2.22617e+09	1.98357e+09	2.62717e+09	2435600000	2.56993e+09	3063700000	2.80687e+09
P62320	3649100000	3.61167e+09	3618100000	3.51447e+09	3.27293e+09	3.92037e+09	3.74097e+09	3.22463e+09	3786500000	3689500000
P62322	330450000	344060000	361380000	382980000	345840000	330300000	2.56097e+08	1.16913e+08	256020000	1.73233e+08
P62331	1.34657e+09	1322800000	1.28583e+09	1143200000	1203100000	1995100000	2.16317e+09	1.79553e+09	1.05977e+09	1372800000
P62334	6592300000	6963700000	7155000000	7006100000	6.57283e+09	6.07243e+09	6357300000	6.17257e+09	5.21117e+09	5883800000
P62340	0	0	0	30736000	0	0	0	0	0	0
P62342	8.42833e+07	4.53533e+07	0	0	0	0	0	6.08033e+07	1.57433e+08	170000000
P62482	0	0	0	0	0	0	0	0	0	0
P62484	0	0	0	0	0	0	0	0	15801000	0
P62488	169550000	6.03367e+07	0	0	4.73267e+07	0	0	0	0	0
P62500	482690000	5.33467e+08	488840000	390260000	2.89643e+08	0	0	0	0	0
P62627	1573400000	1.88683e+09	1.92067e+09	1.72417e+09	1.63953e+09	1.39473e+09	1414800000	1202300000	1.58813e+09	1.45707e+09
P62702;V9GWY0	1.58557e+10	15760000000	1.52333e+10	1.47257e+10	1.51333e+10	9.34097e+09	8.80877e+09	8267400000	1.04882e+10	9.10237e+09
P62715	0	0	0	0	0	0	0	0	0	3.13957e+07
P62717	6.75173e+09	6.46627e+09	6556200000	6.15363e+09	6.51027e+09	4.02847e+09	4140400000	3915800000	3.82703e+09	4155600000
P62737	2.48997e+10	1.92203e+10	2.25783e+10	20759000000	2.17177e+10	35029000000	3.01923e+10	2.60683e+10	2.29873e+10	2.25497e+10
P62743	4.18983e+08	4.53247e+08	396750000	3.71477e+08	4.34593e+08	440610000	4.46363e+08	331820000	313200000	4.17613e+08
P62746	0	0	0	0	0	7.29733e+07	0	0	0	1.50113e+08
P62748	315330000	302040000	2.94923e+08	2.75363e+08	304500000	0	0	0	8.51267e+07	6.86567e+07
P62751;D3YTY6	8972700000	10241600000	1.00133e+10	9.31613e+09	1.03516e+10	6.70407e+09	6.39903e+09	7.10357e+09	7482000000	7.91617e+09
P62754	9.51793e+09	9476200000	9.50067e+09	1.0282e+10	9.84113e+09	6.24977e+09	6.90023e+09	6641500000	6.00143e+09	6.41053e+09
P62774	9.21163e+09	9.43853e+09	9.61377e+09	9.53193e+09	8.79097e+09	6084900000	7.21003e+09	5.44047e+09	2888200000	3288000000
P62806	3.33173e+11	1.55533e+11	2.79293e+11	2.84113e+11	4.39103e+11	187270000000	1.74563e+11	3.30773e+11	1.54178e+11	1.57153e+11
P62814;Q91YH6	851950000	9.38797e+08	8.80203e+08	8.59183e+08	772210000	1525700000	1.76013e+09	1487800000	2.01973e+09	1816400000
P62821	1.96743e+09	2.26843e+09	2.41263e+09	2.33513e+09	2.39717e+09	2.41517e+09	2.37177e+09	2.72163e+09	2.71793e+09	2580900000
P62827;Q14AA6;Q61820	18665000000	22160000000	2.11763e+10	1.92007e+10	19171000000	1.69633e+10	1.80857e+10	1.63907e+10	8.97937e+09	9621800000
P62830	1.35043e+10	1.40153e+10	13877000000	1.26213e+10	13688000000	8.09653e+09	7652500000	7.22573e+09	8.07083e+09	8.56363e+09
P62835	3.46587e+08	335760000	359480000	387100000	2.92643e+08	5.44837e+08	5.86773e+08	5.68583e+08	618770000	6.51417e+08
P62843	5.01587e+09	5555000000	5.09893e+09	4.45707e+09	5.30223e+09	3.63687e+09	3.60797e+09	3875500000	3.60627e+09	3.21427e+09
P62849	5659400000	5.73867e+09	5.99357e+09	5.52237e+09	5.87123e+09	3.40833e+09	3.25467e+09	3594800000	3.11157e+09	3.46647e+09
P62852	1.35323e+10	1.24563e+10	1.33657e+10	11701000000	13302000000	9601000000	1.01187e+10	9395900000	9.06693e+09	9.44623e+09
P62855	5.73113e+09	5.64594e+09	3399700000	6.76313e+09	8.09267e+09	6.66047e+09	5.51313e+09	6.79943e+09	7254800000	8517100000
P62858	4396500000	3.63683e+09	3873300000	3.47763e+09	4.22027e+09	2827700000	2.80223e+09	3.25277e+09	1.79937e+09	2.98933e+09
P62869;A6PWE0	1.37557e+09	1.55067e+09	1.62727e+09	1.33783e+09	1.46053e+09	945900000	5.87173e+08	894700000	1100400000	1.22077e+09
P62874	2.01677e+09	2.16617e+09	2.39907e+09	2288700000	2074500000	1789000000	2093200000	1.86003e+09	1.96957e+09	1.78767e+09
P62876	1.47387e+08	1.14607e+08	4.91167e+07	0	157640000	1.29983e+08	0	0	1.46277e+08	6.52767e+07
P62878	339720000	2.59233e+08	3.88677e+08	330970000	1.96093e+08	0	0	0	0	0
P62880	4.98743e+09	5.07533e+09	5.14127e+09	4526700000	4.98403e+09	4.59993e+09	4.89877e+09	4.65237e+09	5.43097e+09	4.92767e+09
P62889	9344900000	9.79867e+09	10645000000	9.74563e+09	10519700000	5.36183e+09	6.29157e+09	4849800000	5086400000	5.20007e+09
P62892	1.1919e+09	915360000	570510000	717170000	1.86047e+09	9.95923e+08	568790000	1313000000	2.98007e+08	4.10963e+08
P62897	5.41123e+09	4.37717e+09	5.48947e+09	4.91767e+09	5.32767e+09	5.51473e+09	5707500000	5.75537e+09	8.16573e+09	7.68517e+09
P62900	1.99973e+09	2529700000	2.43407e+09	1.81743e+09	2.05003e+09	1.19843e+09	1.07164e+09	8.33197e+08	1172700000	8.68263e+08
P62908	4.10233e+10	3.72083e+10	3.77697e+10	3.69033e+10	3.61933e+10	2.72497e+10	2.62373e+10	2.44317e+10	2.22273e+10	2.51317e+10
P62911	2.54193e+09	3.09903e+09	3.44017e+09	2.50957e+09	2.93687e+09	2.05747e+09	2.03533e+09	2093900000	1590900000	2005800000
P62915	7.63667e+07	148560000	0	0	0	158800000	109600000	7.66167e+07	0	1.69577e+08
P62918	1.36217e+10	1.43207e+10	1.50477e+10	13241000000	1.44957e+10	7022700000	7.84447e+09	7824800000	8.56107e+09	8.12997e+09
P62960;Q9Z2C8	13508000000	1.32883e+10	12398000000	11258100000	13187000000	1.21823e+10	13523000000	13464000000	1.03249e+10	14076000000
P62962	1.94483e+10	2.18683e+10	2.18443e+10	1.89063e+10	1.90733e+10	1.64933e+10	1.62397e+10	15991000000	8.93123e+09	9.77343e+09
P62983;A0A0A6YW67;P62984;P0CG49;P0CG50	9.62617e+09	9.62863e+09	9230100000	9009000000	1.13177e+10	7581100000	8.19267e+09	8.40853e+09	7.56737e+09	5.82637e+09
P62996	939760000	1.19417e+09	1.11103e+09	1.13898e+09	1.20183e+09	1141500000	9.95497e+08	1.01899e+09	1.63527e+09	1.27127e+09
P63001;P60764;Q05144	8527800000	8462100000	7.48283e+09	7487100000	6724400000	6814500000	8156300000	6840300000	5280000000	5.10843e+09
P63005	2.21647e+09	2249200000	2172900000	2.31853e+09	2.10907e+09	2.14993e+09	2432300000	2.06977e+09	1912700000	2265000000
P63011	0	0	0	0	0	0	0	0	1.68927e+08	1.27173e+08
P63013;O88933;Q8BYH0;O35690;O09113;Q8C8B0;O70137;O35137;O35085	1.52943e+08	1.07353e+08	0	0	0	0	0	0	0	0
P63017	1.79897e+11	179600000000	1.85507e+11	1.98703e+11	1.84333e+11	151790000000	1.59327e+11	154560000000	1.22857e+11	148850000000
P63024	8.27753e+08	7.44293e+08	684220000	862780000	5.26787e+08	1.90577e+09	1962100000	1883700000	2237100000	1.83223e+09
P63028	1.77017e+10	1.71627e+10	16715000000	1.74123e+10	16855000000	5.24093e+09	5.27413e+09	4.30213e+09	2.76507e+09	3.16747e+09
P63037	3561300000	3.61123e+09	3.61197e+09	3.85453e+09	3910800000	3.01677e+09	2903000000	2.64697e+09	3.32013e+09	3.19027e+09
P63038	43814000000	45517000000	4.65463e+10	4.66103e+10	48088000000	4.32743e+10	4.46673e+10	4.11493e+10	6.79403e+10	5.42943e+10
P63044	0	0	0	0	0	0	0	0	0	36610000
P63073	6.85763e+08	5.84063e+08	6.66447e+08	8.43003e+08	9.91113e+08	985980000	7.24537e+08	1.33987e+09	1077880000	1554100000
P63082	434840000	0	0	1.97157e+08	1.44653e+08	0	0	0	0	0
P63085	2.85407e+09	3103500000	3.06597e+09	3.09977e+09	2.96777e+09	2.56517e+09	3150400000	2626100000	1.76673e+09	2.08603e+09
P63087	4.73277e+08	4.79943e+08	4.94943e+08	317980000	405800000	3.18523e+08	1.72407e+08	1.82937e+08	3.01747e+08	157940000
P63101	28130000000	28895000000	2.70047e+10	28805000000	2.67617e+10	2.86063e+10	3.30293e+10	3.24677e+10	1.81873e+10	19976000000
P63139	0	0	0	0	0	0	0	0	0	0
P63147	0	0	0	0	0	0	0	0	0	4.14433e+07
P63154	0	0	0	5.88033e+07	0	0	0	0	0	0
P63158	5.77217e+10	59717000000	6.33053e+10	58693000000	56543000000	3.34527e+10	3.58687e+10	29806000000	21352000000	2.63243e+10
P63166	7.70003e+08	260600000	0	0	7.92147e+08	0	1.66997e+08	1.65503e+08	0	2.45603e+08
P63168;Q80ZS7	1.11257e+09	1.20328e+09	1.33017e+09	1.48997e+09	928800000	1.79247e+09	2.03297e+09	1.95213e+09	1.44167e+09	1.72207e+09
P63216	0	0	0	0	0	0	0	0	141080000	0
P63242	3.47813e+10	36603000000	3.57243e+10	36995000000	3.44067e+10	4.00033e+10	41610000000	36494000000	2.44283e+10	3.10657e+10
P63254	0	0	0	0	0	8.51443e+09	1.02542e+10	3.55943e+09	3137800000	5.28767e+09
P63260	822310000000	6.25357e+11	7.35227e+11	7.90687e+11	905370000000	8.49383e+11	8.32593e+11	917010000000	6.80183e+11	6.68603e+11
P63268	0	0	0	0	0	0	0	0	0	0
P63276	1.13997e+10	1.20723e+10	1.13759e+10	1.14457e+10	1.18177e+10	7579500000	7.56697e+09	7274700000	7.24853e+09	8.04113e+09
P63280	3.27837e+09	3847900000	4063100000	3.23597e+09	3.70217e+09	1.57813e+09	1.71663e+09	1.53277e+09	9.55687e+08	1167000000
P63321	433150000	4.41987e+08	444050000	368880000	3.99733e+08	4.75743e+08	526110000	4.32127e+08	6.76097e+08	494770000
P63323	1.03493e+10	1.04029e+10	1.06082e+10	1.02776e+10	1.02219e+10	6.34617e+09	8018300000	7572000000	5.75993e+09	8035000000
P63325	0	0	0	0	0	744000000	0	8.33867e+08	3.97167e+08	0
P63328	3.02373e+08	4.67793e+08	397140000	463050000	4.31543e+08	1.12597e+09	1.31347e+09	1.32787e+09	9.53477e+08	1.05904e+09
P63330	4.34517e+09	4827300000	4.68083e+09	4.50617e+09	4254400000	3.42447e+09	3.65407e+09	3.47473e+09	2901900000	3011800000
P67778	5.72717e+09	5.72897e+09	5.54057e+09	5481100000	5.90777e+09	6.32783e+09	5.22153e+09	4.91973e+09	1.04674e+10	7571900000
P67871	1.41963e+09	1.54483e+09	1.62093e+09	1801800000	1307200000	1.32187e+09	1465200000	1075250000	1105000000	1.10332e+09
P67984	9.68107e+09	10520000000	1.05807e+10	9.63733e+09	1.06012e+10	7.74627e+09	7965600000	7.25777e+09	7.47527e+09	7207700000
P68033	2.05617e+11	162980000000	1.72487e+11	191020000000	209710000000	2.89997e+11	2.89293e+11	2.99943e+11	2.58723e+11	2.65723e+11
P68037	3715700000	3.82003e+09	4.04757e+09	3583400000	3715300000	2.05203e+09	2165900000	1.96117e+09	1.11692e+09	1.05619e+09
P68040	3.53707e+10	3.44867e+10	3.59483e+10	3.48473e+10	3.66857e+10	2.42227e+10	24877000000	22685000000	1.63517e+10	2.07157e+10
P68134	0	0	0	0	0	0	0	0	0	0
P68181	226100000	2.17113e+08	2.02263e+08	1.86513e+08	154800000	0	0	0	0	0
P68254	1.08858e+10	1.15563e+10	1.16867e+10	1.04373e+10	1.06963e+10	1.18967e+10	1.24543e+10	1.24443e+10	7.80513e+09	9.49367e+09
P68368	3.70857e+08	1.86183e+08	3.35203e+08	323490000	3.42287e+08	3746700000	4.10393e+09	3.88557e+09	4161100000	4638100000
P68369;P05214	4072400000	4172200000	4.00873e+09	3.88773e+09	3.63127e+09	3.83353e+09	3.50983e+09	3622500000	5696800000	5.00813e+09
P68372	1.74433e+11	171480000000	1.56547e+11	1.63313e+11	156290000000	1.96343e+11	1.93163e+11	1.61777e+11	1.80647e+11	1.94637e+11
P68373;Q9JJZ2	1.49413e+09	9.58567e+08	4.18733e+08	699600000	1.10303e+09	0	0	0	0	0
P68433	11679000000	4.54274e+09	9803900000	9.96107e+09	17650000000	3235400000	3.89947e+09	5947000000	3.38283e+09	4.38337e+09
P68510	3.09527e+09	3.25253e+09	3.22943e+09	3.20107e+09	3399500000	1975300000	2214500000	2.55717e+09	1474600000	1.92447e+09
P69566	0	5.60233e+07	0	0	0	0	0	0	0	0
P70122	7.97637e+08	939610000	9.32453e+08	911050000	8.31733e+08	747970000	5.53293e+08	4.66007e+08	5.13887e+08	7.62347e+08
P70168	2.41633e+10	2.58113e+10	2.48903e+10	2.34913e+10	2.37243e+10	2.03217e+10	21368000000	18807000000	1.91877e+10	2.06153e+10
P70180	0	0	0	0	0	1.46293e+08	7.94233e+07	1.55297e+08	202940000	73390000
P70188	0	0	0	0	0	0	0	0	0	6.08467e+06
P70195	807150000	835550000	9.60003e+08	8.35193e+08	1048000000	1.76873e+08	0	0	4.54347e+08	2.08987e+08
P70202	4.61497e+09	4.54773e+09	5168500000	4.78257e+09	4856400000	0	0	0	0	0
P70206;Q80UG2	0	0	0	7.93267e+06	0	0	0	0	0	0
P70227	1.11313e+08	1.64363e+08	1.63227e+08	9.79233e+07	1.03823e+08	0	0	0	0	0
P70236	0	0	0	0	24594000	0	0	0	0	0
P70245	0	0	0	0	44620000	0	0	0	0	0
P70255	2.52817e+08	2.31347e+08	2.08087e+08	7.28067e+07	180500000	0	0	0	0	0
P70257	2.30627e+08	8.89833e+07	2.19933e+08	1.36343e+08	1.29713e+08	1.05143e+08	0	0	116650000	2.66967e+08
P70271	0	0	0	0	0	1.48887e+09	1.62923e+09	1292800000	1502200000	1.70837e+09
P70279	0	0	0	12046000	0	0	0	0	0	0
P70280	0	87680000	9.26433e+07	0	0	0	0	0	0	0
P70288	566400000	525170000	5.81997e+08	3.63137e+08	5.23407e+08	3.34653e+08	3.30797e+08	1.99027e+08	121060000	3.81783e+08
P70290	3.17607e+08	345620000	3.33503e+08	261100000	2.90707e+08	0	0	0	0	0
P70295	0	0	0	0	0	0	0	0	0	0
P70296;Q8VIN1	8980100000	9061100000	8.86297e+09	7.21787e+09	7991000000	5596300000	5.67003e+09	5768200000	2.77657e+09	4.54383e+09
P70297	0	0	0	6.18933e+07	0	2.37947e+08	2.68843e+08	92180000	8.26967e+07	9.72367e+07
P70302	0	0	0	0	0	0	0	1.04327e+08	4.84533e+08	4.00497e+08
P70303	2.75017e+08	90850000	179300000	0	1.88667e+08	0	0	0	0	0
P70318	7.87107e+08	8.16533e+08	834520000	7.58597e+08	7.55443e+08	744110000	7.03437e+08	7.05363e+08	7.11403e+08	7.35507e+08
P70333	1.26317e+09	1.34187e+09	1.40367e+09	1125700000	1.49377e+09	1466300000	1.51183e+09	1627400000	1.84627e+09	1844500000
P70335	353800000	0	1.90117e+08	2.16063e+08	0	0	0	0	0	0
P70336	9.28753e+08	1.08482e+09	1.00384e+09	9.22587e+08	955490000	6.12853e+08	8.90097e+08	8.51663e+08	6.32043e+08	902120000
P70349	5.51583e+09	5.85873e+09	5276100000	5.15183e+09	4.96753e+09	3.47523e+09	3312100000	2.36853e+09	1.64031e+09	1.01254e+09
P70362	419590000	5.39523e+08	5.10817e+08	4.61367e+08	4.79833e+08	795240000	7.35733e+08	7.21243e+08	6.22993e+08	4.61623e+08
P70372	3699100000	3.85517e+09	4.15253e+09	3560800000	3.59373e+09	3.13247e+09	3.42467e+09	3383900000	2.79467e+09	2.88613e+09
P70379	0	0	0	0	0	0	0	0	0	7.57167e+07
P70388	2.38167e+08	2.32403e+08	162020000	2.24903e+08	1.70737e+08	0	1.00747e+08	0	2.75757e+08	2.10887e+08
P70398	1830800000	1815700000	1.74293e+09	1674100000	1672900000	1383700000	1.23567e+09	1.40323e+09	1.50973e+09	1.48577e+09
P70399	1.03667e+08	271470000	2.83293e+08	2.08333e+08	261440000	0	1.88397e+08	8.58333e+07	91130000	1.97033e+08
P70404	1.61423e+09	1.66023e+09	1586700000	1.54757e+09	1.53503e+09	1.39877e+09	1.37203e+09	1162100000	1524800000	1288600000
P70414	0	0	0	0	0	0	0	0	0	0
P70441	3.23647e+08	1.53447e+08	5.59923e+08	5.26253e+08	190350000	0	0	0	0	0
P70444	9.00667e+07	1.54307e+08	246510000	1.42263e+08	0	0	0	0	0	0
P70452	0	0	0	0	0	0	0	0	0	1.26217e+08
P70459	0	0	27271000	0	0	0	0	0	0	0
P70460	1.77073e+09	1.68027e+09	1.68637e+09	1.71563e+09	1.48633e+09	0	572700000	1.09727e+09	0	490500000
P70662;O55203	0	0	19988000	0	2.23507e+07	0	0	0	0	0
P70670	9581000000	9.88633e+09	9.46103e+09	9.87317e+09	8832900000	6.32607e+09	6.52727e+09	5.72547e+09	3.54453e+09	4318000000
P70671	0	0	0	0	0	0	0	0	0	0
P70677	8.86043e+08	1060500000	9.30347e+08	924130000	1.00434e+09	0	0	0	0	0
P70697	1.39067e+08	2.22513e+08	2.21853e+08	192570000	222840000	1.10007e+08	0	0	0	0
P70698	7.29357e+09	7.07453e+09	7102600000	7.58437e+09	7.62103e+09	2709500000	3.73293e+09	2.68767e+09	1.75207e+09	2357600000
P70699	6.64757e+08	7.04617e+08	6.64493e+08	664810000	3.79623e+08	0	0	0	0	0
P70700	0	0	0	0	0	0	0	33660000	3.65133e+07	0
P80313	1.79297e+10	1.87177e+10	1.90627e+10	1.78567e+10	1.74557e+10	14848000000	16532000000	1.52953e+10	12708000000	1.44633e+10
P80314	2.32063e+10	24237000000	24139000000	2.29597e+10	23173000000	1.94423e+10	2.05723e+10	2.05443e+10	1.68733e+10	1.88913e+10
P80315	1.77577e+10	1.88253e+10	1.82377e+10	1.81713e+10	1.74163e+10	14527000000	15225000000	1.46883e+10	1.18707e+10	1.33967e+10
P80316	1.93297e+10	20378000000	2.01817e+10	19965000000	1.91783e+10	15176000000	1.68353e+10	1.52317e+10	1.26857e+10	14250000000
P80317	1.86553e+10	19535000000	1.91993e+10	1.88617e+10	1.82637e+10	16578000000	17184000000	1.53863e+10	13879000000	1.66273e+10
P80318	2.28413e+10	2.31647e+10	2.26463e+10	21895000000	21385000000	1.93387e+10	2.01627e+10	1.90263e+10	1.77623e+10	19518000000
P81117	2.47447e+08	2.59617e+08	325050000	2.61283e+08	244780000	9.75033e+07	1.01827e+08	1.27357e+08	0	0
P82343	1.19447e+08	201750000	72260000	1.93517e+08	99450000	0	0	0	0	0
P82347	0	0	0	0	0	0	0	0	0	3.64767e+07
P82349	0	0	1.12883e+07	0	0	0	0	0	0	0
P83741;Q80UE6	9.85967e+07	5.07633e+07	9.96367e+07	1.08013e+08	45770000	4.39467e+07	0	3.75233e+07	0	0
P83870	831890000	5.87073e+08	563110000	822730000	6.85283e+08	1.43113e+08	501520000	1.64117e+08	4.69727e+08	4.98413e+08
P83877	0	0	2.55233e+07	0	0	0	0	0	0	0
P83887	4.66023e+08	7.94653e+08	6.26337e+08	5.87723e+08	6.34177e+08	9.02463e+08	837230000	8.00037e+08	9.42827e+08	947780000
P83917	0	0	0	4.17033e+07	4.96233e+07	0	0	0	0	0
P83940	2.74937e+09	2.84563e+09	3.03423e+09	2.92597e+09	2.76037e+09	2204600000	2.37797e+09	2150000000	1651000000	1.91783e+09
P84078;P61205	1.12097e+10	12998000000	1.26733e+10	1.10863e+10	1.20657e+10	1.18987e+10	12479000000	1.25957e+10	6401500000	6.75313e+09
P84084	3.08313e+08	2.49827e+08	3.38327e+08	2.90517e+08	3.34007e+08	2.07683e+08	91150000	1.91737e+08	90020000	9.32167e+07
P84086	0	6.58033e+07	0	0	0	0	0	0	0	0
P84089	3036700000	3698700000	3.77893e+09	4.24157e+09	3.09947e+09	4.64667e+09	5.63703e+09	4.57357e+09	6.66367e+09	6.97093e+09
P84091	1.46247e+09	1366400000	1.27863e+09	1367900000	1.41423e+09	1.60243e+09	1.74187e+09	1.44207e+09	1.28783e+09	1.40457e+09
P84096	866830000	8.94503e+08	1.03627e+09	754630000	775410000	1137010000	1.40053e+09	1103100000	1.23483e+09	1165200000
P84099	2178700000	2.54853e+09	2169700000	2120300000	2.00273e+09	863840000	1.23933e+09	1.23253e+09	6.53393e+08	1187000000
P84104;A2A4X6	4.43077e+09	5442200000	5.71533e+09	4.98873e+09	5.25273e+09	6.28663e+09	6.69057e+09	5573500000	5.39167e+09	6.21027e+09
P84228	18806000000	16191000000	1.73077e+10	2.40773e+10	3.87027e+10	2.23737e+10	15288100000	1.57517e+10	1.24284e+10	1.31736e+10
P97287	0	3.73133e+07	0	0	0	0	0	0	0	0
P97298	4.61633e+07	0	0	0	0	0	0	0	0	0
P97300	1.35317e+09	1101410000	1.15713e+09	1.15801e+09	1040420000	2.13513e+09	2.35613e+09	1863200000	2.37057e+09	2.11327e+09
P97304	0	0	0	0	0	0	0	0	0	156910000
P97310	5.65193e+09	5.66553e+09	5.91207e+09	6.06657e+09	5.57633e+09	5.89133e+09	6509200000	6238300000	5131100000	5833800000
P97311	4.72577e+09	4.45987e+09	4.86557e+09	5251500000	4.71723e+09	4162100000	3.89267e+09	3952300000	3.24417e+09	3.91247e+09
P97314	9.76313e+08	5.97193e+08	3.91197e+08	0	358570000	1114340000	1228000000	860280000	8.54733e+08	8.57717e+08
P97315	8467900000	9394500000	9650900000	8.68793e+09	8.55037e+09	2.18623e+10	2.72593e+10	24490000000	1.30557e+10	14781000000
P97329	0	0	0	0	0	1.79287e+09	1.92717e+09	1.41397e+09	4.30533e+08	825770000
P97333	0	0	0	0	0	8.59933e+07	0	0	1.26477e+08	1.23077e+08
P97346	440720000	5.08347e+08	5.71303e+08	4.85137e+08	413400000	477470000	409350000	4.47943e+08	2.23987e+08	3.75853e+08
P97350	0	2.59987e+07	0	0	0	0	0	0	0	0
P97351	23250000000	25572000000	2.44053e+10	2.40933e+10	23913000000	16911000000	1.66267e+10	1.67317e+10	15346000000	1.65783e+10
P97352	4.52873e+08	5.44687e+08	2.62613e+08	104310000	401810000	0	0	0	0	0
P97355	3.59283e+08	4.47433e+08	2.42727e+08	347210000	3.86763e+08	4.67517e+08	5.01383e+08	434470000	4.54987e+08	4.76517e+08
P97363	159620000	2.49527e+08	2.36027e+08	2.70947e+08	2.08667e+08	0	2.07253e+08	1.60477e+08	4.00357e+08	2.90927e+08
P97370	5.27467e+08	6.19897e+08	6.11217e+08	5.26517e+08	6.56703e+08	0	0	0	0	0
P97371	1001400000	1060500000	9.42293e+08	8.70633e+08	8.80957e+08	1.06266e+09	9.59353e+08	4.76397e+08	3.96833e+08	5.91197e+08
P97372	6.09507e+08	6.72447e+08	6.77797e+08	7.04103e+08	5.15843e+08	1.04921e+09	1.0374e+09	7.87053e+08	4.08637e+08	6.95743e+08
P97376	0	0	0	0	3.53333e+07	0	0	0	0	0
P97377;Q80YP0	4.81813e+08	5.63067e+08	494380000	5.29257e+08	4.92447e+08	9.44083e+08	9.36513e+08	864030000	5.67943e+08	617830000
P97379	1856600000	1.96287e+09	1568900000	1729100000	1.63063e+09	1.51547e+09	1.69753e+09	1.43583e+09	1.78937e+09	1.73037e+09
P97384	987130000	786200000	1016480000	1145100000	1.19193e+09	1.62433e+09	1.60587e+09	1.64533e+09	1.34999e+09	1.41707e+09
P97386	0	0	0	0	0	0	0	0	387200000	2.58897e+08
P97390	3.92433e+07	0	0	0	28628000	1.44687e+08	191440000	1.26483e+08	62320000	1.32597e+08
P97393	0	1.51127e+07	0	0	0	0	0	0	0	0
P97427	0	11517000	0	0	0	0	0	0	0	0
P97429	1.72563e+09	1.99103e+09	2099200000	1886900000	1.84017e+09	4.48047e+09	4.99483e+09	5146300000	4.21503e+09	5.05263e+09
P97434	5.50643e+08	5.17373e+08	552890000	5.15403e+08	510000000	6.17957e+08	5.07473e+08	346630000	5.98983e+08	6.84223e+08
P97447	7.95073e+09	7.75853e+09	7.45217e+09	7435400000	7716500000	1.43263e+10	1.68413e+10	15024000000	9073800000	1.05311e+10
P97449	0	0	0	0	0	0	53740000	0	0	0
P97450	2.19423e+09	1.92047e+09	2.11193e+09	2.18027e+09	2250700000	0	0	0	0	0
P97452	1.97383e+09	1664400000	2.04447e+09	1.30967e+09	1.57529e+09	2.30687e+08	0	3.10117e+08	4.43093e+08	4.93577e+08
P97461	5925300000	5.77307e+09	5985800000	5343100000	5852900000	3623600000	4.07943e+09	3.71987e+09	3765700000	3.72553e+09
P97465	4.54833e+07	5.12367e+07	0	0	7.41723e+07	0	0	0	0	0
P97470	167080000	2.73757e+08	179610000	2.54983e+08	1.11763e+08	8.95167e+07	9.61067e+07	73570000	0	86510000
P97473	1.18477e+08	0	0	67500000	0	0	0	0	0	0
P97477	0	0	0	0	1.10633e+07	0	0	0	0	0
P97493	1.02813e+09	1192300000	1.27693e+09	1.34937e+09	1.04683e+09	5.23813e+08	674580000	6.68823e+08	1.02171e+09	9.63293e+08
P97494	124560000	2.36337e+08	258970000	1.59093e+08	69770000	74800000	1.57663e+08	0	0	0
P97496	1.77803e+09	1.96247e+09	1.73353e+09	1.67213e+09	1494700000	7.25763e+08	788000000	8.44623e+08	1.23357e+09	1.27957e+09
P97500	0	0	0	0	0	0	0	0	0	5.36233e+07
P97742	378240000	4.15717e+08	3.92687e+08	3.87937e+08	4.31523e+08	0	0	9.74733e+07	252890000	0
P97760	137820000	1.80573e+08	5.20133e+07	98510000	145980000	1.74743e+08	1.92127e+08	1.21533e+08	1.64423e+08	2.83483e+08
P97765	0	0	0	0	0	0	0	0	0	1.73417e+07
P97770	0	0	107440000	0	0	0	0	0	0	0
P97783	0	0	0	48060000	0	0	0	0	0	0
P97789	0	6.38667e+07	1.11463e+08	5.01967e+07	0	0	0	0	0	0
P97801	0	0	0	0	0	0	0	0	0	1.92253e+07
P97807	2960700000	3249200000	2.96627e+09	2.90187e+09	3062100000	1467740000	1332230000	1328100000	1.77147e+09	1.25255e+09
P97820	4.05703e+08	484590000	4.00733e+08	3.68077e+08	3.87917e+08	4.96087e+08	3.58603e+08	271330000	4.34537e+08	4.30393e+08
P97821	3.35723e+08	360150000	326700000	3.31313e+08	3.65577e+08	0	0	0	0	0
P97822	1.85297e+09	2.09367e+09	2.39957e+09	2131200000	1.98297e+09	2.14603e+09	2443200000	2273700000	1.26954e+09	1.91137e+09
P97823	0	0	0	52720000	0	0	0	0	0	0
P97825	1275800000	1.56837e+09	1.79183e+09	1.45577e+09	1.34417e+09	0	0	0	2.66607e+08	0
P97855	11323000000	1.14277e+10	1.06987e+10	1.04878e+10	1.01323e+10	8.17523e+09	8.26063e+09	6.76537e+09	6.30787e+09	7553200000
P97858	0	4.34833e+07	2.13617e+07	0	0	0	0	0	0	0
P97863	152200000	123460000	0	0	0	0	0	0	0	0
P97868	0	0	0	0	0	0	0	0	0	23417000
P97930	6.72337e+08	6.93087e+08	5.85517e+08	6.05553e+08	576830000	4.39747e+08	517940000	3.80047e+08	3.89313e+08	2.73517e+08
P98078	1.03993e+09	1.01039e+09	9.24397e+08	1.00282e+09	7.81273e+08	2.23297e+09	2.24593e+09	2.18437e+09	2.11217e+09	2.42763e+09
P98083;Q61120	1.61067e+08	248560000	240730000	2.85227e+08	198670000	1.18187e+08	0	6.31933e+07	0	1.19127e+08
P98192	0	0	0	0	0	0	0	0	0	0
P98195	0	0	0	0	0	0	0	5.70333e+08	0	0
P99024	64906000000	5.50337e+10	4.77693e+10	60930000000	53902000000	7.00167e+10	6.51193e+10	5.96697e+10	7.08877e+10	7.51233e+10
P99026	942780000	1.36887e+09	1.43043e+09	714960000	1.39897e+09	791180000	5.27023e+08	8.08553e+08	8.09683e+08	738380000
P99027	26614000000	2.28807e+10	22176000000	2.79097e+10	2.38397e+10	1.67437e+10	1.45617e+10	10130400000	1.63357e+10	1.34903e+10
P99028	0	0	0	0	372100000	0	0	0	0	0
P99029	8.49537e+09	8.77383e+09	8820300000	7903300000	7.59047e+09	3.52093e+09	3.50147e+09	2609700000	2.13427e+09	2.64267e+09
Q00422	239740000	213360000	205260000	1.45987e+08	2.24217e+08	1.40723e+08	1.89997e+08	48750000	170560000	1.32487e+08
Q00493	1.71053e+07	0	0	0	0	0	0	0	0	0
Q00519	143420000	1.24037e+08	1.92167e+08	1.70963e+08	1.68437e+08	0	0	0	0	0
Q00547	0	0	0	0	0	0	0	0	0	5.99067e+07
Q00612;P97324	4.13207e+09	4.62587e+09	4.94853e+09	4372700000	4403900000	7.45527e+09	8170600000	7.00527e+09	4.27573e+09	4.58167e+09
Q00651	0	0	0	0	0	2.40203e+08	2.17213e+08	0	173740000	0
Q00780	0	0	0	0	0	0	0	2.26087e+08	286840000	0
Q00899;P22227;Q3TTC2	0	0	0	49390000	0	124050000	0	0	0	1.08873e+08
Q00915	643720000	8.08557e+08	7.23353e+08	6.51573e+08	578670000	8076000000	9859800000	7480900000	3252400000	3.93347e+09
Q00993	105490000	6.49133e+07	7.06167e+07	0	0	228260000	0	76630000	1.80077e+08	286720000
Q00PI9;A0A494BAL6	1.10647e+09	1.21557e+09	1.31343e+09	1016580000	1128000000	1.35517e+09	1.70767e+09	1.91047e+09	2.12023e+09	2387900000
Q01063;O89084	1.71577e+07	0	0	0	0	0	0	0	0	0
Q01147;P81269	3.80033e+07	0	4.18533e+07	0	0	0	0	0	0	0
Q01149	1.26127e+10	8649800000	7616900000	8.91553e+09	7825900000	0	0	0	0	0
Q01279;P70424;Q61527	4.59353e+08	5.23967e+08	5.02257e+08	430470000	4.43137e+08	0	1.96043e+08	101670000	0	0
Q01320	6310000000	5.51843e+09	5.61253e+09	5875700000	5.95987e+09	4.00177e+08	513450000	4.55537e+08	761800000	508620000
Q01405	3.69867e+09	3838200000	3.76153e+09	3.42957e+09	3.36487e+09	4.72143e+09	4967300000	4236800000	3.43997e+09	4137700000
Q01730	1.47933e+09	1.42143e+09	1.56763e+09	1506800000	1.34887e+09	1.27643e+09	1.26453e+09	1115000000	1059300000	9.66073e+08
Q01853	47226000000	4.94917e+10	51672000000	5.01893e+10	4.74133e+10	3.56067e+10	3.74513e+10	3.49297e+10	3.07477e+10	3.26063e+10
Q02013	0	1.60747e+08	258260000	8.90333e+07	0	0	0	0	0	0
Q02053	1.67227e+10	18211000000	1.79583e+10	1.57283e+10	16664000000	10310000000	1.05038e+10	1.00683e+10	6285000000	6922000000
Q02248	9.06313e+08	8.54493e+08	684660000	764080000	952240000	9.18317e+08	1.11303e+09	976710000	1.1644e+09	1213600000
Q02257	321940000	2.38857e+08	2.31013e+08	151740000	2.30463e+08	5.18467e+08	577140000	450790000	582580000	5.56123e+08
Q02614	0	0	0	0	1.11037e+07	0	0	0	0	0
Q02780	0	0	0	4.37867e+07	0	0	0	0	0	0
Q02788	0	2.58797e+08	1.22533e+08	462900000	247200000	8.59523e+08	7.81117e+08	6.70287e+08	1001390000	9.02037e+08
Q02819	1701700000	1.71653e+09	1673800000	1.70627e+09	1.56977e+09	1818300000	1.85643e+09	1904300000	2795700000	2.54653e+09
Q03145;Q8CBF3;Q03137;Q62413	3.19603e+08	317890000	289920000	3.39073e+08	3.47653e+08	0	0	9.26867e+07	0	0
Q03147	6.31333e+07	130830000	0	36990000	93010000	0	0	0	0	0
Q03173	8.18073e+08	9.55527e+08	807430000	793470000	7.67817e+08	1.06952e+09	1.18037e+09	1048280000	4.88507e+08	8.46383e+08
Q03265	3.08287e+10	3.04293e+10	3.02897e+10	3.16577e+10	3.21133e+10	3.14787e+10	3.09607e+10	3.01423e+10	4.73373e+10	3.66183e+10
Q03350	75412000	3.51263e+07	3.56963e+07	22964000	5.36633e+07	0	0	0	0	0
Q03958	5.46903e+08	579290000	5.38013e+08	5.79983e+08	531700000	241320000	470040000	0	3.76347e+08	3.04013e+08
Q03963	0	0	0	0	2.61693e+07	0	0	0	0	0
Q04207	2.86853e+08	2.53443e+08	1.47863e+08	71830000	1.66893e+08	0	0	0	0	0
Q04447	1.95987e+09	1956000000	2.08333e+09	1.94047e+09	1.91673e+09	12313000000	1.35697e+10	1.22867e+10	7.30893e+09	8.41473e+09
Q04690	0	0	48820000	0	0	0	0	0	0	0
Q04692	0	73420000	46550000	0	4.09967e+07	0	0	0	35770000	0
Q04736	65110000	0	0	0	0	1.00073e+08	0	9.59367e+07	0	0
Q04750	2.83023e+09	2.77727e+09	2.76153e+09	2.85307e+09	2.98203e+09	1.12069e+09	1204250000	1451400000	2.24447e+09	2.19177e+09
Q04857	6.83903e+08	7.52507e+08	8.73633e+08	6.56823e+08	503630000	1115500000	1053400000	8.90993e+08	1.27103e+09	1.25297e+09
Q05186	2.39043e+09	2.17243e+09	2.93577e+09	2.74067e+09	2852700000	1.13824e+09	2.04567e+09	1785000000	2.46097e+09	2540100000
Q05512	0	0	0	1.37117e+08	0	0	0	0	0	0
Q05769	1.86803e+09	2.47873e+09	2.36737e+09	3.31223e+09	3.27777e+09	5.44333e+07	0	0	0	40510000
Q05793	6.53953e+08	3.82057e+08	2.53847e+08	387530000	3.57793e+08	0	0	0	0	0
Q05816	8757800000	8.36233e+09	8.83333e+09	8.25687e+09	7255600000	0	0	0	0	0
Q05860	0	0	0	0	12704000	0	0	0	0	0
Q05895	6.69167e+06	0	0	0	0	0	0	0	0	0
Q05920	227920000	259640000	2.72897e+08	164930000	2.18823e+08	0	0	0	0	0
Q05BC3	9.85733e+07	3.24557e+08	230790000	3.29223e+08	3.03747e+08	0	84430000	0	0	0
Q05CL8;A2AMD0	2.15717e+08	3.32477e+08	3.41457e+08	239540000	1.39207e+08	0	0	0	0	0
Q05D44	2.26393e+09	2342900000	2.65293e+09	2.11243e+09	1880000000	1.27293e+09	1471000000	1.41427e+09	8.97173e+08	1001920000
Q06138	376620000	4.61623e+08	4.07207e+08	403250000	3.81683e+08	1.20103e+08	0	114380000	0	0
Q06180	0	9.62147e+08	0	3.73333e+08	0	0	0	0	0	0
Q06185	5.84717e+08	6.86707e+08	6.99427e+08	633850000	643290000	0	0	0	0	0
Q07076	528310000	8.83697e+08	818440000	7.62603e+08	7.93867e+08	1333300000	1.48343e+09	1202900000	1.33703e+09	1.36427e+09
Q07113	4.31553e+08	4.05797e+08	4.28473e+08	3.56403e+08	111900000	1.01983e+08	119130000	3.18327e+08	3.13937e+08	256520000
Q07417	4.88583e+08	4.66567e+08	539680000	468160000	5.17867e+08	0	2.01263e+08	0	0	0
Q07813;A0A1B0GSH8	9.82373e+08	1.01394e+09	1.14134e+09	9.38923e+08	9.42427e+08	0	0	118130000	0	0
Q07832	234860000	263170000	239470000	301820000	2.10453e+08	0	0	0	0	0
Q08024	6.05577e+08	4.82443e+08	502650000	4.04307e+08	3.61477e+08	0	0	0	1.93977e+08	0
Q08091	1.01983e+09	776380000	564600000	6.14663e+08	5.35567e+08	4.17703e+09	3290200000	2221900000	3.59433e+09	3.02677e+09
Q08093	8.17277e+09	8268800000	8.19073e+09	7.38227e+09	7.03483e+09	5348500000	6.31863e+09	5542900000	4826500000	6.07947e+09
Q08274	0	0	0	0	0	0	2.15077e+07	0	0	0
Q08288	1290300000	1.11282e+09	1.07567e+09	1144800000	1.04942e+09	0	0	0	0	0
Q08297	0	0	0	0	0	0	0	7.32133e+07	0	0
Q08509	2.82103e+08	2.51657e+08	81220000	2.90487e+08	1.72927e+08	0	0	0	0	0
Q08943	2.55173e+09	2.62043e+09	2.54177e+09	2423100000	2356600000	2.98957e+09	3.47997e+09	3240600000	2.89163e+09	3236900000
Q09143	1.18243e+08	73200000	9.25467e+07	1.05393e+08	44730000	338450000	335930000	291340000	4.17697e+08	370170000
Q0GNC1	2.08363e+09	2.27407e+09	2.17767e+09	1679400000	1629800000	6.79187e+08	619880000	465950000	816220000	830870000
Q0KL02	2.09857e+08	143580000	195080000	2.00357e+08	1.23993e+08	0	1.37853e+08	1.62997e+08	1.22047e+08	199840000
Q0P678	3.15817e+08	290980000	1.27567e+08	5.12793e+08	5.35187e+08	0	0	0	0	0
Q0VBB0	0	0	0	0	0	0	0	2.54483e+08	0	0
Q0VBL3	0	0	0	0	3.36133e+07	0	0	0	0	0
Q0VBN2	0	0	0	0	0	0	0	0	150980000	0
Q0VGB7	1.52363e+08	1.68233e+08	244330000	1.28477e+08	6.92033e+07	0	0	4.65367e+07	0	1.34223e+08
Q11011	4.01903e+09	4.30817e+09	4117900000	3.68833e+09	3863500000	3.04417e+09	3.26787e+09	3.03933e+09	1928200000	2.15367e+09
Q11136	2.67293e+08	2.28897e+08	2.56047e+08	1.92193e+08	2.32683e+08	4.47217e+08	292270000	2.88573e+08	0	2.05623e+08
Q148V7	1.23677e+08	2.04167e+07	62780000	5.58467e+07	4.69833e+07	3.22367e+08	4.12693e+08	147860000	1.33743e+08	1.35137e+08
Q14AI0	0	0	0	0	0	0	0	0	0	1.86133e+07
Q14AX6	0	0	0	1.37837e+07	0	0	0	0	0	0
Q14B01	0	0	0	0	0	0	0	0	0	0
Q14C51	688680000	6.35707e+08	6.15107e+08	7.30663e+08	557510000	0	0	0	0	0
Q1HFZ0	2.96333e+09	3.39467e+09	2.82553e+09	2.90867e+09	2.49773e+09	2.42017e+09	2.46577e+09	2.35367e+09	1550800000	2011100000
Q1RLL3	0	0	0	0	0	0	0	0	0	2.39293e+08
Q2HXL6	0	0	0	0	0	5.28833e+07	0	0	0	0
Q2KN98	146910000	0	2.12423e+08	247620000	0	6.91467e+07	2.50227e+08	226480000	280560000	2.64827e+08
Q2NL51	1.52177e+08	221400000	198930000	0	193550000	0	0	0	0	0
Q2TBA3	0	0	0	0	0	0	0	0	1.67683e+07	0
Q2TBE6	0	0	0	0	0	160810000	1.63953e+08	4.33067e+07	2.26927e+08	118760000
Q2TPA8	0	0	0	0	0	0	0	0	1.26387e+07	0
Q2YDW2	192690000	142890000	2.15603e+08	132070000	2.13063e+08	0	0	0	0	0
Q31125	0	9.08433e+07	103400000	139780000	3.66243e+08	0	0	0	0	0
Q3B7Z2;Q5QNQ6	3.14457e+08	3.36057e+08	353060000	388000000	3.39873e+08	189630000	2.30463e+08	108690000	0	0
Q3KNM2	2.26597e+08	1.54663e+08	198950000	2.38493e+08	236920000	7.02567e+07	147970000	1.41277e+08	3.95383e+08	1.00453e+08
Q3SXD3	1.43247e+08	2.06237e+08	191380000	1.31667e+08	69200000	0	0	0	0	0
Q3TAQ9	7.75083e+08	7.75383e+08	5.79723e+08	6.81823e+08	9.10233e+08	8.48833e+07	7.16633e+07	8.71267e+07	1.22087e+08	205090000
Q3TB82	2.33523e+08	253580000	268750000	2.74287e+08	141850000	0	0	0	0	0
Q3TBT3	0	5.18533e+07	7.25843e+07	0	0	0	0	0	0	0
Q3TBW2	1.45093e+08	140360000	135560000	1.40813e+08	1.30613e+08	0	0	0	0	0
Q3TC72	0	0	0	0	0	0	0	0	0	20879000
Q3TC93	0	0	5.18267e+07	0	0	0	0	0	0	0
Q3TCH7	0	5.28133e+07	8.09787e+07	0	3.38233e+07	0	0	0	0	0
Q3TCN2	5.09287e+08	5.65623e+08	513580000	5.21687e+08	4.30147e+08	0	0	0	1.03133e+08	0
Q3TDD9	0	0	0	0	0	0	0	10050000	0	0
Q3TDN2	888570000	9.83797e+08	8.68473e+08	7.95843e+08	7.31693e+08	1071300000	9.46563e+08	5.92703e+08	1484800000	1.03354e+09
Q3TDQ1	482070000	5.31997e+08	5.18107e+08	499820000	5.74567e+08	6.70737e+08	6.78867e+08	5.80637e+08	1032550000	6.98753e+08
Q3TE80	0	0	0	0	1.21133e+07	0	0	0	0	0
Q3TEA8	443450000	3.71877e+08	3.83467e+08	394740000	448070000	0	0	0	0	0
Q3TFD2	2.39873e+07	0	0	0	3.52867e+07	0	0	0	0	0
Q3TGF2	0	50480000	0	46890000	54830000	0	0	0	0	0
Q3THE2	7.96837e+09	7259900000	7.68793e+09	8113100000	7.03107e+09	8.60133e+09	9.22133e+09	8999500000	9.77627e+09	9.86773e+09
Q3THK3	3.82907e+08	3.47347e+08	311850000	3.33627e+08	2.02187e+08	0	0	95110000	0	107970000
Q3THK7	3.73463e+09	4.37947e+09	3.82883e+09	3.65537e+09	3628100000	1.57767e+09	1.66273e+09	1461420000	6.28453e+08	1228340000
Q3THS6;Q91X83	4.50727e+09	4.37487e+09	3795700000	4.22583e+09	4011300000	4995400000	5.03513e+09	4.98633e+09	3179200000	3.83607e+09
Q3TIR1	0	0	0	0	0	0	0	0	17326000	0
Q3TIR3	9.81033e+07	140490000	152960000	1.52497e+08	1.01633e+08	0	0	0	0	0
Q3TIU4	0	0	0	0	0	0	0	0	6.80533e+07	2.10553e+08
Q3TIV5	4.85013e+08	4.25307e+08	4.20347e+08	3.91117e+08	4.28367e+08	0	89130000	9.92833e+07	0	0
Q3TIX6	1.13343e+09	1.17657e+09	1.23003e+09	1.10293e+09	1.06824e+09	2200800000	2.35763e+09	1981200000	1.69997e+09	2255500000
Q3TIX9	529760000	6.07973e+08	5.45063e+08	543090000	5.38333e+08	400230000	2.90717e+08	3.02323e+08	4.92723e+08	407750000
Q3TJD7	4.11033e+09	4.33843e+09	4.04203e+09	3.79053e+09	3912200000	5.78723e+09	5957500000	5.39107e+09	5.73333e+09	6202500000
Q3TJZ6	1.05351e+09	964640000	1020880000	9.42183e+08	9.16803e+08	5.20747e+08	7.27013e+08	7.38067e+08	8.22217e+08	8.49203e+08
Q3TKT4;Q6DIC0	7.82007e+08	7.28767e+08	762980000	6.97347e+08	649250000	6.23767e+08	3.72857e+08	4.93583e+08	5.72583e+08	604570000
Q3TKY6	5.96067e+07	0	54820000	0	0	0	0	0	0	0
Q3TLH4	1.16066e+09	1.10908e+09	1.12556e+09	1098390000	911960000	2.18943e+08	6.47817e+08	0	2.58773e+08	5.32797e+08
Q3TLP5	0	0	1.63863e+07	15533000	0	0	0	0	0	0
Q3TMP1	0	0	0	0	0	0	0	0	3.44933e+07	0
Q3TMW1	0	0	0	0	0	0	0	3.51333e+07	0	0
Q3TMX7	0	0	0	0	0	0	0	0	0	1.33897e+07
Q3TN34	716150000	629030000	5.65807e+08	557630000	6.26427e+08	0	0	0	0	0
Q3TPE9	0	5.63533e+06	0	0	0	0	0	0	0	0
Q3TPX4	0	0	0	0	0	0	0	0	1.21023e+08	0
Q3TQI7	0	38900000	0	0	0	0	91230000	3.85167e+07	0	4.27567e+07
Q3TRM4	0	0	0	0	8935000	0	0	0	0	0
Q3TSG4	0	0	0	0	11960000	0	0	0	0	0
Q3TUH1	56870000	5.39967e+07	0	5.16433e+07	1.02593e+08	0	0	0	0	0
Q3TVI8	1.76203e+07	0	0	0	0	0	0	0	0	0
Q3TW96	5.91603e+08	6.73147e+08	6.94203e+08	5.29957e+08	566250000	8.16567e+07	0	4.07093e+08	0	3.14713e+08
Q3TWF6	0	0	0	0	1.51343e+08	0	0	0	0	0
Q3TWL2	0	0	0	0	0	0	0	0	0	1.01853e+07
Q3TWW8	2.23167e+09	2.12007e+09	2.14653e+09	2.24093e+09	2511300000	2857900000	2292100000	2397100000	2.52273e+09	2458600000
Q3TX08	5.19033e+07	5.96367e+07	1.24627e+08	0	0	0	0	0	0	0
Q3TXS7;J3QN38	7.88143e+09	8.30623e+09	7.85773e+09	7.80683e+09	7.71983e+09	7.14007e+09	7.38977e+09	6.89297e+09	6.54273e+09	6.88883e+09
Q3TYS2	0	0	0	0	11632000	0	0	0	0	0
Q3TYX3	255310000	3.52913e+08	3.51137e+08	391390000	1.46233e+08	0	0	0	0	0
Q3TZX8	2.80017e+07	0	0	0	0	0	0	0	0	0
Q3TZZ7	1.36313e+09	1.30697e+09	1264800000	1.12947e+09	1369600000	2217800000	2.26907e+09	1.78677e+09	3.66123e+09	3.05123e+09
Q3U0B3	0	0	0	0	0	0	0	1.76607e+07	0	0
Q3U0K8	7.12967e+06	0	0	0	0	0	0	0	0	0
Q3U0V1	7271200000	7.53323e+09	7870300000	7.55607e+09	7.11237e+09	7.01573e+09	7.93903e+09	6.97197e+09	6.82543e+09	8.65913e+09
Q3U0V2	32364000	1.05037e+08	107882000	0	0	0	0	0	0	0
Q3U186	0	0	0	0	0	0	8.12117e+08	2.28783e+08	6.20447e+08	6.22003e+08
Q3U1G5	0	0	0	0	11831000	0	0	0	0	0
Q3U1J4	8618300000	9218100000	8.68637e+09	9010800000	7811400000	5766300000	5.87397e+09	5430400000	5.84013e+09	5.80003e+09
Q3U1Y4	0	0	0	0	0	0	0	0	0	1.52223e+07
Q3U2P1	1.70173e+08	2.11803e+08	2.52827e+08	1.83597e+08	255700000	346070000	2.05647e+08	3.28413e+08	2.80263e+08	3.20917e+08
Q3U308	0	0	0	8.78857e+07	0	0	0	0	0	0
Q3U319	0	0	0	0	0	0	0	0	0	4.10033e+08
Q3U4G3	3.68433e+07	45860000	4.09067e+07	0	0	0	0	0	0	0
Q3U5F4	0	68650000	0	0	0	0	0	0	0	0
Q3U6N9	0	0	0	0	38870000	0	0	0	0	0
Q3U7R1	1.04623e+09	1.03279e+09	1134400000	9.33657e+08	1108100000	4.02317e+09	3.39703e+09	3.31627e+09	5.94627e+09	5.13383e+09
Q3U821	3.15893e+08	3.46237e+08	3.16377e+08	3.52937e+08	3.39703e+08	0	0	0	133190000	0
Q3U898	0	0	0	0	0	7.13567e+06	0	0	0	0
Q3U962	1.95467e+08	2.82903e+08	0	1.65333e+08	1.77343e+08	170280000	0	0	1.46213e+08	3.65793e+08
Q3U9G9	9.86777e+08	9.23953e+08	862630000	1129400000	1.19523e+09	0	0	0	0	0
Q3UA06	450030000	5.22533e+08	458630000	4.51393e+08	4.51703e+08	0	0	0	0	120450000
Q3UA16	43290000	0	0	0	0	0	0	0	0	0
Q3UA37	5.99667e+07	0	4.85667e+07	1.00753e+08	0	0	0	0	0	0
Q3UBX0	1.56127e+08	280720000	1.69967e+08	254210000	0	0	0	0	0	0
Q3UD01	3.64437e+08	3.19057e+08	3.75443e+08	283000000	317970000	0	0	0	0	0
Q3UDE2	3865700000	4.41143e+09	4.12403e+09	3.80147e+09	5190700000	129820000	0	2.79517e+08	0	0
Q3UDR8	0	0	3.16033e+07	0	0	0	0	0	0	0
Q3UE37	4.94027e+08	661460000	5.10073e+08	524390000	5.85383e+08	504640000	428400000	502290000	0	2.24963e+08
Q3UEB3	3.98983e+09	4371700000	4.25363e+09	4.15047e+09	3855200000	3.51283e+09	3.69307e+09	3334200000	3.11497e+09	3487000000
Q3UFB2	0	1.01917e+07	0	0	0	0	0	0	0	0
Q3UFK8	0	0	0	0	50830000	0	0	0	0	0
Q3UFM5	0	1.79217e+07	0	0	0	0	0	0	0	0
Q3UFY7	446190000	4.82323e+08	4.92737e+08	512120000	403860000	0	0	0	0	0
Q3UGM2	0	0	0	0	0	0	0	0	0	4.50533e+07
Q3UGP8	5.14433e+07	0	8.59667e+07	7.06833e+07	58440000	0	0	0	0	0
Q3UGP9	3.46447e+07	0	0	0	0	0	0	0	0	0
Q3UGR5	71130000	1.21207e+08	3.61667e+07	0	8.83833e+07	0	0	2.92337e+07	0	0
Q3UGS4	0	3.88967e+07	0	0	0	4.23267e+07	3.83833e+07	4.50467e+07	0	8.92967e+07
Q3UH60	0	0	68500000	0	0	0	0	0	0	0
Q3UHB1;A0A1W2P799	0	0	5.98767e+07	0	1.33293e+08	0	0	0	0	0
Q3UHD6	158860000	0	0	4.71133e+07	0	1.20687e+08	0	1.83317e+08	0	0
Q3UHH1	0	0	0	0	0	0	7.43167e+07	4.42567e+07	0	7.08533e+07
Q3UHJ0	2.39953e+08	2.89257e+08	2.78063e+08	2.75053e+08	2.98173e+08	3.40607e+08	4.15007e+08	3.44213e+08	1.60157e+08	1.95217e+08
Q3UHX0	0	0	0	0	15853000	0	0	0	0	0
Q3UHX2	1.66527e+09	1620000000	1.84553e+09	1.86657e+09	1.54557e+09	8.08917e+08	1.08007e+09	8.78247e+08	4.72047e+08	7.66343e+08
Q3UI43	0	0	50430000	0	0	0	0	0	0	0
Q3UIA2	2.27763e+08	231250000	1.38713e+08	2.05667e+08	1.61917e+08	0	1.47407e+08	2.55303e+08	7.33167e+07	168530000
Q3UIK4	0	0	0	0	0	0	0	0	0	7.71167e+06
Q3UIU2	3.47933e+07	0	0	0	0	0	0	0	0	0
Q3UJB0	3369000000	3358800000	3.25647e+09	3.48583e+09	3.33743e+09	3.88287e+09	3723200000	2.89837e+09	3382800000	3.89163e+09
Q3UJB9	1.04777e+09	1.0067e+09	1.03984e+09	946050000	1.00388e+09	1.07059e+09	1.13703e+09	1035700000	1.33357e+09	1.18053e+09
Q3UJD6	1.19703e+08	0	0	0	0	0	0	0	104390000	0
Q3UKJ7	1.06123e+09	1094300000	1.10137e+09	1.16233e+09	1.07683e+09	8.79483e+08	8.01097e+08	6.28957e+08	9.17167e+08	9.44877e+08
Q3ULD5	0	0	0	0	13086000	0	0	0	0	0
Q3ULF4	0	0	0	0	0	0	0	0	0	0
Q3ULJ0;P13707	0	0	0	0	0	121420000	3.80283e+08	0	0	0
Q3ULW8	158560000	7.08267e+07	2.47127e+08	8.60733e+07	8.48033e+07	0	0	0	0	0
Q3UM18	26791000	0	0	0	0	0	0	0	0	0
Q3UM29	0	0	0	0	0	7.77233e+07	0	0	1.02077e+08	1.43767e+08
Q3UM45	7.62787e+08	819120000	843850000	7.67617e+08	7.40777e+08	3.20773e+08	506750000	381370000	3.25613e+08	209380000
Q3UMB9	0	0	0	0	0	29290000	0	0	0	112700000
Q3UMC0;Q9D3R6	7.91533e+08	0	1.40113e+09	1.55683e+09	1220900000	0	0	0	0	0
Q3UMF0	1.32373e+08	1.10943e+08	9.62233e+07	0	0	0	0	0	0	0
Q3UMQ8	5.23167e+07	0	0	0	0	0	0	0	0	0
Q3UMR5	2.36523e+08	282810000	94920000	139430000	1.24513e+08	6.39013e+08	5.50273e+08	4.67117e+08	9.31583e+08	6.64713e+08
Q3UMT1	0	0	0	0	0	0	0	0	0	75570000
Q3UMU9	455700000	1.76297e+08	0	0	0	0	0	0	5.99207e+08	663050000
Q3UMY5	3.17003e+08	3.70853e+08	4.07543e+08	2.89887e+08	2.05993e+08	551500000	4.36143e+08	2.86243e+08	1.58647e+08	1.15813e+08
Q3UN02	8.08367e+07	127000000	0	86800000	0	0	0	0	0	0
Q3UPF5	98400000	107080000	6.49433e+07	5.20533e+07	0	0	0	0	0	0
Q3UPH1	387100000	4.58683e+08	4.27967e+08	3.56407e+08	4.04613e+08	2.09513e+08	9.86233e+07	2.98893e+08	0	1.78623e+08
Q3UPH7	0	0	0	0	0	0	8.01133e+07	3.66767e+07	0	7.91333e+07
Q3UPL0	4.36377e+09	4.42807e+09	4384700000	3.95487e+09	3.99177e+09	4.99487e+09	5.13707e+09	4723300000	3.90343e+09	4.25897e+09
Q3UQ28	296570000	1.94117e+08	1.01967e+08	9.94333e+07	0	2.70467e+08	2.49133e+08	5.91567e+07	391690000	323760000
Q3UQ44	0	0	0	0	0	0	0	0	0	3.70667e+07
Q3UQ84	2.19563e+08	3.62043e+08	1.49717e+08	0	1.49147e+08	0	0	0	0	0
Q3UQN2	4.78033e+07	0	6.56167e+07	0	0	0	0	0	0	0
Q3URD3	0	0	0	0	0	0	0	0	0	6.30433e+07
Q3URQ0	1.39673e+08	179360000	186550000	1.49663e+08	185910000	39870000	0	1.14547e+08	2.05323e+08	188400000
Q3URZ6	2.15677e+08	1.69707e+08	2.17153e+08	1.39293e+08	8.15567e+07	0	0	0	0	0
Q3US59;Q8R0S1	10985000	0	0	0	0	0	0	0	0	0
Q3USH5	0	0	6.29667e+06	0	0	0	0	0	0	0
Q3UU96;P54265	0	0	0	0	0	168890000	165530000	501940000	279100000	346600000
Q3UV70	0	0	0	0	0	0	0	0	13744000	0
Q3UVG3	4.46887e+08	4.43167e+08	4.74077e+08	406670000	453190000	0	167150000	2.23707e+08	0	0
Q3UVK0	3.08257e+07	0	0	0	0	0	0	0	0	0
Q3UVL4	0	1.48133e+07	0	0	0	0	0	0	0	0
Q3UW53	1.08853e+09	1207800000	1.28027e+09	1.06576e+09	1056760000	0	0	0	0	0
Q3UWK8	0	0	0	0	0	0	0	0	0	1.91087e+07
Q3UWL8	2.94707e+08	4.48387e+08	2.33617e+08	0	0	0	0	0	0	0
Q3UX10	0	0	0	0	0	0	0	0	0	191870000
Q3UYV9	674980000	7.88387e+08	7.19677e+08	7.05557e+08	736370000	5.91047e+08	5.98623e+08	5.82123e+08	4.64407e+08	583210000
Q3UZ39	798720000	6.97723e+08	7.31727e+08	6.67837e+08	772040000	0	0	0	0	0
Q3V009	0	0	0	0	0	0	0	468740000	6.81397e+08	4.00943e+08
Q3V0C5	0	0	0	0	0	9.12667e+06	0	0	0	0
Q3V1H1	3.16443e+08	3.00337e+08	3.82537e+08	3.67753e+08	4.14127e+08	0	0	0	0	0
Q3V1L4	534730000	5.95813e+08	5.95743e+08	333770000	4.31933e+08	2578500000	3.22733e+09	2.42587e+09	1.67217e+09	1.57517e+09
Q3V1T4	320670000	3.89267e+08	3.46487e+08	342160000	334880000	0	0	0	0	0
Q3V1V3	0	0	0	0	2.58827e+07	0	0	0	0	0
Q3V300	0	0	0	8087000	0	0	0	0	0	0
Q3V3R1	4.08973e+09	4660900000	4494200000	4.52513e+09	3.94923e+09	6.32557e+08	6.47417e+08	5.12083e+08	8.34317e+08	6.55187e+08
Q3V3R4	0	0	0	0	0	4.89417e+08	5.22107e+08	414630000	5.25193e+08	505850000
Q3V4B5	4.53233e+07	109200000	93170000	181090000	5.46367e+07	0	0	0	0	0
Q4FK66	6.99083e+08	6.26123e+08	665950000	9.12077e+08	7.72487e+08	7.11073e+08	451590000	625960000	7.31997e+08	682360000
Q4FZC9	0	149770000	2.03303e+08	0	6.29233e+07	0	0	0	0	0
Q4FZF3	40180000	7.71147e+07	0	0	41150000	0	0	0	0	3.42467e+07
Q4KML4	6.17383e+09	6265400000	6900700000	6.45337e+09	5626400000	0	0	0	0	0
Q4KMM3	0	5.05533e+07	0	0	70790000	0	0	0	0	0
Q4LDD4;F7D3W5	1.85753e+08	2.41683e+08	2.52267e+08	1.88987e+08	207780000	0	0	0	0	0
Q4PJX1	0	0	0	0	0	1.52887e+08	0	2.37033e+08	5.14267e+08	1.52667e+08
Q4PZA2	0	0	0	0	0	148750000	71450000	212420000	4.05943e+08	2.25503e+08
Q4VA53	1.58917e+09	1.71693e+09	1553000000	1573500000	1327700000	8.10213e+08	9.16347e+08	1.0893e+09	1.13323e+09	1.09323e+09
Q4VAA2	2.04283e+09	1.92387e+09	1854900000	2.17073e+09	1854200000	2.47377e+09	2667400000	1.36833e+09	0	4.72067e+08
Q4VAE3	4.77767e+07	0	0	0	5.38067e+07	59740000	0	3.35967e+07	159960000	5.49733e+07
Q4VBD2	74840000	0	26224000	0	0	0	0	0	0	0
Q4VBE8	1.14207e+08	0	0	0	0	0	0	0	0	0
Q4VC33	0	0	0	0	0	0	0	0	0	0
Q4ZGD9	0	0	0	0	0	0	0	0	0	0
Q501J6	3.97013e+09	4.02393e+09	3935000000	3.90267e+09	3.56333e+09	4.31853e+09	4.06003e+09	4.04537e+09	3.76787e+09	4.21297e+09
Q501J7	0	0	0	0	0	0	0	0	0	0
Q505B7	0	2.78663e+07	0	0	0	0	0	0	0	0
Q505D1	0	0	0	0	0	0	0	0	66960000	0
Q505F5	703580000	6.81987e+08	6.36117e+08	5.86727e+08	540460000	0	0	0	0	0
Q52KI8	422910000	373310000	405930000	3.97007e+08	3.77393e+08	4.56813e+08	4.35097e+08	3.78903e+08	3.30537e+08	4.67117e+08
Q52KR3	0	0	0	2.78503e+07	0	0	0	0	0	0
Q569Z5	1.46097e+09	1.44893e+09	1.43293e+09	1.44107e+09	1.42333e+09	1.61473e+09	1.67353e+09	1.57427e+09	1.47853e+09	1.65973e+09
Q569Z6	2.13593e+09	2.12017e+09	2.08947e+09	1.68663e+09	1.81327e+09	3108100000	3.12927e+09	3.54257e+09	4.25147e+09	4.84427e+09
Q56A08	0	0	3.22277e+07	0	0	0	0	0	0	0
Q571H0	2.03113e+07	0	0	0	0	0	0	0	0	0
Q571I9	1.75717e+08	3.01087e+08	1.44517e+08	6.31567e+07	242770000	0	0	0	0	0
Q58A65	262690000	8.37567e+07	0	0	1.81473e+08	2.31253e+08	1.78497e+08	230140000	170550000	1.97533e+08
Q59J78	1.92137e+08	164450000	1.02983e+08	209040000	219410000	0	0	0	0	0
Q5BLK4	0	0	0	0	15470000	0	0	0	0	0
Q5DTM8	0	0	41610000	4.56733e+07	0	0	0	0	0	0
Q5DU02	0	0	0	0	0	0	6.92733e+06	0	0	0
Q5DU14	0	0	0	0	0	0	0	0	19095000	0
Q5EBG6	0	4.89467e+07	35590000	0	0	0	0	0	0	0
Q5EBG8	0	5.07303e+07	0	0	0	0	0	0	0	0
Q5EG47;Q8BRK8	6.84133e+08	680730000	6.49343e+08	6.43473e+08	5.66813e+08	3.19153e+08	5.59837e+08	525390000	345830000	520130000
Q5F285	0	0	0	23407000	0	0	0	0	0	0
Q5F2E7	1.52823e+08	187670000	214450000	6.50433e+07	1.28647e+08	1.55477e+08	282670000	1.79417e+08	1.43467e+08	8.46767e+07
Q5F2E8	2.43003e+08	0	1.83777e+08	70550000	0	0	0	0	0	0
Q5FWK3	3433300000	3.98217e+09	4322200000	3.83967e+09	3.86377e+09	3.90303e+08	860710000	1.0202e+09	0	7.58103e+08
Q5H8C4	0	0	0	0	1.19257e+07	0	0	0	0	0
Q5HZH2	0	0	0	0	0	0	0	0	0	0
Q5HZI9	0	0	0	0	4.60167e+06	0	0	0	0	0
Q5I012	0	0	0	0	0	0	0	0	0	20157000
Q5I1X5	0	0	0	0	0	0	0	0	0	1.07543e+07
Q5M8N0	0	0	0	0	0	0	0	0	0	0
Q5PRF0	1.48263e+08	1.54027e+08	151300000	1.68427e+08	1.69633e+08	0	0	0	0	0
Q5PSV9	53820000	191760000	1.36523e+08	5.22267e+07	119630000	0	0	0	0	0
Q5RJG1	42450000	9.31333e+07	8.41433e+07	0	1.62287e+08	0	0	0	0	0
Q5RL79	0	0	0	0	5.45933e+07	0	0	0	0	0
Q5S006	9.97733e+07	0	1.58693e+08	0	87790000	0	0	0	0	0
Q5SF07	2.10537e+09	2.21793e+09	2.17993e+09	1.77327e+09	2070600000	502200000	6.10223e+08	5.98157e+08	6.27207e+08	6.70153e+08
Q5SFM8	0	0	0	0	0	0	0	99920000	7.60967e+07	0
Q5SNZ0	0	0	0	46760000	0	0	0	0	0	0
Q5SQX6	1.37193e+08	8.45233e+07	4.12733e+07	3.96367e+07	7.80467e+07	5.41833e+07	0	37610000	4.65867e+07	1.27063e+08
Q5SRX1	3.44553e+08	4.47613e+08	3.22113e+08	2.97173e+08	211500000	4.20407e+08	5.11757e+08	4.95747e+08	428980000	499110000
Q5SSH7	0	0	11950000	0	0	0	0	0	0	0
Q5SSI6	115670000	232050000	111300000	2.42423e+08	1.24663e+08	0	0	0	0	0
Q5SSK3	0	0	0	0	0	0	0	0	0	0
Q5SSL4	3.92433e+07	0	9.19867e+07	3.53967e+07	3.95933e+07	0	0	0	1.23317e+08	137500000
Q5SSW2	113830000	1.07503e+08	1.39513e+08	9.10433e+07	64730000	237820000	204340000	1.19337e+08	1.77527e+08	177920000
Q5SSZ5	7.44987e+08	7.10017e+08	6.08913e+08	6.88243e+08	623470000	0	0	174110000	0	0
Q5SUE8	0	0	0	1.37993e+07	0	0	0	0	0	0
Q5SUF2	1.39967e+09	1.28393e+09	1.52523e+09	1.36833e+09	1329700000	9.29173e+08	1.05885e+09	1035980000	1.07558e+09	1.02986e+09
Q5SUQ9	0	0	8.69467e+07	0	3.60733e+07	0	0	0	0	0
Q5SUR0	4463200000	4755100000	4.59843e+09	4679700000	4268300000	0	0	0	0	0
Q5SVQ0	0	0	4.36367e+07	0	0	0	0	0	0	0
Q5SVR0	0	0	19547000	0	0	0	0	0	0	0
Q5SW19	8.47543e+08	795240000	7.00493e+08	7.88447e+08	7.17907e+08	611350000	610630000	621230000	3.87187e+08	5.69193e+08
Q5SWD9	3.82977e+08	489230000	409950000	4.54413e+08	4.20443e+08	0	0	0	0	0
Q5SWU9	1902200000	1.90757e+09	1.75043e+09	1.84803e+09	1.79877e+09	2.73627e+09	2698600000	2.93763e+09	2439600000	2.57543e+09
Q5SXY1	7.16057e+08	6.55307e+08	7.17687e+08	7.13107e+08	643770000	0	0	0	1.32427e+08	0
Q5SYD0;Q5SUA5	0	0	1.05683e+08	0	7.13733e+07	1.0441e+09	1038560000	9.80823e+08	1062550000	1.24286e+09
Q5U3K5	0	0	6.13833e+07	0	0	0	1.60903e+08	0	0	0
Q5U452;Q99PW4	0	0	0	2.08203e+07	0	0	0	0	0	0
Q5U458	1.49367e+08	1.92403e+08	1.92763e+08	8.53433e+07	1.65543e+08	3.01967e+08	3.54643e+08	263350000	385850000	342720000
Q5U4C3	0	0	0	0	0	0	0	1.96137e+07	0	0
Q5U4D9	0	0	3.13477e+07	0	0	0	0	1.41413e+08	179070000	0
Q5U5M8	0	0	0	16404000	0	0	0	0	0	0
Q5XF89	0	0	0	0	0	0	0	0	16950000	0
Q5XG71	3.84083e+08	2.65547e+08	1.04354e+08	190470000	242270000	0	0	0	0	0
Q5XJE5	0	0	0	0	0	27921000	0	0	0	0
Q5XJY4	2.91227e+07	6.61147e+07	45330000	28579000	3.78133e+07	0	0	0	0	0
Q5XJY5	2.65473e+09	2.89063e+09	2.89837e+09	2.61443e+09	2.68263e+09	2999800000	3208800000	3.03013e+09	2.75933e+09	3.03023e+09
Q5XKN4	0	0	0	0	0	0	0	0	16945000	0
Q60520	1.16397e+08	1.57489e+08	9.51567e+07	6.47833e+07	9.62233e+07	0	0	0	104090000	207640000
Q60575;P33173	0	0	0	0	0	0	0	0	0	0
Q60596	0	3.05963e+07	0	0	0	0	7.42033e+07	0	0	0
Q60597;E9Q7L0	2.04623e+09	2068900000	2.13293e+09	2026800000	2010400000	2.33817e+09	2.26597e+09	2131600000	3.56457e+09	2.60147e+09
Q60598	1.52213e+09	1.30563e+09	1566900000	1484400000	1.41747e+09	9.96523e+08	1304900000	1.55283e+09	1.23637e+09	1.35437e+09
Q60604	0	0	0	0	0	0	0	0	0	0
Q60605	4.56487e+10	3.07067e+10	43835000000	4.19717e+10	48988000000	43524000000	4.47643e+10	6.37963e+10	38570000000	4.64977e+10
Q60631	358750000	3.64757e+08	3.88787e+08	343380000	3.62703e+08	0	0	2.22547e+08	0	7.88333e+07
Q60634	1.29193e+08	2.62667e+08	2.18357e+08	1.69383e+08	2.38253e+08	3.89117e+08	3.77487e+08	4.17593e+08	5.44277e+08	5.03333e+08
Q60648	1.80603e+07	0	0	0	0	0	0	0	0	0
Q60649	0	74070000	0	0	0	0	0	0	0	0
Q60668;Q9D3U4	10513100000	11801000000	1.13477e+10	1.13323e+10	9.95753e+09	11728000000	1.25063e+10	1.16913e+10	1.03003e+10	11641000000
Q60676	0	7.57267e+07	0	0	0	0	0	0	0	0
Q60680	1.14203e+08	1.23143e+08	0	0	0	0	0	0	0	0
Q60692	1837300000	2.32517e+09	2.24643e+09	1508800000	2252900000	1058530000	7.55607e+08	1.01261e+09	1.2417e+09	910050000
Q60710	3008500000	2.59077e+09	2751300000	2.58757e+09	2546900000	0	1.78187e+08	0	0	5.60777e+08
Q60715	6.67833e+09	7.35883e+09	7.29777e+09	6.95023e+09	7502200000	4.81887e+09	5147700000	4.44073e+09	7.44047e+09	5.75033e+09
Q60716	2.71593e+09	3656300000	3341500000	3.41637e+09	2.71437e+09	3.64667e+08	136570000	2.20103e+08	275460000	0
Q60737	2.51923e+09	2668000000	2.46213e+09	2.46747e+09	2518100000	1.97633e+09	2194600000	1.93413e+09	1.94277e+09	2.06557e+09
Q60739	3.78467e+07	0	0	47550000	0	0	0	0	0	0
Q60749;Q9WU01	2.12977e+09	1.85547e+09	1941300000	1.76243e+09	2.18013e+09	1988100000	1.72357e+09	2.08433e+09	1702100000	2677300000
Q60751	0	0	0	0	0	0	0	0	0	1.18047e+07
Q60759	0	0	0	0	0	0	0	11883000	0	0
Q60760	4.68217e+08	461570000	4.17023e+08	2.88203e+08	406170000	0	0	0	0	0
Q60766	2.16817e+08	3.18367e+08	2.25853e+08	2.93543e+08	0	0	0	0	0	0
Q60770	0	1.44427e+07	0	0	0	0	0	0	0	0
Q60773	0	4.56633e+06	0	0	0	0	0	0	0	0
Q60778	0	0	0	0	0	0	0	0	0	0
Q60790	4.78967e+07	9.89633e+07	8.32167e+07	114490000	40580000	0	0	0	0	0
Q60809	0	0	0	0	21717000	0	0	0	0	0
Q60823	0	0	3.80133e+07	0	0	0	0	0	0	0
Q60838	6.87867e+07	5.44333e+07	57410000	0	0	0	0	0	0	0
Q60847	2.33857e+09	1.91403e+09	1.53113e+09	1.96467e+09	1923600000	5.96963e+08	5.26507e+08	6.28173e+08	1470100000	8.39193e+08
Q60848	0	0	0	0	2.45797e+07	0	0	0	0	0
Q60854	1.66873e+09	5.23947e+09	6.08023e+09	2.31437e+09	806260000	0	0	0	0	0
Q60855	1.75533e+08	0	9.70033e+07	5.88633e+07	57870000	0	0	0	0	0
Q60864	1.60867e+10	17061000000	1.74333e+10	1.78133e+10	15728000000	9.25393e+09	9832500000	8.10103e+09	5559800000	7.58123e+09
Q60865	4829300000	4.18493e+09	4.13287e+09	4.29543e+09	4354100000	3.14547e+09	3.62657e+09	3.59983e+09	2.66097e+09	3.22223e+09
Q60866	26466000	0	0	0	0	0	0	0	0	0
Q60872;Q3UTA4;Q3TQZ4;J3QP87;A0A1Y7VK80;A0A1Y7VJE9;Q8BX20;J3QQ02;J3QPI8;A0A1Y7VLT7;Q3UT53;J3QMW5	0	0	299400000	1.50507e+08	0	0	0	0	0	0
Q60875	1.18208e+09	1098100000	9.56873e+08	9.33333e+08	8.86983e+08	917520000	9.42007e+08	9.85737e+08	1311400000	1.25007e+09
Q60876	0	84510000	0	0	0	0	0	0	0	0
Q60902	2.86273e+08	226410000	3.22213e+08	117990000	182580000	1.14167e+08	2.96387e+08	9.33433e+07	0	111100000
Q60930	7565700000	7428700000	7.92063e+09	7.10913e+09	7342200000	1.44487e+10	15231000000	1.42453e+10	2.06577e+10	1.72027e+10
Q60931	5.48307e+09	5.57183e+09	5.42797e+09	4.36023e+09	5.13443e+09	8.55137e+08	828890000	3.82887e+08	1.89047e+09	864360000
Q60932	1.03982e+10	1.12033e+10	1.10087e+10	1.09693e+10	1.12947e+10	1.86203e+10	1.76953e+10	17336000000	2.69017e+10	22156000000
Q60949;Q8BYJ6	0	1.67267e+07	1.51903e+07	0	0	0	0	0	0	0
Q60953	1116500000	1132700000	1.09881e+09	1.02027e+09	1.09137e+09	0	0	0	0	0
Q60954;P97367	0	0	0	0	0	0	0	0	0	7118000
Q60960	0	0	0	0	0	0	0	0	7.02633e+07	6.92067e+07
Q60961	0	0	0	0	1.17323e+07	0	0	0	0	0
Q60967	603710000	7.32363e+08	615960000	6.41893e+08	5.89733e+08	6.28387e+08	395110000	650620000	1.28467e+08	6.34833e+08
Q60972	1.90607e+09	2285900000	2043000000	2.02343e+09	1.91023e+09	1835100000	1.89187e+09	1.65153e+09	1.95167e+09	1.76677e+09
Q60973	9346000000	9455300000	8071200000	8.38343e+09	9018400000	7.19637e+09	6.51557e+09	6062700000	6.03283e+09	6.35337e+09
Q60992	0	0	0	0	0	0	9355000	0	0	0
Q60996	1.03197e+08	1.40867e+08	4.77833e+07	0	7.27833e+07	0	0	0	0	0
Q61024	5917900000	6.49283e+09	6.29397e+09	5558700000	5.62693e+09	2035600000	2.61953e+09	1.90406e+09	1181520000	2.05623e+09
Q61033	4.63577e+09	4.61923e+09	4.79763e+09	4.35643e+09	4326200000	5759300000	5.84887e+09	4.92807e+09	4.18193e+09	5.56903e+09
Q61035	2.15183e+09	2.38213e+09	2516700000	2148500000	2.13163e+09	5.50413e+08	3.58717e+08	3.96717e+08	3.44547e+08	2.16583e+08
Q61072	80950000	4.81533e+07	0	4.99467e+07	51790000	0	0	0	0	0
Q61074	1171300000	1.31203e+09	1.24543e+09	1.36633e+09	1085400000	9.38323e+08	1342000000	1.19597e+09	694240000	9.68473e+08
Q61081	2.42963e+09	2.74023e+09	2465900000	2.82297e+09	2646600000	1151200000	1.08305e+09	9.94953e+08	4.62387e+08	8.63577e+08
Q61103	4.95967e+07	50900000	1.63777e+08	1.45817e+08	52590000	0	0	0	0	0
Q61112	0	7.78667e+07	0	0	0	0	0	0	0	0
Q61127;Q61122	0	1.94543e+08	0	1.03337e+08	0	0	0	0	0	0
Q61136	7.76953e+08	7.04157e+08	7.29923e+08	6.25133e+08	6.92163e+08	711050000	6.60113e+08	5.69657e+08	546430000	6.28357e+08
Q61140	3.56647e+08	335730000	3.71143e+08	3.38793e+08	4.42113e+08	9.03833e+07	86540000	0	0	0
Q61142	0	0	0	0	0	0	0	0	0	1.17397e+07
Q61147	0	10928000	20680000	1.16197e+07	1.37377e+07	0	0	0	0	0
Q61151	0	0	0	0	5.14967e+07	0	0	0	0	0
Q61160	0	0	0	0	7.81333e+06	0	0	0	0	0
Q61164	71950000	3.08327e+08	1.60157e+08	8.56633e+07	123300000	0	6.13533e+07	0	0	0
Q61165	0	0	0	0	0	0	14350000	0	0	0
Q61166;Q6PER3	4.09333e+09	3.87983e+09	3.64437e+09	3388400000	3641100000	1.33693e+09	1.70313e+09	1.81903e+09	1.10586e+09	1.57617e+09
Q61171	1.07183e+10	1.16087e+10	11090000000	1.06444e+10	1.04302e+10	0	0	0	0	0
Q61183	0	0	0	3.87267e+07	0	0	46470000	4.45767e+07	0	0
Q61187	3.92593e+08	4.02463e+08	3.90583e+08	4.41963e+08	3.54803e+08	486520000	5.54447e+08	5.48223e+08	508120000	5.83253e+08
Q61189	518160000	6.64187e+08	7.17157e+08	6.02043e+08	3.83457e+08	0	0	0	0	0
Q61191	1634300000	1.56127e+09	1.43233e+09	1.24053e+09	1142500000	809890000	6.52757e+08	7.78933e+08	1.02871e+09	7.83333e+08
Q61194	0	0	0	0	0	0	19925000	0	0	0
Q61205	553440000	7.54617e+08	733880000	5.54207e+08	6.21907e+08	849520000	9.55403e+08	8.16597e+08	473220000	5.22573e+08
Q61206	1.07203e+09	1330900000	1.23813e+09	1276300000	1.30097e+09	6.42827e+08	6.22003e+08	709700000	4.95027e+08	571230000
Q61207	8.48133e+09	9543700000	9479100000	9.75427e+09	7.92913e+09	4.98617e+09	3.55407e+09	0	4.27793e+09	3729800000
Q61210	7.30187e+08	7.20957e+08	8.09337e+08	6.64073e+08	6.54923e+08	1.12563e+09	1.39673e+09	1082090000	8.51573e+08	879780000
Q61211	1.11337e+08	1.15997e+08	1.25713e+08	7.69547e+07	137320000	0	0	0	0	0
Q61214;Q9Z188	0	0	0	0	0	0	0	0	2.31053e+07	0
Q61216	1.87833e+08	1.98937e+08	1.79177e+08	172110000	1.81873e+08	0	0	0	0	0
Q61233	0	0	0	0	0	2063500000	2.23463e+09	1966100000	1.38943e+09	1.39207e+09
Q61234	0	0	0	0	0	2.68023e+08	2.52043e+08	4.16153e+08	437600000	309960000
Q61235	1.34463e+08	4.99433e+07	6.69833e+07	61750000	6.05567e+07	175020000	0	2.05837e+08	262350000	1.49847e+08
Q61239	2.32163e+08	2.41863e+08	250540000	1.58947e+08	1.99533e+08	6.97467e+07	2.66303e+08	84220000	104690000	169850000
Q61245;Q64739	0	0	0	3.53767e+07	0	0	0	0	0	0
Q61249	0	1.30683e+08	0	0	0	0	0	0	0	0
Q61263	8.99857e+08	7.26293e+08	7.23637e+08	808280000	9.20683e+08	0	0	0	0	0
Q61286	0	0	0	0	0	0	9.34733e+06	0	0	0
Q61301	2.35117e+08	2.47457e+08	2.27647e+08	200060000	1.80983e+08	1.89057e+08	154460000	1.28163e+08	51810000	132970000
Q61316	1.52147e+10	16263000000	1.61033e+10	1.59353e+10	1.57643e+10	1.90437e+10	2.06787e+10	2.01073e+10	1.40257e+10	1.63243e+10
Q61329	0	0	0	0	0	0	0	0	0	0
Q61335	2.07073e+09	2.42663e+09	2.46243e+09	2.10207e+09	1.73317e+09	2.12737e+09	2.35463e+09	1903500000	2.48773e+09	2.19807e+09
Q61337	0	0	0	1.50963e+07	0	0	0	0	0	0
Q61387	0	0	29089000	0	0	0	0	0	0	0
Q61398	1776200000	1.42417e+09	1124500000	1509400000	1349100000	0	0	0	0	0
Q61411	0	0	0	0	0	4.63933e+07	0	9.06633e+07	0	6.66667e+07
Q61425	9.69117e+08	1.00959e+09	5.69053e+08	5.37897e+08	972940000	1.36747e+09	1.59753e+09	1.49677e+09	2268300000	1.73193e+09
Q61458	7.35433e+07	126920000	9.53833e+07	1.35233e+08	7.07087e+07	0	0	0	0	0
Q61464	247550000	207760000	7.81897e+08	4.84813e+08	0	0	0	0	0	0
Q61466	0	3.28907e+07	3.20437e+07	0	0	0	0	0	0	0
Q61469	0	0	0	0	0	69350000	5.05433e+07	30766000	1.64643e+08	0
Q61510	0	0	0	0	18944000	0	0	0	0	0
Q61543	3.77677e+09	3930300000	3.42687e+09	3.59043e+09	3.40747e+09	3.01963e+09	3.32423e+09	2907600000	4.41103e+09	3669000000
Q61545	2665400000	2.23453e+09	2.55183e+09	2.14657e+09	2.19733e+09	3.08853e+09	3830600000	3.45993e+09	2.65877e+09	3291700000
Q61550;A2AU37	484660000	541620000	506210000	4.56127e+08	5.23883e+08	152370000	0	3.59053e+08	356690000	3.32743e+08
Q61553	10787000000	1.08877e+10	11528000000	1.09333e+10	1.12167e+10	1.33573e+10	15318000000	1.34053e+10	8656500000	1.02335e+10
Q61554;Q61555	396930000	2.55517e+08	2.81293e+08	3.61077e+08	0	3.52937e+08	3.41253e+08	2.57363e+08	227000000	3.63877e+08
Q61576	5800900000	5757600000	5.65837e+09	6.02767e+09	5.73657e+09	8.19667e+08	1.47393e+09	1.27973e+09	1613500000	1576800000
Q61578	0	0	0	0	10841000	0	0	0	0	0
Q61581	274200000	5.53367e+07	54490000	1.24337e+08	135480000	0	0	0	0	0
Q61584	1.77987e+09	1868200000	1906000000	1.97147e+09	1785600000	2.19463e+09	2346200000	2.17273e+09	2.71043e+09	2.74967e+09
Q61595	1.0872e+09	1.11956e+09	1.20864e+09	873670000	1.02632e+09	2.87577e+08	2.25227e+08	376290000	481570000	4.58253e+08
Q61598	18460000000	21881000000	2.22567e+10	1.92453e+10	1.86967e+10	2.49827e+10	27724000000	2.32247e+10	1.28273e+10	1.44417e+10
Q61599	1.29943e+09	1.43513e+09	1.37907e+09	1.29313e+09	1.29533e+09	0	0	0	0	0
Q61602	0	0	0	0	63950000	0	0	0	0	0
Q61624	0	0	0	0	0	0	0	0	0	0
Q61655;Q8BZY3	1.43413e+09	1.47427e+09	1.59113e+09	1.34423e+09	1.42627e+09	2.43213e+09	2481200000	2.70753e+09	2.36463e+09	2.89457e+09
Q61656	19079000000	19402000000	1.84483e+10	1.86117e+10	18815000000	1.46477e+10	1.45343e+10	13149000000	13960000000	1.32437e+10
Q61686	3.73673e+09	3.95803e+09	4.03193e+09	4.37213e+09	4135600000	1.22667e+09	1321900000	1.29493e+09	1.51043e+09	1.60327e+09
Q61687	166050000	1.61203e+08	153800000	165060000	132380000	0	0	0	0	0
Q61699	8.36503e+09	8403000000	8.56157e+09	9.03653e+09	8.68357e+09	1.44977e+09	1591800000	1.90883e+09	7.94327e+08	1.27872e+09
Q61703	0	0	0	3.90733e+07	0	0	0	0	0	0
Q61712	0	0	0	0	3.85867e+07	0	0	0	0	0
Q61730	0	0	0	0	0	0	0	0	0	12011000
Q61733	4.38067e+07	0	144750000	0	0	0	0	0	0	0
Q61735	1.24383e+08	111930000	1.13013e+08	168340000	0	0	0	0	0	0
Q61749	7.00507e+08	7.02283e+08	7.61643e+08	681210000	5.76993e+08	0	0	243650000	2.06777e+08	221480000
Q61753	1.85643e+10	1.86057e+10	1.80973e+10	16634000000	1.68527e+10	19627000000	2.10053e+10	1.89797e+10	15178000000	1.78333e+10
Q61768	2.61647e+09	2.58227e+09	2.70007e+09	2.69717e+09	2331300000	3.81387e+09	4.08917e+09	3.79057e+09	3656100000	4.11013e+09
Q61771;O35066	0	0	0	0	0	0	0	0	0	2.11163e+07
Q61792	1.38173e+09	1.38647e+09	1616600000	1410700000	1653600000	2.60633e+09	3144000000	2765900000	1.71397e+09	2489700000
Q61838	0	0	0	0	0	269030000	0	1.67357e+08	0	4.88877e+08
Q61846	0	16071000	0	0	0	0	0	0	0	0
Q61879	2.31283e+10	5977440000	1.61493e+10	19204000000	2.88167e+10	43020000000	41195000000	83777000000	25869000000	3.41607e+10
Q61881	6.96693e+09	7504700000	7.84327e+09	6.85217e+09	6.89973e+09	3.43673e+09	3.80987e+09	2.95117e+09	2.93283e+09	2.80857e+09
Q61937	2.37823e+10	2.39587e+10	2.38713e+10	23138000000	22031000000	2.48107e+10	26969000000	2.13077e+10	2.48463e+10	2.84043e+10
Q61941	1.46107e+09	1723900000	1.68047e+09	1517900000	1.53127e+09	1001390000	1.11077e+09	8.36347e+08	1.54203e+09	1163790000
Q61990	1.06153e+10	11246000000	1.02338e+10	9.58023e+09	9.78047e+09	9.15723e+09	8.52747e+09	7.39157e+09	8463400000	8.15963e+09
Q62018	1.62173e+08	47610000	5.23733e+07	0	1.03313e+08	0	0	0	0	0
Q62029	0	0	0	0	0	0	0	0	0	1.04527e+08
Q62048	1.18497e+09	1.34927e+09	1286700000	1210600000	1318400000	2.69303e+09	2479000000	2.10907e+09	1.58773e+09	1.77497e+09
Q62074	4.46433e+07	0	0	0	0	1.15587e+08	5.70467e+07	1.48857e+08	8.12533e+07	1.83677e+08
Q62077	0	364500000	577310000	6.22813e+08	0	0	0	0	0	2.08507e+08
Q62084	1066100000	1241800000	1.12867e+09	8.73127e+08	1045210000	1.81757e+09	2.00593e+09	848000000	0	0
Q62086	0	4.71487e+07	0	0	0	0	0	0	0	0
Q62093	4.82843e+09	4.84087e+09	5.06127e+09	5141600000	5.08353e+09	5.28073e+09	5.22063e+09	5.22057e+09	4.70337e+09	5.67093e+09
Q62095	1479000000	1.37677e+09	946900000	1.38247e+09	1.30133e+09	0	0	0	0	0
Q62130	0	9.83867e+07	0	0	0	0	0	0	0	0
Q62159	1.73767e+08	0	0	0	3.94953e+08	2.77533e+08	0	3.75833e+08	0	0
Q62165	52350000	155840000	0	55270000	184180000	0	0	0	0	0
Q62167;Q61496	11063000000	1.09883e+10	10674000000	1.07137e+10	1.01927e+10	6.60957e+09	6596700000	6.02633e+09	5.42757e+09	6.03143e+09
Q62186	2.10853e+09	2.15143e+09	2.09967e+09	2020600000	1946600000	3.65067e+08	0	4.88833e+08	1.38863e+09	1.51997e+09
Q62188	1.73763e+10	1.96027e+10	1.94637e+10	1.76857e+10	1.67543e+10	6243900000	6.78553e+09	5.70423e+09	3920100000	4594600000
Q62189	1.00346e+09	1.15223e+09	1.19583e+09	1141400000	1.00021e+09	1.51617e+09	1575400000	1.06777e+09	1.28657e+09	1301500000
Q62193	1.21743e+09	1.31113e+09	1.27457e+09	1.26687e+09	1302300000	0	0	0	0	0
Q62203	7.38173e+08	873430000	824220000	8.30463e+08	693480000	8.61747e+08	6.03463e+08	566320000	8.69153e+08	987000000
Q62219	1.75227e+09	1440400000	1.63607e+09	1351400000	1.75017e+09	8.22503e+08	965730000	741370000	1.02546e+09	1.09027e+09
Q62241	0	0	0	0	0	0	0	0	2.97193e+08	420500000
Q62261	1.23683e+10	12747000000	12667000000	1.23817e+10	11474000000	20027000000	2.28073e+10	21781000000	2.08327e+10	22399000000
Q62280	0	0	0	0	0	0	0	0	0	2.08437e+07
Q62318	8.55657e+09	9.48947e+09	9.66073e+09	8.64453e+09	8.16227e+09	4468800000	4379100000	4.18703e+09	4.14547e+09	5027300000
Q62348	1.33713e+09	1.35087e+09	1.46033e+09	1.50013e+09	1.25743e+09	1.39867e+09	1.49923e+09	1206730000	1.03336e+09	1.17643e+09
Q62351	364510000	2.56853e+08	3.82373e+08	320900000	4.10153e+08	7.29023e+08	5.61027e+08	3.39717e+08	9.16277e+08	6.43103e+08
Q62356	6.24677e+08	3.88287e+08	326480000	4.81367e+08	3.98243e+08	5.39457e+08	4.34133e+08	1.99253e+08	6.05753e+08	5.66277e+08
Q62371	0	0	0	0	5.93467e+06	0	0	0	0	0
Q62376	1822100000	1.71627e+09	1.70247e+09	1718600000	1649900000	2.30693e+09	2443900000	2.04563e+09	2324300000	2.77957e+09
Q62383	230760000	7.90533e+07	1.59953e+08	175080000	1.57423e+08	0	52690000	0	0	71370000
Q62384	315860000	3.03357e+08	319850000	2.83767e+08	316330000	8.47233e+07	0	0	0	0
Q62388	0	0	0	0	0	0	0	0	0	0
Q62393	0	0	0	0	0	1.81077e+08	0	1.03883e+08	6.65367e+07	126780000
[truncated: 2,821 more rows]

## Sheet: Fig S5B
Fig S5B. Volcano plot of the identified proteins for each time point and both NEFs and MEFs
name	ID	M_0__vs_M_1__p.val	M_0__vs_M_2__p.val	M_0__vs_M_3__p.val	M_0__vs_M_4__p.val	N_0__vs_N_1__p.val	N_0__vs_N_2__p.val	N_0__vs_N_3__p.val	N_0__vs_N_4__p.val	M_0__vs_M_1__ratio	M_0__vs_M_2__ratio	M_0__vs_M_3__ratio	M_0__vs_M_4__ratio	N_0__vs_N_1__ratio	N_0__vs_N_2__ratio	N_0__vs_N_3__ratio	N_0__vs_N_4__ratio
A0A0J9YUD5	A0A0J9YUD5	0.277219	0.0692973	0.229264	0.648441	0.000389694	0.297033	0.0993665	0.408653	0.24	0.411	0.266	-0.0995	0.901	0.23	-0.37	0.181
A0A3B2W864	A0A3B2W864	0.0438858	0.138088	0.218204	0.0733343	0.0555816	0.00169451	0.0165853	0.0630019	-0.206	-0.148	0.122	0.181	0.195	0.344	0.25	0.189
Aacs	Q9D2R0	0.580028	0.534117	0.58419	0.7062	0.904235	0.66972	0.344773	0.344036	-0.142	-0.159	-0.14	-0.0963	0.0307	0.109	0.243	0.244
Aars	Q8BGQ7	0.831226	0.115511	0.511444	0.463369	0.161738	0.461552	0.00956448	0.000251955	-0.0164	-0.125	0.0508	0.0568	-0.11	-0.0571	-0.216	-0.332
Abcc1	O35379	0.068182	0.338635	0.416768	0.708534	0.988475	0.106065	0.109196	0.406167	-0.642	0.327	-0.277	-0.127	-0.00489	0.564	0.559	0.283
Abcd3	P55096	0.278279	0.444989	0.963611	0.967052	0.738776	0.144301	7.71274e-06	0.00261342	-0.127	-0.0892	-0.00529	0.00479	0.0387	0.174	-0.667	-0.389
Abce1	P61222	0.343238	0.893289	0.804958	0.944566	0.964375	0.140552	2.09505e-07	9.81681e-05	-0.0902	-0.0126	-0.0233	0.00655	-0.00421	0.142	0.691	0.442
Abcf2	Q99LE6	0.915523	0.132891	0.6378	0.176779	0.688622	0.162168	2.71902e-05	0.632181	0.0114	0.166	0.0507	0.148	0.0431	0.154	0.561	-0.0515
Abhd12	Q99LR1	0.00437742	0.0177367	0.00428805	0.18941	0.181653	0.0469888	0.566394	0.657933	-0.931	-0.751	-0.934	-0.397	0.404	0.617	-0.171	-0.131
Abracl	Q4KML4	0.92442	0.448731	0.594566	0.512521	0.0858973	0.0728822	0.382658	0.816565	0.0161	-0.13	-0.0909	0.112	0.303	0.317	0.15	0.0395
Acaa1a	Q921H8	0.69485	0.497647	0.653893	0.899892	0.144543	0.0220412	0.00640175	0.277485	-0.162	-0.281	0.185	0.0519	0.617	1.01	-1.23	-0.454
Acadsb	Q9DBL1	0.321753	0.613143	0.324918	0.711403	0.201961	0.0346885	2.33192e-05	0.0291366	-0.298	-0.151	-0.296	-0.11	-0.386	-0.662	-1.57	-0.686
Acat1	Q8QZT1	0.940021	0.83748	0.782487	0.995884	0.473028	0.0264506	2.79287e-08	0.456984	0.0382	-0.104	-0.14	-0.00262	-0.367	-1.2	-4.22	-0.38
Acat2	Q8CAY6	0.534424	0.202458	0.391796	0.799799	0.331696	0.0688207	0.550533	0.0103442	-0.121	-0.253	-0.168	0.0494	0.191	0.368	-0.117	0.54
Acly	Q91V92	0.776865	0.281236	0.414186	0.20272	0.172334	0.056079	0.000337204	0.464209	0.0201	0.0776	0.0584	0.0922	-0.099	-0.142	0.298	0.0523
Aco1	P28271	0.929049	0.647895	0.309669	0.334918	0.0443837	0.136141	0.422479	0.0611705	0.021	0.108	0.243	0.23	0.498	0.361	0.191	0.461
Aco2	Q99KI0	0.613148	0.657163	0.887967	0.362597	0.241146	0.704609	2.41517e-06	0.0177483	0.0425	-0.0373	0.0118	-0.077	0.0998	-0.0318	-0.523	-0.212
Acot2	Q9QYR9	0.101018	0.13052	0.588298	0.2566	0.00124785	0.00666103	2.71286e-05	0.000947727	-0.264	-0.243	0.0848	-0.18	-0.572	-0.463	-0.816	-0.59
Acot7	Q91V12	0.729577	0.692497	0.0870754	0.926559	0.887223	0.259548	6.6126e-05	7.41326e-05	-0.0476	-0.0545	-0.244	0.0127	0.0195	0.157	0.668	0.662
Acsl1	P41216	0.017896	0.165101	0.114566	0.381144	0.690319	0.504877	0.00108236	0.0833994	-0.484	-0.272	-0.311	-0.169	-0.0764	-0.128	-0.712	-0.343
Actc1	P68033	0.000474237	0.0050632	0.368815	0.611145	0.616437	0.339451	0.334246	0.271786	0.377	0.286	0.0842	-0.0473	0.0466	-0.0896	0.0906	0.103
Actg1	P63260	0.000651791	0.0991098	0.755536	0.201456	0.511734	0.211407	0.0374514	0.00916439	0.456	0.198	0.0362	-0.151	0.0765	-0.148	0.254	0.328
Actn1	Q7TPR4	0.211653	0.344596	0.328445	0.814259	0.168927	0.186165	0.000133868	0.0672312	0.0803	0.0603	0.0624	0.0148	-0.0888	-0.0852	0.289	0.12
Actr3	Q99JY9	0.171222	0.466875	0.839701	0.302966	0.117741	0.0683895	2.32569e-08	8.02552e-05	0.101	0.053	0.0147	0.0755	-0.117	-0.137	0.608	0.346
Add1	Q9QYC0	0.510761	0.00597184	0.871147	0.0379121	0.858734	0.646245	0.169973	0.631904	0.253	1.15	0.062	0.835	-0.0681	0.176	-0.536	0.184
Adh5	P28474	0.156422	0.363555	0.890168	0.381137	0.949956	0.329387	6.01916e-06	2.32649e-08	-0.213	-0.135	-0.0203	-0.13	0.00922	0.145	0.861	1.23
Adi1	Q99JT9	0.737804	0.929905	0.180051	0.00088284	0.420339	0.936389	0.999577	0.793457	0.124	0.0326	0.507	1.41	-0.301	0.0296	-0.000196	-0.0971
Adpgk	Q8VDL4	0.572331	0.411084	0.24566	0.190621	0.633827	0.484499	0.36837	0.0988317	-0.119	-0.173	-0.247	-0.279	0.0999	0.147	-0.19	0.357
Adprh	P54923	0.474147	0.884361	0.270096	0.531006	0.767545	0.367026	0.661835	0.0564505	0.136	-0.0276	0.212	-0.119	0.0561	0.173	-0.0831	-0.377
Adsl	P54822	0.481133	0.453586	0.635574	0.594211	0.0193155	0.128789	0.169191	0.487864	-0.335	-0.357	-0.225	-0.253	-1.18	-0.738	-0.665	-0.33
Adss	P46664	0.532884	0.334098	0.755616	0.572229	0.426459	0.969412	0.000143787	0.00194944	-0.105	-0.164	-0.0524	-0.0953	-0.135	0.00645	0.764	0.585
Afg3l2	Q8JZQ2	0.077859	0.00043375	0.0523719	0.436328	0.669742	0.929859	0.0416372	0.329569	0.792	1.77	0.878	0.339	-0.185	-0.0381	-0.926	-0.427
Agk	Q9ESW4	0.75549	0.433376	0.164079	0.240924	0.958323	0.0603029	5.51406e-05	0.00578606	-0.0762	0.193	0.348	0.291	-0.0128	0.479	-1.21	-0.74
Agps	Q8C0I1	0.15779	0.908719	0.194279	0.469307	0.0347168	0.496991	4.92187e-06	0.000227804	0.19	-0.0151	0.174	0.0956	-0.293	-0.0897	-0.781	-0.572
Ahctf1	Q8CJF7	0.0321997	0.748368	0.165922	0.471605	0.0849635	0.221289	0.0491453	0.106661	0.546	0.0775	-0.342	-0.175	-0.43	-0.3	-0.497	-0.401
Aifm1	Q9Z0X1	0.326886	0.080894	0.854893	0.110764	0.4245	0.0547572	8.55711e-06	0.0018758	-0.235	-0.429	-0.0434	-0.389	0.191	-0.476	-1.35	-0.828
Aimp1	P31230	0.828759	0.976601	0.766246	0.238321	0.0414622	0.23359	0.0064261	0.00538909	0.0273	-0.0037	0.0375	0.151	-0.27	-0.153	-0.376	-0.385
Ak1	Q9R0Y5	0.577815	0.271359	0.944109	0.472104	0.0198118	0.804434	0.374176	0.228243	-0.0968	-0.193	0.0121	0.125	-0.431	0.0429	-0.155	0.212
Ak2	Q9WTP6	0.49677	0.867256	0.101609	0.226732	0.272563	0.0166355	1.67176e-05	0.593979	0.0743	0.0182	-0.184	0.134	-0.121	0.279	-0.59	-0.0581
Akap12	Q9WTQ5	0.081519	0.151315	0.564333	0.825618	0.399075	0.332797	0.988139	0.151957	0.287	0.234	0.0921	0.0351	-0.135	0.156	0.00237	0.234
Akr1a1	Q9JII6	0.305047	0.194639	0.110255	0.0360645	0.451474	0.79088	8.61597e-13	9.37454e-11	-0.097	-0.124	-0.154	-0.206	-0.0708	0.0248	1.36	1.07
Akr1b1	P45376	0.293067	0.540949	0.497574	0.284655	0.356154	0.268804	2.30696e-08	5.50455e-07	-0.163	-0.0938	-0.104	-0.166	0.142	0.171	1.28	1.05
Akr1b8	P45377	0.912543	0.291111	0.929163	0.363481	0.239054	0.0097683	0.554841	0.0679178	0.0173	-0.169	-0.014	-0.145	0.189	0.441	0.0935	0.3
Alad	P10518	0.580496	0.299029	0.265711	0.969649	0.830018	0.0195797	0.00029182	1.01418e-05	-0.13	-0.246	-0.264	-0.00891	-0.0503	0.583	0.997	1.32
Aldh16a1	Q571I9	0.219727	0.142205	0.0758833	0.578635	0.431694	0.363093	0.18118	0.467534	-0.439	0.529	0.647	-0.196	0.278	0.323	0.48	0.257
Aldh18a1	Q9Z110	0.198661	0.166626	0.816893	0.665191	0.0165081	0.912287	2.58229e-05	0.070059	-0.131	-0.141	0.0231	0.0433	0.256	-0.011	-0.524	-0.188
Aldh1l2	Q8K009	0.888118	0.822405	0.674719	0.852781	0.0881295	0.00142947	0.00498631	0.67772	-0.0446	-0.0712	0.133	0.0589	0.56	1.14	-0.979	0.132
Aldh2	P47738	0.0880792	0.969712	0.49829	0.9611	0.638055	0.674329	0.00199756	0.168172	-0.461	0.00991	-0.178	-0.0127	-0.123	-0.11	-0.906	-0.368
Aldh7a1	Q9DBF1	0.945856	0.869503	0.361895	0.637637	0.0136973	0.985022	0.0416807	0.323539	0.0116	-0.028	0.157	0.0804	-0.452	0.0032	-0.364	-0.17
Aldoa	P05064	0.142167	0.0508997	0.236297	0.730171	0.0481322	0.723951	3.16171e-10	5.56381e-09	-0.129	-0.175	-0.103	-0.0297	-0.178	-0.0304	0.918	0.783
Anapc2	Q8BZQ7	0.826277	0.0138769	0.621769	0.359516	0.554447	0.851243	0.7006	0.560697	-0.0723	0.87	0.163	0.304	0.195	0.0617	0.127	0.192
Ankrd17	Q99NH0	0.1677	0.0970287	0.0534186	0.000139819	0.170229	0.0175962	0.137629	0.102527	0.351	0.427	0.502	1.13	0.349	0.632	0.379	0.419
Anln	Q8K298	0.915267	0.137564	0.663141	0.908413	0.026215	0.00230499	0.0477633	0.00011199	-0.0177	0.254	-0.0727	0.0191	0.392	0.568	0.345	0.773
Anp32b	Q9EST5	0.519899	0.549568	0.626349	0.39183	0.0566591	0.446666	0.595586	0.994054	-0.136	-0.126	-0.102	-0.181	-0.417	0.161	0.112	0.00156
Anp32e	P97822	0.415383	0.0519409	0.201394	0.485915	0.380959	0.420974	0.000308292	0.37193	-0.136	-0.336	-0.215	-0.116	-0.146	-0.134	0.7	0.149
Anxa1	P10107	0.279631	0.413731	0.295738	0.0656379	0.151381	0.616555	1.69382e-05	7.75515e-07	0.191	0.144	0.185	0.334	-0.256	-0.0875	0.945	1.18
Anxa2	P07356	0.94279	0.38317	0.555932	0.356576	0.186593	0.124321	0.00127372	0.00151907	0.00603	-0.0739	-0.0497	-0.0782	-0.113	-0.133	-0.307	-0.301
Anxa3	O35639	0.737907	0.428753	0.714048	0.596222	0.424057	0.839892	9.58794e-07	0.00039086	-0.0643	-0.153	-0.0704	0.102	0.154	0.0388	1.28	0.793
Anxa5	P48036	0.307028	0.189801	0.874879	0.587544	0.399115	0.417964	0.000150559	0.0381796	-0.135	-0.175	0.0206	-0.071	-0.111	-0.107	0.59	0.285
Anxa6	P14824	0.689277	0.69218	0.999487	0.82427	0.44583	0.0445442	0.520395	0.0733613	0.0774	0.0766	-0.000124	0.0429	-0.148	-0.407	0.125	-0.359
Ap1b1	O35643	0.28542	0.905641	0.854469	0.024507	0.000876488	0.44623	0.0812806	0.972653	-0.186	-0.0203	-0.0315	-0.41	0.653	-0.132	-0.31	0.00588
Ap2a1	P17426	0.723387	0.0499098	0.528511	0.0255198	0.733506	0.182808	0.322892	0.149755	-0.0285	0.165	-0.051	0.191	0.0274	0.109	0.0805	0.119
Ap3s1	Q9DCR2	0.586165	0.915479	0.00585255	0.00807581	0.355139	0.292252	0.333526	0.330947	-0.276	0.0537	1.53	1.46	0.472	0.539	0.494	0.497
Apbb1ip	Q8R5A3	0.589235	0.737073	0.22837	0.550609	0.0814001	0.458792	0.552454	0.898418	0.103	0.064	-0.233	0.114	-0.344	0.142	-0.114	-0.0243
Apoa1bp	Q8K4Z3	0.561124	0.516392	0.610343	0.0216585	0.691228	0.845841	0.957768	0.116015	-0.155	-0.173	0.136	0.65	0.106	-0.0517	0.0141	0.43
Apoo	Q9DCZ4	0.00154115	0.00292476	0.358231	0.0155401	0.956035	0.866873	0.0105484	0.559825	-0.664	-0.615	0.172	-0.482	-0.0102	-0.0311	-0.513	-0.109
App	P12023	0.539972	0.827398	0.577233	0.833245	0.0418026	6.61e-06	0.916146	0.989138	-0.22	0.0781	-0.2	-0.0754	0.765	2.08	-0.0377	-0.00487
Appl1	Q8K3H0	0.353445	0.0559579	0.114214	0.108537	0.847595	0.945952	0.0727366	0.234503	0.372	0.791	-0.645	0.656	-0.0762	0.0269	0.739	0.479
Aprt	P08030	0.519063	0.660389	0.942352	0.530861	0.104134	0.515438	3.85463e-05	0.0224192	-0.251	-0.17	-0.028	0.244	0.649	0.253	1.97	0.94
Aqp1	Q02013	0.296715	0.0102623	0.206457	0.439255	0.979977	0.625153	0.467944	0.168559	-0.36	-0.947	-0.439	0.266	-0.00856	-0.167	0.249	0.48
Aqr	Q8CFQ3	0.600214	0.21246	0.00294022	0.827248	0.982112	0.360549	0.428133	0.450522	0.25	0.604	1.57	-0.104	0.0107	0.439	-0.379	0.361
Arf1	P84078	0.0241768	0.0623089	0.952453	0.10693	0.759874	0.105841	1.24208e-10	2.36225e-10	-0.176	-0.142	-0.00437	-0.122	-0.0224	-0.122	0.824	0.796
Arf4	P61750	0.458378	0.810816	0.213239	0.412432	0.169446	0.0921627	2.19688e-05	0.000211951	-0.0734	-0.0236	0.125	-0.0812	-0.138	-0.171	0.523	0.431
Arf6	P62331	0.540518	0.343208	0.0479413	0.173543	0.517564	0.245943	3.012e-08	4.21304e-05	0.0636	0.0991	0.214	0.144	-0.0673	0.122	0.855	0.522
Arfip1	G5E8V9	0.767817	0.666781	0.00110601	0.72299	8.61073e-05	3.80092e-06	0.153898	0.284768	-0.0804	-0.117	1.01	0.0966	-1.29	-1.65	-0.398	-0.295
Arhgap1	Q5FWK3	0.723522	0.57186	0.716573	0.706516	0.0600476	0.0134948	0.0566504	0.218309	-0.206	-0.33	-0.211	-0.219	-1.14	-1.54	1.16	-0.728
Arhgap10	Q6Y5D8	0.0288579	0.247927	0.122944	0.751915	0.218874	0.245842	0.650859	0.849767	0.793	0.402	-0.544	-0.108	0.429	0.404	0.155	0.0649
Arhgdia	Q99PT1	0.171839	0.0296911	0.103212	0.106914	0.113254	0.144885	1.17839e-07	7.07087e-05	-0.154	-0.254	-0.186	-0.184	-0.18	-0.165	0.841	0.534
Arhgdib	Q61599	0.628557	0.815438	0.957134	0.959117	0.203545	0.210901	0.966053	0.0521439	-0.105	-0.0504	-0.0116	-0.0111	-0.28	-0.275	0.00918	0.438
Arl3	Q9WUL7	0.437043	0.0249697	0.129289	0.786231	0.497518	0.669053	1.17408e-09	3.09044e-09	-0.0885	-0.269	-0.176	-0.0307	-0.0771	-0.0484	1.13	1.07
Arl6ip5	Q8R5J9	0.9129	0.678553	0.625254	0.914192	0.315602	0.842845	0.14334	0.4758	0.0234	-0.0887	-0.105	-0.023	0.217	-0.0424	-0.321	0.153
Arl8b	Q9CQW2	2.32464e-05	0.00441302	0.0263842	0.0106502	0.166978	0.286401	0.490632	0.46302	-0.982	-0.582	-0.437	-0.512	0.262	0.2	-0.129	0.137
Arpc1a	Q9R0Q6	0.0119419	0.00250171	0.163168	0.304213	0.465727	0.182045	0.0823005	0.527792	-0.763	-0.95	-0.401	-0.293	0.207	-0.383	0.507	0.178
Arpc1b	Q9WV32	0.606572	0.744846	0.50422	0.778077	0.748412	0.436672	3.95003e-06	0.00029561	0.0554	-0.0349	0.072	0.0302	0.0344	-0.084	0.647	0.456
Arpc2	Q9CVB6	0.0245052	0.356935	0.975794	0.857919	0.606818	0.386045	9.3488e-07	0.00109453	0.229	0.0891	0.00291	-0.0171	0.0494	-0.0837	0.638	0.356
Arpc3	Q9JM76	0.36079	0.460301	0.644421	0.901256	0.558715	0.63965	6.14218e-06	0.00592055	0.114	0.0919	0.0572	-0.0153	0.0726	-0.058	0.723	0.373
Arpc4	P59999	0.783688	0.989996	0.84198	0.20719	0.710493	0.855351	1.00699e-06	3.77892e-06	-0.0251	0.00115	-0.0182	-0.118	0.034	0.0167	0.607	0.554
Arpc5l	Q9D898	0.241153	0.0796404	0.0361532	0.141337	0.678959	0.309753	0.0944607	2.23378e-05	-0.598	-0.913	-1.11	-0.758	-0.208	0.516	0.868	2.66
Asah1	Q9WV54	0.925186	0.17902	0.155169	0.574313	0.259708	0.780354	0.987564	0.73003	-0.0259	0.379	-0.402	0.156	0.316	-0.0771	0.0043	0.0954
Aspscr1	Q8VBT9	0.441462	0.771243	0.00807167	0.139944	0.661971	0.512569	0.630987	0.689373	0.288	0.108	1.07	0.564	0.163	0.245	-0.179	0.149
Atad3	Q925I1	0.305936	0.27958	0.399274	0.0355486	0.961847	0.716029	0.0149693	0.132672	-0.277	-0.293	-0.227	0.591	0.0128	0.0972	-0.697	-0.412
Atic	Q9CWJ9	0.16365	0.926182	0.611854	0.657347	0.425583	0.534865	1.76448e-09	1.46588e-09	-0.141	0.00916	-0.0503	-0.044	0.0794	-0.0616	0.962	0.972
Atl3	Q91YH5	0.418747	0.137529	0.400885	0.425973	0.264581	0.0672636	1.45277e-06	0.0023924	0.102	0.192	0.106	0.101	0.142	-0.239	-0.813	-0.427
Atox1	O08997	0.663929	0.917512	0.984515	0.36163	0.138516	0.203534	0.0127382	0.513011	-0.0753	-0.0179	-0.00336	-0.159	-0.263	0.224	-0.464	0.114
Atp13a1	Q9EPE9	0.693548	0.65455	0.685464	0.982237	7.93499e-05	0.294718	1.84887e-06	0.0179655	0.107	0.122	-0.11	0.00604	-1.3	-0.288	-1.73	-0.687
Atp1b1	P14094	0.0699631	0.65086	0.021086	0.109583	0.779771	0.775129	0.440432	0.547744	-0.679	-0.163	-0.885	-0.594	-0.101	-0.103	-0.28	-0.217
Atp1b3	P97370	0.271288	0.354883	0.913967	0.0695561	0.162542	0.0133825	0.00569097	0.0157487	-0.196	-0.164	-0.019	-0.331	0.251	0.467	0.532	0.454
Atp2a1	Q8R429	0.911083	0.960753	0.725455	0.566855	0.769258	0.00148511	0.763051	0.378951	-0.0477	-0.021	-0.15	-0.246	-0.126	1.54	0.129	0.379
Atp2a2	O55143	0.180433	0.10088	0.980183	0.252936	0.675908	0.254452	6.15777e-08	5.40479e-05	0.126	0.156	-0.00229	0.107	0.0385	-0.106	-0.729	-0.455
Atp5a1	Q03265	0.481479	0.456441	0.4772	0.367764	0.367929	0.752502	6.1809e-08	0.00781435	0.0579	0.0613	-0.0585	-0.0744	0.0744	0.0258	-0.648	-0.237
Atp5b	P56480	0.351772	0.525261	0.27622	0.143635	0.163103	0.289309	6.95493e-06	0.0300421	-0.0929	-0.063	-0.109	-0.148	0.141	0.106	-0.573	-0.227
Atp5c1	Q91VR2	0.948846	0.650837	0.917914	0.563595	0.0277229	0.286229	0.310557	0.440884	0.0271	0.192	0.0435	0.245	0.984	-0.456	-0.433	-0.328
Atp5f1	Q9CQQ7	0.659168	0.554821	0.785599	0.923603	0.000726763	0.000541826	2.48896e-05	0.000148393	-0.295	-0.396	-0.182	-0.064	-2.59	-2.67	-3.51	-3.02
Atp5h	Q9DCX2	0.484158	0.726008	0.860157	0.808747	0.623353	0.772233	0.230903	0.866036	0.116	0.058	0.0291	0.04	0.0814	0.0479	-0.201	-0.0279
Atp5i	Q06185	0.307405	0.246174	0.461373	0.401293	0.987514	0.0125691	0.719075	0.0317856	-0.193	-0.22	-0.138	-0.158	0.00292	0.502	-0.0673	0.424
Atp5j	P97450	0.188536	0.594891	0.955007	0.77603	0.00136813	0.018724	0.180749	0.493272	0.239	0.0951	-0.0101	-0.0507	0.646	0.447	0.244	0.123
Atp5j2	P56135	0.835223	0.544346	0.837353	0.929962	0.0994124	0.240344	0.945876	0.0270075	0.0356	0.104	-0.0351	0.015	0.291	0.204	-0.0116	0.401
Atp5o	Q9DB20	0.40216	0.931056	0.215503	0.423072	0.93489	0.0941291	2.19077e-05	0.218561	0.132	0.0135	0.197	0.126	-0.0128	0.271	-0.832	-0.196
Atp6v0c	P63082	0.000430894	8.74477e-05	0.0443857	0.0120885	0.438429	0.527682	0.849988	0.77337	2.02	2.34	1.04	1.33	0.384	0.312	0.0931	0.142
Atp6v0d1	P51863	0.278031	0.543955	0.509987	0.866755	0.166539	0.384236	0.000729132	0.0960665	0.207	0.115	0.125	0.0317	0.267	-0.166	-0.733	-0.324
Atp6v1a	P50516	0.0563682	0.0107814	0.0176601	0.00833671	0.763107	0.0417921	0.00121406	0.0410918	0.156	0.216	0.199	0.225	-0.0237	-0.168	-0.288	-0.168
Atp6v1g1	Q9CR51	0.090812	0.0485601	0.689952	0.188177	0.0175916	0.0290238	0.0983005	0.383427	0.579	0.683	-0.132	0.444	-0.84	0.764	0.565	0.291
Atxn10	P28658	0.849298	0.77347	0.990279	0.232118	0.383539	0.118514	0.639762	0.393876	-0.0259	0.0393	0.00166	0.166	0.12	0.219	0.064	0.117
Bag3	Q9JLV1	0.881058	0.594779	0.171398	0.487123	0.23272	0.871039	0.512876	0.561918	0.0394	-0.14	-0.368	-0.184	-0.319	-0.0427	0.173	0.153
Basp1	Q91XV3	0.29772	0.586643	0.784971	0.852801	0.48529	0.477768	0.208728	0.231009	0.287	-0.148	0.0742	-0.0505	-0.191	-0.194	-0.348	-0.331
Bax	Q07813	0.968457	0.381324	0.832257	0.834643	0.573737	0.00140466	0.886936	0.573478	-0.00793	-0.177	0.0425	0.0419	-0.113	-0.725	-0.0285	-0.113
Bcat1	P24288	0.186757	0.151919	0.103457	0.0864616	0.434556	0.712062	0.665285	0.630583	0.259	0.282	0.323	0.341	0.151	0.0711	-0.0834	-0.0927
Bcat2	O35855	0.73276	0.150591	3.4267e-10	0.0659242	0.333835	0.114753	0.544296	0.0457183	0.053	-0.228	1.65	-0.297	0.152	0.252	-0.0945	0.325
Bccip	Q9CWI3	0.235397	0.13804	0.608515	0.492796	0.149933	0.890222	0.514156	0.748984	-0.3	0.378	-0.128	-0.171	0.366	0.0343	0.163	-0.0796
Bckdhb	Q6P3A8	0.0663746	0.0831035	0.686358	0.168376	0.619048	0.968971	0.552221	0.839152	-0.662	-0.622	0.14	0.488	0.173	-0.0135	-0.207	0.0704
Bclaf1	Q8K019	0.33258	0.0303988	0.102158	0.0428555	0.351221	0.345738	9.32153e-06	9.99898e-05	0.118	0.277	0.204	0.257	-0.114	0.115	-0.686	-0.567
Birc6	O88738	0.897433	0.284329	0.651654	0.269139	0.0970432	0.141478	0.145183	0.0467906	-0.0364	0.306	0.128	0.317	0.484	-0.426	-0.422	-0.588
Blvra	Q9CY64	0.542533	0.658092	0.587829	0.564996	0.213672	0.992966	0.00104559	0.0302716	-0.096	0.0696	0.0854	-0.0907	0.199	-0.00138	0.587	0.36
Bola2	Q8BGS2	0.805399	0.741069	0.98462	0.6622	0.0859699	0.0958092	0.00012749	0.0258004	0.104	0.139	0.0081	0.184	-0.747	-0.723	1.93	0.994
Bpnt1	Q9Z0S1	0.712378	0.572281	0.527282	0.683104	0.294326	0.912813	0.00113108	0.000117964	-0.202	-0.311	-0.348	-0.224	0.582	-0.06	2.03	2.53
Bsg	P18572	0.293478	0.913978	0.764855	0.0127156	0.449295	0.381671	0.999603	0.896309	0.283	0.0287	0.0797	0.714	0.203	0.235	-0.000132	0.0347
Btf3	Q64152	0.385498	0.0282644	0.749451	0.178559	0.25354	0.513639	0.000562634	0.00320382	0.109	0.289	-0.0397	0.171	0.144	0.0815	0.495	0.407
Btf3l4	Q9CQH7	0.242903	0.0227026	0.0184582	0.924185	0.894259	0.858305	0.566499	0.884845	-0.803	-1.64	-1.7	-0.0644	-0.09	-0.121	0.39	0.0981
C1qbp	O35658	0.0133368	0.931886	0.0697326	0.0599968	0.297488	0.366497	0.0091547	0.0133479	0.507	0.0163	-0.359	-0.373	-0.201	-0.173	-0.538	-0.507
Cab39	Q06138	0.154055	0.647139	0.481865	0.825479	0.889265	0.607658	0.111094	0.00136322	-0.259	-0.0815	-0.126	-0.0392	-0.0247	0.0915	0.292	0.644
Cacybp	Q9CXW3	0.729559	0.724506	0.807941	0.971476	0.360694	0.791722	0.000102209	0.0127569	-0.14	-0.143	-0.0985	-0.0145	-0.374	0.107	1.9	1.09
Cad	B2RQC6	0.846519	0.905226	0.948693	0.645606	0.891818	0.00421158	0.0476332	0.0313338	-0.0522	-0.0321	0.0173	0.124	0.0366	-0.851	0.559	-0.613
Cald1	E9QA15	0.530885	0.557191	0.995251	0.732752	0.73507	0.639647	0.0359312	0.0979049	0.103	0.096	0.000969	0.0557	-0.0552	0.0764	-0.36	-0.278
Calr	P14211	0.601562	0.17424	0.331207	0.629049	0.167025	0.930732	1.46963e-07	3.32682e-05	0.047	-0.125	-0.0881	0.0434	-0.127	-0.0078	-0.673	-0.461
Camk1	Q91YS8	0.0573792	0.806272	0.802694	0.324888	0.824444	0.715962	0.777528	0.926003	-0.527	0.0652	-0.0664	-0.265	0.059	0.0968	-0.0751	-0.0247
Canx	P35564	0.237448	0.565787	0.71754	0.139292	0.161855	0.377502	3.5514e-07	0.000390345	0.105	-0.0506	-0.0318	0.133	-0.126	0.0781	-0.623	-0.363
Cap1	P40124	0.259742	0.586518	0.917448	0.602243	0.238306	0.0984618	0.00105309	0.185543	0.127	0.0607	-0.0115	-0.0582	-0.133	-0.19	0.416	0.15
Capn2	O08529	0.812451	0.918194	0.980104	0.704642	0.354273	0.93251	1.58329e-06	0.00145641	-0.0378	0.0164	-0.00397	0.0604	-0.149	-0.0135	1.02	0.573
Cars	Q9ER72	0.802848	0.416697	0.927991	0.955846	0.000566125	0.0697811	0.602236	0.217461	-0.1	-0.329	0.0363	-0.0222	-1.6	-0.757	-0.21	-0.504
Casp3	P70677	0.17658	0.838394	0.621016	0.226107	0.0318619	0.000270402	0.087673	0.542303	-0.227	-0.0335	-0.0814	-0.202	0.372	0.704	0.29	0.1
Casp8	O89110	0.265702	0.367571	0.653118	0.866617	0.118793	0.200768	0.46498	0.561039	0.203	-0.163	-0.0808	0.0301	0.288	0.234	0.132	0.105
Cast	P51125	0.49996	0.0300474	0.257857	0.93696	0.702961	0.0202286	0.94188	0.216089	-0.105	-0.354	-0.177	-0.0122	0.0589	0.382	0.0112	0.194
Cav1	P49817	0.380607	0.798366	0.575848	0.273622	0.400318	0.359602	6.39763e-06	0.0381157	0.118	0.0341	-0.0749	-0.148	-0.113	0.123	-0.778	-0.291
Cbr1	P48758	0.702917	0.57269	0.239637	0.0105128	0.966913	0.962362	0.104437	0.0547845	-0.139	0.206	-0.434	1	-0.0151	0.0171	0.608	0.729
Cbr3	Q8K354	0.54889	0.889277	0.93983	0.803413	0.0963517	0.112311	6.09738e-05	5.82445e-05	0.598	0.138	-0.0751	0.248	1.71	1.63	4.87	4.88
Cbx5	Q61686	0.766823	0.63734	0.134129	0.305396	0.779434	0.5145	0.0389956	0.0170274	-0.0472	-0.0751	-0.244	-0.165	-0.0445	-0.104	-0.345	-0.406
Ccar1	Q8CH18	0.00345625	0.0603711	0.182507	0.488386	0.278599	0.00795607	0.924485	0.881428	-0.483	-0.292	-0.203	-0.104	-0.164	0.43	0.0141	0.0222
Ccdc6	D3YZP9	0.928927	0.426966	0.0665657	0.708658	0.591848	0.993371	3.17363e-05	0.939357	-0.029	0.26	-0.62	-0.121	-0.175	0.0027	1.68	0.0247
Ccnt1	Q9QWV9	0.425058	0.0795263	0.780183	0.156919	0.361748	0.928082	0.852544	0.303839	0.217	0.492	0.0755	-0.392	0.249	0.0244	-0.0503	0.281
Cd109	Q8R422	0.00661878	0.469174	0.249472	0.896157	0.245317	0.843857	0.118338	0.218972	0.582	0.143	0.23	0.0256	-0.232	-0.0387	-0.316	-0.246
Cd44	P15379	0.123561	0.257435	0.0837992	0.108345	0.54426	0.406555	0.630974	0.756608	0.503	-0.365	0.568	0.525	0.193	0.266	-0.153	0.0985
Cd47	Q61735	0.481453	0.533347	0.8292	0.00543578	0.414399	0.899811	0.401596	0.599065	0.212	0.187	-0.0646	0.913	0.246	0.0377	0.253	0.158
Cdc23	Q8BGZ4	0.768347	0.578619	0.0155828	0.534612	0.143006	0.59498	0.734973	0.0884046	-0.0756	0.143	0.665	0.16	0.385	0.137	-0.0869	-0.452
Cdh2	P15116	0.749554	0.226054	0.130161	0.0386918	0.903851	0.259924	0.0812362	0.646542	0.101	-0.391	0.493	0.69	0.0383	0.363	0.574	0.146
Cdk1	P11440	0.800902	0.630653	0.555048	0.684491	0.539406	0.120004	0.00106016	0.00206746	0.0403	0.077	0.0947	0.065	-0.0985	-0.256	0.596	0.552
Cdk7	Q03147	0.462564	0.000323816	0.0436627	0.969125	0.699768	0.0279334	0.00827803	0.528246	0.159	0.908	0.456	-0.00834	0.0833	-0.502	-0.619	-0.137
Cdv3	Q4VAA2	0.863204	0.823662	0.886107	0.877348	0.911924	0.0830765	3.87295e-05	0.000323092	0.134	0.174	-0.112	0.12	-0.0861	1.4	3.95	3.28
Cebpz	P53569	0.0617977	0.101028	0.75916	0.842652	0.0196718	0.239847	0.640173	0.806327	0.244	0.212	-0.0384	-0.0249	-0.312	0.15	-0.0587	0.0307
Cers2	Q924Z4	0.584811	0.254218	0.295884	0.112767	0.744634	0.417523	0.610873	0.651868	-0.139	-0.293	0.268	-0.414	0.0826	-0.207	-0.129	0.115
Cfl1	P18760	0.941672	0.933358	0.813815	0.732627	0.604606	0.142034	3.01296e-05	0.0163514	-0.0103	-0.0118	-0.0333	0.0483	-0.0733	-0.213	0.732	0.363
Cfl2	P45591	0.5056	0.735885	0.655753	0.66513	0.657927	0.376868	0.00422561	0.00102805	-0.0977	0.0493	0.0653	-0.0633	0.0648	-0.13	0.461	0.547
Chchd3	Q9CRB9	0.371918	0.329665	0.576346	0.498546	0.384258	0.404969	0.842008	0.959326	0.232	-0.254	-0.144	-0.175	0.226	-0.216	0.0514	0.0131
Ciapin1	Q8WTY4	0.640041	0.742679	0.510723	0.986481	0.0189803	0.441271	0.788074	0.0948264	0.1	0.0701	-0.141	-0.00361	0.534	0.165	0.0574	0.368
Cirbp	P60824	0.670815	0.94899	0.595427	0.557336	0.825029	0.495746	0.0219086	0.0776964	-0.0817	-0.0123	-0.102	-0.113	0.0424	0.131	0.468	0.351
Ckap4	Q8BMK4	0.227007	0.321304	0.359421	0.98017	0.759591	0.0142652	8.13941e-05	0.473536	0.159	0.13	0.12	-0.00321	0.0396	0.34	-0.617	-0.0932
Ckap5	A2AGT5	0.650022	0.225351	0.416754	0.495871	0.324859	0.187768	0.000129516	0.484942	0.104	0.283	0.188	0.157	0.229	0.309	1.05	-0.161
Ckb	Q04447	0.590609	0.509113	0.970917	0.838992	0.248305	0.678358	1.14521e-08	6.95015e-07	0.0421	-0.0517	-0.00284	0.0159	-0.0914	-0.0324	0.682	0.53
Clic1	Q9Z1Q5	0.524276	0.264726	0.622376	0.734181	0.193346	0.616258	1.04534e-05	6.21497e-05	-0.0986	-0.174	0.0761	0.0524	0.204	0.0774	0.867	0.753
Clic4	Q9QYB1	0.428916	0.712588	0.714912	0.40433	0.0277948	0.0227257	1.90998e-06	0.00028492	0.0922	0.0427	-0.0423	0.0973	-0.27	-0.28	0.735	0.493
Clns1a	Q61189	0.511348	0.347444	0.603594	0.089451	0.802104	0.85312	0.871581	0.779863	-0.308	-0.443	-0.243	0.82	0.117	-0.0865	-0.0755	-0.131
Clpp	O88696	0.845095	0.705298	0.598542	0.0675051	0.837744	0.462579	0.0199053	0.069179	0.0935	-0.181	-0.253	0.91	-0.098	-0.354	-1.19	-0.904
Clpx	Q9JHS4	0.290478	0.304086	0.976767	0.0317977	0.73225	0.913381	0.028428	0.112994	0.326	0.317	-0.00886	0.69	-0.104	0.0331	-0.706	-0.497
Clta	O08585	0.56488	0.596646	0.572422	2.10164e-05	0.0304017	0.215208	0.284716	0.276171	-0.298	-0.274	-0.292	-2.75	1.18	0.65	-0.559	-0.569
Cltc	Q68FD5	0.237794	0.789707	0.824969	0.574387	0.737402	0.85338	7.4256e-07	0.000948344	-0.0934	-0.0208	0.0172	-0.0439	-0.0261	-0.0144	-0.527	-0.294
Cluh	Q5SW19	0.255914	0.010901	0.461352	0.057326	0.652062	0.621816	1.95487e-05	0.450451	0.13	0.309	0.0834	0.223	0.0508	-0.0556	0.603	0.0854
Cmpk1	Q9DBP5	0.506675	0.216331	0.402119	0.09948	0.448808	0.164891	1.67215e-05	0.00442295	-0.0755	-0.142	-0.0956	0.192	0.0863	0.161	0.614	0.355
Cndp2	Q9D1A2	0.217921	0.804423	0.42482	0.647881	0.953497	0.433726	3.34409e-07	0.00209642	0.117	-0.0232	-0.0751	-0.0428	0.00545	-0.0737	0.666	0.322
Cnn1	Q08091	0.236559	0.00433642	0.048026	0.00930421	0.234475	0.0155718	0.649024	0.179991	0.408	1.07	0.702	0.957	0.41	0.88	0.155	0.465
Cnpy3	Q9DAU1	0.00881851	0.373766	0.908093	0.021565	0.637801	0.508662	0.030163	0.170806	-1.24	0.39	0.0502	-1.06	-0.205	-0.289	-0.997	-0.609
Col12a1	Q60847	0.198159	0.0181975	0.327832	0.292125	0.437892	0.551961	1.65887e-05	0.0555515	0.335	0.645	0.253	0.273	0.2	-0.153	-1.39	-0.511
Col18a1	P39061	0.149288	0.846947	0.521116	0.332189	0.48011	0.0848449	0.000198943	0.0941791	0.244	-0.0319	-0.106	-0.162	0.117	0.295	-0.728	-0.286
Col1a1	P11087	4.21508e-08	1.85234e-09	3.01427e-06	1.86621e-08	0.509559	0.0100763	0.00138172	0.00063919	1.06	1.27	0.804	1.11	-0.0866	0.364	-0.473	-0.514
Col1a2	Q01149	0.00614415	0.000672265	0.0178021	0.0019702	0.145722	0.392252	0.664734	0.350688	0.584	0.762	0.493	0.677	0.29	-0.168	-0.0845	0.184
Col3a1	P08121	0.0716612	0.185354	0.0397292	0.00242262	0.128955	0.885222	0.00557178	0.029173	0.388	0.28	0.448	0.703	-0.323	-0.0299	-0.63	-0.478
Col5a1	O88207	0.000500839	0.00026447	0.88501	0.0154791	0.883088	0.579551	3.29415e-05	0.00113108	0.577	0.614	0.0207	0.371	0.021	-0.0794	-0.735	-0.529
Col6a1	Q04857	0.814744	0.320734	0.833408	0.0786528	0.608648	0.250404	0.345676	0.461573	-0.0588	-0.252	0.0527	0.457	0.129	0.293	-0.239	-0.186
Commd5	Q8R395	0.989908	0.0322711	0.209091	0.359734	0.312601	0.42147	0.99441	0.592876	-0.00378	0.676	-0.382	-0.276	0.305	0.242	-0.00209	-0.16
Commd6	Q3V4B5	0.0424835	0.151057	0.00609535	0.315365	0.793894	0.999684	0.643157	0.746755	-0.558	-0.385	-0.787	-0.266	0.0685	-0.000104	0.122	0.0847
Commd9	Q8K2Q0	0.0306489	0.0614912	0.263778	0.0236884	0.605172	0.0701573	0.818932	0.830289	-0.348	-0.296	-0.172	-0.366	-0.0789	0.286	-0.0348	-0.0326
Comt	O88587	0.563183	0.747049	0.401273	0.79387	0.673545	0.00548728	0.254113	0.0108736	0.119	0.0662	0.174	-0.0536	0.0866	0.625	-0.237	0.564
Copb2	O55029	0.97907	0.622825	0.377839	0.400508	0.393489	0.654999	0.39417	0.495812	0.00171	-0.0322	0.0581	0.0554	-0.0562	-0.0292	-0.0561	-0.0447
Cope	O89079	0.667218	0.689746	0.762415	0.854243	0.0502789	0.243352	0.611281	0.572164	-0.113	0.105	0.0793	-0.0482	0.537	0.311	0.134	0.149
Copg2	Q9QXK3	0.0999846	0.540655	0.437044	0.7286	0.54887	0.738122	0.495869	0.617927	-0.622	-0.225	0.286	0.127	-0.22	-0.123	0.251	0.183
Coro1b	Q9WUM3	0.201192	0.333299	0.786543	0.298847	0.184044	0.327473	0.00346898	0.0450308	-0.126	-0.0949	0.0263	-0.102	-0.132	-0.0961	0.314	0.204
Cox17	P56394	0.424049	0.397018	0.00263622	0.0134912	0.792281	0.900683	0.901137	0.507515	0.468	0.497	1.95	1.55	-0.153	-0.0726	-0.0722	0.387
Cox4i1	P19783	0.540137	0.303212	0.245726	0.900732	0.825425	0.431664	0.989695	0.977475	-0.139	-0.236	-0.267	-0.0282	0.0499	-0.179	0.00292	0.00639
Cox5a	P12787	0.209718	0.777373	0.225707	0.964068	0.372516	0.287068	0.000402863	0.005431	0.166	0.0368	-0.16	0.00585	0.117	0.14	-0.536	-0.396
Cox5b	P19536	0.599951	0.678792	0.187865	0.663524	0.192443	0.133476	0.085706	0.709382	-0.0926	-0.073	-0.237	0.0768	-0.234	-0.271	-0.313	-0.0657
Cox6a1	P43024	0.949015	0.617973	0.746741	0.729293	0.00162902	0.762106	0.107769	0.515345	0.0464	-0.363	-0.235	-0.251	2.58	0.22	-1.2	-0.474
Cox6b1	P56391	0.636906	0.960709	0.781354	0.404762	0.506375	0.538387	0.885118	0.4765	0.111	-0.0115	-0.0649	-0.196	-0.156	0.144	-0.0338	0.167
Cpne1	Q8C166	0.381479	0.340221	0.675283	0.401228	0.0578168	0.524267	0.0104245	0.290348	-0.324	-0.353	0.154	-0.31	0.725	-0.234	1.02	0.393
Cpsf1	Q9EPU4	0.132847	0.762888	0.122681	0.236879	0.209932	0.438299	0.832663	0.300199	-0.376	0.0737	0.387	-0.293	-0.312	0.19	-0.0516	-0.256
Cpsf7	Q8BTV2	0.418314	1.11102e-05	0.0133	0.000141337	0.679	0.841265	0.525158	0.270617	0.276	1.89	0.9	1.54	0.14	-0.0677	-0.216	-0.378
Creld2	Q9CYA0	0.815677	0.729502	0.880404	0.219044	0.27052	0.0142049	0.125255	0.562296	-0.0479	-0.0711	0.0309	0.257	0.23	0.541	-0.324	0.119
Crk	Q64010	0.521365	0.572975	0.307559	0.820088	0.555288	0.920556	5.05742e-09	9.48901e-06	-0.0616	-0.0541	0.0987	-0.0218	-0.0566	0.00953	0.877	0.542
Crocc	Q8CJ40	0.00514062	0.146958	0.114584	0.556914	0.963133	0.83494	0.971799	0.925015	-1.85	-0.896	-0.98	-0.356	0.0279	-0.126	0.0213	0.0567
Crtap	Q9CYD3	0.781267	0.45085	0.747435	0.295348	0.196367	0.420146	0.346331	0.573375	0.045	0.123	0.0522	0.172	-0.213	-0.132	-0.154	0.0915
Cryab	P23927	0.0108616	0.158183	0.474765	0.298447	0.569805	0.77523	0.861348	0.859154	1.13	0.592	0.295	0.432	0.234	0.117	-0.0716	0.0728
Cryzl1	Q921W4	0.559412	0.807459	0.0066082	0.349094	0.660721	0.117423	0.943004	0.32321	-0.15	-0.0622	0.757	-0.241	-0.112	-0.411	-0.0182	-0.255
Cs	Q9CZU6	0.941993	0.959974	0.913544	0.849295	0.60255	0.272699	1.87553e-05	0.113226	-0.00785	0.00541	0.0117	0.0205	0.0564	0.12	-0.58	-0.176
Csnk1a1	Q8BK63	0.965743	0.872838	0.928901	0.909036	0.00169778	0.0191439	0.0279115	0.00114169	0.03	0.112	0.0624	0.0799	2.47	1.75	1.63	2.59
Csrp1	P97315	0.174123	0.0653533	0.484269	0.715578	0.00237409	0.0173424	1.9847e-08	6.58859e-07	-0.111	-0.153	-0.0562	-0.0292	-0.272	-0.203	0.677	0.545
Csrp2	P97314	0.22376	0.0116472	7.55673e-06	0.00772952	0.855108	0.530257	0.528656	0.494822	0.643	1.41	2.99	1.51	-0.0949	0.327	0.329	0.356
Cstb	Q62426	0.0990627	0.142421	0.346102	0.326644	0.307438	0.00922767	0.540448	0.464768	-0.429	-0.379	-0.24	-0.25	-0.26	-0.712	-0.155	-0.185
[truncated: 2,485 more rows]

## Sheet: Fig S5C
Fig S5C. The temporal changes between NEFs and MEFs at 1-, 2-, 3-, and 4-h time points under anoxic conditions
[truncated: 1,628 more rows]

[truncated: 20 more sheets: Fig S5D, Fig S5E, Fig S5F, Fig S6, Fig S7A, Fig S7B, Fig S7C, Fig S8, Fig S12A, Fig S12B, Fig S13, Fig S14, Fig S15A, Fig S15B, Fig S15C, Fig S15D, Fig S16A, Fig S16B, Fig S16C, Fig S16D]
